# Supplementary material for: Cell‐free transcriptomic profiles and mechanism insights in female androgenetic alopecia
Source: Clin Transl Med. 2025 Nov 14;15(11):e70471. doi: 10.1002/ctm2.70471 (PMC12617273; doi:10.1002/ctm2.70471)
Supplement: Supplementary file 1 — SUPPORTING INFORMATION [file CTM2-15-e70471-s001.zip]

Archive with 30 entries (28 files):
- supplemental figures/.Temp/
- supplemental figures/.WeDrive
- supplemental figures/Figure_S1.pdf
- supplemental figures/Figure_S2.pdf
- supplemental figures/Figure_S3.pdf
- supplemental figures/Figure_S4_revised.pdf
- supplemental figures/Figure_S5.pdf
- supplemental figures/Figure_S6.pdf
- supplemental tables/.Temp/
- supplemental tables/.WeDrive
- supplemental tables/Table_S10-TF_activity-upper_vs_lower.xlsx
- supplemental tables/Table_S11-Correlation_results.xlsx
- supplemental tables/Table_S12-AGA_vs_Control_up_string_MCL_cluster.xlsx
- supplemental tables/Table_S13-AGA_vs_Control_down_string_MCL_cluster.xlsx
- supplemental tables/Table_S14-upper_vs_lower_up_string_MCL_cluster.xlsx
- supplemental tables/Table_S15-upper_vs_lower_down_string_MCL_cluster.xlsx
- supplemental tables/Table_S16-Primer_Sequence.xlsx
- supplemental tables/Table_S17_AGA_vs_Control_Pathwayacitivity.xlsx
- supplemental tables/Table_S18_AGAupper_vs_AGAlower_Pathwayacitivity.xlsx
- supplemental tables/Table_S19_Pathwayactivity_heatmap_comparison.xlsx
- supplemental tables/Table_S1-Sample_info.xlsx
- supplemental tables/Table_S20_Spearman_correlation_analysis.xlsx
- supplemental tables/Table_S2-Blood testing results.xlsx
- supplemental tables/Table_S3-QC of sequencing data.xlsx
- supplemental tables/Table_S4-Gene_Annotation.xlsx
- supplemental tables/Table_S5-DE_AGA_vs_Control.xlsx
- supplemental tables/Table_S6-GSEA_GOBP_AGA_vs_Control.xlsx
- supplemental tables/Table_S7-DE_AGAupper_vs_AGAlower.xlsx
- supplemental tables/Table_S8-GSEA_GOBP_AGAupper_vs_AGAlower.xlsx
- supplemental tables/Table_S9-TF_activity-AGA_vs_Control.xlsx
