# Supplementary material for: Cell‐free transcriptomic profiles and mechanism insights in female androgenetic alopecia
Source: Clin Transl Med. 2025 Nov 14;15(11):e70471. doi: 10.1002/ctm2.70471 (PMC12617273; doi:10.1002/ctm2.70471)
Supplement: Supplementary file 1 — SUPPORTING INFORMATION [file CTM2-15-e70471-s001.zip › supplemental tables/Table_S10-TF_activity-upper_vs_lower.xlsx]

## Sheet: Sheet1
TF name	TF activity	p-value	adjusted p-value
TTF1	-2.37356	0.017623	0.997931
SIX1	-2.33993	0.0192931	0.997931
E2F1	-2.26277	0.0236563	0.997931
HOXC8	-2.18719	0.0287352	0.997931
UBTF	-2.14954	0.0315984	0.997931
AP1	-2.10355	0.035425	0.997931
ESR1	-1.96397	0.0495414	0.997931
CTCF	-1.95583	0.0504928	0.997931
FOS	-1.92835	0.0538198	0.997931
STAT5B	-1.86743	0.0618499	0.997931
RORC	-1.85901	0.0630335	0.997931
NFE2L3	-1.83127	0.067069	0.997931
NR0B2	-1.82774	0.067597	0.997931
LHX2	-1.81706	0.0692166	0.997931
STAT5A	-1.81359	0.0697495	0.997931
ESRRG	-1.80061	0.071773	0.997931
CEBPG	-1.7831	0.0745782	0.997931
FOXF1	-1.7825	0.074676	0.997931
FOXO1	-1.74502	0.0809897	0.997931
SMAD4	-1.72075	0.0853056	0.997931
ENO1	-1.68315	0.0923544	0.997931
CEBPB	-1.67642	0.0936645	0.997931
OTX2	-1.63695	0.101649	0.997931
NR2F6	-1.63491	0.102078	0.997931
ATF6	-1.63098	0.102904	0.997931
ATF4	-1.62387	0.104413	0.997931
TBP	-1.56869	0.116728	0.997931
JUN	-1.56676	0.11718	0.997931
CDX2	-1.55705	0.119467	0.997931
ZNF699	-1.55431	0.120119	0.997931
TFDP2	-1.54746	0.121762	0.997931
STAT3	-1.53719	0.124256	0.997931
GTF2IRD1	-1.51128	0.130725	0.997931
MEF2D	-1.50854	0.131427	0.997931
SMAD7	-1.50413	0.132557	0.997931
HMGA1	-1.49914	0.133845	0.997931
KCNIP3	-1.47873	0.139221	0.997931
SMAD2	-1.47629	0.139876	0.997931
LHX4	-1.47245	0.140908	0.997931
HNF1A	-1.46588	0.14269	0.997931
CUX1	-1.45934	0.144482	0.997931
KAT6B	-1.45562	0.145507	0.997931
PROP1	-1.45275	0.146303	0.997931
IKZF2	-1.42777	0.153368	0.997931
FOSL1	-1.41478	0.157143	0.997931
GSC	-1.41414	0.157329	0.997931
JUND	-1.41305	0.15765	0.997931
FOXJ1	-1.4045	0.160178	0.997931
POU1F1	-1.40311	0.160594	0.997931
TFCP2	-1.40071	0.161311	0.997931
NFKB	-1.38831	0.165052	0.997931
FEV	-1.3739	0.169482	0.997931
IKZF3	-1.36667	0.171737	0.997931
NCOR1	-1.3579	0.174503	0.997931
RCOR2	-1.34546	0.178486	0.997931
HOXA4	-1.33815	0.180856	0.997931
TFAP2B	-1.31902	0.187172	0.997931
PML	-1.3015	0.193095	0.997931
CEBPA	-1.30131	0.193161	0.997931
ATF7	-1.29289	0.196058	0.997931
NR1I3	-1.2872	0.198032	0.997931
DBP	-1.2868	0.198172	0.997931
NR2E3	-1.28481	0.198867	0.997931
HOXD8	-1.27041	0.203946	0.997931
USF1	-1.26873	0.204545	0.997931
DLX4	-1.26667	0.205282	0.997931
SMARCA5	-1.2564	0.208978	0.997931
EWSR1	-1.25575	0.209215	0.997931
ZNF384	-1.23555	0.216633	0.997931
MNT	-1.23509	0.216807	0.997931
ZBTB14	-1.2261	0.22017	0.997931
NR5A1	-1.20736	0.2273	0.997931
EGR1	-1.20517	0.228145	0.997931
CAMTA1	-1.20305	0.228963	0.997931
ETV5	-1.20187	0.229422	0.997931
NR3C1	-1.19779	0.231007	0.997931
HAND2	-1.19479	0.232175	0.997931
NKX2-1	-1.18247	0.237026	0.997931
TBPL1	-1.17809	0.238767	0.997931
MESP2	-1.16593	0.24365	0.997931
NKX3-1	-1.16337	0.244687	0.997931
NEUROG1	-1.16326	0.244734	0.997931
AHR	-1.15433	0.248372	0.997931
SMAD1	-1.15104	0.249725	0.997931
RELB	-1.14692	0.251421	0.997931
EBF3	-1.1393	0.254587	0.997931
ZBTB18	-1.1375	0.255339	0.997931
SUPT20H	-1.13582	0.256039	0.997931
GRHL3	-1.13494	0.256407	0.997931
MAFK	-1.12304	0.261427	0.997931
FOXN4	-1.11805	0.263553	0.997931
PITX2	-1.1148	0.264945	0.997931
ATF2	-1.11155	0.266338	0.997931
TFAP2C	-1.11132	0.26644	0.997931
MYBL2	-1.10846	0.26767	0.997931
ESR2	-1.1056	0.268906	0.997931
MYCN	-1.10355	0.269798	0.997931
RXRA	-1.0991	0.271732	0.997931
TCF20	-1.0987	0.271906	0.997931
XBP1	-1.09611	0.27304	0.997931
TAF1	-1.07591	0.281974	0.997931
NCOA3	-1.06837	0.28536	0.997931
SP4	-1.06679	0.286075	0.997931
PAX6	-1.06557	0.286627	0.997931
NFYA	-1.06327	0.287667	0.997931
POU3F2	-1.06079	0.288794	0.997931
FOXL2	-1.0514	0.293083	0.997931
NRF1	-1.04523	0.295922	0.997931
HOXA5	-1.03937	0.29864	0.997931
SMAD3	-1.03494	0.300703	0.997931
MYB	-1.03481	0.300763	0.997931
EGR4	-1.0345	0.30091	0.997931
NR0B1	-1.0329	0.301658	0.997931
BCOR	-1.02476	0.305483	0.997931
PAX3	-1.02466	0.305529	0.997931
HOXA13	-1.02358	0.306041	0.997931
ABL1	-1.01991	0.307779	0.997931
KLF2	-1.01746	0.308942	0.997931
LMX1B	-1.01564	0.309807	0.997931
TP63	-1.00779	0.31356	0.997931
HSF1	-1.00244	0.316139	0.997931
E2F6	-1.00137	0.316653	0.997931
REL	-1.00041	0.317119	0.997931
IRX1	-1.0004	0.317125	0.997931
NFX1	-1.00023	0.317206	0.997931
E2F4	-0.999948	0.317343	0.997931
STAT1	-0.999557	0.317532	0.997931
NFAT5	-0.998053	0.31826	0.997931
ZNF236	-0.987138	0.323582	0.997931
POU2F1	-0.987109	0.323596	0.997931
NHLH2	-0.983285	0.325474	0.997931
ZEB1	-0.983124	0.325553	0.997931
MAX	-0.983014	0.325608	0.997931
NRG1	-0.982943	0.325642	0.997931
NFE2L2	-0.979824	0.32718	0.997931
RELA	-0.977687	0.328236	0.997931
SIX4	-0.977409	0.328374	0.997931
DNMT1	-0.976768	0.328691	0.997931
ZBTB33	-0.970481	0.331814	0.997931
TFEB	-0.970311	0.331898	0.997931
NR4A3	-0.966265	0.333918	0.997931
EP300	-0.964926	0.334588	0.997931
PIN1	-0.956053	0.339052	0.997931
TBX2	-0.954535	0.33982	0.997931
TBX1	-0.951764	0.341223	0.997931
ZNF202	-0.935336	0.349621	0.997931
VDR	-0.923883	0.355554	0.997931
FHL2	-0.923553	0.355726	0.997931
ELF3	-0.915656	0.359854	0.997931
ZNF354C	-0.915019	0.360188	0.997931
CDX1	-0.906073	0.364903	0.997931
NFKB1	-0.905719	0.365091	0.997931
DLX1	-0.90073	0.367738	0.997931
BHLHE41	-0.894854	0.370871	0.997931
AIP	-0.893998	0.371329	0.997931
CXXC1	-0.892278	0.37225	0.997931
ZNF91	-0.887879	0.374612	0.997931
ZBTB38	-0.886266	0.37548	0.997931
IKZF1	-0.883584	0.376927	0.997931
NR2C2	-0.883523	0.37696	0.997931
ZFPM2	-0.882138	0.377708	0.997931
SATB1	-0.867891	0.38546	0.997931
UTF1	-0.860348	0.389603	0.997931
PAX4	-0.859362	0.390147	0.997931
GATA4	-0.858128	0.390828	0.997931
PRDM4	-0.855186	0.392454	0.997931
TEF	-0.854079	0.393067	0.997931
ID4	-0.851601	0.394441	0.997931
TCF21	-0.848	0.396444	0.997931
BCL3	-0.841576	0.400031	0.997931
ZNF410	-0.826637	0.408449	0.997931
NFATC2	-0.822323	0.410899	0.997931
SP2	-0.818099	0.413306	0.997931
ID1	-0.812014	0.416789	0.997931
WT1	-0.81111	0.417308	0.997931
HOXB5	-0.810048	0.417918	0.997931
MXD1	-0.808599	0.418751	0.997931
TCF7L2	-0.79998	0.423728	0.997931
PPARA	-0.798081	0.424829	0.997931
PDX1	-0.794887	0.426685	0.997931
HIVEP3	-0.791456	0.428683	0.997931
CREB3	-0.786444	0.431613	0.997931
FOXN1	-0.784352	0.432839	0.997931
SP6	-0.784203	0.432926	0.997931
VSX2	-0.78161	0.434449	0.997931
HOXD3	-0.780954	0.434835	0.997931
IRF5	-0.775918	0.437803	0.997931
HOXD10	-0.775312	0.43816	0.997931
PPARD	-0.774486	0.438648	0.997931
RBPJ	-0.773606	0.439169	0.997931
CREB1	-0.766583	0.443335	0.997931
HR	-0.761849	0.446155	0.997931
MEF2A	-0.759961	0.447283	0.997931
MTA1	-0.758939	0.447894	0.997931
NKX2-5	-0.754094	0.450798	0.997931
HEYL	-0.752823	0.451561	0.997931
KAT6A	-0.747754	0.454614	0.997931
YY1	-0.746568	0.455329	0.997931
NR1I2	-0.73457	0.462606	0.997931
HOXC6	-0.731669	0.464375	0.997931
MAZ	-0.721562	0.470568	0.997931
ZNF148	-0.714319	0.475034	0.997931
TFAP2D	-0.711931	0.476512	0.997931
PPARGC1B	-0.709925	0.477756	0.997931
SALL2	-0.706117	0.48012	0.997931
ERF	-0.704145	0.481347	0.997931
RORB	-0.701504	0.482993	0.997931
NFKB2	-0.699744	0.484092	0.997931
MLXIPL	-0.692996	0.488317	0.997931
INSM1	-0.692053	0.488909	0.997931
HOXB6	-0.690437	0.489924	0.997931
TRPS1	-0.689301	0.490639	0.997931
KLF6	-0.688564	0.491103	0.997931
TOX	-0.676434	0.498769	0.997931
TLX3	-0.67182	0.501703	0.997931
SOX10	-0.671594	0.501847	0.997931
ZGPAT	-0.669646	0.503088	0.997931
CEBPD	-0.669358	0.503272	0.997931
NFKBIZ	-0.669122	0.503422	0.997931
FOXM1	-0.663376	0.507094	0.997931
MYRF	-0.659756	0.509415	0.997931
ATOH7	-0.659693	0.509455	0.997931
POU4F3	-0.658795	0.510032	0.997931
PAWR	-0.655923	0.511878	0.997931
MZF1	-0.651685	0.514609	0.997931
HNF4A	-0.648786	0.516481	0.997931
ATF5	-0.643292	0.520039	0.997931
DMAP1	-0.641561	0.521163	0.997931
MITF	-0.640589	0.521794	0.997931
NCOA2	-0.640097	0.522114	0.997931
TFAP4	-0.637084	0.524074	0.997931
KMT2A	-0.636624	0.524374	0.997931
GTF2I	-0.632136	0.527302	0.997931
MEF2C	-0.630537	0.528347	0.997931
TEAD2	-0.629206	0.529218	0.997931
SP3	-0.629041	0.529326	0.997931
RREB1	-0.628901	0.529418	0.997931
FOXA3	-0.6224	0.533683	0.997931
HIVEP2	-0.619516	0.535581	0.997931
ELK1	-0.617912	0.536637	0.997931
SRY	-0.617003	0.537237	0.997931
LHX8	-0.615575	0.538179	0.997931
VENTX	-0.614047	0.539188	0.997931
DLX2	-0.613943	0.539257	0.997931
NR2E1	-0.613279	0.539696	0.997931
OVOL1	-0.613266	0.539704	0.997931
BHLHE40	-0.610233	0.541712	0.997931
ZFHX3	-0.61015	0.541767	0.997931
OLIG2	-0.606723	0.544038	0.997931
KDM5A	-0.60449	0.545522	0.997931
HNF1B	-0.602941	0.546552	0.997931
PITX1	-0.599161	0.54907	0.997931
NEUROD2	-0.59463	0.552094	0.997931
HDAC4	-0.594147	0.552418	0.997931
TEAD1	-0.592662	0.553411	0.997931
NR2F1	-0.589741	0.555368	0.997931
SP1	-0.589495	0.555533	0.997931
TWIST1	-0.588816	0.555989	0.997931
ETV1	-0.583846	0.559328	0.997931
FOSL2	-0.583553	0.559525	0.997931
PAX1	-0.580255	0.561746	0.997931
HMGA2	-0.580255	0.561746	0.997931
NFE2	-0.578851	0.562693	0.997931
MBD1	-0.575154	0.565191	0.997931
NR1H4	-0.574994	0.565299	0.997931
NCOR2	-0.574391	0.565707	0.997931
NFATC4	-0.57353	0.56629	0.997931
EOMES	-0.570697	0.568209	0.997931
SOX3	-0.569934	0.568726	0.997931
ZEB2	-0.569564	0.568977	0.997931
HLF	-0.566156	0.571291	0.997931
ZBTB32	-0.565168	0.571963	0.997931
KLF8	-0.564965	0.572101	0.997931
STAT4	-0.55822	0.576697	0.997931
MLX	-0.555379	0.578639	0.997931
RUNX1	-0.554318	0.579365	0.997931
GATA3	-0.552553	0.580573	0.997931
ELF1	-0.551235	0.581476	0.997931
TBX15	-0.550329	0.582097	0.997931
TCF4	-0.549095	0.582944	0.997931
SOX18	-0.545865	0.585162	0.997931
RARG	-0.545405	0.585478	0.997931
TFE3	-0.542749	0.587306	0.997931
POU3F1	-0.540041	0.589172	0.997931
E2F3	-0.539074	0.589839	0.997931
TCF12	-0.538763	0.590054	0.997931
PA2G4	-0.537342	0.591035	0.997931
ATF1	-0.535059	0.592612	0.997931
NFIC	-0.531049	0.595388	0.997931
ZFPM1	-0.52834	0.597267	0.997931
PAX5	-0.528189	0.597372	0.997931
PBX1	-0.522405	0.601392	0.997931
YAP1	-0.521903	0.601741	0.997931
IRF2BPL	-0.519673	0.603295	0.997931
IRF8	-0.517238	0.604993	0.997931
TFDP3	-0.513514	0.607595	0.997931
TBX20	-0.513125	0.607867	0.997931
NFIA	-0.512455	0.608336	0.997931
NCOA6	-0.509419	0.610462	0.997931
THRA	-0.508541	0.611077	0.997931
TBX21	-0.504434	0.61396	0.997931
HHEX	-0.50388	0.614349	0.997931
NR3C2	-0.502559	0.615278	0.997931
MTF2	-0.501938	0.615714	0.997931
EBF1	-0.501845	0.61578	0.997931
DDIT3	-0.50008	0.617022	0.997931
IRF4	-0.499964	0.617104	0.997931
HLX	-0.498424	0.618188	0.997931
ETV4	-0.496499	0.619545	0.997931
POU3F4	-0.495926	0.61995	0.997931
ZBTB16	-0.494492	0.620962	0.997931
NCOA1	-0.493049	0.621981	0.997931
GATA2	-0.491854	0.622826	0.997931
ELF4	-0.490859	0.623529	0.997931
AR	-0.488676	0.625074	0.997931
TFAM	-0.486921	0.626317	0.997931
PGR	-0.484203	0.628245	0.997931
NR2F2	-0.484135	0.628293	0.997931
PRDM16	-0.481803	0.629949	0.997931
HIF1A	-0.47961	0.631508	0.997931
RORA	-0.478643	0.632196	0.997931
ARNT	-0.477573	0.632957	0.997931
SKIL	-0.476935	0.633411	0.997931
PLAGL1	-0.473898	0.635576	0.997931
LEF1	-0.473885	0.635585	0.997931
HOXD4	-0.473459	0.635889	0.997931
BRD4	-0.46929	0.638866	0.997931
TBX6	-0.467686	0.640012	0.997931
BCL11A	-0.467619	0.64006	0.997931
CREBZF	-0.466546	0.640828	0.997931
PATZ1	-0.465422	0.641633	0.997931
KAT2B	-0.462125	0.643995	0.997931
NFE2L1	-0.459192	0.646099	0.997931
AEBP1	-0.458647	0.646491	0.997931
HOXD1	-0.45755	0.647278	0.997931
ASXL1	-0.455427	0.648805	0.997931
TSC22D1	-0.454013	0.649822	0.997931
FGF2	-0.450353	0.652459	0.997931
SOX7	-0.446876	0.654967	0.997931
ONECUT1	-0.44303	0.657747	0.997931
FOXP3	-0.440664	0.659459	0.997931
HOXB2	-0.428373	0.668382	0.997931
TBXT	-0.427488	0.669026	0.997931
NFKBIB	-0.427314	0.669153	0.997931
HINFP	-0.426977	0.669399	0.997931
ZNF331	-0.424441	0.671247	0.997931
BATF	-0.421787	0.673183	0.997931
ARID1A	-0.421604	0.673317	0.997931
ERG	-0.420962	0.673786	0.997931
KDM2A	-0.413876	0.678968	0.997931
EPAS1	-0.41237	0.680071	0.997931
NRL	-0.411968	0.680365	0.997931
PEG3	-0.407574	0.683589	0.997931
MSX2	-0.405545	0.685079	0.997931
PAX9	-0.40469	0.685708	0.997931
FOXC2	-0.399276	0.689692	0.997931
POU4F1	-0.396941	0.691413	0.997931
DAXX	-0.394424	0.69327	0.997931
KAT7	-0.393924	0.693639	0.997931
ZNF362	-0.392146	0.694953	0.997931
NEUROG2	-0.390696	0.696025	0.997931
CRX	-0.390452	0.696205	0.997931
NEUROD6	-0.387829	0.698145	0.997931
ATF3	-0.378453	0.705096	0.997931
TBR1	-0.375741	0.707112	0.997931
IRF3	-0.375001	0.707662	0.997931
GLI3	-0.368622	0.712411	0.997931
TBX5	-0.366864	0.713723	0.997931
HNF4G	-0.364889	0.715197	0.997931
SOX2	-0.364425	0.715543	0.997931
FOSB	-0.362526	0.716961	0.997931
HTATIP2	-0.356011	0.721835	0.997931
TAL1	-0.353542	0.723684	0.997931
ARID1B	-0.344601	0.730397	0.997931
ZNF143	-0.344106	0.730769	0.997931
TFDP1	-0.342866	0.731701	0.997931
SNAI1	-0.336208	0.736716	0.997931
TET1	-0.330553	0.740984	0.997931
FOXO3	-0.328655	0.742418	0.997931
ZNF263	-0.328085	0.742849	0.997931
FOXA2	-0.326952	0.743706	0.997931
FOXO4	-0.325358	0.744912	0.997931
SALL4	-0.321471	0.747855	0.997931
NFATC1	-0.316503	0.751623	0.997931
MYF5	-0.307777	0.758254	0.997931
MEIS1	-0.306127	0.75951	0.997931
ZBTB7A	-0.306089	0.759539	0.997931
HMGB2	-0.300763	0.763597	0.997931
FLI1	-0.291418	0.770733	0.997931
POU2F2	-0.285603	0.775184	0.997931
ARID3A	-0.285076	0.775587	0.997931
RXRB	-0.284586	0.775963	0.997931
KLF13	-0.283987	0.776422	0.997931
SMARCA1	-0.283898	0.77649	0.997931
SPDEF	-0.282579	0.777501	0.997931
ZNF350	-0.28034	0.779218	0.997931
ELK4	-0.280205	0.779322	0.997931
CREBBP	-0.278183	0.780874	0.997931
TRERF1	-0.277865	0.781118	0.997931
RUNX2	-0.275816	0.782691	0.997931
SRSF2	-0.273724	0.784298	0.997931
HSF2	-0.270546	0.786742	0.997931
IRX4	-0.269739	0.787363	0.997931
PRDM2	-0.262363	0.793043	0.997931
NR1H3	-0.258166	0.79628	0.997931
KMT2B	-0.254857	0.798835	0.997931
CTBP2	-0.2528	0.800424	0.997931
ZNF804A	-0.250519	0.802187	0.997931
MAFB	-0.2477	0.804368	0.997931
CTNNB1	-0.247369	0.804624	0.997931
BMAL1	-0.244697	0.806692	0.997931
HES1	-0.244307	0.806995	0.997931
POU5F1	-0.242875	0.808103	0.997931
LMX1A	-0.24247	0.808417	0.997931
BHLHA15	-0.241312	0.809314	0.997931
MECOM	-0.237158	0.812536	0.997931
SON	-0.235396	0.813903	0.997931
NKX6-3	-0.232528	0.81613	0.997931
NUPR1	-0.224165	0.82263	0.997931
SIN3A	-0.219298	0.826419	0.997931
ETS1	-0.218805	0.826803	0.997931
DMRT1	-0.2158	0.829145	0.997931
FOXI1	-0.214881	0.829861	0.997931
TRIM28	-0.21457	0.830104	0.997931
GLI1	-0.21322	0.831156	0.997931
GATA5	-0.212706	0.831558	0.997931
ZFP42	-0.205622	0.837088	0.997931
USF2	-0.199899	0.84156	0.997931
ZNF423	-0.196907	0.843901	0.997931
MXI1	-0.196683	0.844077	0.997931
BMAL2	-0.196018	0.844597	0.997931
ELK3	-0.193084	0.846894	0.997931
KAT5	-0.19233	0.847485	0.997931
RLF	-0.191489	0.848144	0.997931
FOXH1	-0.191464	0.848163	0.997931
HOXD13	-0.189973	0.849331	0.997931
SRF	-0.186714	0.851886	0.997931
SNAI2	-0.176179	0.860154	0.997931
IRF1	-0.172581	0.862982	0.997931
FOXE1	-0.17253	0.863022	0.997931
PIAS1	-0.169375	0.865503	0.997931
SOX5	-0.164001	0.869731	0.997931
STAT6	-0.163596	0.87005	0.997931
MIXL1	-0.163586	0.870058	0.997931
CEBPE	-0.15457	0.877161	0.997931
ELF2	-0.147823	0.882484	0.997931
SOX6	-0.141544	0.887441	0.997931
HBP1	-0.13809	0.89017	0.997931
RXRG	-0.133574	0.89374	0.997931
GABPA	-0.131627	0.89528	0.997931
TFAP2A	-0.128758	0.89755	0.997931
NR4A1	-0.127242	0.89875	0.997931
HES6	-0.127065	0.89889	0.997931
FEZF1	-0.125179	0.900383	0.997931
CIITA	-0.12409	0.901245	0.997931
GBX2	-0.122349	0.902623	0.997931
HIVEP1	-0.121647	0.903179	0.997931
NKRF	-0.116668	0.907124	0.997931
TCF7	-0.111826	0.910962	0.997931
SOX17	-0.110857	0.91173	0.997931
ZNF24	-0.110504	0.91201	0.997931
HSF4	-0.107348	0.914513	0.997931
RFX3	-0.101791	0.918923	0.997931
MYOCD	-0.101483	0.919168	0.997931
PPARGC1A	-0.100821	0.919693	0.997931
NHLH1	-0.0997055	0.920579	0.997931
HOXA9	-0.0949363	0.924366	0.997931
WWTR1	-0.0915235	0.927077	0.997931
CREM	-0.084668	0.932526	0.997931
HOXA10	-0.0837385	0.933265	0.997931
GLIS3	-0.0836717	0.933318	0.997931
BACH1	-0.0795617	0.936586	0.997931
KLF3	-0.0777042	0.938064	0.997931
NEUROD1	-0.0770174	0.93861	0.997931
BARX2	-0.0767666	0.93881	0.997931
ARID3B	-0.0758865	0.93951	0.997931
ZNF217	-0.075371	0.93992	0.997931
PHOX2B	-0.0723032	0.942361	0.997931
EMX2	-0.0705492	0.943757	0.997931
PHOX2A	-0.0675023	0.946182	0.997931
NOTCH1	-0.0595812	0.95249	0.997931
OLIG1	-0.0593401	0.952682	0.997931
ZNF436	-0.0562362	0.955154	0.997931
SP7	-0.054995	0.956143	0.997931
STAT2	-0.0545311	0.956512	0.997931
MECP2	-0.0474575	0.962149	0.998865
KLF4	-0.0435609	0.965255	0.998865
GCM1	-0.0375309	0.970062	0.998865
ESRRB	-0.0249668	0.980082	0.998865
HOXA11	-0.0230816	0.981585	0.998865
ZHX2	-0.019836	0.984174	0.998865
KLF1	-0.0148869	0.988122	0.998865
MNX1	-0.00931747	0.992566	0.998865
NPAS2	-0.0088567	0.992934	0.998865
YBX3	-0.00817538	0.993477	0.998865
MAFA	-0.00665814	0.994688	0.998865
DEAF1	-0.00430512	0.996565	0.998865
MYBL1	-0.0026394	0.997894	0.998865
SPIB	-0.00142269	0.998865	0.998865
DLX3	0.00434206	0.996536	0.998865
NFIB	0.00449259	0.996415	0.998865
EN1	0.00795062	0.993656	0.998865
BRCA1	0.00913907	0.992708	0.998865
LITAF	0.0094512	0.992459	0.998865
ETV2	0.0155776	0.987571	0.998865
ZNF76	0.0177505	0.985838	0.998865
PAX8	0.0178118	0.985789	0.998865
GFI1	0.0200977	0.983966	0.998865
SREBF1	0.0218837	0.982541	0.998865
NFYC	0.0299528	0.976105	0.998865
PRDM1	0.0311373	0.97516	0.998865
ETS2	0.0326994	0.973914	0.998865
ISL1	0.034912	0.97215	0.998865
POU2F3	0.0366306	0.97078	0.998865
LHX1	0.0454166	0.963776	0.998865
ZNF300	0.0460756	0.96325	0.998865
PARK7	0.0522999	0.95829	0.998435
MEOX2	0.0588648	0.95306	0.997931
VHL	0.0589158	0.95302	0.997931
RARB	0.0603721	0.95186	0.997931
MTA3	0.0621419	0.95045	0.997931
RB1	0.0632406	0.949575	0.997931
NR6A1	0.0714338	0.943053	0.997931
PHF20	0.0723595	0.942316	0.997931
TBPL2	0.0762662	0.939208	0.997931
DACH1	0.0768446	0.938748	0.997931
NFIL3	0.0804473	0.935882	0.997931
EGR3	0.0832414	0.93366	0.997931
BARX1	0.0836577	0.933329	0.997931
PAX2	0.0853254	0.932003	0.997931
PHF5A	0.0896064	0.928601	0.997931
EHF	0.0903809	0.927985	0.997931
KLF12	0.0941122	0.925021	0.997931
MEF2B	0.0948584	0.924428	0.997931
HOXB7	0.0961486	0.923403	0.997931
ETV7	0.0997501	0.920543	0.997931
NR1D2	0.10018	0.920202	0.997931
SATB2	0.10198	0.918773	0.997931
RFX4	0.105204	0.916215	0.997931
TBX18	0.105863	0.915692	0.997931
HESX1	0.108253	0.913796	0.997931
PPARG	0.110011	0.912401	0.997931
SMARCA4	0.117897	0.90615	0.997931
LHX3	0.122101	0.90282	0.997931
NFATC3	0.12265	0.902385	0.997931
NSD2	0.129248	0.897163	0.997931
E4F1	0.131571	0.895324	0.997931
GFI1B	0.131726	0.895202	0.997931
ZNF395	0.132152	0.894865	0.997931
IKZF4	0.13307	0.894139	0.997931
MAFG	0.134777	0.892789	0.997931
EGR2	0.136083	0.891756	0.997931
ZNF335	0.137346	0.890758	0.997931
SOX11	0.137817	0.890386	0.997931
THAP11	0.139072	0.889394	0.997931
HCFC1	0.14118	0.887728	0.997931
NR1H2	0.14353	0.885873	0.997931
PTF1A	0.145639	0.884207	0.997931
E2F7	0.147333	0.88287	0.997931
TSHZ3	0.148595	0.881874	0.997931
NKX3-2	0.15277	0.87858	0.997931
MYT1	0.155968	0.876059	0.997931
FOXA1	0.156386	0.87573	0.997931
GTF3A	0.156397	0.875721	0.997931
ARID4A	0.158509	0.874057	0.997931
FOXQ1	0.163081	0.870456	0.997931
HES5	0.168771	0.865977	0.997931
PITX3	0.173804	0.862021	0.997931
ATRX	0.175225	0.860904	0.997931
E2F2	0.177324	0.859255	0.997931
TP53	0.186862	0.85177	0.997931
JARID2	0.187457	0.851303	0.997931
MTA2	0.187628	0.85117	0.997931
PREB	0.188018	0.850863	0.997931
ZIC1	0.18911	0.850007	0.997931
TP73	0.190222	0.849136	0.997931
ASCL2	0.191353	0.84825	0.997931
CTCFL	0.193195	0.846807	0.997931
JUNB	0.204991	0.83758	0.997931
TWIST2	0.207569	0.835567	0.997931
AIRE	0.211549	0.83246	0.997931
PBRM1	0.216916	0.828275	0.997931
ID2	0.220346	0.825603	0.997931
HOXB3	0.221383	0.824795	0.997931
HOXB4	0.224021	0.822742	0.997931
SIM2	0.22408	0.822696	0.997931
PURA	0.227153	0.820306	0.997931
HOXA2	0.229483	0.818495	0.997931
MYF6	0.24281	0.808154	0.997931
ATOH1	0.248316	0.803891	0.997931
ZKSCAN7	0.254166	0.799369	0.997931
ASCL1	0.254447	0.799151	0.997931
FOXC1	0.255954	0.797988	0.997931
NR4A2	0.256592	0.797495	0.997931
ID3	0.261414	0.793775	0.997931
SSRP1	0.262557	0.792894	0.997931
SREBF2	0.281432	0.778381	0.997931
SALL3	0.281815	0.778087	0.997931
CTBP1	0.282991	0.777186	0.997931
SETBP1	0.283794	0.77657	0.997931
BACH2	0.29306	0.769478	0.997931
BCLAF1	0.294885	0.768084	0.997931
SMARCB1	0.296729	0.766675	0.997931
RUNX3	0.298193	0.765557	0.997931
TLX2	0.30116	0.763295	0.997931
RARA	0.302325	0.762406	0.997931
CREB3L3	0.303096	0.761818	0.997931
TGFB1I1	0.30651	0.759218	0.997931
TOX3	0.307857	0.758193	0.997931
SOX4	0.308572	0.757649	0.997931
NFYB	0.314511	0.753135	0.997931
SCX	0.321546	0.747799	0.997931
FEZF2	0.323119	0.746607	0.997931
PLAGL2	0.324907	0.745253	0.997931
HDGF	0.327056	0.743628	0.997931
POU2AF1	0.32989	0.741485	0.997931
IRF2	0.331748	0.740081	0.997931
NEUROG3	0.334881	0.737717	0.997931
MKX	0.343478	0.731241	0.997931
ING4	0.34749	0.728226	0.997931
IRF7	0.349392	0.726797	0.997931
RFX2	0.359074	0.719542	0.997931
SOX9	0.360085	0.718786	0.997931
DNMT3B	0.361353	0.717838	0.997931
ZFP64	0.364794	0.715268	0.997931
ELF5	0.368796	0.712282	0.997931
LRRFIP1	0.369458	0.711789	0.997931
BCL6	0.371504	0.710265	0.997931
CLOCK	0.381685	0.702697	0.997931
ETV6	0.382256	0.702274	0.997931
NR5A2	0.383929	0.701033	0.997931
FOXP2	0.396143	0.692002	0.997931
FOXP1	0.398352	0.690373	0.997931
TCF15	0.406741	0.684201	0.997931
KLF15	0.41117	0.68095	0.997931
VEZF1	0.413222	0.679447	0.997931
SMARCC1	0.413772	0.679043	0.997931
ARID4B	0.419495	0.674857	0.997931
NACC1	0.426608	0.669668	0.997931
KLF17	0.42953	0.66754	0.997931
HOXA1	0.43096	0.6665	0.997931
AHRR	0.43184	0.66586	0.997931
EZH2	0.446219	0.655442	0.997931
FOXF2	0.456096	0.648324	0.997931
MAF	0.458203	0.646809	0.997931
E2F5	0.459104	0.646163	0.997931
SIRT1	0.461326	0.644567	0.997931
IRF6	0.462105	0.644009	0.997931
MEIS2	0.463048	0.643333	0.997931
GATA6	0.464368	0.642387	0.997931
ARID5B	0.470248	0.638181	0.997931
HOXB9	0.483041	0.62907	0.997931
KDM5B	0.483193	0.628961	0.997931
HIC1	0.484161	0.628275	0.997931
CREB5	0.485807	0.627107	0.997931
HEY2	0.486067	0.626923	0.997931
HDAC5	0.49206	0.62268	0.997931
POU4F2	0.494476	0.620973	0.997931
BTG2	0.494659	0.620844	0.997931
PAX7	0.495257	0.620422	0.997931
MTF1	0.502137	0.615574	0.997931
KLF11	0.50656	0.612467	0.997931
TGIF1	0.507507	0.611803	0.997931
ZBTB17	0.510953	0.609387	0.997931
GATA1	0.513342	0.607716	0.997931
VSX1	0.517416	0.604869	0.997931
KLF7	0.527188	0.598066	0.997931
FOXD1	0.527713	0.597702	0.997931
GLI2	0.532415	0.594442	0.997931
HOPX	0.535018	0.592641	0.997931
TADA2A	0.536583	0.591559	0.997931
LMO2	0.539089	0.589829	0.997931
HOXC13	0.539855	0.5893	0.997931
CREB3L1	0.550772	0.581793	0.997931
HEY1	0.56255	0.573745	0.997931
BCL11B	0.566002	0.571396	0.997931
ZNF160	0.569735	0.568861	0.997931
SHOX2	0.572362	0.56708	0.997931
NKX6-1	0.585065	0.558508	0.997931
IRF9	0.585903	0.557945	0.997931
KLF5	0.588825	0.555982	0.997931
FOXD3	0.593438	0.552892	0.997931
TEAD4	0.593804	0.552647	0.997931
KLF9	0.599379	0.548924	0.997931
HDAC3	0.604513	0.545506	0.997931
TLX1	0.605528	0.544832	0.997931
FIGLA	0.606996	0.543858	0.997931
GRHL2	0.611685	0.54075	0.997931
TCF3	0.62494	0.532015	0.997931
MLXIP	0.629074	0.529305	0.997931
PBX2	0.636204	0.524647	0.997931
SMAD6	0.63802	0.523465	0.997931
ZBED1	0.638234	0.523325	0.997931
KLF10	0.648224	0.516844	0.997931
DNMT3A	0.648878	0.516422	0.997931
KDM5D	0.652887	0.513833	0.997931
ARX	0.657666	0.510757	0.997931
PLAG1	0.658113	0.51047	0.997931
STOX1	0.659151	0.509803	0.997931
HIF3A	0.660579	0.508887	0.997931
APEX1	0.661212	0.508481	0.997931
NKX6-2	0.676242	0.498892	0.997931
NR2C1	0.697818	0.485296	0.997931
SF1	0.697976	0.485197	0.997931
NAB2	0.6996	0.484182	0.997931
CEBPZ	0.716997	0.473381	0.997931
LMO4	0.717876	0.472839	0.997931
SPIC	0.719527	0.471821	0.997931
FOXO6	0.723396	0.469442	0.997931
MSC	0.723506	0.469374	0.997931
PRRX1	0.733186	0.46345	0.997931
REST	0.736249	0.461584	0.997931
SMAD9	0.736988	0.461134	0.997931
NONO	0.743875	0.456957	0.997931
MEOX1	0.751519	0.452346	0.997931
DMTF1	0.763433	0.445211	0.997931
MED1	0.769411	0.441655	0.997931
MBD2	0.770897	0.440773	0.997931
NOTO	0.773923	0.438981	0.997931
NPM1	0.775755	0.437899	0.997931
RFX5	0.799379	0.424076	0.997931
KDM5C	0.800411	0.423478	0.997931
ZXDC	0.804938	0.420861	0.997931
MYOG	0.809677	0.418131	0.997931
NANOG	0.824107	0.409884	0.997931
NR1D1	0.83502	0.403712	0.997931
NFIX	0.846304	0.397389	0.997931
HDAC7	0.848841	0.395975	0.997931
SIX3	0.851332	0.394591	0.997931
PROX1	0.878961	0.379428	0.997931
FOXG1	0.886449	0.375382	0.997931
ZBTB4	0.887905	0.374598	0.997931
HIPK2	0.914804	0.360301	0.997931
HOXB13	0.919166	0.358015	0.997931
TBX3	0.923763	0.355616	0.997931
MYOD1	0.927347	0.353753	0.997931
CHD4	0.927544	0.35365	0.997931
MYC	0.939017	0.347729	0.997931
NKX2-2	0.945931	0.34419	0.997931
HDAC9	0.955746	0.339207	0.997931
DLX5	0.966454	0.333824	0.997931
MAML1	0.979536	0.327322	0.997931
HOXB1	0.982463	0.325879	0.997931
SMAD5	1.00127	0.316703	0.997931
SFPQ	1.0021	0.316301	0.997931
SPI1	1.00377	0.315497	0.997931
SALL1	1.01278	0.311172	0.997931
NPAS4	1.01985	0.307806	0.997931
ZNF382	1.03407	0.301112	0.997931
ZIC2	1.04092	0.297921	0.997931
JDP2	1.04894	0.294215	0.997931
THRB	1.05392	0.291929	0.997931
PKNOX1	1.06691	0.286022	0.997931
ZNF219	1.08326	0.278701	0.997931
LYL1	1.09042	0.275534	0.997931
TCF7L1	1.09211	0.274792	0.997931
ETV3	1.13527	0.25627	0.997931
MSX1	1.13558	0.256139	0.997931
HOXA7	1.17287	0.240858	0.997931
RFXANK	1.18076	0.237706	0.997931
ZFX	1.19947	0.230352	0.997931
YBX1	1.20896	0.226686	0.997931
RFXAP	1.27725	0.201521	0.997931
ZBTB7B	1.36333	0.172787	0.997931
ZGLP1	1.38349	0.166524	0.997931
DOT1L	1.44243	0.149191	0.997931
HAND1	1.46281	0.143529	0.997931
RFX1	1.48674	0.137092	0.997931
ZMYND8	1.61348	0.106648	0.997931
ESRRA	1.64678	0.099613	0.997931
HDAC1	1.7107	0.087146	0.997931
