# Supplementary material for: Cell‐free transcriptomic profiles and mechanism insights in female androgenetic alopecia
Source: Clin Transl Med. 2025 Nov 14;15(11):e70471. doi: 10.1002/ctm2.70471 (PMC12617273; doi:10.1002/ctm2.70471)
Supplement: Supplementary file 1 — SUPPORTING INFORMATION [file CTM2-15-e70471-s001.zip › supplemental tables/Table_S11-Correlation_results.xlsx]

## Sheet: Sheet1
Gene names	R value	p-value	adjusted p-value
DNAJB9	-0.559125	1.29141e-06	0.0448172
PARLP1	-0.513707	1.20621e-05	0.209301
BLM	-0.503665	1.89541e-05	0.219261
RNA5SP76	0.48082	5.03419e-05	0.319116
CASP12	-0.478218	5.60233e-05	0.319116
AP1B1P2	0.4776	5.74569e-05	0.319116
TMEM89	-0.474807	6.43676e-05	0.319116
NDUFB11	0.470584	7.62846e-05	0.330923
WEE2	-0.462868	0.000103463	0.398955
LRRC66	-0.449804	0.000170523	0.572379
CDH19	-0.448147	0.000181425	0.572379
THPO	0.44537	0.000201129	0.575962
LOC349160	-0.443466	0.000215753	0.575962
SCYGR7	0.440774	0.000238095	0.590203
MRPS36P5	-0.436226	0.000280703	0.609733
RNU6-798P	0.436018	0.000282804	0.609733
CCDC170	-0.434101	0.000302906	0.609733
NLN	-0.432101	0.000325261	0.609733
CCDC181	-0.431368	0.000333821	0.609733
FAP	-0.428541	0.000368806	0.625439
RN7SL864P	0.427337	0.000384708	0.625439
LOC110467522	0.425138	0.000415354	0.625439
NDUFAF4	-0.423703	0.000436536	0.625439
CHD5	0.420802	0.000482389	0.625439
PGM2L1	-0.420627	0.000485294	0.625439
RNA5SP463	0.419932	0.000496962	0.625439
TRDN-AS1	-0.416786	0.000553109	0.625439
LRRC8C	-0.41661	0.000556403	0.625439
CEP78	-0.416169	0.000564767	0.625439
OR2H1	-0.415892	0.000570074	0.625439
RNA5SP290	0.415222	0.000583103	0.625439
PLEKHH2	-0.414132	0.000604875	0.625439
NOVA1	-0.41412	0.000605117	0.625439
PLEKHA7	0.412921	0.000629936	0.625439
MIR5589	0.412881	0.000630774	0.625439
LINC00244	0.410858	0.00067479	0.650498
MIR8061	-0.408523	0.000729052	0.683811
HSFY1P1	0.405979	0.000792635	0.709283
KRT18P17	-0.405399	0.000807833	0.709283
PPM1F	0.404209	0.000839796	0.709283
POSTN	-0.40296	0.000874607	0.709283
MRPS35P2	0.402317	0.000893002	0.709283
SERPINE3	0.401326	0.000922094	0.709283
IGHD6-13	0.400644	0.000942597	0.709283
RPL17P15	0.39977	0.000969452	0.709283
ARHGAP26-AS1	0.397713	0.00103544	0.709283
RPL13AP	-0.397502	0.00104247	0.709283
TIMM10	0.397466	0.00104366	0.709283
TNPO1P2	-0.397157	0.00105399	0.709283
MYG1	0.396653	0.00107102	0.709283
LOC124901858	0.396237	0.0010853	0.709283
IL20RB	-0.395981	0.00109414	0.709283
RPL31P55	0.395675	0.00110483	0.709283
CHL1	-0.395129	0.0011241	0.709283
TM4SF19-AS1	0.394289	0.00115436	0.709283
RNF208	0.392836	0.00120842	0.709283
FARSA	0.392552	0.00121925	0.709283
BNIP3P22	0.392279	0.00122975	0.709283
LINC01957	-0.392229	0.0012317	0.709283
ERV3-1	-0.390475	0.00130118	0.709283
CRP	-0.390097	0.00131662	0.709283
KRTAP9-2	0.389874	0.00132581	0.709283
MIR711	0.389747	0.00133106	0.709283
LOC124900380	0.389127	0.00135698	0.709283
KRTAP5-2	0.389096	0.0013583	0.709283
GOLGA8J	-0.388746	0.00137312	0.709283
MIR1293	0.388517	0.00138293	0.709283
PRDM13	-0.388324	0.00139123	0.709283
B3GALNT1	-0.387886	0.00141023	0.709283
RPL6P16	-0.386074	0.00149137	0.709819
CEACAMP1	-0.385426	0.00152139	0.709819
LOC100129540	0.385203	0.00153184	0.709819
HTN1	-0.384848	0.00154863	0.709819
LINC02790	-0.384608	0.00156004	0.709819
ZNF536	-0.38387	0.00159568	0.709819
ZNF528-AS1	-0.383614	0.00160822	0.709819
MIR299	0.383604	0.00160872	0.709819
ZDHHC16	0.383453	0.00161615	0.709819
MTCO3P13	0.383019	0.00163767	0.709819
AZU1P1	0.382737	0.00165183	0.709819
RNU7-26P	0.38264	0.00165674	0.709819
STXBP4	-0.381498	0.00171528	0.711531
SS18L2	-0.380993	0.00174171	0.711531
SCN3A	-0.38075	0.00175457	0.711531
IGHV3-71	0.38063	0.00176096	0.711531
RN7SL825P	0.379503	0.00182198	0.711531
RNU6-818P	0.379167	0.00184052	0.711531
HSD17B4	-0.378289	0.00188977	0.711531
RN7SL41P	0.377896	0.0019122	0.711531
MIR6804	0.377106	0.00195804	0.711531
LOC100129203	-0.376823	0.00197469	0.711531
RAD51AP2	-0.375659	0.00204456	0.711531
PLK3	0.375408	0.00205985	0.711531
C12orf50	-0.374848	0.0020945	0.711531
MRPL33	-0.374631	0.00210802	0.711531
NACA2	0.374437	0.00212023	0.711531
KLC3	0.374288	0.00212963	0.711531
TCF4	-0.373968	0.00214989	0.711531
KRT8P35	0.373345	0.00218993	0.711531
COLCA1	-0.372864	0.00222131	0.711531
RNU4-63P	0.372665	0.0022344	0.711531
FXN	-0.372298	0.00225872	0.711531
MIR5692A1	0.371722	0.00229742	0.711531
TRAF3IP2-AS1	-0.371602	0.0023055	0.711531
ZNF177	0.370874	0.00235538	0.711531
SLC24A3-AS1	0.370811	0.00235974	0.711531
CLEC2L	0.37068	0.00236883	0.711531
RN7SL165P	-0.370279	0.00239685	0.711531
CCDC33	0.37009	0.00241018	0.711531
PHF14	-0.369634	0.00244253	0.711531
RNU6-781P	0.369538	0.00244941	0.711531
SYNJ1	-0.369529	0.00245008	0.711531
TAS2R14	-0.369438	0.00245656	0.711531
OR5V1	-0.368797	0.00250298	0.711531
RN7SL98P	0.368188	0.00254783	0.711531
LOC441179	0.367631	0.00258941	0.711531
ATL1	-0.367247	0.00261848	0.711531
TRMT13	-0.366414	0.00268245	0.711531
PRSS47P	0.366021	0.00271313	0.711531
MED16	0.365858	0.00272595	0.711531
PROCR	-0.365792	0.00273118	0.711531
JMJD4P1	0.365308	0.00276959	0.711531
PRO1804	-0.365299	0.00277031	0.711531
MIR181A2HG	-0.365087	0.00278734	0.711531
KRT8P44	-0.364766	0.00281325	0.711531
LYZL1	0.364754	0.00281419	0.711531
C1RL	-0.364659	0.00282188	0.711531
KRTAP3-2	-0.364381	0.00284456	0.711531
CCSER1	-0.364301	0.00285112	0.711531
LOC124900492	0.364239	0.00285621	0.711531
CLK4	-0.364168	0.00286209	0.711531
RIC3	-0.363145	0.00294734	0.711531
NCOA2	-0.362634	0.00299078	0.711531
ZNF683	0.362469	0.0030049	0.711531
RN7SL827P	0.362416	0.00300951	0.711531
CAB39L	-0.362346	0.00301552	0.711531
LMO4	-0.362207	0.0030275	0.711531
RBM12B-DT	-0.362011	0.00304447	0.711531
RNU6-832P	0.36201	0.00304464	0.711531
GMCL2	-0.361745	0.00306771	0.711531
GRM5-AS1	-0.361739	0.00306827	0.711531
RP1	-0.36136	0.00310159	0.711531
TSPYL5	0.361243	0.00311197	0.711531
SSBL5P	-0.361237	0.00311244	0.711531
FAM237B	-0.361027	0.0031311	0.711531
ARRDC1	0.361018	0.00313195	0.711531
RN7SKP250	0.360921	0.00314062	0.711531
TXLNB	-0.360888	0.00314355	0.711531
TUBB8P2	0.360537	0.00317506	0.711531
KLHL15	-0.360524	0.00317627	0.711531
IGKV6-21	0.36015	0.0032102	0.711531
KCNJ5	0.359496	0.00327024	0.711531
OR2M7	0.359177	0.00329991	0.711531
PIDD1	0.359121	0.00330519	0.711531
RDM1	0.358143	0.00339778	0.711531
EVI5L	0.358078	0.00340401	0.711531
ATL2	-0.357996	0.00341189	0.711531
BCAR1	0.357321	0.00347742	0.711531
LOC105376291	-0.357315	0.00347802	0.711531
TRIM32	-0.357017	0.00350726	0.711531
EPS15L1	0.356758	0.00353285	0.711531
KRT19P2	0.356744	0.00353425	0.711531
HDAC9	-0.356717	0.00353696	0.711531
RNU6-273P	0.356672	0.00354144	0.711531
POLR2J3-UPK3BL2	0.356514	0.00355713	0.711531
MED14	-0.356496	0.00355897	0.711531
LINC01413	0.356203	0.00358834	0.711531
DSCC1	-0.356116	0.00359707	0.711531
PIGB	-0.355805	0.00362855	0.711531
RAD54B	-0.355623	0.00364713	0.711531
PTH2R	-0.355495	0.00366022	0.711531
FLRT2	-0.354852	0.0037265	0.711531
RNA5SP20	0.354526	0.00376061	0.711531
SFXN5	-0.354208	0.00379411	0.711531
APOC4	0.354194	0.00379555	0.711531
LINC01177	-0.353963	0.00382002	0.711531
LINC02552	-0.353813	0.00383601	0.711531
RNA5SP209	0.353791	0.00383843	0.711531
HTR2A	-0.353631	0.00385551	0.711531
FSCN3	-0.353572	0.00386183	0.711531
RNU6-438P	0.353507	0.00386885	0.711531
GHSR	0.353261	0.00389531	0.711531
RPL35P6	0.353172	0.00390499	0.711531
PCDHB16	-0.352829	0.00394239	0.711531
FANCL	-0.352459	0.00398297	0.711531
LGALS14	-0.352363	0.00399359	0.711531
EXOC7	0.352353	0.00399469	0.711531
RNA5SP404	0.352007	0.00403317	0.711531
LOC124900311	0.351917	0.00404324	0.711531
INTS6-AS1	-0.351688	0.00406892	0.711531
ZNF230	-0.35131	0.00411164	0.711531
NLGN2	0.350999	0.00414706	0.711531
BST2	0.350762	0.00417422	0.711531
BDH2	-0.350508	0.0042036	0.711531
LINC00551	-0.350166	0.00424334	0.711531
MIR4264	0.349951	0.00426848	0.711531
PIGQ	0.349862	0.00427893	0.711531
RBM41	-0.34964	0.00430512	0.711531
RNU6-36P	0.349357	0.0043387	0.711531
NTRK3-AS1	0.34928	0.00434786	0.711531
FSHB	-0.349274	0.00434852	0.711531
PPIAP83	0.349168	0.00436118	0.711531
MIR515-1	0.349153	0.00436304	0.711531
AP3S1	-0.348928	0.00439005	0.711531
TEKT4P3	0.348834	0.00440136	0.711531
XPA	0.348761	0.0044102	0.711531
FADS2	0.34871	0.00441628	0.711531
GDF3	0.348462	0.00444634	0.711531
RAMACL	-0.348349	0.00446015	0.711531
SLC22A18	0.348248	0.00447247	0.711531
MSANTD2-AS1	-0.347945	0.00450962	0.711531
LOC100132686	0.347941	0.00451022	0.711531
CACNB4	-0.347563	0.00455695	0.711531
SEMA6C	0.347554	0.00455806	0.711531
RPS24P10	0.347508	0.00456377	0.711531
UBL5P4	0.347208	0.00460133	0.711531
LINC00304	0.347009	0.00462623	0.711531
PPP1R10P1	-0.346701	0.00466528	0.711531
SNORA5C	0.346693	0.00466629	0.711531
RNU6-369P	0.346608	0.004677	0.711531
ZC3H11C	-0.346515	0.00468886	0.711531
MTATP6P9	-0.34644	0.00469841	0.711531
RPL32P26	-0.346123	0.00473911	0.711531
NAT10	0.345423	0.00483002	0.711531
DHDDS	-0.345337	0.00484129	0.711531
SNORD115-8	0.345307	0.00484519	0.711531
C4orf48	0.345197	0.00485966	0.711531
OR4F4	-0.34502	0.00488298	0.711531
BAG2	-0.344989	0.00488704	0.711531
STIL	-0.344878	0.00490173	0.711531
ZNF197-AS1	-0.344818	0.00490979	0.711531
TEX41	-0.344809	0.00491089	0.711531
ESCO1	-0.344788	0.00491368	0.711531
DCAF4L1	-0.34473	0.00492137	0.711531
MTND2P38	-0.344625	0.00493546	0.711531
RNU1-2	0.344561	0.00494397	0.711531
LOC124904640	0.344492	0.00495322	0.711531
SLC8A2	0.344062	0.00501101	0.711531
RNU6-1048P	0.343984	0.00502153	0.711531
SLC25A45	0.343659	0.00506571	0.711531
BEST4	0.342969	0.00516076	0.711531
PYCR2	-0.3423	0.00525427	0.711531
RNU6-297P	0.342195	0.00526907	0.711531
ASB2	0.34206	0.00528829	0.711531
MIR2053	0.341981	0.00529942	0.711531
CST9	0.34182	0.00532243	0.711531
LINC00926	0.341748	0.00533263	0.711531
MAP2K5	-0.341714	0.00533746	0.711531
RABGEF1	-0.341356	0.00538893	0.711531
DNER	-0.341272	0.00540107	0.711531
ZNF517	-0.341235	0.00540638	0.711531
RNVU1-24	0.341127	0.00542202	0.711531
RPL23AP90	0.341093	0.00542687	0.711531
MAN1C1	-0.340974	0.00544417	0.711531
MTND4P29	-0.340928	0.00545089	0.711531
CALCR	-0.3409	0.00545498	0.711531
RN7SKP134	0.3406	0.00549882	0.711531
LOC124900196	0.340556	0.00550533	0.711531
LOC124900291	0.340546	0.00550681	0.711531
MIR4500HG	-0.340505	0.00551278	0.711531
SH3BP4	0.340379	0.00553134	0.711531
LINC02953	0.340013	0.00558557	0.711531
PRPF38AP2	-0.339602	0.00564701	0.711531
FBXO2	-0.339565	0.00565255	0.711531
ITGA5	0.339503	0.00566195	0.711531
SOX2-OT	-0.339443	0.00567103	0.711531
THRA	0.339415	0.00567518	0.711531
TMEM65	-0.33935	0.00568505	0.711531
LINC00601	-0.33919	0.00570928	0.711531
DNAJB12	0.339163	0.00571339	0.711531
NUDT1	0.338998	0.00573837	0.711531
LRRC26	0.338939	0.00574741	0.711531
SAPCD2P4	0.338906	0.00575236	0.711531
FOXC1	-0.338876	0.00575702	0.711531
OR7E19P	0.338527	0.00581061	0.711531
MIR1301	0.338083	0.00587931	0.711531
ADAMTS8	0.338074	0.00588069	0.711531
VSTM2L	0.337697	0.0059397	0.711531
LOC101927314	-0.337697	0.00593972	0.711531
RNU6-652P	0.33745	0.00597856	0.711531
TMED2	0.337198	0.00601854	0.711531
RPL7P27	-0.337192	0.00601944	0.711531
MIR8073	0.337146	0.00602677	0.711531
RNU6-828P	0.337044	0.00604294	0.711531
UGT1A8	0.336988	0.00605189	0.711531
SLC5A10	0.336946	0.0060587	0.711531
ZNF658	-0.336664	0.0061038	0.711531
MASP1	0.336598	0.00611453	0.711531
LINC02854	-0.336408	0.00614522	0.711531
RAD21-AS1	-0.336265	0.00616835	0.711531
LOC102724511	0.336204	0.00617817	0.711531
NAF1	-0.336128	0.00619065	0.711531
LMO7-AS1	0.336061	0.00620146	0.711531
RN7SL869P	0.335985	0.00621392	0.711531
RPS4XP12	0.335802	0.00624394	0.711531
SNORD114-25	0.335774	0.00624853	0.711531
ABTB1	0.335585	0.00627955	0.711531
RSC1A1	0.335534	0.00628809	0.711531
SH3GL3	-0.335302	0.00632647	0.711531
LCE2A	-0.335189	0.00634519	0.711531
LINC02994	-0.335155	0.00635084	0.711531
PQBP1	0.335036	0.00637074	0.711531
MIR544A	0.334999	0.00637698	0.711531
OR8S1	0.334821	0.00640676	0.711531
SNORA11C	0.334685	0.00642961	0.711531
ADCYAP1	-0.334622	0.00644024	0.711531
DAZL	-0.334558	0.00645106	0.711531
RNU6-95P	0.33445	0.00646931	0.711531
TBL2	0.334352	0.00648589	0.711531
MRPL52	-0.334294	0.0064957	0.711531
SCGB1A1	-0.334081	0.00653203	0.711531
LOC100421603	-0.333903	0.00656248	0.711531
GNAL	-0.33375	0.00658873	0.711531
KRT18P61	0.333701	0.00659709	0.711531
HOXC8	-0.333264	0.00667269	0.711531
LRRC10B	0.333111	0.00669951	0.711531
KLRF1	-0.333076	0.00670555	0.711531
RC3H1	-0.333055	0.00670924	0.711531
GOLGA8A	-0.332934	0.00673043	0.711531
ESCO2	-0.332872	0.00674128	0.711531
RN7SL309P	0.332611	0.00678715	0.711531
LOC105371458	-0.33239	0.00682642	0.711531
ZNF722	-0.332198	0.00686046	0.711531
LOC100133225	-0.332136	0.00687146	0.711531
SGCZ	-0.332117	0.006875	0.711531
LINC01695	-0.332096	0.00687877	0.711531
COBLL1	-0.33208	0.00688151	0.711531
LRRC2	-0.331898	0.00691415	0.711531
MIR5572	0.331881	0.0069172	0.711531
LINC00922	-0.331799	0.00693194	0.711531
LAMA4	-0.331602	0.00696739	0.711531
RPS3AP24	-0.331547	0.00697735	0.711531
KLHL30	0.331526	0.00698124	0.711531
GOLGA2P9	0.331524	0.00698163	0.711531
TAF15	-0.331406	0.00700299	0.711531
ASPM	-0.331395	0.00700485	0.711531
CCNA1	-0.331269	0.0070279	0.711531
ABHD8	0.331199	0.00704062	0.711531
MARVELD1	0.330798	0.00711394	0.711531
ANXA2R	-0.330766	0.00711995	0.711531
MAGEF1	-0.330719	0.00712854	0.711531
MTND3P17	0.330624	0.00714616	0.711531
SPTB	0.330545	0.00716064	0.711531
RN7SKP244	0.330471	0.00717446	0.711531
ANXA2R-AS1	-0.330469	0.00717477	0.711531
RPS6KA6	-0.330248	0.00721579	0.711531
ADAMTS14	0.330068	0.00724948	0.711531
MTHFD2L	-0.330062	0.00725051	0.711531
RAD51-AS1	-0.330061	0.00725086	0.711531
GPR89A	-0.32995	0.00727149	0.711531
N6AMT1	-0.329659	0.00732623	0.711531
ARHGEF38	-0.329638	0.00733019	0.711531
A2M	-0.32954	0.00734872	0.711531
TRIM39	0.32951	0.00735455	0.711531
NUP35	-0.32935	0.0073848	0.711531
KRTAP20-3	-0.329237	0.00740637	0.711531
IGHV5-51	-0.329195	0.00741432	0.711531
MIR183	0.328992	0.00745313	0.711531
RNU6-996P	0.328986	0.00745432	0.711531
TM4SF20	-0.328938	0.00746355	0.711531
SLC44A1	-0.328929	0.00746537	0.711531
CD109	-0.32882	0.00748628	0.711531
SUGT1-DT	-0.328704	0.0075086	0.711531
PTGER3	-0.32861	0.00752667	0.711531
MIR6796	0.32861	0.00752678	0.711531
MIR6835	0.32861	0.00752678	0.711531
GCSH	-0.328581	0.00753236	0.711531
SRPRB	-0.328472	0.00755345	0.711531
IGLV4-60	0.32836	0.00757524	0.711531
TRIM34	0.328248	0.00759701	0.711531
LINC00339	-0.328086	0.00762858	0.711531
ADGRL3	-0.328006	0.00764432	0.711531
LAGE3	0.327989	0.00764757	0.711531
PHIP	-0.327877	0.00766965	0.711678
TCTN1	-0.327764	0.00769191	0.711841
ZNF254	-0.327519	0.00774017	0.714401
RNU6-1152P	0.327173	0.00780911	0.717612
MRPS2	0.327114	0.00782074	0.717612
RNU6-1208P	0.327033	0.00783699	0.717612
FGF10-AS1	-0.326497	0.00794506	0.723977
FAHD1	-0.326422	0.00796021	0.723977
BNIP3P37	0.326294	0.00798631	0.723977
RDUR	0.326232	0.00799895	0.723977
OR51B3P	0.326058	0.00803446	0.723977
DEFB122	-0.326007	0.00804477	0.723977
RPL6P30	0.325946	0.00805726	0.723977
POTEB3	-0.325868	0.0080734	0.723977
GJD2-DT	-0.325662	0.00811574	0.725898
GJA5	-0.325528	0.00814354	0.72635
RNU1-114P	0.325436	0.00816265	0.72635
ROBO2P1	-0.325112	0.00823009	0.727647
POP1	-0.325056	0.00824168	0.727647
LINC00616	-0.324908	0.00827288	0.727647
SEPTIN9-DT	0.324741	0.00830794	0.727647
MZT2B	0.324448	0.00836998	0.727647
MMADHC	-0.324439	0.00837189	0.727647
POT1	-0.324237	0.00841476	0.727647
ODAD3	-0.324096	0.00844487	0.727647
LOC105377448	-0.324062	0.00845205	0.727647
C16orf87	-0.324009	0.00846337	0.727647
PRAC2	0.323824	0.00850323	0.727647
FCF1P4	0.323769	0.00851495	0.727647
LOC105379391	0.323731	0.00852324	0.727647
SYTL4	0.323684	0.00853327	0.727647
CFAP210	-0.323664	0.0085377	0.727647
LINC01010	-0.323639	0.00854301	0.727647
COPS8	-0.323588	0.00855413	0.727647
OR11G2	-0.323568	0.00855842	0.727647
SLC10A1	0.32337	0.00860126	0.727647
ATP9B	-0.323119	0.00865585	0.727647
POU2F3	0.322998	0.00868244	0.727647
EYA1	-0.322858	0.00871302	0.727647
RETREG2	0.322694	0.0087492	0.727647
AURKC	-0.322663	0.00875602	0.727647
GREP1	0.322518	0.00878817	0.727647
UBE2V2	-0.322481	0.00879631	0.727647
KIF21B	0.322234	0.0088512	0.727647
ALS2	-0.322196	0.00885952	0.727647
RN7SL790P	-0.322153	0.00886908	0.727647
NUFIP1	-0.322142	0.00887159	0.727647
PIFO	-0.322052	0.00889171	0.727647
ADGB	-0.321663	0.00897903	0.727647
TRIM53CP	-0.321646	0.00898288	0.727647
LOC100289568	-0.321622	0.00898837	0.727647
TAF11	0.321196	0.00908503	0.727647
LTBP4	0.321194	0.00908539	0.727647
DLGAP3	0.321134	0.00909898	0.727647
OR10AA1P	-0.321091	0.00910894	0.727647
LINC00958	-0.320913	0.00914969	0.727647
FBXL6	0.320797	0.00917625	0.727647
ATP1A2	0.320619	0.00921731	0.727647
GPR84	0.320566	0.00922951	0.727647
GPR183	0.320509	0.00924258	0.727647
MIR218-2	0.320371	0.00927454	0.727647
SNX22	0.320367	0.00927544	0.727647
POM121L3P	0.320366	0.00927568	0.727647
ANKRD34B	-0.320098	0.0093381	0.727647
FGFR3P4	0.319919	0.00938001	0.727647
NUBPL	-0.319582	0.00945917	0.727647
ZNF580	0.31956	0.00946426	0.727647
LINC00836	-0.319559	0.00946466	0.727647
FUT1	0.319386	0.00950544	0.727647
LOC100420324	-0.319371	0.00950917	0.727647
HMGB3P10	-0.319142	0.00956362	0.727647
H2AL3	0.319139	0.00956428	0.727647
BLTP1	-0.319126	0.00956739	0.727647
LOC105375924	-0.319097	0.00957433	0.727647
RN7SKP75	-0.318967	0.00960531	0.727647
G2E3-AS1	-0.318658	0.00967933	0.727647
LOC105370705	0.318566	0.00970157	0.727647
LOC100506551	-0.318436	0.00973291	0.727647
TRIM43	-0.318419	0.009737	0.727647
LINS1	-0.31839	0.00974415	0.727647
ARL6IP6	-0.318357	0.00975209	0.727647
GRIN2D	0.318206	0.00978865	0.727647
CCNB3P1	-0.318178	0.00979552	0.727647
ISL1-DT	-0.31807	0.00982181	0.727647
SLC47A2	-0.318018	0.00983467	0.727647
RMI2	-0.317871	0.00987063	0.727647
RALGDS	-0.317803	0.00988716	0.727647
RPL31P13	0.317688	0.00991549	0.727647
CACNA2D4	0.317607	0.00993524	0.727647
TTC6	-0.317581	0.00994182	0.727647
RNU6-556P	0.317556	0.00994801	0.727647
PRSS22	0.317432	0.0099786	0.727647
RPS25P10	0.317428	0.00997949	0.727647
LRRC51	-0.317187	0.0100391	0.727647
MCHR1	-0.317049	0.0100735	0.727647
RN7SL163P	0.316931	0.010103	0.727647
LOC728307	0.316901	0.0101105	0.727647
LINC02496	-0.316896	0.0101119	0.727647
CEP57L1	-0.316812	0.0101329	0.727647
MIR8083	0.316699	0.0101611	0.727647
MIR3186	0.31659	0.0101885	0.727647
PCDHA3	-0.316588	0.0101891	0.727647
MFGE8	0.316521	0.0102061	0.727647
PARP11-AS1	-0.316416	0.0102324	0.727647
CPNE7	0.316385	0.0102403	0.727647
GPR63	-0.316281	0.0102666	0.727647
LIX1L-AS1	-0.316141	0.0103022	0.727647
ESX1	-0.316088	0.0103156	0.727647
NCOA5	0.315942	0.0103528	0.727647
NOSIP	-0.315935	0.0103545	0.727647
NOLC1P1	-0.31591	0.010361	0.727647
DRAM1	-0.315859	0.010374	0.727647
SIX3	0.315749	0.0104021	0.727647
H2BP5	0.315726	0.0104081	0.727647
MBD3L4	0.315703	0.0104139	0.727647
RPS13P3	-0.315635	0.0104315	0.727647
ACTR6P1	-0.315566	0.0104491	0.727647
RN7SL607P	0.315117	0.0105653	0.727647
OR52A5	-0.315086	0.0105733	0.727647
TNIK	-0.314924	0.0106155	0.727647
KC6	-0.314897	0.0106225	0.727647
NR1H3	0.314834	0.010639	0.727647
KCNC3	0.314806	0.0106463	0.727647
EBAG9P1	-0.314758	0.0106589	0.727647
TNNI3K	-0.314564	0.0107098	0.727647
MIR520D	0.314554	0.0107123	0.727647
DNTTIP1	-0.314477	0.0107327	0.727647
PPIAP44	-0.314328	0.010772	0.727647
NSD2	-0.31428	0.0107846	0.727647
ANXA2R-OT1	-0.314205	0.0108045	0.727647
CCDC187	0.314136	0.0108228	0.727647
NRXN1	-0.314133	0.0108235	0.727647
SVBP	-0.314121	0.0108268	0.727647
PTBP2	-0.314101	0.0108321	0.727647
STXBP5	-0.313956	0.0108706	0.727647
TAS2R4	-0.313882	0.0108903	0.727647
MTND1P37	-0.313821	0.0109065	0.727647
PRUNE2	-0.313734	0.01093	0.727647
RN7SL351P	0.313676	0.0109454	0.727647
LOC101927040	0.313576	0.0109721	0.727647
AGTR2	-0.313559	0.0109768	0.727647
FMN2P1	0.313524	0.0109863	0.727647
GRK7	0.313509	0.0109902	0.727647
GRIK2	-0.313462	0.0110028	0.727647
ASH2L	-0.313422	0.0110137	0.727647
SNTN	0.313346	0.0110341	0.727647
IGKV1D-37	0.313334	0.0110374	0.727647
OPALIN	-0.313197	0.0110745	0.727647
PKNOX1	0.313196	0.0110747	0.727647
LOC107985432	-0.313194	0.0110752	0.727647
RN7SKP172	0.313179	0.0110792	0.727647
DDX4	-0.313124	0.0110942	0.727647
LOC101928850	-0.313023	0.0111215	0.727647
RNA5SP311	0.31297	0.0111359	0.727647
OR2AT4	-0.312936	0.0111451	0.727647
LOC124900319	0.312845	0.0111698	0.727647
WNK2	0.312788	0.0111855	0.727647
PCYOX1	-0.312768	0.011191	0.727647
S100A11P9	0.312719	0.0112043	0.727647
SLC7A13	-0.312679	0.0112152	0.727647
COL1A1	0.312551	0.0112504	0.727647
SLC9B1	-0.312435	0.0112823	0.727647
ZNF483	-0.312415	0.0112878	0.727647
LRRC7	-0.312403	0.0112911	0.727647
LOC643172	-0.312363	0.011302	0.727647
ARMCX5-GPRASP2	0.312293	0.0113213	0.727647
TMLHE-AS1	0.312289	0.0113223	0.727647
TTC21B	-0.312167	0.011356	0.728464
RPSAP36	-0.312046	0.0113896	0.729274
LOC101929470	-0.311863	0.0114406	0.729403
RAET1E	-0.311719	0.0114805	0.729403
ROR2	0.311662	0.0114965	0.729403
KRT10	0.311651	0.0114995	0.729403
FUBP1	-0.311615	0.0115096	0.729403
TBC1D16	0.311586	0.0115178	0.729403
RNU6-661P	0.311433	0.0115606	0.729463
TMEM181	-0.311433	0.0115608	0.729463
TUBB7P	0.311257	0.0116102	0.730153
CKAP5	-0.311179	0.0116323	0.730153
ZNF579	0.31117	0.0116348	0.730153
RNF26	0.310951	0.0116968	0.732718
FAAH2	-0.310782	0.0117448	0.733557
LPP-AS1	0.310721	0.0117622	0.733557
ZNF189	-0.310622	0.0117905	0.733557
HOXD13	0.310607	0.0117947	0.733557
MIR4781	0.310409	0.0118514	0.735763
OR2B6	-0.310331	0.0118738	0.735838
EPPIN-WFDC6	0.310198	0.011912	0.73689
LRRC69	-0.309944	0.0119857	0.738122
ACSL6-AS1	-0.30981	0.0120244	0.738122
WDR72	-0.309777	0.0120339	0.738122
RNU7-70P	0.309761	0.0120387	0.738122
RNA5SP185	0.309721	0.0120502	0.738122
ITGA7	0.309661	0.0120679	0.738122
LINC01497	-0.309557	0.0120983	0.738122
MIR4780	0.309543	0.0121021	0.738122
CHST2	0.309322	0.0121671	0.740782
MIR766	0.309211	0.0121995	0.741265
GUCA1A	0.309138	0.0122211	0.741265
RN7SL693P	-0.308938	0.01228	0.741265
RHOXF1	-0.308875	0.0122988	0.741265
CLIP4	-0.308836	0.0123105	0.741265
DEPDC1	-0.308707	0.0123487	0.741265
RNU6-1090P	0.308705	0.0123492	0.741265
MCRIP2	0.308654	0.0123643	0.741265
CASTOR2	0.308641	0.0123683	0.741265
DCAF12L1	-0.308535	0.0124	0.741265
LOC101928535	0.308501	0.01241	0.741265
LOC100419170	0.308395	0.0124416	0.741881
NUP210L	-0.308157	0.012513	0.742298
RNF217	-0.30805	0.0125455	0.742298
TPH1	-0.307998	0.0125611	0.742298
RN7SL601P	0.307868	0.0126002	0.742298
BNIP3P14	-0.307837	0.0126096	0.742298
LOC100131785	0.307785	0.0126254	0.742298
RN7SL390P	0.307765	0.0126315	0.742298
RNU6-663P	0.307636	0.0126707	0.742298
ADAMTS7P4	0.307635	0.0126709	0.742298
RPS16P8	0.30761	0.0126785	0.742298
RNU7-41P	0.307339	0.0127612	0.742298
TMDD1	0.307336	0.0127622	0.742298
LINC01264	-0.307328	0.0127646	0.742298
EHHADH	-0.307304	0.0127718	0.742298
RPL23AP29	-0.307257	0.0127863	0.742298
SCG3	-0.307109	0.0128319	0.742298
TTTY14	0.307054	0.0128486	0.742298
CCNT1	-0.306967	0.0128755	0.742298
CNEP1R1	-0.30694	0.0128838	0.742298
RN7SL668P	0.30685	0.0129118	0.742298
MIR548AR	0.306755	0.0129411	0.742298
RNU6-304P	0.306744	0.0129444	0.742298
LOC101927531	-0.306677	0.0129651	0.742298
CUEDC1	0.306657	0.0129714	0.742298
COX18	-0.306553	0.0130037	0.742298
SENP2	-0.306476	0.0130276	0.742298
HENMT1	-0.306457	0.0130336	0.742298
ZNF440	-0.306377	0.0130585	0.742298
MIR6780B	0.306344	0.0130689	0.742298
RNU6-601P	0.306017	0.0131711	0.743645
ZNF774	-0.305944	0.0131943	0.743645
DNAH6	-0.305893	0.0132103	0.743645
FDXR	0.305804	0.0132383	0.743645
DNAJC21	-0.305698	0.013272	0.743645
C10orf105	-0.305687	0.0132754	0.743645
SATL1	-0.305567	0.0133134	0.743645
CDH12P4	0.305513	0.0133307	0.743645
IFI27	0.305505	0.0133331	0.743645
LOC100652999	0.305464	0.013346	0.743645
CCNB2	-0.305459	0.0133476	0.743645
LINC02097	-0.305354	0.0133812	0.743645
SPP1	-0.305324	0.0133907	0.743645
LOC124900270	0.305201	0.0134298	0.743645
ATXN2-AS	0.305186	0.0134349	0.743645
GPR155	-0.30512	0.0134559	0.743645
PSTPIP1	0.30489	0.0135296	0.743645
RPS27AP19	0.304771	0.0135682	0.743645
SYNGAP1-AS1	0.304765	0.01357	0.743645
TECRP2	0.304725	0.0135829	0.743645
THRAP3P2	-0.304684	0.0135962	0.743645
RPS4XP8	-0.304604	0.0136219	0.743645
ADGRF1	-0.304308	0.0137181	0.743645
TDO2	-0.304134	0.0137748	0.743645
FAM25A	0.304104	0.0137846	0.743645
FGF17	0.303891	0.0138543	0.743645
ZNF711	-0.303866	0.0138626	0.743645
ACAP1	0.303839	0.0138716	0.743645
HOXA-AS3	0.303665	0.0139289	0.743645
TLX3	0.303637	0.013938	0.743645
OFD1	-0.303598	0.0139509	0.743645
EYS	-0.303596	0.0139515	0.743645
MAGI1-AS1	0.303563	0.0139627	0.743645
MET	-0.303383	0.0140223	0.743645
CIAO2AP1	0.303366	0.0140277	0.743645
ZNF471	-0.303174	0.0140916	0.743645
LOC105372988	-0.303162	0.0140956	0.743645
ZMYND12	-0.303094	0.0141182	0.743645
BUD31	-0.303072	0.0141256	0.743645
TIA1	-0.303048	0.0141336	0.743645
FAM9C	-0.302997	0.0141506	0.743645
RNU7-56P	0.302988	0.0141536	0.743645
ANGPT1	-0.302923	0.0141755	0.743645
ANKMY2	-0.302914	0.0141786	0.743645
CSN1S1	-0.302908	0.0141805	0.743645
TBC1D3P2	-0.302802	0.014216	0.743645
PLA2G2C	0.302701	0.01425	0.743645
XRCC6P4	-0.302648	0.014268	0.743645
BAHCC1	0.302601	0.0142836	0.743645
CCDC103	0.302544	0.0143029	0.743645
ASZ1	-0.302375	0.0143602	0.743645
KCNQ1-AS1	0.302328	0.014376	0.743645
ZNF433	-0.302308	0.0143827	0.743645
RAB39B	-0.302272	0.0143951	0.743645
UBE2V1P4	0.302193	0.0144218	0.743645
KLK9	0.302079	0.0144608	0.743645
SULT1A3	0.302079	0.0144608	0.743645
TSPY14P	0.302079	0.0144608	0.743645
CILK1	-0.302076	0.0144618	0.743645
PIGK	-0.301964	0.0144998	0.743645
AURKA	-0.301911	0.0145179	0.743645
ZNF268	-0.301849	0.0145392	0.743645
RPL7AP73	0.301809	0.0145529	0.743645
MTCYBP16	-0.301721	0.0145829	0.743645
COPS2	-0.301706	0.0145882	0.743645
KRT18P66	0.3017	0.0145903	0.743645
FNIP2	-0.30162	0.0146179	0.743645
OR52A4P	-0.301576	0.0146331	0.743645
LINC01968	0.301507	0.0146566	0.743645
LINC00928	-0.301462	0.0146722	0.743645
PTGER1	0.301436	0.0146811	0.743645
PDGFA-DT	0.301399	0.0146938	0.743645
CDH13	-0.301399	0.0146939	0.743645
FBP1	-0.301363	0.0147064	0.743645
NECAB3	0.301298	0.0147288	0.743645
LINC01659	-0.301281	0.0147349	0.743645
KRT89P	0.301258	0.0147426	0.743645
RNU6-753P	0.301039	0.0148189	0.744217
ERICH1	-0.301025	0.0148236	0.744217
KRTAP10-9	0.300985	0.0148377	0.744217
RNY4P9	0.300979	0.0148397	0.744217
ZNF429	-0.30089	0.0148709	0.744702
PSIP1	-0.300815	0.014897	0.744933
RNU6-830P	0.300578	0.0149798	0.746917
DPEP2NB	0.300558	0.0149868	0.746917
MDC1-AS1	0.300404	0.015041	0.746917
RNU6-167P	0.30033	0.0150672	0.746917
ZNF563	-0.300318	0.0150713	0.746917
CSN1S2AP	-0.30029	0.0150814	0.746917
CST3	0.300273	0.0150873	0.746917
NAXD	-0.299887	0.0152243	0.750511
H3Y2	-0.299793	0.0152579	0.750511
BNIP3P19	-0.299725	0.0152822	0.750511
SETD1A	0.29964	0.0153126	0.750511
CCDC168	-0.299436	0.0153856	0.750511
RNU2-48P	0.299318	0.015428	0.750511
PSME3IP1	0.299261	0.0154486	0.750511
SCN2A	-0.299245	0.0154544	0.750511
TSHB	-0.299125	0.0154978	0.750511
CTAGE3P	-0.299114	0.0155019	0.750511
LOC124904151	0.299111	0.015503	0.750511
ELP2	-0.299064	0.0155199	0.750511
ERCC2	0.299041	0.0155284	0.750511
RPL24P4	-0.298971	0.0155534	0.750511
LOC124904668	0.298871	0.01559	0.750511
TNFRSF11B	-0.298833	0.0156036	0.750511
SF3B6	0.29876	0.0156303	0.750511
SNORD115-33	0.298745	0.0156357	0.750511
MAP3K13	-0.298717	0.0156461	0.750511
GAPDHP50	-0.298644	0.0156727	0.750511
BFSP1	-0.298638	0.0156746	0.750511
OR10W1	-0.298495	0.0157271	0.750511
ABCD1P2	0.298475	0.0157345	0.750511
THSD7A	-0.298436	0.0157486	0.750511
CYP27C1	-0.298405	0.0157602	0.750511
NUDT3	0.298399	0.0157623	0.750511
FUNDC2	-0.298384	0.015768	0.750511
CELF6	0.298335	0.0157859	0.750511
MCTP2	-0.298316	0.0157928	0.750511
RNU6-1078P	0.298273	0.0158086	0.750511
LOC101928505	-0.298187	0.0158404	0.750835
GABRA1	-0.297985	0.015915	0.750835
SLC18A2	0.297978	0.0159172	0.750835
CDH23-AS1	0.297932	0.0159343	0.750835
IFT74-AS1	0.29779	0.0159869	0.750835
DOCK7	-0.297705	0.0160189	0.750835
TRBV21OR9-2	0.297664	0.0160341	0.750835
RN7SL293P	-0.297633	0.0160453	0.750835
ZNF626	-0.297631	0.0160461	0.750835
RN7SL344P	-0.297603	0.0160567	0.750835
KRT18P13	-0.29756	0.0160727	0.750835
RPL7AP67	0.297538	0.0160808	0.750835
RNA5SP157	0.29748	0.0161026	0.750835
GUCY1A2	-0.297377	0.0161413	0.750835
DPP3-DT	0.29728	0.0161774	0.750835
MIR4796	0.297195	0.0162093	0.750835
OR2B8P	0.297156	0.016224	0.750835
MIR186	0.297117	0.0162387	0.750835
LMAN1L	-0.29709	0.016249	0.750835
BAIAP3	0.297053	0.016263	0.750835
ERVH48-1	-0.297034	0.0162698	0.750835
RNA5SP256	0.296875	0.0163299	0.752606
VILL	0.296801	0.016358	0.752902
SUPV3L1	-0.296531	0.0164606	0.755258
LCN15	0.296493	0.0164749	0.755258
LOC124900438	0.296346	0.0165311	0.755258
CFAP221	-0.296314	0.0165435	0.755258
RPL23AP23	0.296158	0.0166033	0.755258
CLINT1	-0.296149	0.0166068	0.755258
RNA5SP241	-0.296063	0.0166397	0.755258
RNU6-30P	0.29604	0.0166485	0.755258
RHOV	-0.296032	0.0166517	0.755258
MIR412	0.296014	0.0166584	0.755258
IGHVII-62-1	-0.29601	0.0166601	0.755258
RN7SKP278	-0.295961	0.0166791	0.755258
LOC124903640	0.295927	0.0166921	0.755258
SIGLEC6	0.295844	0.0167241	0.755416
RNU6ATAC2P	0.295724	0.0167705	0.755416
LOC105370061	-0.295699	0.01678	0.755416
ACMSD	-0.295661	0.016795	0.755416
SLC9C2	-0.295615	0.0168127	0.755416
TYMP	0.29558	0.0168262	0.755416
UGGT2	-0.295449	0.0168773	0.756668
ARMC3	-0.295396	0.0168977	0.756668
MIR5188	0.295275	0.0169451	0.757617
AMY1B	0.29523	0.0169625	0.757617
GRHPR	0.29515	0.0169938	0.757821
DDHD1	-0.295107	0.0170108	0.757821
RSPH4A	0.294919	0.0170846	0.758247
PTGDR	-0.294869	0.0171039	0.758247
TMEM95	0.294628	0.0171992	0.758247
STX2	-0.294495	0.017252	0.758247
ZNF32-AS3	-0.294477	0.0172589	0.758247
LINC01123	0.294461	0.0172654	0.758247
SCAF1	0.294295	0.0173312	0.758247
LOC400622	0.294174	0.0173795	0.758247
FLYWCH1	0.294149	0.0173896	0.758247
RPL7AP43	-0.294124	0.0173994	0.758247
SLC49A3	-0.294121	0.0174005	0.758247
TBC1D23	-0.294093	0.017412	0.758247
MYCT1	-0.294063	0.017424	0.758247
MIR3170	0.293972	0.0174602	0.758247
SPDL1	-0.29397	0.0174611	0.758247
OR5P3	-0.29392	0.017481	0.758247
CLCN3	-0.293893	0.0174919	0.758247
RPL7AP3	-0.293862	0.0175044	0.758247
CD47	-0.293859	0.0175056	0.758247
RNU6-73P	0.293786	0.017535	0.758247
CAPNS1P1	0.293776	0.0175387	0.758247
LINC01609	-0.293769	0.0175418	0.758247
LINC01426	-0.293761	0.017545	0.758247
AS3MT	0.293704	0.0175677	0.758247
TM4SF1	-0.293653	0.0175883	0.758247
NR3C1P1	-0.293653	0.0175884	0.758247
LOC105376654	-0.293467	0.0176637	0.75837
MYO1H	-0.293413	0.0176853	0.75837
LOC100505841	0.293388	0.0176957	0.75837
FDXACB1	-0.293357	0.0177079	0.75837
RNA5SP48	0.293325	0.017721	0.75837
FBXO48	-0.293277	0.0177407	0.75837
LCA5L	-0.293268	0.0177442	0.75837
BPHL	0.293141	0.017796	0.759092
RASAL2	-0.293071	0.0178245	0.759092
MIR22HG	-0.293008	0.0178501	0.759092
ICE1	-0.292966	0.0178672	0.759092
HCN3	-0.292958	0.0178705	0.759092
CNIH2	-0.29276	0.0179515	0.759882
PRKCI	-0.292759	0.0179518	0.759882
LOC124903275	0.292752	0.0179548	0.759882
LAD1	0.292643	0.0179996	0.760849
LOC124903045	0.292513	0.0180531	0.761071
GNG8	0.292406	0.0180971	0.761071
ZNF385C	0.292399	0.0181002	0.761071
OR10Y1P	0.292388	0.0181048	0.761071
MIR23B	0.292242	0.0181652	0.761071
PEX7	-0.29224	0.018166	0.761071
RASSF6	-0.292238	0.0181668	0.761071
SGSM1	0.292002	0.0182648	0.761071
MIR191	0.29198	0.018274	0.761071
GTPBP1	0.291947	0.0182875	0.761071
MCCC1	-0.291839	0.0183329	0.761071
HECTD2	-0.291825	0.0183385	0.761071
MNS1	-0.291807	0.0183462	0.761071
MIR4743	0.291784	0.0183557	0.761071
RNU5D-2P	0.291784	0.0183557	0.761071
ZFAT-AS1	0.291784	0.0183557	0.761071
RNF13	-0.291638	0.0184166	0.762685
ZNF827	-0.291499	0.018475	0.763654
RNU7-28P	0.291379	0.0185258	0.763654
TMPRSS3	-0.291214	0.0185955	0.763654
DUOX1	0.291177	0.0186112	0.763654
RNU6-483P	0.291173	0.0186127	0.763654
GTDC1	-0.291173	0.0186127	0.763654
ZKSCAN2-DT	-0.291146	0.0186239	0.763654
LZTS2	0.291005	0.0186838	0.763654
C2orf68	0.290952	0.0187063	0.763654
SHANK2-AS3	-0.290809	0.0187671	0.763654
DHRS7C	-0.290758	0.0187891	0.763654
MIR4509-1	0.290744	0.0187951	0.763654
CDH6	-0.290701	0.0188131	0.763654
ZNF408	0.290699	0.0188141	0.763654
SLC26A3	-0.290611	0.0188517	0.763654
LOC105377964	-0.290511	0.0188947	0.763654
MIR6799	0.290441	0.0189247	0.763654
TUBAP9	0.290373	0.0189536	0.763654
CMBL	0.290341	0.0189676	0.763654
FSD1L	-0.290314	0.0189793	0.763654
RN7SKP64	0.290306	0.0189825	0.763654
MIB1	-0.290265	0.0190003	0.763654
ZNF679	-0.289965	0.0191297	0.763654
HIC1	0.289962	0.0191308	0.763654
MTND3P10	-0.289954	0.0191346	0.763654
MTERF2	-0.289942	0.0191397	0.763654
RN7SL96P	0.289902	0.019157	0.763654
TRPA1	-0.289837	0.0191854	0.763654
FAM3C	-0.289795	0.0192036	0.763654
ZNF571	-0.28973	0.0192316	0.763654
LINC02504	-0.289647	0.0192679	0.763654
RNU6-491P	0.289461	0.0193493	0.763654
PRELID1P1	0.289448	0.0193547	0.763654
BHLHE22	0.289395	0.0193779	0.763654
SLC2A13	-0.289348	0.0193987	0.763654
CD38	-0.289323	0.0194095	0.763654
IMMP1LP3	0.2893	0.0194195	0.763654
B4GALT1	-0.289104	0.0195059	0.763654
PCDH9-AS2	0.289097	0.0195088	0.763654
MIR4297	0.289081	0.019516	0.763654
MIR7978	0.288989	0.0195562	0.763654
ZNF747-DT	0.288957	0.0195705	0.763654
KREMEN1	0.288936	0.0195799	0.763654
RPL36P1	-0.288915	0.0195891	0.763654
TCFL5	0.288908	0.0195922	0.763654
ARL9	0.288778	0.0196498	0.763654
MIR6776	0.288692	0.0196878	0.763654
LOC100996583	-0.288645	0.0197089	0.763654
LOC124904621	0.288643	0.0197097	0.763654
TRBV5-3	0.2886	0.0197285	0.763654
LINC00254	0.288575	0.0197396	0.763654
PGAM1P6	-0.288573	0.0197406	0.763654
HSD17B7	-0.288533	0.0197585	0.763654
KIF25-AS1	0.288515	0.0197667	0.763654
FEZ2	-0.288493	0.0197765	0.763654
NRM	0.28849	0.0197777	0.763654
TMEM94	0.288384	0.0198251	0.763654
ZNF37A	-0.288378	0.0198275	0.763654
SGCE	-0.288336	0.0198464	0.763654
KRTAP20-1	0.288287	0.0198684	0.763654
RNU6-1158P	0.288267	0.0198771	0.763654
JPH1	-0.288243	0.0198878	0.763654
VWDE	-0.288221	0.0198977	0.763654
RN7SL504P	0.288204	0.0199056	0.763654
RN7SKP192	-0.288197	0.0199086	0.763654
LOC107985645	0.288144	0.0199324	0.763654
DNAH5	-0.288117	0.0199443	0.763654
BRMS1L	-0.288063	0.0199688	0.763654
KIF3A	-0.287921	0.0200326	0.763654
LRRC37A6P	-0.287724	0.0201216	0.763654
ZNF740	-0.287707	0.0201293	0.763654
IGKV3-34	0.287628	0.0201649	0.763654
MIR3065	0.287628	0.0201649	0.763654
MIR3648-2	0.287628	0.0201649	0.763654
PDHA2	-0.287576	0.0201885	0.763654
CT45A11P	-0.287563	0.0201944	0.763654
RNU6-891P	0.28752	0.020214	0.763654
RN7SL714P	-0.287445	0.0202479	0.763654
LCN9	0.287365	0.0202845	0.763654
CHMP7	-0.287359	0.0202871	0.763654
RNU6-176P	0.287318	0.0203056	0.763654
AK1	0.287301	0.0203137	0.763654
GPR31	-0.287245	0.0203389	0.763654
RNY1P4	-0.287215	0.0203528	0.763654
LOC101929473	-0.287108	0.0204017	0.763654
C1QTNF12	0.287064	0.0204216	0.763654
LINC01894	-0.287034	0.0204356	0.763654
ADNP2	-0.287025	0.0204396	0.763654
TTC23L	-0.28697	0.0204646	0.763654
ASB16-AS1	0.286905	0.0204944	0.763654
ADGRG2	-0.2869	0.0204967	0.763654
ADAMTS17	0.28689	0.0205016	0.763654
EIF2B3	0.286872	0.0205097	0.763654
RNU6-774P	-0.286854	0.0205181	0.763654
SV2B	-0.286793	0.0205462	0.763654
LOC112268176	0.286732	0.0205741	0.763654
OR4F7P	0.286721	0.0205795	0.763654
MCPH1-DT	-0.286639	0.020617	0.763654
B3GAT1-DT	0.286572	0.0206479	0.763654
GLCE	0.286547	0.0206597	0.763654
RAPGEF2	-0.2865	0.0206815	0.763654
ZNF462	-0.286472	0.0206945	0.763654
RNU6-728P	0.286387	0.0207337	0.763654
DYNLT2	-0.28636	0.0207465	0.763654
MIR517B	0.286351	0.0207505	0.763654
RN7SL713P	0.286272	0.0207873	0.764196
TMEM54	-0.286128	0.020854	0.7642
ZFR2	0.286036	0.0208972	0.7642
RNF220	0.285997	0.0209154	0.7642
KPNA6	0.285933	0.0209453	0.7642
NAGS	0.285911	0.0209553	0.7642
PPP1R3D	-0.285877	0.0209713	0.7642
LOC122455338	-0.285817	0.0209994	0.7642
SMYD2	-0.285738	0.0210366	0.7642
ZNF26	-0.285618	0.0210932	0.7642
MIR6075	0.285611	0.0210965	0.7642
RAB9B	-0.285601	0.021101	0.7642
RNA5SP176	0.285536	0.0211318	0.7642
MIR25	0.285509	0.0211442	0.7642
GLUD1P2	-0.285496	0.0211506	0.7642
DBF4	-0.285471	0.0211622	0.7642
ZC3H11A	-0.285433	0.0211805	0.7642
CSMD3	-0.285286	0.0212498	0.7642
RNU6-437P	0.285205	0.0212879	0.7642
DEFB103B	0.285204	0.0212884	0.7642
MIR449A	0.285204	0.0212884	0.7642
RPL12P25	0.285167	0.0213063	0.7642
RBM4	-0.285137	0.0213206	0.7642
DLG2	-0.285083	0.0213461	0.7642
MAGOHB	-0.285006	0.0213828	0.7642
RNU6-392P	0.284943	0.0214125	0.7642
SPATA45	-0.284881	0.0214423	0.7642
RSRC1	-0.284799	0.0214813	0.7642
CSPP1	-0.284779	0.0214911	0.7642
RNU6-132P	0.284755	0.0215024	0.7642
BID	0.28473	0.0215146	0.7642
MIR6507	0.284679	0.0215389	0.7642
TICAM1	0.28455	0.0216008	0.7642
GAREM2	0.284541	0.0216051	0.7642
CABLES2	0.284539	0.0216063	0.7642
DEFB109C	0.284489	0.0216303	0.7642
RNH1	0.284364	0.02169	0.7642
CNTNAP1	0.284326	0.0217085	0.7642
SP140	-0.284266	0.0217376	0.7642
LINC01778	0.284252	0.0217441	0.7642
EIF4A1P2	0.284225	0.0217571	0.7642
ALDH6A1	-0.284215	0.0217621	0.7642
NRBF2	-0.28421	0.0217647	0.7642
LOC124900257	0.284135	0.0218009	0.7642
SDF2L1	0.284117	0.0218098	0.7642
RPS27P22	0.284049	0.0218427	0.7642
ATP5IF1	-0.283985	0.0218736	0.7642
GLIS3	-0.283907	0.0219116	0.7642
USP46-DT	-0.283886	0.0219215	0.7642
ARSA	0.283871	0.0219288	0.7642
MIR324	0.283834	0.0219469	0.7642
LOC124900367	0.283763	0.0219817	0.7642
LINC02380	-0.283579	0.0220712	0.7642
CNKSR2	-0.283558	0.0220816	0.7642
RPL35AP18	0.283497	0.0221117	0.7642
IGLV1-44	-0.283469	0.022125	0.7642
GLYATL1P1	-0.283369	0.0221745	0.7642
TMEM138	0.283325	0.0221957	0.7642
PROKR2	0.283314	0.0222012	0.7642
CATSPERB	-0.283158	0.022278	0.7642
NEGR1	-0.283148	0.0222832	0.7642
PCDH8	-0.283126	0.022294	0.7642
PTX4	0.283073	0.0223202	0.7642
MIR6071	0.282949	0.0223813	0.7642
SNRPD3	0.282937	0.0223872	0.7642
IL36RN	-0.282923	0.0223942	0.7642
LINC00635	-0.282852	0.0224296	0.7642
MTCO3P8	-0.282848	0.0224313	0.7642
ERLIN1	-0.282835	0.0224381	0.7642
DUOX2	0.282782	0.0224643	0.7642
TLCD3B	0.282773	0.0224686	0.7642
POTEA	0.282713	0.0224986	0.7642
RPS7P1	0.28271	0.0224998	0.7642
LOC124906346	0.282668	0.0225208	0.7642
BNIP3P3	-0.282665	0.0225225	0.7642
SLC16A1	-0.282624	0.0225426	0.7642
ZEB2P1	-0.282604	0.0225524	0.7642
TAAR8	0.282598	0.0225558	0.7642
HMCN1	-0.282567	0.0225712	0.7642
CBR3-AS1	-0.282538	0.0225855	0.7642
LINC02293	-0.28249	0.0226093	0.7642
LOC100419058	0.282465	0.022622	0.7642
MAGEC1	0.282438	0.0226353	0.7642
PTPN13	-0.282416	0.0226463	0.7642
ANKRD13B	0.282355	0.0226771	0.7642
CXCR3	-0.28227	0.0227194	0.7642
CPSF4L	-0.28226	0.0227244	0.7642
LOC124903236	-0.282231	0.0227393	0.7642
CPA4	0.282229	0.0227402	0.7642
CHST1	0.282215	0.0227472	0.7642
IGLCOR22-2	0.28217	0.0227699	0.764222
ESYT3	0.282066	0.0228219	0.764667
EEF1DP7	0.282056	0.0228272	0.764667
DCAF13	-0.282001	0.0228546	0.764762
MIR518B	0.281944	0.0228835	0.764762
OTUD6B	-0.281818	0.0229472	0.764762
ALG1L5P	0.281808	0.022952	0.764762
HBE1	0.281772	0.0229702	0.764762
SREK1IP1P2	0.281731	0.022991	0.764762
BAZ2B-AS1	0.281728	0.0229925	0.764762
TMC8	0.281701	0.0230063	0.764762
LHPP	0.281645	0.0230346	0.764969
RAB3A	-0.281519	0.0230985	0.766357
H4C9	0.281418	0.02315	0.767245
FTLP9	0.28138	0.0231695	0.767245
C2CD3	-0.281286	0.0232175	0.767957
SLC27A1	-0.281251	0.0232352	0.767957
LYL1	0.281176	0.0232736	0.768494
HHLA2	-0.281129	0.0232977	0.768559
KRT8P31	-0.281032	0.0233475	0.769471
KDM1A	-0.280981	0.0233735	0.769597
RN7SL419P	0.280792	0.0234707	0.771482
NSMAF	-0.280783	0.0234752	0.771482
LINC01492	-0.280484	0.0236301	0.77189
MIR4260	0.280437	0.0236545	0.77189
RNU2-17P	0.280409	0.0236687	0.77189
NCOA7-AS1	-0.280391	0.0236781	0.77189
PMF1	-0.28027	0.0237408	0.77189
NBEAL1	-0.280209	0.0237728	0.77189
SLC10A5P1	-0.279944	0.0239114	0.77189
ZNF787	0.279937	0.0239146	0.77189
NDUFV3	-0.279885	0.0239419	0.77189
RNA5SP36	0.279874	0.0239477	0.77189
IKBKGP1	0.279816	0.0239783	0.77189
SNAI2	-0.279814	0.0239791	0.77189
SDAD1	-0.279784	0.0239952	0.77189
SPATA31F3	0.279594	0.0240952	0.77189
PTK7	0.279443	0.0241747	0.77189
RN7SKP48	0.279415	0.0241897	0.77189
DPP9-AS1	0.279393	0.0242012	0.77189
MTND2P22	-0.279391	0.024202	0.77189
CLK2	0.279387	0.0242045	0.77189
LOC105372421	-0.279364	0.0242165	0.77189
LSAMP	-0.27935	0.0242236	0.77189
SLC9B1P5	-0.279336	0.0242312	0.77189
SLC9A3P2	0.279291	0.0242549	0.77189
OGDHL	0.279199	0.0243039	0.77189
CSN2	-0.279181	0.0243135	0.77189
WDR45B	-0.279102	0.0243556	0.77189
MIR4487	0.279072	0.0243712	0.77189
TMUB2	0.278978	0.0244212	0.77189
LOC283194	-0.278899	0.0244634	0.77189
LINC02727	0.278884	0.0244714	0.77189
PLAC8L1	-0.278855	0.0244868	0.77189
FBXL18	0.278753	0.0245417	0.77189
SNHG19	0.278739	0.024549	0.77189
TMED5	-0.278735	0.0245512	0.77189
AGBL3	-0.278721	0.0245586	0.77189
LOC101059915	0.278699	0.0245704	0.77189
LINC02856	0.278675	0.0245831	0.77189
MTCO1P53	-0.27863	0.0246073	0.77189
OXNAD1	-0.278627	0.0246093	0.77189
NDUFA7	0.278608	0.0246192	0.77189
ELL2	-0.278575	0.0246372	0.77189
RPL18P9	0.278492	0.0246813	0.77189
SSX2IP	-0.278486	0.0246847	0.77189
USP17L3	0.278462	0.0246976	0.77189
LOC105370969	-0.278431	0.0247142	0.77189
GIT2	0.278402	0.0247299	0.77189
LOC339298	0.278381	0.024741	0.77189
TPT1P5	-0.278346	0.02476	0.77189
ELANE	0.278345	0.0247605	0.77189
SNX19P4	-0.278291	0.0247898	0.77189
SMAD9	-0.278261	0.0248061	0.77189
PATE3	0.278257	0.024808	0.77189
LINC01647	-0.278247	0.0248138	0.77189
AZU1	-0.278226	0.0248248	0.77189
DAGLA	0.278216	0.0248302	0.77189
SEC24B-AS1	-0.278212	0.0248323	0.77189
NUDT7	0.278173	0.0248533	0.77189
RASGRF2-AS1	-0.278158	0.0248614	0.77189
TBXA2R	0.278151	0.0248653	0.77189
RPSAP32	0.278123	0.0248804	0.77189
RN7SL474P	0.278105	0.0248903	0.77189
RN7SL174P	0.278071	0.0249087	0.77189
OXSR1	0.278023	0.0249347	0.77189
DNTTIP2	-0.277996	0.0249495	0.77189
TMEM182	-0.277886	0.0250092	0.77189
KCNJ6	-0.277876	0.0250147	0.77189
PCDHA6	0.27787	0.0250177	0.77189
CYLC2	-0.277837	0.0250359	0.77189
LOC441239	0.277727	0.0250957	0.77189
SPRR3	0.277707	0.0251065	0.77189
PRPF40B	0.277602	0.0251641	0.77189
LOC124900454	-0.277561	0.0251863	0.77189
RNU2-6P	0.27756	0.025187	0.77189
WASHC5-AS1	-0.277424	0.0252612	0.77189
ST8SIA4	-0.277368	0.0252924	0.77189
LTV1P1	-0.277284	0.0253384	0.77189
GIMAP5	-0.277243	0.0253608	0.77189
LYRM2	-0.277231	0.0253674	0.77189
RNU6-1097P	0.277229	0.0253685	0.77189
MAPKAPK5	0.277145	0.0254151	0.77189
IL22RA1	-0.277128	0.025424	0.77189
RN7SL48P	0.277111	0.0254333	0.77189
LEP	-0.277041	0.0254721	0.77189
GRM4	0.276976	0.025508	0.77189
RNU6-566P	0.276972	0.0255103	0.77189
RPL17P32	0.276932	0.0255326	0.77189
SEC24AP1	0.276833	0.0255875	0.77189
PAGE4	-0.276816	0.0255965	0.77189
RNU4-61P	0.276807	0.0256017	0.77189
LOC112268404	0.276807	0.0256018	0.77189
LINC03006	0.27679	0.0256112	0.77189
RNU6-12P	-0.276758	0.025629	0.77189
LINC01683	-0.276721	0.0256495	0.77189
CCDC13-AS1	0.276718	0.0256512	0.77189
MYCBP2	-0.276676	0.0256747	0.77189
RNY1P1	0.276646	0.0256912	0.77189
ABCA10	-0.276629	0.0257008	0.77189
RPL7P33	-0.276579	0.0257282	0.77189
SLC6A6	-0.276564	0.0257365	0.77189
LOC100533653	0.276557	0.0257406	0.77189
LINC00347	-0.276535	0.025753	0.77189
LINC00662	-0.276432	0.0258103	0.77189
CFAP54	-0.276386	0.025836	0.77189
PLGRKT	-0.276386	0.0258363	0.77189
UQCC2	-0.27638	0.0258394	0.77189
MFSD10	0.276369	0.0258453	0.77189
GPS2	0.276306	0.0258808	0.772065
SNORD28B	0.27626	0.0259063	0.772065
CORO1CP1	0.27624	0.0259179	0.772065
KMT2C	-0.276113	0.0259893	0.772409
SLC22A3	-0.276102	0.0259951	0.772409
MKX	-0.276024	0.0260389	0.772409
GUCY2C	-0.276023	0.0260397	0.772409
RPL31P41	0.276021	0.0260408	0.772409
ZNF257	-0.275854	0.0261346	0.773509
MDH1B	-0.275838	0.0261437	0.773509
JUP	0.275837	0.0261447	0.773509
NKX6-2	0.27571	0.0262163	0.77451
XPOT	-0.275698	0.0262232	0.77451
CTSC	-0.275484	0.0263446	0.777435
SNORD115-3	0.275387	0.0263994	0.7776
RUNDC3B	-0.275378	0.0264047	0.7776
EFL1P2	-0.275314	0.0264412	0.7776
RNU6-815P	0.275286	0.0264573	0.7776
TEMN3-AS1	-0.275241	0.0264825	0.7776
APBB1IP	0.275224	0.0264924	0.7776
RPS2P42	-0.275198	0.0265071	0.7776
PRMT9	-0.275079	0.026575	0.77867
MIR181A2	0.275002	0.0266192	0.77867
TRDJ4	0.274933	0.0266588	0.77867
NOS1AP	0.274895	0.0266806	0.77867
TMOD4	-0.274881	0.0266891	0.77867
TMEM134	0.27487	0.026695	0.77867
LINC02561	-0.274808	0.0267307	0.77867
POLR2M	-0.274732	0.0267743	0.77867
GEMIN8	0.274717	0.0267834	0.77867
RASGEF1B	-0.274677	0.0268065	0.77867
ZRANB3	-0.274656	0.0268184	0.77867
PNMA8A	0.274616	0.0268415	0.77867
PRAMEF18	0.274582	0.026861	0.77867
STRBP	-0.274511	0.0269018	0.77867
CITED4	-0.27451	0.0269025	0.77867
RNA5SP366	-0.274493	0.0269123	0.77867
TEX15	-0.27444	0.0269431	0.77867
RNU6-919P	0.274433	0.0269474	0.77867
MRPL22	-0.274356	0.0269919	0.779308
YARS1	0.274239	0.0270597	0.779586
HGD	-0.274223	0.0270689	0.779586
OR4S1	0.274217	0.0270723	0.779586
LOC105378930	0.274115	0.0271321	0.779586
BMPER	0.274115	0.0271321	0.779586
ATP2B1	-0.274103	0.0271387	0.779586
RGS17	-0.274035	0.0271784	0.779586
MON1B	0.27403	0.0271813	0.779586
FRAS1	-0.273907	0.0272533	0.779859
RN7SL150P	0.273906	0.0272537	0.779859
DDB1	0.273898	0.0272582	0.779859
POFUT2	-0.273795	0.0273188	0.780012
ZNF888-AS1	0.273764	0.0273367	0.780012
SMIM8	-0.273722	0.0273613	0.780012
GPR180	-0.273642	0.0274086	0.780012
CBR3	0.27362	0.0274216	0.780012
MIR934	0.273617	0.0274231	0.780012
KRTAP13-1	0.273574	0.0274482	0.780012
LINC00251	-0.273557	0.0274585	0.780012
TVP23A	0.273544	0.0274659	0.780012
GAL3ST1	0.273449	0.0275223	0.780299
UBE2L5	-0.273381	0.027562	0.780299
MREG	-0.273344	0.0275839	0.780299
S100A1	0.273314	0.0276017	0.780299
DMD	-0.273214	0.0276611	0.780299
COL11A1	-0.273209	0.0276638	0.780299
RN7SL451P	0.273148	0.0277002	0.780299
RN7SL399P	0.273136	0.0277073	0.780299
FIP1L1	-0.272935	0.0278263	0.780299
GPAT3	-0.272907	0.0278433	0.780299
CPZ	0.272815	0.0278981	0.780299
BMP10	-0.272782	0.0279174	0.780299
SRPRA	-0.272757	0.0279327	0.780299
ZKSCAN3	-0.272724	0.0279523	0.780299
DNAJC27	-0.272715	0.0279579	0.780299
KCNK16	-0.272701	0.0279661	0.780299
EFCAB10	0.272675	0.0279817	0.780299
KCTD16	-0.272612	0.028019	0.780299
TUBB2BP1	0.272584	0.0280359	0.780299
RNU6-402P	0.272546	0.0280585	0.780299
OSBPL9P1	-0.272356	0.0281725	0.780299
INKA2	0.272346	0.0281786	0.780299
CIDEA	0.272341	0.0281819	0.780299
TTC9C	0.272318	0.0281956	0.780299
GABRA2	-0.272307	0.0282024	0.780299
ANKRD36	-0.272279	0.0282188	0.780299
LINC00205	0.272267	0.0282264	0.780299
CENPE	-0.272265	0.0282274	0.780299
CA7	0.272237	0.0282442	0.780299
SORCS1	-0.272173	0.0282829	0.780299
LOC124900212	-0.272158	0.0282921	0.780299
RNU2-33P	0.272065	0.0283481	0.780299
UBLCP1	-0.271952	0.0284163	0.780299
LOC105374134	-0.271911	0.0284415	0.780299
ALAD	0.27191	0.0284417	0.780299
MAP2K2	0.271897	0.0284495	0.780299
CYP2AC1P	-0.271885	0.028457	0.780299
LOC105375671	0.271879	0.0284605	0.780299
LOC105374516	-0.271854	0.028476	0.780299
HLA-DPB2	0.271839	0.0284847	0.780299
RPL31P60	0.271783	0.0285192	0.780299
LUM	-0.271739	0.0285455	0.780299
LOC124904108	0.192079	0.0285743	0.780299
TRDMT1	-0.271653	0.0285978	0.780299
PTGFR	-0.271646	0.0286023	0.780299
RAI1	0.271638	0.028607	0.780299
OR4K5	-0.271598	0.0286317	0.780299
MIR128-1	-0.271584	0.0286402	0.780299
ACTR6	-0.271514	0.0286827	0.780299
ZNF20	-0.271457	0.0287178	0.780299
CENPU	-0.271404	0.02875	0.780299
NAMPTP1	-0.271324	0.0287989	0.780299
LNCTAM34A	-0.271268	0.0288333	0.780299
MIR1-1HG	0.271258	0.0288391	0.780299
ENPP7	0.271253	0.0288422	0.780299
RPL26P29	0.271253	0.0288426	0.780299
PHF24	0.271222	0.0288613	0.780299
RAB5C	0.271212	0.0288678	0.780299
ARL5B	-0.27116	0.0288995	0.780299
ZNF107	-0.270979	0.029011	0.780299
DUOXA1	0.270917	0.0290487	0.780299
ZNF723	-0.270908	0.0290543	0.780299
RN7SL565P	0.270887	0.0290676	0.780299
DNAH12	-0.270866	0.0290804	0.780299
SLITRK4	-0.270818	0.0291103	0.780299
SLC30A1	-0.270786	0.0291298	0.780299
PTPRQ	-0.270755	0.029149	0.780299
LOC100129291	0.270747	0.0291542	0.780299
RN7SL47P	-0.270711	0.029176	0.780299
TRBJ1-4	0.270692	0.029188	0.780299
SLC30A9	-0.270661	0.0292075	0.780299
ANGEL1	-0.270653	0.0292121	0.780299
RIDA	-0.270603	0.0292432	0.780299
CENPM	0.270534	0.0292862	0.780299
SLC5A8	-0.270514	0.0292987	0.780299
TRAJ60	-0.270502	0.029306	0.780299
CAMK2B	0.270486	0.0293161	0.780299
TBC1D22A	0.270474	0.0293236	0.780299
CEP170B	0.270421	0.0293564	0.780299
LOC101928499	-0.270406	0.0293658	0.780299
GRIP1	-0.270405	0.0293664	0.780299
RPSAP3	0.270377	0.0293839	0.780299
VN1R65P	0.270364	0.0293916	0.780299
RPL21P34	0.270325	0.0294158	0.780299
KLK14	0.270321	0.0294186	0.780299
LINC02119	0.270273	0.0294488	0.780299
OR7E128P	0.270272	0.0294494	0.780299
MDGA2	-0.270263	0.0294546	0.780299
PYDC1	0.270188	0.0295017	0.78095
ZBTB22	-0.27006	0.0295817	0.78111
PHETA2	0.270022	0.0296054	0.78111
RNU6-606P	0.269998	0.0296208	0.78111
LINC00868	0.269992	0.0296242	0.78111
RFC3	-0.269955	0.0296477	0.78111
THBS3-AS1	0.269945	0.0296535	0.78111
LOC112267977	0.269914	0.0296735	0.78111
MCRS1	0.269891	0.0296878	0.78111
DUXB	-0.269796	0.0297472	0.782057
DRICH1	0.269732	0.0297877	0.782057
RNU5A-8P	-0.269695	0.029811	0.782057
METTL5P2	-0.26969	0.0298139	0.782057
TRAPPC5	0.269582	0.0298821	0.783255
DPH1	0.26944	0.0299724	0.784212
TBX4	-0.269374	0.0300138	0.784212
FAR2	-0.269361	0.0300225	0.784212
HDC	-0.269339	0.0300362	0.784212
RNU6-1274P	0.269293	0.0300651	0.784212
LOC124901882	-0.269279	0.0300741	0.784212
RNA5SP175	0.269275	0.0300768	0.784212
OXT	0.269207	0.0301201	0.784752
SOWAHCP5	0.269053	0.0302178	0.786012
CD2BP2	0.269045	0.0302229	0.786012
METRNL	0.268974	0.0302682	0.786012
EFCAB14	-0.268816	0.0303693	0.786012
LRRFIP2	-0.268794	0.0303835	0.786012
RP2	-0.268781	0.0303916	0.786012
FCHO1	0.268725	0.0304277	0.786012
OR4D7P	0.268693	0.0304481	0.786012
KRTAP1-1	0.268563	0.0305318	0.786012
SNX25	-0.268454	0.0306022	0.786012
TCAM1P	-0.268444	0.0306083	0.786012
MIR4276	0.26844	0.0306108	0.786012
ZNF157	-0.268424	0.0306215	0.786012
OR7E162P	0.268414	0.0306276	0.786012
SMIM27	-0.268384	0.030647	0.786012
DPY19L4P2	-0.268379	0.0306502	0.786012
RNU6-922P	-0.268307	0.0306967	0.786012
LOC345576	-0.268299	0.0307017	0.786012
LINC01822	-0.268292	0.0307066	0.786012
MTCO2P21	-0.268238	0.0307417	0.786012
SFR1	0.268237	0.0307423	0.786012
TSFM	-0.268222	0.0307518	0.786012
OR52B2	-0.268214	0.030757	0.786012
LRRFIP2P1	0.268207	0.0307613	0.786012
TEX30	-0.26819	0.0307727	0.786012
ALG1L13P	0.268187	0.0307747	0.786012
CARD11	0.268076	0.0308461	0.786012
LINC02513	0.268064	0.030854	0.786012
NEPRO	-0.268058	0.030858	0.786012
C17orf114	-0.268051	0.0308628	0.786012
LOC400026	-0.267985	0.0309055	0.786012
KCNJ15	-0.267982	0.0309075	0.786012
UGT2B17	-0.267951	0.0309273	0.786012
CD55	-0.267934	0.0309386	0.786012
MIR3156-1	0.267889	0.0309679	0.786182
MRGPRX7P	0.267845	0.0309964	0.78633
AGT	0.267778	0.0310405	0.786627
LINC01479	-0.267669	0.0311116	0.786627
IL7	-0.267642	0.0311293	0.786627
MIR5007	0.267616	0.0311457	0.786627
APOOL	-0.267523	0.031207	0.786627
MIR548M	0.267521	0.0312079	0.786627
RNA5SP191	0.267466	0.0312441	0.786627
GPR20	0.267465	0.0312451	0.786627
SETDB2	-0.267446	0.031257	0.786627
LOC107984970	0.267423	0.0312722	0.786627
LOC124905265	0.26741	0.0312808	0.786627
EEF1A1P36	0.267321	0.0313396	0.786627
OR8D2	-0.267315	0.0313433	0.786627
LOC124900320	0.267298	0.0313543	0.786627
C3orf18	0.267285	0.0313631	0.786627
RN7SKP204	0.267258	0.0313809	0.786627
SLC16A14	0.267239	0.0313935	0.786627
PKD1	0.267131	0.0314645	0.787838
LOC105379428	-0.266999	0.0315516	0.789008
CPNE8	-0.266991	0.0315567	0.789008
HNRNPH3	-0.266914	0.0316076	0.789713
WAKMAR2	-0.266811	0.0316761	0.790365
RNA5SP138	0.266786	0.0316926	0.790365
THY1	0.266721	0.0317361	0.790365
FATE1	-0.266683	0.0317613	0.790365
MIR3616	0.266595	0.0318199	0.790365
BSNDP3	0.266494	0.0318871	0.790365
ZNF16	-0.266486	0.0318923	0.790365
KLHL13	-0.266436	0.0319257	0.790365
OAZ2	0.266351	0.0319828	0.790365
NPY4R2	0.266348	0.0319843	0.790365
LOC122319696	-0.266319	0.0320036	0.790365
GUCA1ANB-GUCA1A	0.266316	0.0320061	0.790365
MALT1-AS1	0.266309	0.0320109	0.790365
FAT3	0.266299	0.0320172	0.790365
C14orf28	-0.266284	0.0320276	0.790365
PRKCSH	0.2662	0.0320834	0.790365
CNOT11	0.266187	0.0320924	0.790365
TFE3	0.266167	0.0321058	0.790365
TMED8	0.266064	0.0321751	0.790365
KLHDC7A	0.266061	0.0321772	0.790365
PAX1	-0.266024	0.0322017	0.790365
ABITRAM	-0.265994	0.0322217	0.790365
FES	0.265953	0.0322495	0.790365
FXYD4	0.265869	0.0323059	0.790365
KRT73	0.265857	0.0323139	0.790365
GDPD1	-0.265855	0.0323156	0.790365
LINC02733	0.265849	0.0323196	0.790365
MATCAP2	-0.265813	0.0323439	0.790365
PCMTD2	0.265773	0.0323712	0.790365
ONECUT2	-0.26573	0.0324002	0.790365
SPNS3	0.265707	0.0324156	0.790365
LINC02817	-0.265687	0.0324288	0.790365
CYTL1	0.265684	0.0324311	0.790365
CTAGE12P	-0.265674	0.0324377	0.790365
LIFR	-0.265674	0.0324377	0.790365
ASAH2	-0.26557	0.0325085	0.790365
RRM2B	-0.265531	0.032535	0.790365
RNU6-1102P	-0.265523	0.0325401	0.790365
RPAP3	-0.265518	0.0325435	0.790365
TMEM247	0.265516	0.0325447	0.790365
PUF60	0.265449	0.0325903	0.790919
CDK5RAP3	-0.265369	0.0326446	0.79122
HSD3B7	-0.265364	0.0326483	0.79122
MAPK1IP1L	0.265318	0.0326793	0.791417
LINC02018	0.265248	0.0327268	0.792015
RN7SL299P	0.265139	0.0328014	0.792163
CSTA	-0.265134	0.0328047	0.792163
SNORD115-6	0.265114	0.0328188	0.792163
LOC124902388	-0.265106	0.0328242	0.792163
ERBB4	-0.265035	0.0328728	0.79219
MYH3	0.264976	0.032913	0.79219
CNTNAP5-DT	0.264974	0.0329144	0.79219
C1QTNF6	0.264852	0.0329978	0.79219
MIRLET7F2	0.264823	0.0330177	0.79219
LYNX1-SLURP2	0.26478	0.0330477	0.79219
RPL37P21	-0.264761	0.0330607	0.79219
ANKRD20A2P	0.264687	0.0331116	0.79219
PRDM8	0.264512	0.0332321	0.79219
TTC3	-0.264461	0.0332672	0.79219
LINC02124	-0.264457	0.0332698	0.79219
FTX	-0.264437	0.0332836	0.79219
LINC01797	-0.264435	0.0332854	0.79219
RNU6-475P	0.264412	0.0333008	0.79219
CHN1	-0.264372	0.0333288	0.79219
HAPSTR1	-0.264355	0.0333405	0.79219
LOC402229	0.264342	0.0333495	0.79219
SMC2-DT	-0.264274	0.0333966	0.79219
MIR4464	0.26427	0.0333991	0.79219
MIR548XHG	-0.264269	0.0333998	0.79219
CEP135	-0.264262	0.0334051	0.79219
CYTH4	0.264222	0.0334327	0.79219
RNA5SP179	0.264177	0.0334643	0.79219
TMEM130	-0.264173	0.0334669	0.79219
CDH17	-0.26413	0.0334969	0.79219
CYP8B1	0.264075	0.0335346	0.79219
PCDHGA1	-0.264051	0.0335515	0.79219
PTP4A1	-0.264045	0.0335556	0.79219
GSTM3	-0.264028	0.0335674	0.79219
CUBN	-0.26394	0.0336291	0.79219
TRNT1	-0.263923	0.033641	0.79219
TNNI3	0.263892	0.0336622	0.79219
LOC124900347	0.263866	0.0336803	0.79219
RN7SL286P	0.263866	0.0336803	0.79219
SDR42E1P3	0.263866	0.0336803	0.79219
LINC02090	-0.263819	0.033713	0.79219
TRIM31-AS1	0.263816	0.0337151	0.79219
LINC00867	-0.26374	0.0337685	0.79219
SGO2	-0.263739	0.0337694	0.79219
MRPL21	0.263717	0.0337846	0.79219
ANK3	-0.263675	0.0338141	0.79219
LINC00656	0.263663	0.0338221	0.79219
ATCAY	0.263634	0.0338426	0.79219
EVA1CP1	0.263559	0.0338951	0.79219
RNU6-836P	0.263524	0.03392	0.79219
MRAP2	-0.263513	0.0339274	0.79219
AGPAT4	-0.263485	0.0339476	0.79219
G6PC1	0.263484	0.0339477	0.79219
CA9	-0.263476	0.0339536	0.79219
MIR4530	0.263458	0.0339667	0.79219
EEF1AKMT4	0.263403	0.0340053	0.792507
SMAD5	-0.263371	0.0340276	0.792507
MTCH2P1	0.263341	0.0340487	0.792507
PAGE5	-0.263293	0.0340825	0.79275
ARHGEF16	0.263199	0.0341492	0.79275
ADH5P5	0.263171	0.0341687	0.79275
SYTL1	0.263153	0.0341816	0.79275
MME	-0.263139	0.0341909	0.79275
ZNNT1	-0.263132	0.0341962	0.79275
APELA	-0.263088	0.0342275	0.792766
LINC01486	0.26305	0.0342541	0.792766
LOC613038	0.263034	0.0342655	0.792766
SRPK2	-0.262897	0.0343627	0.793008
NR5A1	0.262873	0.0343797	0.793008
SNORD13P3	-0.262816	0.0344203	0.793008
RNU6-1136P	0.262804	0.0344285	0.793008
NDUFA12P1	-0.262789	0.0344397	0.793008
OXTR	0.262781	0.0344455	0.793008
RNA5SP466	0.262778	0.0344471	0.793008
PAQR7	0.262721	0.0344877	0.793008
CCDC178	-0.262694	0.0345068	0.793008
DISP3	0.262664	0.0345284	0.793008
MED4	-0.262655	0.0345351	0.793008
RPL28P2	0.262605	0.0345704	0.793008
RN7SL769P	0.262602	0.034573	0.793008
RPS18P11	0.26255	0.0346096	0.793247
MROH5	0.262478	0.0346611	0.793247
LOC102724701	0.262443	0.0346862	0.793247
PEG10	-0.26244	0.0346881	0.793247
PELI2	-0.262427	0.0346977	0.793247
RNU6-811P	0.262384	0.0347282	0.793423
SPDYE14	0.185336	0.0347663	0.793769
LOC100421651	0.262224	0.0348433	0.795006
RNU6-898P	-0.26219	0.0348676	0.795036
RNU6-33P	-0.262122	0.0349165	0.795556
USP53	-0.262094	0.0349365	0.795556
NEU2	0.262032	0.034981	0.795556
RPL9P24	0.261976	0.0350218	0.795556
SYTL2	-0.261973	0.035024	0.795556
PJVK	-0.261937	0.0350499	0.795556
ZSCAN20	-0.261936	0.0350509	0.795556
RNA5SP177	0.261901	0.0350756	0.795596
LOC100421023	-0.261831	0.0351268	0.795708
KATNBL1P5	-0.261799	0.0351494	0.795708
MECR	0.261794	0.0351535	0.795708
MIR6864	0.261751	0.0351844	0.795708
HMGB3P14	0.261682	0.0352343	0.795708
PGBD5	0.261663	0.0352482	0.795708
SYNM	0.261659	0.0352513	0.795708
RNU2-21P	0.261637	0.0352671	0.795708
KHDC4	-0.26161	0.0352869	0.795708
LOC124902947	0.261542	0.0353363	0.796093
ERGIC2	-0.261523	0.0353498	0.796093
LOC100506321	-0.261381	0.0354529	0.797898
MIR4734	0.261178	0.035601	0.799935
MDGA1	0.261168	0.0356084	0.799935
MIR362	0.261155	0.0356184	0.799935
GNG7	-0.261069	0.0356811	0.799935
WDR90	0.260958	0.0357628	0.799935
RNA5SP353	0.260957	0.0357634	0.799935
MTG1	0.260942	0.0357744	0.799935
MARCHF1	-0.260852	0.0358404	0.799935
F12	-0.260828	0.0358579	0.799935
NNT	-0.260784	0.0358902	0.799935
POF1B	-0.26077	0.0359007	0.799935
OR51B4	-0.260762	0.0359063	0.799935
CDK5R1	0.260758	0.0359093	0.799935
FKTN	-0.260728	0.0359319	0.799935
OR2I1P	0.260691	0.0359591	0.799935
NCAM2	-0.260615	0.0360149	0.799935
RNU6-301P	0.260591	0.0360326	0.799935
RNU6-988P	0.260584	0.0360377	0.799935
TSPAN18	0.260548	0.0360647	0.799935
SSRP1	0.260522	0.0360838	0.799935
LINC02110	0.260512	0.0360911	0.799935
PLAT	-0.260488	0.0361085	0.799935
RNU6-239P	0.260482	0.036113	0.799935
ZAR1L	-0.26048	0.0361148	0.799935
SOX5-AS1	-0.26038	0.0361886	0.799935
FOXP2	-0.260305	0.0362443	0.799935
PRKAR2A-AS1	0.260303	0.0362459	0.799935
LOC100420944	0.260268	0.036272	0.799935
VSIG8	0.260206	0.0363181	0.799935
RN7SL736P	0.260203	0.0363202	0.799935
ATF3	-0.26019	0.0363301	0.799935
MIR3162	0.260188	0.0363314	0.799935
ATP1B4	-0.260185	0.0363335	0.799935
CHD7	-0.260176	0.0363405	0.799935
PTGES	0.260157	0.0363546	0.799935
P3H3	0.260132	0.0363733	0.799935
LINC02254	-0.26004	0.0364416	0.800684
PARP9	0.260024	0.0364535	0.800684
PILRA	0.259792	0.0366266	0.803805
RPS7P7	-0.259763	0.0366488	0.803805
ZNF524	0.259721	0.0366799	0.803805
SEZ6	0.25971	0.0366882	0.803805
MLST8	0.25965	0.036733	0.804279
OR2A7	0.259585	0.0367822	0.804544
MIR652	0.259572	0.0367915	0.804544
OR2T34	0.259451	0.0368829	0.805623
LOC101927857	-0.259398	0.036923	0.805623
PKD2L1	0.259341	0.036966	0.805623
HMX3	-0.259329	0.036975	0.805623
ATP5MF	0.259328	0.0369752	0.805623
MYO7A	0.259322	0.0369801	0.805623
CD320	-0.259221	0.0370563	0.80657
RTL8A	0.259203	0.03707	0.80657
ATP13A3	-0.259141	0.0371167	0.806872
TSTD3	-0.259123	0.0371304	0.806872
RNU6-283P	0.259046	0.0371888	0.80738
TAS1R1	-0.259024	0.0372054	0.80738
SCARNA14	0.259	0.0372236	0.80738
ADPRHL1	0.258943	0.037267	0.80743
RNA5SP112	0.258896	0.0373029	0.80743
RGS9	-0.258847	0.0373399	0.80743
CDC42BPG	0.258816	0.0373639	0.80743
SFT2D2	-0.258781	0.0373902	0.80743
PDE6C	-0.258778	0.0373924	0.80743
LINC01474	-0.258753	0.0374118	0.80743
RN7SL330P	0.258687	0.0374615	0.80743
NAPEPLD	-0.258669	0.0374754	0.80743
RN7SL378P	-0.258667	0.0374772	0.80743
MTND4P26	-0.258651	0.0374893	0.80743
NDRG3	0.258612	0.0375194	0.80743
TMOD2	-0.258587	0.0375379	0.80743
RPL5P9	-0.258515	0.0375931	0.80743
LINC02459	-0.258502	0.0376033	0.80743
LOC100129422	0.258493	0.0376104	0.80743
RNU6-476P	0.258478	0.0376214	0.80743
ARL8A	-0.258371	0.0377037	0.808261
RNU6-394P	0.258335	0.0377314	0.808261
LRRC39	-0.258321	0.037742	0.808261
SNORD113-9	-0.258306	0.0377533	0.808261
TMED7	-0.258193	0.03784	0.809022
FBXO45	-0.258154	0.0378703	0.809022
RFX3	-0.258094	0.0379164	0.809022
MIF4GD-DT	0.258088	0.0379209	0.809022
SELENOI	-0.258074	0.0379317	0.809022
DYNAP	-0.258045	0.0379542	0.809022
OR7E111FP	0.25803	0.0379659	0.809022
RPS23P3	-0.258018	0.0379754	0.809022
NFASC	0.257972	0.0380109	0.809282
TMEM127	-0.257922	0.038049	0.809597
UGT1A5	0.257783	0.0381566	0.810044
SLC66A2P1	-0.257772	0.0381655	0.810044
PCAT6	0.257701	0.0382205	0.810044
OR51K1P	0.257688	0.0382303	0.810044
KCNH1	-0.257685	0.0382328	0.810044
SLC24A5	-0.257671	0.0382439	0.810044
RNA5SP279	0.257659	0.0382529	0.810044
PARVB	-0.25762	0.0382828	0.810044
LOC100419928	0.257604	0.0382954	0.810044
CPLANE1	-0.257576	0.0383173	0.810044
HCG25	-0.257564	0.0383268	0.810044
TNKS1BP1	0.257533	0.0383511	0.810065
ZIC1	-0.257481	0.0383914	0.810191
PCNX4	-0.257451	0.0384144	0.810191
SCN1A-AS1	-0.257361	0.0384851	0.810191
MIR519E	0.257358	0.0384875	0.810191
LRP4	0.257329	0.0385094	0.810191
ACTG1P12	-0.257269	0.0385565	0.810191
MIR5692C1	0.257266	0.0385593	0.810191
RNA5SP125	0.257222	0.038593	0.810191
TMEM223	0.257213	0.0386004	0.810191
PLEKHG7	0.257212	0.0386011	0.810191
MIR199B	0.257165	0.0386378	0.810191
RN7SKP46	0.257132	0.0386639	0.810191
BORCS7	-0.25711	0.0386812	0.810191
TMEM192	-0.257095	0.0386927	0.810191
TARS3	-0.257076	0.0387073	0.810191
TRMT61B	0.257029	0.0387441	0.810306
DDIT3	-0.256979	0.0387841	0.810306
HUS1B	-0.256975	0.0387868	0.810306
GDNF	0.25695	0.0388062	0.810306
LOC100421684	0.256838	0.0388945	0.810365
CAPN7	-0.256799	0.038925	0.810365
OTOR	-0.256794	0.038929	0.810365
RNF148	0.256758	0.0389572	0.810365
LINC02057	-0.256753	0.0389615	0.810365
PPIAP88	0.256677	0.0390214	0.810365
PPP1R27	0.256586	0.0390934	0.810365
LINC02891	0.256579	0.0390987	0.810365
SZRD1	0.25656	0.0391138	0.810365
LOC100134391	0.256519	0.0391465	0.810365
IGHVIII-2-1	-0.256507	0.0391555	0.810365
PUS7L	-0.256465	0.0391892	0.810365
LRPPRC	-0.256392	0.0392467	0.810365
OR52E7P	0.256369	0.0392654	0.810365
RN7SL49P	0.25629	0.039328	0.810365
MAPK3	0.256255	0.0393556	0.810365
RN7SKP4	-0.256254	0.0393561	0.810365
RHOXF1-AS1	-0.256194	0.0394038	0.810365
NIFKP8	-0.256171	0.0394222	0.810365
RN7SKP14	0.256166	0.0394268	0.810365
LOC100287792	0.256164	0.039428	0.810365
NMRK2	0.256115	0.0394673	0.810365
LINC02326	-0.256091	0.0394865	0.810365
SLC22A6	0.256087	0.0394894	0.810365
SYF2P2	0.256078	0.0394963	0.810365
STK25	0.256019	0.0395434	0.810365
LRP12	-0.256018	0.0395444	0.810365
RNU6-473P	0.256003	0.0395561	0.810365
CCDC78	-0.255935	0.0396107	0.810365
PLXNA3	0.255934	0.0396116	0.810365
CTNNA1	-0.255926	0.0396181	0.810365
MIR8056	0.255914	0.0396272	0.810365
MIR4525	0.255893	0.0396441	0.810365
ARFGAP2	0.25586	0.0396709	0.810365
APC	-0.255855	0.0396745	0.810365
LINC02125	0.255821	0.0397015	0.810365
NDUFA13	-0.255819	0.0397034	0.810365
SKIC3	-0.2558	0.0397185	0.810365
NAMPTP3	-0.255799	0.0397196	0.810365
SRP14-DT	0.255743	0.0397643	0.810446
TEKT4	-0.25569	0.0398069	0.810446
RPL19P11	-0.255666	0.0398261	0.810446
ARFGEF2	-0.255648	0.0398404	0.810446
MIR6133	0.255591	0.0398864	0.810446
EDA	0.25558	0.0398954	0.810446
VMO1	0.255578	0.0398971	0.810446
TRIB1	-0.255561	0.0399105	0.810446
RGS3	0.255497	0.0399615	0.810795
PCDH10-DT	-0.255469	0.0399843	0.810795
LOC101928532	0.255432	0.0400143	0.810795
FEM1C	-0.255372	0.0400627	0.810795
LOC100507250	-0.255314	0.040109	0.810795
GDF9	0.255308	0.0401141	0.810795
MTX3	-0.255258	0.0401549	0.810795
CLEC12A	0.255244	0.0401661	0.810795
GPR107	-0.255227	0.0401796	0.810795
LINC02499	-0.2552	0.0402012	0.810795
MIR4511	0.25518	0.040218	0.810795
ITPK1-AS1	0.25513	0.0402583	0.810795
NUP42	-0.255101	0.0402815	0.810795
SCN9A	-0.255076	0.0403016	0.810795
THAP4	0.25501	0.0403558	0.810795
MTND4P2	-0.254999	0.0403645	0.810795
LINC01635	-0.254996	0.0403664	0.810795
LINC00487	0.254994	0.040368	0.810795
LOC112268408	-0.25499	0.0403715	0.810795
PPP1R2B	-0.254926	0.0404235	0.811062
RNU6-256P	0.254916	0.0404316	0.811062
TOMM20L	-0.254793	0.0405319	0.811362
ST3GAL5	-0.254716	0.0405948	0.811362
FGB	-0.254697	0.0406103	0.811362
RN7SL254P	-0.254623	0.0406704	0.811362
C21orf58	0.254581	0.0407045	0.811362
ZBTB46	0.254573	0.0407112	0.811362
RPL7P52	0.254567	0.0407165	0.811362
TPRN	-0.254538	0.0407402	0.811362
BISPR	0.254522	0.0407533	0.811362
LETR1	-0.254472	0.0407939	0.811362
UBE2Q2P9	-0.254463	0.0408014	0.811362
TBC1D3P1-DHX40P1	0.254452	0.0408101	0.811362
MAGEA6	0.254426	0.0408318	0.811362
POT1-AS1	-0.254413	0.0408419	0.811362
GTF2E2	-0.254368	0.0408788	0.811362
RNU6-979P	-0.254329	0.0409107	0.811362
KCTD9	-0.254271	0.0409585	0.811362
ZMYM1	-0.254251	0.0409752	0.811362
TPRG1	-0.254227	0.0409948	0.811362
RNA5SP252	0.254196	0.0410204	0.811362
MTATP6P27	0.254194	0.041022	0.811362
RNU6-214P	0.254192	0.0410236	0.811362
SDR16C6P	-0.254191	0.0410247	0.811362
MDK	0.254129	0.0410751	0.811362
CPEB2	-0.254128	0.0410765	0.811362
PRR27	-0.254112	0.0410894	0.811362
SORBS2	-0.254085	0.0411114	0.811362
ZBTB10	-0.25407	0.041124	0.811362
KRT18P43	-0.254009	0.0411746	0.811362
REELD1	0.253999	0.0411827	0.811362
GPR19	-0.253972	0.0412049	0.811362
TINAGL1	0.25386	0.0412971	0.811362
CT70	-0.253845	0.0413096	0.811362
KMT5AP3	0.253845	0.0413098	0.811362
GAPDHP49	-0.253754	0.0413851	0.811362
RN7SL644P	-0.25375	0.0413882	0.811362
LINC03004	-0.25375	0.0413886	0.811362
RAB28	-0.253683	0.0414441	0.811362
H2BP1	-0.253675	0.0414505	0.811362
USP17L19	0.253634	0.0414849	0.811362
DSG3	-0.253625	0.0414917	0.811362
RN7SL809P	0.253622	0.0414945	0.811362
ALG1L11P	0.253504	0.041593	0.811362
OR5H5P	-0.253454	0.041634	0.811362
MTCO3P39	-0.253448	0.0416394	0.811362
FAF2P1	-0.25344	0.0416458	0.811362
COL4A4	-0.253428	0.0416562	0.811362
LINC02721	0.253375	0.0416998	0.811362
CLN3	-0.253327	0.0417403	0.811362
VN1R80P	0.253308	0.0417562	0.811362
NFIA	-0.253271	0.041787	0.811362
RN7SL554P	-0.253266	0.0417909	0.811362
TRAPPC11	-0.253181	0.041862	0.811362
LOC124900810	0.25317	0.0418716	0.811362
MMP3	-0.253156	0.0418831	0.811362
CPN1	-0.253125	0.0419093	0.811362
ABCC5	-0.253111	0.041921	0.811362
TIPRL	-0.253109	0.0419227	0.811362
TMPRSS11A	-0.253085	0.0419427	0.811362
TIMD4	-0.25307	0.041955	0.811362
HMGN3-AS1	-0.253049	0.0419729	0.811362
KHDC3L	0.253037	0.0419826	0.811362
FABP2	-0.253035	0.0419841	0.811362
ASS1P10	0.253035	0.0419844	0.811362
CFP	0.253012	0.0420035	0.811362
RIPK3	0.252973	0.0420365	0.811362
SYT7	0.25297	0.0420385	0.811362
MARK4	0.252968	0.0420401	0.811362
RN7SL841P	0.252913	0.0420864	0.811362
SLC36A3	-0.252897	0.0420999	0.811362
RPGRIP1L	-0.252889	0.0421065	0.811362
LINC02572	-0.252829	0.0421569	0.81162
DYNLT2B	-0.252801	0.0421806	0.81162
TMF1	-0.252772	0.0422056	0.81162
CROCCP3	0.252743	0.0422298	0.81162
TNFAIP8L2	0.252674	0.042288	0.81162
XKR7	0.252664	0.0422966	0.81162
NUDC	0.252658	0.0423012	0.81162
HLA-DRB5	0.252651	0.0423069	0.81162
OBP2A	0.25248	0.0424515	0.812129
AMPD1	-0.252417	0.0425054	0.812129
CLECL1P	-0.252408	0.0425125	0.812129
SCML2P1	-0.252353	0.0425596	0.812129
MGAT4C	-0.252322	0.0425852	0.812129
P2RY4	0.252308	0.0425974	0.812129
ZMYND11	-0.252242	0.0426533	0.812129
OR5BA1P	0.252242	0.0426538	0.812129
SLC25A22	0.252241	0.0426545	0.812129
PNPLA5	0.25224	0.0426551	0.812129
ISLR2	0.252175	0.0427106	0.812129
RARRES2P10	0.252137	0.042743	0.812129
RAB41	0.252126	0.0427523	0.812129
ST18	-0.252089	0.0427832	0.812129
THSD4-AS1	0.252088	0.0427844	0.812129
DACT1	-0.252051	0.0428163	0.812129
SHPRH	-0.252014	0.0428478	0.812129
MSANTD2P1	0.251972	0.042883	0.812129
KCNK4-CATSPERZ	0.251926	0.0429226	0.812129
SOCS5P3	-0.251914	0.042933	0.812129
RPL21P17	-0.251906	0.0429393	0.812129
MOSPD1	-0.2519	0.0429452	0.812129
ETFBKMT	-0.251881	0.0429613	0.812129
OR56A3	0.251879	0.0429631	0.812129
TTC33	-0.251877	0.0429649	0.812129
HNRNPCP10	0.251869	0.0429712	0.812129
DLL3	0.251796	0.0430334	0.812129
PVRIG	0.251794	0.0430351	0.812129
C1orf226	0.251736	0.0430849	0.812129
ELOF1	0.251628	0.043178	0.812129
FAM13B	-0.25162	0.0431848	0.812129
MUC5B	0.251612	0.0431914	0.812129
C6orf47	0.251527	0.0432646	0.812129
WDFY4	0.251504	0.0432845	0.812129
LINC02264	0.251491	0.0432957	0.812129
PRDX6-AS1	-0.251481	0.0433039	0.812129
MIR8074	0.251457	0.0433247	0.812129
EZH2	-0.251449	0.0433312	0.812129
MIR4694	0.25143	0.0433475	0.812129
ZNF354A	-0.25143	0.0433476	0.812129
RN7SL300P	-0.251379	0.0433919	0.812129
TP53TG5	0.251327	0.0434367	0.812129
RNU1-70P	0.251319	0.0434438	0.812129
ZNF638	-0.25131	0.0434509	0.812129
SLC38A7	0.251307	0.0434539	0.812129
RGS20	-0.251146	0.0435931	0.812129
NCCRP1	0.25111	0.0436236	0.812129
LOC100288073	-0.251029	0.0436942	0.812129
MIR105-2	-0.251026	0.0436969	0.812129
LOC149844	-0.250961	0.0437527	0.812129
RNU1-104P	0.250922	0.0437871	0.812129
MAB21L1	-0.250894	0.0438113	0.812129
ZNF321P	0.250875	0.0438273	0.812129
RPL6P25	-0.250875	0.0438279	0.812129
PKN2	-0.250847	0.0438516	0.812129
RRM2	0.25075	0.0439367	0.812129
LRCH4	0.250728	0.0439552	0.812129
MIR6131	0.250609	0.0440597	0.812129
HNRNPLL	-0.250607	0.0440613	0.812129
PDCD4	-0.250569	0.0440937	0.812129
RNU6-380P	0.250557	0.0441049	0.812129
MIIP	0.250502	0.0441528	0.812129
RPL7AP31	0.250479	0.0441727	0.812129
SLC25A19	0.250475	0.0441765	0.812129
RPLP1P3	0.250439	0.044208	0.812129
MGAT2	0.250417	0.0442266	0.812129
LINC02709	-0.250366	0.0442718	0.812129
RNU1-83P	0.250324	0.0443084	0.812129
HSD17B3	0.25031	0.044321	0.812129
BIN2P2	0.250299	0.0443307	0.812129
ESF1	-0.250259	0.0443653	0.812129
NFILZ	-0.250213	0.044406	0.812129
EOLA2	-0.250197	0.0444194	0.812129
TRAV6	-0.250136	0.0444739	0.812129
NPY1R	-0.250122	0.0444855	0.812129
HCG17	-0.250088	0.0445153	0.812129
RN7SKP122	0.250064	0.0445366	0.812129
RAD51	-0.250045	0.0445532	0.812129
OCA2	0.250016	0.0445789	0.812129
PCDHB18P	-0.250009	0.0445853	0.812129
NIPSNAP2	-0.249995	0.044598	0.812129
MANEA	-0.249931	0.0446539	0.812129
DNAJB6	0.249901	0.0446807	0.812129
LOC645853	0.249868	0.04471	0.812129
CACNG1	0.249865	0.0447119	0.812129
RNU6-1017P	0.249863	0.0447141	0.812129
LOC105379388	-0.249854	0.044722	0.812129
ETV3	-0.249851	0.0447246	0.812129
RBMS1	-0.249849	0.0447267	0.812129
TRAK1	-0.249844	0.0447311	0.812129
LOC100420347	-0.249827	0.0447461	0.812129
RBMY2KP	0.249821	0.0447515	0.812129
GARIN5B	0.249718	0.0448422	0.812129
TMIGD1	-0.249691	0.0448657	0.812129
CSF2RB	0.249657	0.0448958	0.812129
MUC20	0.249643	0.0449089	0.812129
KDM4B	0.249629	0.0449212	0.812129
KIZ-AS1	-0.249611	0.0449369	0.812129
RPL13AP17	-0.249608	0.0449394	0.812129
PRTG	-0.249607	0.0449408	0.812129
TSPAN4	0.249528	0.0450108	0.812129
LINC02212	-0.249474	0.0450587	0.812129
DOHH	0.249472	0.0450603	0.812129
OCIAD2	0.24945	0.0450795	0.812129
MTMR4	-0.249409	0.0451163	0.812129
HOXC11	0.249407	0.0451179	0.812129
SMARCD3	0.249365	0.0451554	0.812129
LINC00457	-0.249348	0.0451704	0.812129
FMO2	-0.249342	0.045176	0.812129
KRT2	-0.249271	0.0452396	0.812129
MIR4289	0.249248	0.0452601	0.812129
RNY4P17	-0.249242	0.0452649	0.812129
RBP7	0.249232	0.045274	0.812129
VWA8P1	0.24923	0.0452754	0.812129
GASK1A	-0.249229	0.0452765	0.812129
RNU6-194P	0.249207	0.0452961	0.812129
SNRPCP14	0.249199	0.0453031	0.812129
GCATP1	-0.249179	0.0453216	0.812129
MIR6508	-0.249157	0.0453412	0.812129
LOC101929719	0.249154	0.045344	0.812129
LOC100419812	-0.249147	0.0453498	0.812129
VWA1	0.249114	0.0453797	0.812129
AGKP2	-0.249107	0.045386	0.812129
NSL1	0.249107	0.0453861	0.812129
RPS29P4	0.249087	0.0454037	0.812129
MYOT	0.249084	0.045406	0.812129
MIR491	0.249067	0.0454218	0.812129
AK9	-0.24905	0.0454369	0.812129
NXT2	-0.249027	0.0454574	0.812129
MIR4725	0.248995	0.0454863	0.812129
PYCARD-AS1	0.248983	0.0454968	0.812129
BARX2	0.2489	0.0455713	0.812129
PCBP2-OT1	0.248887	0.0455824	0.812129
TRBJ1-5	0.248876	0.0455929	0.812129
TBC1D10A	0.248857	0.0456096	0.812129
ERVV-1	-0.248847	0.0456189	0.812129
SH3BP2	0.248841	0.0456241	0.812129
LAMTOR2	-0.248835	0.0456297	0.812129
IL12RB1	-0.248785	0.0456742	0.812129
VPS13C	-0.248768	0.0456891	0.812129
LINC01607	-0.248768	0.0456893	0.812129
NYAP1	0.248731	0.0457224	0.812129
SIL1	-0.248711	0.0457406	0.812129
MTCO1P28	-0.2487	0.0457508	0.812129
AUTS2	-0.248694	0.0457557	0.812129
SPANXA2-OT1	-0.248688	0.0457616	0.812129
ZCWPW1	-0.248654	0.0457922	0.812129
LINC02443	-0.248632	0.0458123	0.812129
C16orf95-DT	0.248593	0.0458473	0.812129
MTND2P27	-0.248586	0.045853	0.812129
LOC100129276	0.248549	0.0458864	0.812129
SYT4	-0.248507	0.0459245	0.812129
THSD1	0.248488	0.0459419	0.812129
MIR876	-0.248469	0.0459594	0.812129
RN7SL687P	0.248467	0.0459607	0.812129
PSAT1	-0.248387	0.0460328	0.812989
PDE3B	-0.248351	0.0460659	0.81316
CIBAR1	-0.248257	0.0461504	0.814237
LOC124900410	0.248198	0.0462044	0.814449
RN7SKP157	0.248181	0.0462194	0.814449
FERMT3	0.248134	0.0462627	0.814449
LOC100128601	0.248102	0.046291	0.814449
ST6GALNAC4	0.248102	0.0462913	0.814449
TCF25	0.248089	0.0463033	0.814449
MRPL42P6	-0.248044	0.0463446	0.814573
LINC00560	0.24803	0.0463572	0.814573
ERG28	0.247956	0.046424	0.815334
AMDHD2	0.247926	0.0464512	0.815385
LINC03041	-0.247827	0.0465421	0.815385
SEC61G	-0.247808	0.0465594	0.815385
RNU1-96P	0.247808	0.0465596	0.815385
H4C4	0.247801	0.0465654	0.815385
LOC100287856	0.247798	0.0465679	0.815385
ABO	0.247729	0.0466314	0.815661
RNPS1	0.247718	0.0466416	0.815661
EIF4A2P4	-0.247696	0.0466615	0.815661
GLB1L2	0.247674	0.0466816	0.815661
MIR647	0.247653	0.0467012	0.815661
SPATA1	-0.247573	0.0467745	0.816531
RNA5S9	0.247495	0.0468456	0.816807
ZNF496-DT	0.24749	0.0468498	0.816807
PCAT4	-0.247478	0.046861	0.816807
PABIR3	-0.247377	0.0469542	0.817494
CMTM1	0.247346	0.0469828	0.817494
MIR6859-4	0.247338	0.04699	0.817494
C10orf95-AS1	0.247305	0.0470201	0.817494
CTHRC1	-0.247234	0.0470855	0.817494
S100A7	0.247213	0.0471051	0.817494
ABCA9	-0.247198	0.0471183	0.817494
LOC124900346	0.247118	0.0471928	0.817494
[truncated: 32,705 more rows]
