# Supplementary material for: Cell‐free transcriptomic profiles and mechanism insights in female androgenetic alopecia
Source: Clin Transl Med. 2025 Nov 14;15(11):e70471. doi: 10.1002/ctm2.70471 (PMC12617273; doi:10.1002/ctm2.70471)
Supplement: Supplementary file 1 — SUPPORTING INFORMATION [file CTM2-15-e70471-s001.zip › supplemental tables/Table_S12-AGA_vs_Control_up_string_MCL_cluster.xlsx]

## Sheet: string_MCL_cluster_descriptions
Cluster Colour	Gene Count	Primary Description	Protein Names
Red	6	-	DRD4, LEP, ESR1, FCGR1A, S100G, RXFP1
Brown	3	-	BRIP1, KIF14, CDCA2
Dark Golden Rod	3	-	KNG1, CLCA2, CPB1
Green Yellow	2	-	BCHE, BACE1
Green 2	2	FAM47 family, and Golgin subfamily A member 2, C-terminal binding motif	OR2B2, FAM47E-STBD1
Green	2	-	EDN3, SOX5
Blue	2	Leber hereditary optic neuropathy	MT-ND5, MT-ND2
Light Sky Blue	2	-	ADGRB3, LRP1B
Medium Blue	2	-	NCAPG2, POLA1
Purple	2	-	MDGA2, KCNQ3
