# Supplementary material for: Cell‐free transcriptomic profiles and mechanism insights in female androgenetic alopecia
Source: Clin Transl Med. 2025 Nov 14;15(11):e70471. doi: 10.1002/ctm2.70471 (PMC12617273; doi:10.1002/ctm2.70471)
Supplement: Supplementary file 1 — SUPPORTING INFORMATION [file CTM2-15-e70471-s001.zip › supplemental tables/Table_S13-AGA_vs_Control_down_string_MCL_cluster.xlsx]

## Sheet: string_MCL_cluster_descriptions
Cluster Color	Gene Count	Primary Description	Secondary Description	Tertiary Description	Protein Names
Red	16	Signaling by MET	Chronic myeloid leukemia	-	GSC2, CRKL, PXN, GRB2, EPOR, CBL, TYK2, SPTAN1, SLC6A8, ADAM15, ESYT2, SHC2, SH3GL1, FGD2, PTPRA, MUC20
Salmon 2	11	Viral mRNA Translation	Cytosolic large ribosomal subunit	-	CD74, EIF5A, DAP3, RPL22, RPL27A, RPL36, RPS11, RPLP0, NCLN, CCDC124, C19orf53
Fire Brick	10	Rho protein signal transduction	-	-	MPRIP, RHOA, MYO9B, RHOG, RDX, ARHGAP17, ARHGEF37, ARHGEF3, HMOX2, PAFAH1B2
Salmon	9	-	-	-	AKT1, FAM168A, IGFBP5, HSPB1, TAGLN, CDKN1C, VAV3, TACC3, CD24
Fire Brick 2	8	Mixed, incl. Regulation of alternative mRNA splicing, via spliceosome, and Myotonic dystrophy type 2	-	-	HNRNPL, RBM6, DDX17, MBNL1, HNRNPC, DMPK, ANKRD40, RBM23
Sandy Brown	6	-	-	-	TRIM28, TRIM47, ZNF736, ZNF490, ZNF33A, TRIM27
Saddle Brown	6	mTORC1-mediated signalling	Ragulator complex	-	LAMTOR5, ATG101, BORCS8, RRAGB, LAMTOR1, WDR11
Brown	6	Cytochrome complex	Oxidoreduction-driven active transmembrane transporter activity	-	MT-ATP6, COX4I1, COX5A, PTGS1, MT-CYB, MT-CO2
Dark Golden Rod	6	Desensitization of G protein-coupled receptor signaling pathway by arrestin, and Beta-adrenergic receptor kinase activity	-	-	ARRB1, HCRT, RLN3, GRK3, OR2F2, GPR75
Sandy Brown 2	6	GLI3 is processed to GLI3R by the proteasome	-	-	UBC, CTR9, PSMB7, SUFU, N4BP1, MINDY1
Light Green 3	5	Vasopressin-regulated water reabsorption	COPI-independent Golgi-to-ER retrograde traffic	Dynein	ARF5, DYNC1H1, DCTN2, DYNLL1, COG8
Light Green 6	5	-	-	-	H3-3B, ARID1A, CRYBG1, PHF19, PHF8
Light Green 7	5	Notch signaling pathway	-	-	EP300, SUMO1, MEIS1, MAML3, MFNG
Light Green 5	5	STAT protein, protein interaction domain	ISGF3 complex, and Transcription factor STAT	-	STAT6, STAT2, BST2, SHFL, TRAFD1
Light Green 2	5	Selenocysteine	Glutathione peroxidase, and Glutathione-disulfide reductase (NADPH) activity	-	GPX3, TXN, MLXIP, NFE2, SELENOW
Green	5	14-3-3 homologues	-	-	YWHAZ, YWHAE, KIAA0930, LAPTM4B, RGS3
Light Green	5	SAM complex	-	-	CHCHD10, DNAJC11, CHCHD2, CHCHD3, ANXA11
Light Green 4	5	Mitochondrial fatty acid beta-oxidation of saturated fatty acids	-	-	ACADVL, MECR, VAT1, PLIN5, CAPNS1
Medium Aqua Marine	4	Filamentous actin	-	-	ACTN4, MICALL2, PDLIM1, JAM3
Medium Aqua Marine 2	4	Regulation of JUN kinase activity	Domain present in Dishevelled and axin	-	AXIN1, DVL3, LRP10, AIDA
Aquamarine 6	4	Positive regulation of establishment of protein localization to telomere	Folding of actin by CCT/TriC	Chaperonin-containing T-complex	CCT3, CCT5, CCT7, CCT4
Aquamarine 4	4	Precatalytic spliceosome	-	-	SF3B2, RBM17, DNAJB6, DDX42
Aquamarine 2	4	Mixed, incl. Messenger ribonucleoprotein complex, and Fragile X syndrome	-	-	ELAVL1, FUBP3, TIAL1, CAPRIN1
Cyan	4	Fes/CIP4 homology domain	-	-	MYO1F, S1PR4, PSTPIP1, FES
Aquamarine	3	Regulation of mitochondrial membrane permeability involved in programmed necrotic cell death	Mitochondrial permeability transition pore complex	-	PPIF, RBMS1, BAX
Aquamarine 3	3	-	-	-	NUFIP2, UBR5, TAOK1
Aquamarine 5	3	-	-	-	NOP53, ZCCHC3, PPAN
Sky Blue 7	3	Mixed, incl. Endosomal vesicle fusion, and Mon1-Ccz1 complex	-	-	MON1B, VPS33A, RAB7A
Sky Blue 6	3	-	-	-	YY1, RFX1, ZNF362
Sky Blue 4	3	Intracellular ferritin complex	Iron storage	-	FTH1, AHNAK, FTL
Sky Blue 2	3	The SOCS box acts as a bridge between specific substrate- binding domains and more generic proteins that comprise a large family of E3 ubiquitin protein ligases.	-	-	ASB6, BCOR, ASB11
Sky Blue	3	-	-	-	HCFC1, ESRRG, THAP11
Sky Blue 3	3	Nicotinate and nicotinamide metabolism	-	-	NT5C2, ANKS1A, NMNAT1
Sky Blue 5	3	Mixed, incl. RPK118-like, kinase domain, and ELM2 domain	-	-	CPTP, ZNF524, RPS6KL1
Cornflower Blue 5	3	Mostly uncharacterized, incl. PHARC syndrome, and Tetratricopeptide repeat	-	-	LST1, C1orf162, NFKBIL1
Cornflower Blue 4	3	-	-	-	PTPN6, LILRB3, RNF6
Cornflower Blue 3	3	Ionotropic glutamate receptor complex	-	-	DBNL, PTK2B, DLG3
Blue	3	NuRD complex	-	-	ZMYND8, GATAD2A, CDK2AP1
Cornflower Blue	3	Amyloid	-	-	B2M, CST3, TMSB4X
Cornflower Blue 2	2	-	-	-	MMP2, NID1
Medium Slate Blue 4	2	Crosslinking of collagen fibrils	-	-	PCOLCE, LOXL4
Medium Slate Blue 2	2	-	-	-	ARPC3, SCRN2
Purple	2	-	-	-	TNFSF10, PEA15
Medium Slate Blue	2	Sphingolipid metabolism	-	-	CERS4, GBA2
Medium Slate Blue 3	2	-	-	-	RIN2, RAB5C
Medium Purple	2	-	-	-	SNX1, VPS26C
Medium Purple 2	2	Other semaphorin interactions	Semaphorin domain	-	SEMA7A, PLXND1
Medium Purple 3	2	-	-	-	PPP4C, PPP6R1
Medium Purple 4	2	Mixed, incl. Usher syndrome type 1F, and Deoxyribonuclease, TatD-related, conserved site	-	-	TATDN2, VWA5B1
Medium Purple 5	2	-	-	-	PSMB4, C1orf43
Orchid 7	2	-	-	-	ALPI, IZUMO1R
Orchid 6	2	Catenin complex, and Plakophilin/Delta catenin	-	-	CTNNA1, ZBTB4
Orchid 5	2	Mitochondrial tRNA aminoacylation	Aminoacyl-tRNA synthetase	-	QARS1, AARS2
Orchid 3	2	-	-	-	RANBP10, LRIF1
Violet 5	2	-	-	-	RUVBL1, HMBOX1
Violet 3	2	-	-	-	PKM, RNF138
Violet	2	-	-	-	ACAP2, SETX
Violet 2	2	Mixed, incl. GPCR, family 2, orphan receptor, GPR1/GPR3/GPR5, and GPCR family 2, Ig-hepta-like receptor	-	-	ADGRG3, ADGRA1
Violet 4	2	-	-	-	ZFP36L1, CNOT6
Orchid	2	Mixed, incl. Found in ATP-dependent protease La (LON), and Adult acute lymphocytic leukemia	-	-	IKZF3, IKZF4
Orchid 2	2	-	-	-	TNFRSF14, PILRB
Orchid 4	2	-	-	-	CUX1, MAN2A2
Hot Pink 3	2	DNA replication factor A complex, and DNA primase activity	-	-	RPA2, RFWD3
Hot Pink	2	Negative regulation of cyclin-dependent protein serine/threonine kinase activity	Nucleocytoplasmic carrier activity, and Exportin-2, central domain	-	IPO7, IPO5
Hot Pink 2	2	-	-	-	ETV6, SETBP1
Hot Pink 4	2	-	-	-	TKT, UCK1
Pale Violet Red	2	U4/U6 x U5 tri-snRNP complex	-	-	PRPF8, RBM42
Pink	1	-	-	-	FLNA
Light Coral 3	1	-	-	-	GNAS
Light Coral 2	1	-	-	-	HLA-A
Light Coral	1	-	-	-	JAK3
