# Supplementary material for: Cell‐free transcriptomic profiles and mechanism insights in female androgenetic alopecia
Source: Clin Transl Med. 2025 Nov 14;15(11):e70471. doi: 10.1002/ctm2.70471 (PMC12617273; doi:10.1002/ctm2.70471)
Supplement: Supplementary file 1 — SUPPORTING INFORMATION [file CTM2-15-e70471-s001.zip › supplemental tables/Table_S14-upper_vs_lower_up_string_MCL_cluster.xlsx]

## Sheet: string_MCL_cluster_descriptions
Cluster Color	Gene Count	Primary Description	Secondary Description	Protein Names
Red	3	-	-	MED31, HELZ2, DIP2B
Brown	3	Cytochrome complex	Leber hereditary optic neuropathy	MT-CO1, MT-CYB, MT-CO2
Dark Golden Rod	2	-	-	INHA, PAPPA2
Green Yellow	2	Mixed, incl. Inter-alpha-trypsin inhibitor heavy chain C-terminus, and Alpha-1-acid glycoprotein	-	AHSG, TF
Green 2	2	-	-	CRYGC, ARG1
Green	2	-	-	NIPA2, SNRPN
Blue	2	-	-	EPHB4, NR2F2
Light Sky Blue	2	-	-	MAN1B1, SLC38A10
Medium Blue	2	Mixed, incl. Set3 complex, and THUMP domain	-	CPNE9, FANCD2OS
Purple	2	-	-	ZNF414, ANGEL1
