# Supplementary material for: Cell‐free transcriptomic profiles and mechanism insights in female androgenetic alopecia
Source: Clin Transl Med. 2025 Nov 14;15(11):e70471. doi: 10.1002/ctm2.70471 (PMC12617273; doi:10.1002/ctm2.70471)
Supplement: Supplementary file 1 — SUPPORTING INFORMATION [file CTM2-15-e70471-s001.zip › supplemental tables/Table_S15-upper_vs_lower_down_string_MCL_cluster.xlsx]

## Sheet: high_vs_low_string_MCL_cluster-
Cluster Color	Gene Count	Primary Description	Secondary Description	Protein Names
Red	11	Cytoplasmic translation	Formation of a pool of free 40S subunits	FBL, H4C5, RPL23A, RPL18, RPL27, RPS7, RPL27A, EIF1B, EIF3M, RPL37, NUDT3
Brown	5	Mixed, incl. De novo protein folding, and DnaJ domain	-	HSPA12B, DNAJC22, HSPA9, MICU3, COQ2
Dark Golden Rod	3	L-type voltage-gated calcium channel complex, and Presynaptic depolarization and calcium channel opening	-	CACNG1, PPP2R3C, CACNA1E
Green Yellow	3	Plasma lipoprotein particle	-	TFPI, HPR, LDLR
Lime Green	3	-	-	YWHAB, DDIT4, GDI2
Light Green	2	-	-	MRPL51, ATP5PB
Green	2	-	-	FBXL8, UBA3
Cyan	2	-	-	GPR65, GPR84
Blue	2	Structural constituent of skin epidermis	-	KRT73, KRT81
Purple	2	Apoptosis - multiple species	-	BECN1, BIRC2
Pink	2	-	-	C9orf78, NKAPD1
