# Supplementary material for: Cell‐free transcriptomic profiles and mechanism insights in female androgenetic alopecia
Source: Clin Transl Med. 2025 Nov 14;15(11):e70471. doi: 10.1002/ctm2.70471 (PMC12617273; doi:10.1002/ctm2.70471)
Supplement: Supplementary file 1 — SUPPORTING INFORMATION [file CTM2-15-e70471-s001.zip › supplemental tables/Table_S16-Primer_Sequence.xlsx]

## Sheet: Sheet1
Ensemble_ID	Symbol	Direction	Sequence
ENSG00000254532	ARL14EP-DT	Forward primer	AGATGTTCCCCTGTGGAAGG
ENSG00000254532	ARL14EP-DT	Reverse primer	AGGCAATTCTCTTTAATCCCTTTGG
ENSG00000234592	TJAP1P1	Forward primer	GGTCACAGCCTTTAAGAGTGACA
ENSG00000234592	TJAP1P1	Reverse primer	AGCCCACTCTCTTTGGTTCG
ENSG00000206538	VGLL3	Forward primer	TGGTAGGCAAAACTGCCATAG
ENSG00000206538	VGLL3	Reverse primer	ATGGGGTGGCATACACTTG
ENSG00000140465	CYP1A1	Forward primer	GATTGAGCACTGTCAGGAGAAGC
ENSG00000140465	CYP1A1	Reverse primer	ATGAGGCTCCAGGAGATAGCAG
ENSG00000288054	Novel Transcript, Antisense To PDE7B	Forward primer	AAGCCAGCTCCTTTCACTGG
ENSG00000288054	Novel Transcript, Antisense To PDE7B	Reverse primer	GTTTCAGGGCCTCCCTTACC
ENSG00000128590	DNAJB9	Forward primer	AACATTCAACGAGTAGACAAAATGC
ENSG00000128590	DNAJB9	Reverse primer	TATTAGTGAGCCCAAGGGCAG
