# Supplementary material for: Cell‐free transcriptomic profiles and mechanism insights in female androgenetic alopecia
Source: Clin Transl Med. 2025 Nov 14;15(11):e70471. doi: 10.1002/ctm2.70471 (PMC12617273; doi:10.1002/ctm2.70471)
Supplement: Supplementary file 1 — SUPPORTING INFORMATION [file CTM2-15-e70471-s001.zip › supplemental tables/Table_S17_AGA_vs_Control_Pathwayacitivity.xlsx]

## Sheet: Sheet1
statistic	source	condition	score	p_value
mlm	Androgen	t	0.491702	0.622933
mlm	EGFR	t	-0.233766	0.815168
mlm	Estrogen	t	-1.69158	0.0907342
mlm	Hypoxia	t	-0.449889	0.652793
mlm	JAK-STAT	t	3.55784	0.000374413
mlm	MAPK	t	-0.109314	0.912954
mlm	NFkB	t	-0.313671	0.753773
mlm	PI3K	t	0.0261951	0.979102
mlm	TGFb	t	-0.33403	0.738359
mlm	TNFa	t	0.459936	0.645565
mlm	Trail	t	-2.4817	0.0130805
mlm	VEGF	t	-0.245211	0.806295
mlm	WNT	t	0.934784	0.349906
mlm	p53	t	-1.64004	0.101005
