# Supplementary material for: Cell‐free transcriptomic profiles and mechanism insights in female androgenetic alopecia
Source: Clin Transl Med. 2025 Nov 14;15(11):e70471. doi: 10.1002/ctm2.70471 (PMC12617273; doi:10.1002/ctm2.70471)
Supplement: Supplementary file 1 — SUPPORTING INFORMATION [file CTM2-15-e70471-s001.zip › supplemental tables/Table_S18_AGAupper_vs_AGAlower_Pathwayacitivity.xlsx]

## Sheet: Sheet1
statistic	source	condition	score	p_value
mlm	Androgen	t	-1.02781	0.304045
mlm	EGFR	t	3.08518	0.0020359
mlm	Estrogen	t	-0.625518	0.531635
mlm	Hypoxia	t	-0.558593	0.576443
mlm	JAK-STAT	t	0.508028	0.611437
mlm	MAPK	t	-2.0927	0.0363832
mlm	NFkB	t	-0.400201	0.689011
mlm	PI3K	t	-1.65833	0.0972598
mlm	TGFb	t	0.986255	0.324015
mlm	TNFa	t	0.0376368	0.969977
mlm	Trail	t	0.34571	0.729563
mlm	VEGF	t	0.0737283	0.941227
mlm	WNT	t	-0.566837	0.570829
mlm	p53	t	1.9	0.0574415
