# Supplementary material for: Cell‐free transcriptomic profiles and mechanism insights in female androgenetic alopecia
Source: Clin Transl Med. 2025 Nov 14;15(11):e70471. doi: 10.1002/ctm2.70471 (PMC12617273; doi:10.1002/ctm2.70471)
Supplement: Supplementary file 1 — SUPPORTING INFORMATION [file CTM2-15-e70471-s001.zip › supplemental tables/Table_S19_Pathwayactivity_heatmap_comparison.xlsx]

## Sheet: pathwaysactivity-heatmap
Pathwayactivity score
	Androgen	EGFR	Estrogen	Hypoxia	JAK-STAT	MAPK	NFkB	p53	PI3K	TGFb	TNFa	Trail	VEGF	WNT
AGA vs Control	0.49170200567577	-0.233766	-1.69158	-0.449889	3.55784197285042	-0.109314	-0.313671	-1.64004	0.0261950617963807	-0.33403	0.459935992788294	-2.4817	-0.245211	0.934783504751974
AGAindex upper vs lower quantile	-1.02781	3.08517862107893	-0.625518	-0.558593	0.508027906307153	-2.0927	-0.400201	1.89999889345331	-1.65833	0.98625487452358	0.0376368255598354	0.345709901414807	0.0737283389126217	-0.566837
Adjust.p.value
	Androgen	EGFR	Estrogen	Hypoxia	JAK-STAT	MAPK	NFkB	PI3K	TGFb	TNFa	Trail	VEGF	WNT	p53
AGA vs Control	0.622933131381842	0.81516765612188	0.0907342366446236	0.652793090983277	0.00037441274340841	0.912954237559168	0.753772810550795	0.101005468658482	0.979101905327921	0.738358751811822	0.64556504692413	0.0130804972890931	0.806294553514814	0.349906389055984
AGAindex upper vs lower quantile	0.30404490628903	0.00203589945237478	0.531635170459828	0.576442844502089	0.611437003029994	0.0363831782463968	0.689011272299975	0.0574415489360307	0.0972598279215859	0.324014936376437	0.96997746273484	0.729562838740942	0.941226974062405	0.570828524555804
