# Supplementary material for: Cell‐free transcriptomic profiles and mechanism insights in female androgenetic alopecia
Source: Clin Transl Med. 2025 Nov 14;15(11):e70471. doi: 10.1002/ctm2.70471 (PMC12617273; doi:10.1002/ctm2.70471)
Supplement: Supplementary file 1 — SUPPORTING INFORMATION [file CTM2-15-e70471-s001.zip › supplemental tables/Table_S1-Sample_info.xlsx]

## Sheet: Sheet1
Sample ID	Group	Age	AGA index	Area of hair loss (cm^2)	Hair part width (cm)	Length of hair loss area (cm)	Width of hair loss area (cm)	Head circumference (cm)
P0240331001001	Control	34
P0240331001037	AGA	31	0.892857	8.25	0.5	11	1.5	56
P0240331001045	AGA	36	0.943396	2.25	0.5	9	0.5	53
P0240331001004	Control	37
P0240331001098	AGA	34	1.2963	3.43	0.7	7	0.7	54
P0240331001024	AGA	39	1.56863	20.8	0.8	13	2	51
P0240331001071	AGA	30	1.78571	11	1	11	1	56
P0240331001013	AGA	38	1.8018	15	1	15	1	55.5
P0240331001009	Control	51
P0240331001018	AGA	33	1.81818	24	1	8	3	55
P0240331001099	AGA	27	1.84162	32	1	16	2	54.3
P0240331001012	Control	31
P0240331001019	AGA	22	1.85185	8	1	8	1	54
P0240331001057	AGA	31	1.85185	45	1	15	3	54
P0240331001076	AGA	35	1.85185	5	1	5	1	54
P0240331001101	AGA	37	1.85185	16	1	8	2	54
P0240331001017	Control	38
P0240331001011	AGA	36	1.86916	9	1	9	1	53.5
P0240331001040	AGA	49	1.88679	8	1	8	1	53
P0240331001049	AGA	27	1.88679	11	1	11	1	53
P0240331001015	AGA	32	1.92308	33	1	11	3	52
P0240331001022	Control	42
P0240331001048	AGA	27	1.92308	10	1	10	1	52
P0240331001072	AGA	29	1.92308	18	1	9	2	52
P0240331001038	AGA	40	1.96078	10	1	10	1	51
P0240331001026	Control	35
P0240331001062	AGA	34	2.07547	6.05	1.1	11	0.5	53
P0240331001073	AGA	40	2.67857	13.5	1.5	6	1.5	56
P0240331001029	Control	37
P0240331001025	AGA	32	2.72727	54	1.5	12	3	55
P0240331001036	AGA	26	2.72727	28.5	1.5	9.5	2	55
P0240331001031	AGA	27	3.39623	58.5	1.8	13	2.5	53
P0240331001033	Control	44
P0240331001034	Control	35
P0240331001103	AGA	24	3.57143	60	2	10	3	56
P0240331001008	AGA	30	3.63636	55	2	11	2.5	55
P0240331001070	AGA	27	3.63636	72	2	9	4	55
P0240331001100	AGA	28	3.63636	152	2	19	4	55
P0240331001039	Control	22
P0240331001027	AGA	34	3.66972	78	2	13	3	54.5
P0240331001041	Control	53
P0240331001042	Control	36
P0240331001043	Control	26
P0240331001035	AGA	55	3.7037	78	2	13	3	54
P0240331001064	AGA	25	3.7037	64	2	8	4	54
P0240331001046	Control	42
P0240331001093	AGA	40	3.7037	54	2	9	3	54
P0240331001106	AGA	30	3.7037	60	2	10	3	54
P0240331001003	AGA	35	3.77358	54	2	9	3	53
P0240331001021	AGA	25	3.77358	64	2	16	2	53
P0240331001051	Control	32
P0240331001052	Control	45
P0240331001053	Control	25
P0240331001089	AGA	24	3.77358	88	2	11	4	53
P0240331001005	AGA	34	4.38596	140	2.5	16	3.5	57
P0240331001056	Control	48
P0240331001054	AGA	48	4.54545	97.5	2.5	13	3	55
P0240331001058	Control	31
P0240331001059	Control	46
P0240331001060	Control	26
P0240331001061	Control	21
P0240331001068	AGA	53	4.58716	110	2.5	11	4	54.5
P0240331001063	Control	32
P0240331001087	AGA	34	4.58716	135	2.5	12	4.5	54.5
P0240331001065	Control	28
P0240331001066	Control	40
P0240331001067	Control	28
P0240331001104	AGA	24	4.58716	90	2.5	9	4	54.5
P0240331001069	Control	35
P0240331001007	AGA	28	4.62963	187.5	2.5	15	5	54
P0240331001016	AGA	43	4.62963	165	2.5	11	6	54
P0240331001028	AGA	29	4.62963	120	2.5	12	4	54
P0240331001084	AGA	31	4.62963	125	2.5	10	5	54
P0240331001074	Control	25
P0240331001075	Control	34
P0240331001030	AGA	27	4.6729	112.5	2.5	15	3	53.5
P0240331001088	AGA	37	5.30973	234	3	13	6	56.5
P0240331001078	Control	27
P0240331001079	Control	32
P0240331001083	AGA	48	5.35714	288	3	12	8	56
P0240331001081	Control	27
P0240331001082	Control	25
P0240331001077	AGA	37	5.45455	216	3	12	6	55
P0240331001032	AGA	24	5.55556	168	3	14	4	54
P0240331001002	AGA	28	5.60748	156	3	13	4	53.5
P0240331001086	Control	29
P0240331001023	AGA	46	5.62852	234	3	13	6	53.3
P0240331001050	AGA	41	5.66038	195	3	13	5	53
P0240331001091	AGA	44	5.66038	180	3	12	5	53
P0240331001090	Control	49
P0240331001105	AGA	60	5.66038	195	3	13	5	53
P0240331001092	Control	35
P0240331001085	AGA	29	6.25	306.25	3.5	12.5	7	56
P0240331001094	Control	27
P0240331001044	AGA	37	6.42202	262.5	3.5	15	5	54.5
P0240331001096	Control	44
P0240331001097	Control	34
P0240331001047	AGA	35	7.33945	224	4	14	4	54.5
P0240331001006	AGA	35	7.40741	176	4	11	4	54
P0240331001010	AGA	44	7.40741	480	4	15	8	54
P0240331001014	AGA	44	7.40741	375	4	12.5	7.5	54
P0240331001102	Control	28
P0240331001055	AGA	38	7.46269	540	4	15	9	53.6
P0240331001080	AGA	36	7.47664	216	4	9	6	53.5
P0240331001095	AGA	30	7.54717	180	4	9	5	53
P0240331001020	AGA	44	7.84314	360	4	15	6	51
