# Supplementary material for: Cell‐free transcriptomic profiles and mechanism insights in female androgenetic alopecia
Source: Clin Transl Med. 2025 Nov 14;15(11):e70471. doi: 10.1002/ctm2.70471 (PMC12617273; doi:10.1002/ctm2.70471)
Supplement: Supplementary file 1 — SUPPORTING INFORMATION [file CTM2-15-e70471-s001.zip › supplemental tables/Table_S20_Spearman_correlation_analysis.xlsx]

## Sheet: all_results - 副本
Group	Gene	Blood_Indicator	Correlation	P.Value	Significance
Control	ENSG00000128590	White.blood.cell.count.(10^9/L)	-0.20702	0.199938714462558
Control	ENSG00000128590	Neutrophil.(%)	-0.338518	0.0326294587850652	*
Control	ENSG00000128590	Lymphocyte.(%)	0.335086772099363	0.0345489560616215	*
Control	ENSG00000128590	Monocyte.(%)	-0.0795281	0.625688451156758
Control	ENSG00000128590	Eosinophil.(%)	0.0257419391650644	0.874717057273346
Control	ENSG00000128590	Basophil.(%)	0.0012935825704506	0.993679305736306
Control	ENSG00000128590	Red.blood.cell.count.(10^12/L)	0.158113823763903	0.329839435259612
Control	ENSG00000128590	Hemoglobin.(g/L)	0.253229426793024	0.114888115335042
Control	ENSG00000128590	Hematocrit.(%)	0.302376132234361	0.0579054472826725
Control	ENSG00000128590	Mean.corpuscular.volume.(fL)	0.0936707008280171	0.565354756324352
Control	ENSG00000128590	Average.haemoglobin.content.(pg)	0.0945059551643178	0.561877139475908
Control	ENSG00000128590	Platelet.count.(10^9/L)	-0.09298	0.56823817932529
Control	ENSG00000128590	Triiodothyronine.(ng/mL)	0.136456147295092	0.401135226385531
Control	ENSG00000128590	Thyroxine.(ug/dL)	0.0698720430361828	0.668344675581985
Control	ENSG00000128590	Free.triiodothyronine.(pg/mL)	0.335779298179868	0.0341542190524258	*
Control	ENSG00000128590	Free.thyroxine.(ng/dL)	0.0799467068785277	0.62386494301553
Control	ENSG00000128590	Thyrotropin.(uIU/mL)	0.119029695993024	0.464446242064739
Control	ENSG00000128590	Folic.acid.(ng/mL)	0.110651827143352	0.496679164988778
Control	ENSG00000128590	Vitamin.B12.(pg/mL)	-0.11392	0.483971792138131
Control	ENSG00000128590	FSH.(mIU/mL)	0.158439578668534	0.328831260112106
Control	ENSG00000128590	Prolactin.(mIU/mL)	-0.199504	0.217123233303319
Control	ENSG00000128590	Luteinising.hormone.(mIU/L)	0.165096307092927	0.308650428964203
Control	ENSG00000128590	Testosterone.(nmol/L)	0.019781341913622	0.903570051308193
Control	ENSG00000128590	Progesterone.(nmol/L)	0.199377698402312	0.29083779436531
Control	ENSG00000128590	Estradiol.(pmol/L)	0.0262479956320527	0.87227424794633
Control	ENSG00000128590	Serum.iron.(umol/L)	-0.214556	0.183687248662596
Control	ENSG00000128590	25-Hydroxyvitamin.D.(ng/mL)	-0.000188835	0.999077309093046
Control	ENSG00000128590	Vitamin.A.(umol/L)	0.175893388513572	0.277627881665724
Control	ENSG00000128590	Vitamin.B1.(nmol/L)	0.043340797765475	0.79059046790106
Control	ENSG00000128590	Vitamin.B2.(ug/L)	0.0561940822123142	0.730541652979994
Control	ENSG00000128590	Vitamin.B6.(nmol/L)	-0.11317	0.486873369066577
Control	ENSG00000128590	Vitamin.C.(umol/L)	0.176998138299412	0.274573009268099
Control	ENSG00000128590	Vitamin.E.(ug/L)	0.160618466506682	0.322137229244448
Control	ENSG00000140465	White.blood.cell.count.(10^9/L)	-0.175797	0.277894419433526
Control	ENSG00000140465	Neutrophil.(%)	-0.106344	0.513687439182242
Control	ENSG00000140465	Lymphocyte.(%)	0.15680441239489	0.33391127356276
Control	ENSG00000140465	Monocyte.(%)	-0.170379	0.29320631582124
Control	ENSG00000140465	Eosinophil.(%)	0.0291459861671423	0.858308394372787
Control	ENSG00000140465	Basophil.(%)	0.156570069261043	0.334643272259751
Control	ENSG00000140465	Red.blood.cell.count.(10^12/L)	-0.260992	0.103811614600138
Control	ENSG00000140465	Hemoglobin.(g/L)	-0.0445969	0.784662951205958
Control	ENSG00000140465	Hematocrit.(%)	-0.137064	0.399020575962541
Control	ENSG00000140465	Mean.corpuscular.volume.(fL)	0.180344984649704	0.265453202006736
Control	ENSG00000140465	Average.haemoglobin.content.(pg)	0.209176421152476	0.195188323988954
Control	ENSG00000140465	Platelet.count.(10^9/L)	-0.070657	0.664835885584128
Control	ENSG00000140465	Triiodothyronine.(ng/mL)	-0.172332	0.287626524417508
Control	ENSG00000140465	Thyroxine.(ug/dL)	-0.367387	0.0196956624168224	*
Control	ENSG00000140465	Free.triiodothyronine.(pg/mL)	-0.342344	0.0305927893789563	*
Control	ENSG00000140465	Free.thyroxine.(ng/dL)	-0.363217	0.0212427556936153	*
Control	ENSG00000140465	Thyrotropin.(uIU/mL)	0.0190567485510074	0.907086631680635
Control	ENSG00000140465	Folic.acid.(ng/mL)	0.349386965984844	0.0271183770698753	*
Control	ENSG00000140465	Vitamin.B12.(pg/mL)	0.22709919358154	0.15876219884754
Control	ENSG00000140465	FSH.(mIU/mL)	0.104400378810752	0.521455154351758
Control	ENSG00000140465	Prolactin.(mIU/mL)	-0.0205198	0.89998822515901
Control	ENSG00000140465	Luteinising.hormone.(mIU/L)	-0.000898373	0.995610354062449
Control	ENSG00000140465	Testosterone.(nmol/L)	0.0488431120070229	0.764715681640116
Control	ENSG00000140465	Progesterone.(nmol/L)	0.109469697714063	0.564718036192806
Control	ENSG00000140465	Estradiol.(pmol/L)	-0.0395266	0.80865984032203
Control	ENSG00000140465	Serum.iron.(umol/L)	-0.0201926	0.901574997923202
Control	ENSG00000140465	25-Hydroxyvitamin.D.(ng/mL)	0.248128390593406	0.122638167659755
Control	ENSG00000140465	Vitamin.A.(umol/L)	0.0592564443253996	0.716450914781711
Control	ENSG00000140465	Vitamin.B1.(nmol/L)	-0.0315126	0.846934578465693
Control	ENSG00000140465	Vitamin.B2.(ug/L)	0.0528272584591419	0.746134510335033
Control	ENSG00000140465	Vitamin.B6.(nmol/L)	-0.0953738	0.558274204240111
Control	ENSG00000140465	Vitamin.C.(umol/L)	0.0533418530125872	0.743744608836544
Control	ENSG00000140465	Vitamin.E.(ug/L)	0.0467251314761172	0.774647400684117
Control	ENSG00000206538	White.blood.cell.count.(10^9/L)	0.0121940516962763	0.940470028124913
Control	ENSG00000206538	Neutrophil.(%)	0.050473500814396	0.757095528058275
Control	ENSG00000206538	Lymphocyte.(%)	-0.102553	0.528893170653125
Control	ENSG00000206538	Monocyte.(%)	0.0612977554614237	0.707109185882307
Control	ENSG00000206538	Eosinophil.(%)	0.110046807271139	0.499050370089136
Control	ENSG00000206538	Basophil.(%)	-0.1011	0.534775611136074
Control	ENSG00000206538	Red.blood.cell.count.(10^12/L)	-0.168795	0.297785537926336
Control	ENSG00000206538	Hemoglobin.(g/L)	-0.229718	0.15388392987989
Control	ENSG00000206538	Hematocrit.(%)	-0.307433	0.0536383560555664
Control	ENSG00000206538	Mean.corpuscular.volume.(fL)	-0.168041	0.299979742870646
Control	ENSG00000206538	Average.haemoglobin.content.(pg)	-0.0198389	0.903290737917101
Control	ENSG00000206538	Platelet.count.(10^9/L)	-0.158089	0.329916508607985
Control	ENSG00000206538	Triiodothyronine.(ng/mL)	-0.2057	0.202883459783809
Control	ENSG00000206538	Thyroxine.(ug/dL)	-0.184606	0.254136160041496
Control	ENSG00000206538	Free.triiodothyronine.(pg/mL)	-0.14193	0.382329630077715
Control	ENSG00000206538	Free.thyroxine.(ng/dL)	-0.099977	0.539347117604109
Control	ENSG00000206538	Thyrotropin.(uIU/mL)	-0.0962432	0.554676140215546
Control	ENSG00000206538	Folic.acid.(ng/mL)	-0.0395446	0.808574255786259
Control	ENSG00000206538	Vitamin.B12.(pg/mL)	0.186865603021315	0.248266342535767
Control	ENSG00000206538	FSH.(mIU/mL)	-0.187807	0.245847676184963
Control	ENSG00000206538	Prolactin.(mIU/mL)	-0.0716073	0.660598050099992
Control	ENSG00000206538	Luteinising.hormone.(mIU/L)	-0.168221	0.299453546344995
Control	ENSG00000206538	Testosterone.(nmol/L)	-0.174012	0.282880112498745
Control	ENSG00000206538	Progesterone.(nmol/L)	0.222558741765734	0.237164222379698
Control	ENSG00000206538	Estradiol.(pmol/L)	0.2407623747521	0.134512301728083
Control	ENSG00000206538	Serum.iron.(umol/L)	-0.0178463	0.912964938799466
Control	ENSG00000206538	25-Hydroxyvitamin.D.(ng/mL)	0.0561653330229283	0.730674358481141
Control	ENSG00000206538	Vitamin.A.(umol/L)	0.285789926668315	0.0738290270733386
Control	ENSG00000206538	Vitamin.B1.(nmol/L)	0.225546382068181	0.161707013628546
Control	ENSG00000206538	Vitamin.B2.(ug/L)	0.366660867489281	0.0199581171418624	*
Control	ENSG00000206538	Vitamin.B6.(nmol/L)	0.143275058748328	0.377787776326674
Control	ENSG00000206538	Vitamin.C.(umol/L)	0.248498443531515	0.122063089563282
Control	ENSG00000206538	Vitamin.E.(ug/L)	0.282644322351945	0.0772038323106504
Control	ENSG00000234592	White.blood.cell.count.(10^9/L)	-0.098633	0.544841181997366
Control	ENSG00000234592	Neutrophil.(%)	-0.235127	0.144157391829872
Control	ENSG00000234592	Lymphocyte.(%)	0.196798656928795	0.223550365909525
Control	ENSG00000234592	Monocyte.(%)	0.091822942821008	0.573083046233419
Control	ENSG00000234592	Eosinophil.(%)	0.049576374773994	0.76128578545085
Control	ENSG00000234592	Basophil.(%)	0.100834310229104	0.535856536545909
Control	ENSG00000234592	Red.blood.cell.count.(10^12/L)	-0.141874	0.382517728849463
Control	ENSG00000234592	Hemoglobin.(g/L)	0.0429087377434469	0.792632051800865
Control	ENSG00000234592	Hematocrit.(%)	-0.0188573	0.908054721682735
Control	ENSG00000234592	Mean.corpuscular.volume.(fL)	-0.010544	0.948513683714609
Control	ENSG00000234592	Average.haemoglobin.content.(pg)	0.151874825763882	0.34951812441055
Control	ENSG00000234592	Platelet.count.(10^9/L)	-0.204165	0.206349769474983
Control	ENSG00000234592	Triiodothyronine.(ng/mL)	-0.192109	0.235000797913977
Control	ENSG00000234592	Thyroxine.(ug/dL)	-0.235748	0.143070959860015
Control	ENSG00000234592	Free.triiodothyronine.(pg/mL)	-0.146228	0.367932517121628
Control	ENSG00000234592	Free.thyroxine.(ng/dL)	-0.245037	0.127522480586354
Control	ENSG00000234592	Thyrotropin.(uIU/mL)	0.202386766940354	0.210414582183367
Control	ENSG00000234592	Folic.acid.(ng/mL)	-0.0277896	0.864840193209946
Control	ENSG00000234592	Vitamin.B12.(pg/mL)	-0.0930454	0.567964501133315
Control	ENSG00000234592	FSH.(mIU/mL)	-0.0620465	0.703693200977019
Control	ENSG00000234592	Prolactin.(mIU/mL)	-0.189677	0.241090872030927
Control	ENSG00000234592	Luteinising.hormone.(mIU/L)	0.0185605019834385	0.909496017634756
Control	ENSG00000234592	Testosterone.(nmol/L)	-0.256932	0.109498963158067
Control	ENSG00000234592	Progesterone.(nmol/L)	0.0404439509749525	0.831955329268718
Control	ENSG00000234592	Estradiol.(pmol/L)	0.116362086377825	0.474586523696361
Control	ENSG00000234592	Serum.iron.(umol/L)	-0.0270672	0.868322509800534
Control	ENSG00000234592	25-Hydroxyvitamin.D.(ng/mL)	0.11194081294969	0.491646640690828
Control	ENSG00000234592	Vitamin.A.(umol/L)	0.0367877940243471	0.821695518581445
Control	ENSG00000234592	Vitamin.B1.(nmol/L)	0.146280347708209	0.367758657497196
Control	ENSG00000234592	Vitamin.B2.(ug/L)	0.209802325671747	0.193824811642539
Control	ENSG00000234592	Vitamin.B6.(nmol/L)	0.0292997585962214	0.857568491340434
Control	ENSG00000234592	Vitamin.C.(umol/L)	-0.0174253	0.915010713288174
Control	ENSG00000234592	Vitamin.E.(ug/L)	0.0116752979022373	0.942998292890978
Control	ENSG00000254532	White.blood.cell.count.(10^9/L)	-0.157344	0.332230381578678
Control	ENSG00000254532	Neutrophil.(%)	0.197001300729452	0.223064402846174
Control	ENSG00000254532	Lymphocyte.(%)	-0.278429	0.0819136120503205
Control	ENSG00000254532	Monocyte.(%)	0.087550060697624	0.591136204274119
Control	ENSG00000254532	Eosinophil.(%)	0.0414257027692882	0.799650044605946
Control	ENSG00000254532	Basophil.(%)	0.277115420966777	0.0834266850635444
Control	ENSG00000254532	Red.blood.cell.count.(10^12/L)	-0.0744191	0.648119178102704
Control	ENSG00000254532	Hemoglobin.(g/L)	-0.24233	0.131916349532383
Control	ENSG00000254532	Hematocrit.(%)	-0.255744	0.111207191138351
Control	ENSG00000254532	Mean.corpuscular.volume.(fL)	-0.231942	0.149829407453191
Control	ENSG00000254532	Average.haemoglobin.content.(pg)	-0.0578661	0.722837301025146
Control	ENSG00000254532	Platelet.count.(10^9/L)	0.044272324489052	0.786193494386207
Control	ENSG00000254532	Triiodothyronine.(ng/mL)	-0.0323586	0.842876102463828
Control	ENSG00000254532	Thyroxine.(ug/dL)	-0.0756442	0.642711573988773
Control	ENSG00000254532	Free.triiodothyronine.(pg/mL)	-0.179196	0.268561315110233
Control	ENSG00000254532	Free.thyroxine.(ng/dL)	-0.142335	0.380958460953986
Control	ENSG00000254532	Thyrotropin.(uIU/mL)	0.0239354113217223	0.883446632605882
Control	ENSG00000254532	Folic.acid.(ng/mL)	0.118597411774383	0.466081566028735
Control	ENSG00000254532	Vitamin.B12.(pg/mL)	0.177528339680102	0.27311474375841
Control	ENSG00000254532	FSH.(mIU/mL)	-0.0764131	0.639326660452549
Control	ENSG00000254532	Prolactin.(mIU/mL)	0.155846615716484	0.336909322066949
Control	ENSG00000254532	Luteinising.hormone.(mIU/L)	-0.189399	0.241795700018498
Control	ENSG00000254532	Testosterone.(nmol/L)	-0.209872	0.193673978882851
Control	ENSG00000254532	Progesterone.(nmol/L)	-0.0423666	0.824087533398534
Control	ENSG00000254532	Estradiol.(pmol/L)	-0.0455574	0.780138543414147
Control	ENSG00000254532	Serum.iron.(umol/L)	-0.247152	0.12416538314666
Control	ENSG00000254532	25-Hydroxyvitamin.D.(ng/mL)	0.0189341864299398	0.907681622190921
Control	ENSG00000254532	Vitamin.A.(umol/L)	0.0276388619511095	0.865566416644472
Control	ENSG00000254532	Vitamin.B1.(nmol/L)	-0.311916	0.050070093701522
Control	ENSG00000254532	Vitamin.B2.(ug/L)	0.115656039870423	0.477289783162784
Control	ENSG00000254532	Vitamin.B6.(nmol/L)	0.0208583958322963	0.898346290515524
Control	ENSG00000254532	Vitamin.C.(umol/L)	-0.0204219	0.900462736377248
Control	ENSG00000254532	Vitamin.E.(ug/L)	0.0281486156018286	0.863110291636802
Control	ENSG00000288054	White.blood.cell.count.(10^9/L)	-0.0331168	0.839242010810721
Control	ENSG00000288054	Neutrophil.(%)	0.0373231469497791	0.819143560024594
Control	ENSG00000288054	Lymphocyte.(%)	-0.00188987	0.990765843858781
Control	ENSG00000288054	Monocyte.(%)	-0.0605138	0.710692002531311
Control	ENSG00000288054	Eosinophil.(%)	-0.180361	0.265410318049373
Control	ENSG00000288054	Basophil.(%)	-0.0833718	0.609028294651257
Control	ENSG00000288054	Red.blood.cell.count.(10^12/L)	-0.00902624	0.955917161939565
Control	ENSG00000288054	Hemoglobin.(g/L)	0.00572356945831479	0.972038749568002
Control	ENSG00000288054	Hematocrit.(%)	-0.0731989	0.653523070050294
Control	ENSG00000288054	Mean.corpuscular.volume.(fL)	-0.18019	0.265869736607546
Control	ENSG00000288054	Average.haemoglobin.content.(pg)	-0.0774992	0.634557945140817
Control	ENSG00000288054	Platelet.count.(10^9/L)	-0.0950265	0.559714843620787
Control	ENSG00000288054	Triiodothyronine.(ng/mL)	0.0609238783735893	0.708817057228431
Control	ENSG00000288054	Thyroxine.(ug/dL)	-0.0463919	0.776213216902596
Control	ENSG00000288054	Free.triiodothyronine.(pg/mL)	0.089162903061117	0.584292400357131
Control	ENSG00000288054	Free.thyroxine.(ng/dL)	-0.0739988	0.649978732535222
Control	ENSG00000288054	Thyrotropin.(uIU/mL)	-0.00755947	0.963075245076856
Control	ENSG00000288054	Folic.acid.(ng/mL)	0.0883347634754715	0.587802040627595
Control	ENSG00000288054	Vitamin.B12.(pg/mL)	0.273343793727974	0.0878906484632517
Control	ENSG00000288054	FSH.(mIU/mL)	9.4484546743164e-05	0.999538325646682
Control	ENSG00000288054	Prolactin.(mIU/mL)	-0.313579	0.0487953690655904	*
Control	ENSG00000288054	Luteinising.hormone.(mIU/L)	-0.112011	0.491371694654891
Control	ENSG00000288054	Testosterone.(nmol/L)	-0.316382	0.0467077085416982	*
Control	ENSG00000288054	Progesterone.(nmol/L)	0.174202770513706	0.357221987437363
Control	ENSG00000288054	Estradiol.(pmol/L)	-0.248199	0.122527875394364
Control	ENSG00000288054	Serum.iron.(umol/L)	-0.0758345	0.641873013618973
Control	ENSG00000288054	25-Hydroxyvitamin.D.(ng/mL)	0.155278068165088	0.338696794128803
Control	ENSG00000288054	Vitamin.A.(umol/L)	0.296170151768459	0.0635073562603416
Control	ENSG00000288054	Vitamin.B1.(nmol/L)	0.0226317629546259	0.889754684534069
Control	ENSG00000288054	Vitamin.B2.(ug/L)	0.160188885937241	0.323450193320361
Control	ENSG00000288054	Vitamin.B6.(nmol/L)	-0.174001	0.282910896897117
Control	ENSG00000288054	Vitamin.C.(umol/L)	0.249205798537295	0.120969462746308
Control	ENSG00000288054	Vitamin.E.(ug/L)	0.274198113648047	0.0868636598309694
FAGA	ENSG00000128590	White.blood.cell.count.(10^9/L)	0.111529370260361	0.376428825608304
FAGA	ENSG00000128590	Neutrophil.(%)	0.234027361105968	0.0606103916190036
FAGA	ENSG00000128590	Lymphocyte.(%)	-0.249118	0.045376057745655	*
FAGA	ENSG00000128590	Monocyte.(%)	0.0148276790692734	0.906676666167365
FAGA	ENSG00000128590	Eosinophil.(%)	-0.0781976	0.535807305047633
FAGA	ENSG00000128590	Basophil.(%)	-0.0779182	0.537270173407379
FAGA	ENSG00000128590	Red.blood.cell.count.(10^12/L)	0.0227341757113591	0.857344460662393
FAGA	ENSG00000128590	Hemoglobin.(g/L)	0.130314784672112	0.304723932704432
FAGA	ENSG00000128590	Hematocrit.(%)	0.120061066670217	0.340775864952246
FAGA	ENSG00000128590	Mean.corpuscular.volume.(fL)	0.134899019110338	0.283992156086526
FAGA	ENSG00000128590	Average.haemoglobin.content.(pg)	0.155207984884406	0.217000158347586
FAGA	ENSG00000128590	Platelet.count.(10^9/L)	0.0661867035788768	0.600393032566606
FAGA	ENSG00000128590	Triiodothyronine.(ng/mL)	0.110996963169317	0.378725655320814
FAGA	ENSG00000128590	Thyroxine.(ug/dL)	0.113788578742122	0.366776157782918
FAGA	ENSG00000128590	Free.triiodothyronine.(pg/mL)	0.000972627585705035	0.993864790125669
FAGA	ENSG00000128590	Free.thyroxine.(ng/dL)	-0.0694029	0.582765215576678
FAGA	ENSG00000128590	Thyrotropin.(uIU/mL)	-0.0942752	0.455070189362912
FAGA	ENSG00000128590	Folic.acid.(ng/mL)	0.0603138107255099	0.638664088150724
FAGA	ENSG00000128590	Vitamin.B12.(pg/mL)	-0.0943885	0.454525999938861
FAGA	ENSG00000128590	FSH.(mIU/mL)	-0.0760915	0.546881156378858
FAGA	ENSG00000128590	Prolactin.(mIU/mL)	0.026256009069428	0.836834923773768
FAGA	ENSG00000128590	Luteinising.hormone.(mIU/L)	-0.058536	0.643240786245233
FAGA	ENSG00000128590	Testosterone.(nmol/L)	-0.198102	0.113675806805529
FAGA	ENSG00000128590	Progesterone.(nmol/L)	0.154267770163489	0.239244673940179
FAGA	ENSG00000128590	Estradiol.(pmol/L)	0.116197728631463	0.364460081644515
FAGA	ENSG00000128590	Serum.iron.(umol/L)	0.111654582441152	0.375889875210814
FAGA	ENSG00000128590	25-Hydroxyvitamin.D.(ng/mL)	-0.0627408	0.619536449315184
FAGA	ENSG00000128590	Vitamin.A.(umol/L)	-0.0392044	0.756513693329274
FAGA	ENSG00000128590	Vitamin.B1.(nmol/L)	0.215171202666989	0.0851906746301922
FAGA	ENSG00000128590	Vitamin.B2.(ug/L)	0.165142106555128	0.18863381590085
FAGA	ENSG00000128590	Vitamin.B6.(nmol/L)	-0.0263343	0.835049172151527
FAGA	ENSG00000128590	Vitamin.C.(umol/L)	-0.0122368	0.922928202336035
FAGA	ENSG00000128590	Vitamin.E.(ug/L)	-0.0371976	0.768620895072444
FAGA	ENSG00000140465	White.blood.cell.count.(10^9/L)	0.148427206379074	0.238004662723048
FAGA	ENSG00000140465	Neutrophil.(%)	0.333717333906099	0.00659432879019573	**
FAGA	ENSG00000140465	Lymphocyte.(%)	-0.278307	0.0247812864768129	*
FAGA	ENSG00000140465	Monocyte.(%)	-0.00858251	0.945902649810041
FAGA	ENSG00000140465	Eosinophil.(%)	-0.244558	0.0496046862651217	*
FAGA	ENSG00000140465	Basophil.(%)	-0.00254222	0.983964873013458
FAGA	ENSG00000140465	Red.blood.cell.count.(10^12/L)	0.18620984698548	0.137499899264441
FAGA	ENSG00000140465	Hemoglobin.(g/L)	0.0317906590901989	0.803070154562979
FAGA	ENSG00000140465	Hematocrit.(%)	-0.0135732	0.914541196373601
FAGA	ENSG00000140465	Mean.corpuscular.volume.(fL)	-0.110496	0.380894079107707
FAGA	ENSG00000140465	Average.haemoglobin.content.(pg)	-0.201185	0.108051894450827
FAGA	ENSG00000140465	Platelet.count.(10^9/L)	0.263465639887966	0.0339609652981966	*
FAGA	ENSG00000140465	Triiodothyronine.(ng/mL)	0.177846202917409	0.156381254932176
FAGA	ENSG00000140465	Thyroxine.(ug/dL)	0.171592781740283	0.171705660853415
FAGA	ENSG00000140465	Free.triiodothyronine.(pg/mL)	0.0875271844535198	0.488117017685155
FAGA	ENSG00000140465	Free.thyroxine.(ng/dL)	0.136070777869848	0.279791464866561
FAGA	ENSG00000140465	Thyrotropin.(uIU/mL)	-0.221226	0.076562887755233
FAGA	ENSG00000140465	Folic.acid.(ng/mL)	-0.192062	0.131555307692554
FAGA	ENSG00000140465	Vitamin.B12.(pg/mL)	-0.0983922	0.435528610156488
FAGA	ENSG00000140465	FSH.(mIU/mL)	-0.078843	0.532435830397987
FAGA	ENSG00000140465	Prolactin.(mIU/mL)	0.0501334575915496	0.694016325342866
FAGA	ENSG00000140465	Luteinising.hormone.(mIU/L)	-0.0273711	0.828651151406537
FAGA	ENSG00000140465	Testosterone.(nmol/L)	0.141426460799919	0.261118223445347
FAGA	ENSG00000140465	Progesterone.(nmol/L)	-0.175489	0.179865910558796
FAGA	ENSG00000140465	Estradiol.(pmol/L)	-0.0734182	0.56742865237499
FAGA	ENSG00000140465	Serum.iron.(umol/L)	0.137204546346259	0.275766395231387
FAGA	ENSG00000140465	25-Hydroxyvitamin.D.(ng/mL)	-0.18759	0.134557303752993
FAGA	ENSG00000140465	Vitamin.A.(umol/L)	-0.0498139	0.69353305792324
FAGA	ENSG00000140465	Vitamin.B1.(nmol/L)	-0.182579	0.145473832856874
FAGA	ENSG00000140465	Vitamin.B2.(ug/L)	0.00254076938183137	0.983974050773565
FAGA	ENSG00000140465	Vitamin.B6.(nmol/L)	0.0502121101247679	0.691206100169443
FAGA	ENSG00000140465	Vitamin.C.(umol/L)	-0.00770592	0.951420933773939
FAGA	ENSG00000140465	Vitamin.E.(ug/L)	-0.00329007	0.979248753838641
FAGA	ENSG00000206538	White.blood.cell.count.(10^9/L)	0.061905897392477	0.624213561123714
FAGA	ENSG00000206538	Neutrophil.(%)	0.1873642981193	0.135034624863969
FAGA	ENSG00000206538	Lymphocyte.(%)	-0.156415	0.213401722266734
FAGA	ENSG00000206538	Monocyte.(%)	0.133832697921175	0.287850888361564
FAGA	ENSG00000206538	Eosinophil.(%)	-0.187133	0.135526625098543
FAGA	ENSG00000206538	Basophil.(%)	0.027088428993493	0.830394515735446
FAGA	ENSG00000206538	Red.blood.cell.count.(10^12/L)	-0.129608	0.30347805295462
FAGA	ENSG00000206538	Hemoglobin.(g/L)	-0.0442533	0.728426534543752
FAGA	ENSG00000206538	Hematocrit.(%)	-0.112111	0.373929261722293
FAGA	ENSG00000206538	Mean.corpuscular.volume.(fL)	0.180289756556562	0.150676727942424
FAGA	ENSG00000206538	Average.haemoglobin.content.(pg)	0.00167689958264139	0.98942253349725
FAGA	ENSG00000206538	Platelet.count.(10^9/L)	0.00223503508763234	0.985902266146633
FAGA	ENSG00000206538	Triiodothyronine.(ng/mL)	-0.283917	0.0219064906805308	*
FAGA	ENSG00000206538	Thyroxine.(ug/dL)	-0.18107	0.14888872098254
FAGA	ENSG00000206538	Free.triiodothyronine.(pg/mL)	-0.248752	0.0457043591698906	*
FAGA	ENSG00000206538	Free.thyroxine.(ng/dL)	-0.068881	0.58560969895881
FAGA	ENSG00000206538	Thyrotropin.(uIU/mL)	0.0118648881559723	0.925264072991203
FAGA	ENSG00000206538	Folic.acid.(ng/mL)	0.0347546676496524	0.786841550079148
FAGA	ENSG00000206538	Vitamin.B12.(pg/mL)	-0.00085446	0.994610163117412
FAGA	ENSG00000206538	FSH.(mIU/mL)	-0.134646	0.284904121237354
FAGA	ENSG00000206538	Prolactin.(mIU/mL)	-0.16407	0.195152325887808
FAGA	ENSG00000206538	Luteinising.hormone.(mIU/L)	-0.134336	0.28602602582901
FAGA	ENSG00000206538	Testosterone.(nmol/L)	-0.0860533	0.495499528502507
FAGA	ENSG00000206538	Progesterone.(nmol/L)	-0.0522843	0.69155561191674
FAGA	ENSG00000206538	Estradiol.(pmol/L)	0.0827178541940752	0.519244061508453
FAGA	ENSG00000206538	Serum.iron.(umol/L)	0.129961730068451	0.302147747302411
FAGA	ENSG00000206538	25-Hydroxyvitamin.D.(ng/mL)	0.050544053692977	0.689268381223278
FAGA	ENSG00000206538	Vitamin.A.(umol/L)	0.0181894360356023	0.885647086042154
FAGA	ENSG00000206538	Vitamin.B1.(nmol/L)	-0.110469	0.381011712100241
FAGA	ENSG00000206538	Vitamin.B2.(ug/L)	0.013828505565295	0.912940024157022
FAGA	ENSG00000206538	Vitamin.B6.(nmol/L)	0.0503518245289461	0.690390276549878
FAGA	ENSG00000206538	Vitamin.C.(umol/L)	0.0596115979838827	0.63714190424026
FAGA	ENSG00000206538	Vitamin.E.(ug/L)	0.0234261498443223	0.853049903063754
FAGA	ENSG00000234592	White.blood.cell.count.(10^9/L)	0.184273244378281	0.14171125914002
FAGA	ENSG00000234592	Neutrophil.(%)	0.136114022532817	0.279637227896572
FAGA	ENSG00000234592	Lymphocyte.(%)	-0.0765356	0.544537028605756
FAGA	ENSG00000234592	Monocyte.(%)	-0.150259	0.23219576786685
FAGA	ENSG00000234592	Eosinophil.(%)	-0.0546975	0.665194412430368
FAGA	ENSG00000234592	Basophil.(%)	-0.0796394	0.528290594888565
FAGA	ENSG00000234592	Red.blood.cell.count.(10^12/L)	0.151244054748655	0.229115049717504
FAGA	ENSG00000234592	Hemoglobin.(g/L)	0.215240647360627	0.0876231508605246
FAGA	ENSG00000234592	Hematocrit.(%)	0.184103781972926	0.142084325036764
FAGA	ENSG00000234592	Mean.corpuscular.volume.(fL)	0.00889455746551022	0.943938830072078
FAGA	ENSG00000234592	Average.haemoglobin.content.(pg)	0.0767601417029616	0.543353372913187
FAGA	ENSG00000234592	Platelet.count.(10^9/L)	0.168556693923994	0.179529378956278
FAGA	ENSG00000234592	Triiodothyronine.(ng/mL)	0.077832838450899	0.537717198918268
FAGA	ENSG00000234592	Thyroxine.(ug/dL)	0.222195474471961	0.0752481116404521
FAGA	ENSG00000234592	Free.triiodothyronine.(pg/mL)	-0.0902491	0.474637311116024
FAGA	ENSG00000234592	Free.thyroxine.(ng/dL)	0.149920002658112	0.233264430413743
FAGA	ENSG00000234592	Thyrotropin.(uIU/mL)	-0.241995	0.0521197270701268
FAGA	ENSG00000234592	Folic.acid.(ng/mL)	-0.129188	0.312927975003085
FAGA	ENSG00000234592	Vitamin.B12.(pg/mL)	-0.00824987	0.94799638214089
FAGA	ENSG00000234592	FSH.(mIU/mL)	0.236523546912308	0.0578378281320419
FAGA	ENSG00000234592	Prolactin.(mIU/mL)	-0.0472708	0.710696807794625
FAGA	ENSG00000234592	Luteinising.hormone.(mIU/L)	0.228086363383323	0.0676427098611678
FAGA	ENSG00000234592	Testosterone.(nmol/L)	-0.036504	0.772818378322383
FAGA	ENSG00000234592	Progesterone.(nmol/L)	-0.364878	0.00415142678870539	**
FAGA	ENSG00000234592	Estradiol.(pmol/L)	-0.141014	0.270301749699086
FAGA	ENSG00000234592	Serum.iron.(umol/L)	-0.0579186	0.646752006618732
FAGA	ENSG00000234592	25-Hydroxyvitamin.D.(ng/mL)	-0.133571	0.288803183841654
FAGA	ENSG00000234592	Vitamin.A.(umol/L)	-0.0538933	0.669830155921871
FAGA	ENSG00000234592	Vitamin.B1.(nmol/L)	-0.0750718	0.552282222404403
FAGA	ENSG00000234592	Vitamin.B2.(ug/L)	0.0205526641065173	0.870909875059463
FAGA	ENSG00000234592	Vitamin.B6.(nmol/L)	0.233811038565673	0.0608556413681478
FAGA	ENSG00000234592	Vitamin.C.(umol/L)	-0.0986152	0.434483581783641
FAGA	ENSG00000234592	Vitamin.E.(ug/L)	-0.0235794	0.85209957114661
FAGA	ENSG00000254532	White.blood.cell.count.(10^9/L)	0.17366336071613	0.16651472853611
FAGA	ENSG00000254532	Neutrophil.(%)	0.289594905596404	0.019290574631377	*
FAGA	ENSG00000254532	Lymphocyte.(%)	-0.246341	0.0479144772813387	*
FAGA	ENSG00000254532	Monocyte.(%)	0.047602766347182	0.706506061629084
FAGA	ENSG00000254532	Eosinophil.(%)	-0.238074	0.0561678904354527
FAGA	ENSG00000254532	Basophil.(%)	-0.157748	0.209476955876192
FAGA	ENSG00000254532	Red.blood.cell.count.(10^12/L)	-0.164381	0.19070893419292
FAGA	ENSG00000254532	Hemoglobin.(g/L)	-0.025578	0.840992622791277
FAGA	ENSG00000254532	Hematocrit.(%)	-0.0341335	0.787212530460777
FAGA	ENSG00000254532	Mean.corpuscular.volume.(fL)	0.162492047213065	0.195925388443944
FAGA	ENSG00000254532	Average.haemoglobin.content.(pg)	0.118352745841838	0.347740150480838
FAGA	ENSG00000254532	Platelet.count.(10^9/L)	-0.101814	0.419653757178298
FAGA	ENSG00000254532	Triiodothyronine.(ng/mL)	0.0388745817744283	0.758499479335382
FAGA	ENSG00000254532	Thyroxine.(ug/dL)	0.0041820206100301	0.97362478729786
FAGA	ENSG00000254532	Free.triiodothyronine.(pg/mL)	-0.109053	0.387184502960997
FAGA	ENSG00000254532	Free.thyroxine.(ng/dL)	-0.160499	0.201540813406876
FAGA	ENSG00000254532	Thyrotropin.(uIU/mL)	0.198477460192637	0.112979864299315
FAGA	ENSG00000254532	Folic.acid.(ng/mL)	-0.0226023	0.860427415178482
FAGA	ENSG00000254532	Vitamin.B12.(pg/mL)	-0.119197	0.344289462286721
FAGA	ENSG00000254532	FSH.(mIU/mL)	-0.0463125	0.714115251738786
FAGA	ENSG00000254532	Prolactin.(mIU/mL)	-0.159065	0.209315034523885
FAGA	ENSG00000254532	Luteinising.hormone.(mIU/L)	-0.141666	0.260302831132751
FAGA	ENSG00000254532	Testosterone.(nmol/L)	-0.264918	0.0329526049158317	*
FAGA	ENSG00000254532	Progesterone.(nmol/L)	0.0675153542244276	0.608261992531663
FAGA	ENSG00000254532	Estradiol.(pmol/L)	0.0749537819583463	0.559330626697673
FAGA	ENSG00000254532	Serum.iron.(umol/L)	0.00274337554006314	0.982696297066591
FAGA	ENSG00000254532	25-Hydroxyvitamin.D.(ng/mL)	-0.0384716	0.760927745252284
FAGA	ENSG00000254532	Vitamin.A.(umol/L)	-0.187704	0.134316212261186
FAGA	ENSG00000254532	Vitamin.B1.(nmol/L)	-0.150681	0.230872848076568
FAGA	ENSG00000254532	Vitamin.B2.(ug/L)	-0.184471	0.14127685368358
FAGA	ENSG00000254532	Vitamin.B6.(nmol/L)	0.00523042809632785	0.967015988396609
FAGA	ENSG00000254532	Vitamin.C.(umol/L)	-0.165398	0.187941118846593
FAGA	ENSG00000254532	Vitamin.E.(ug/L)	-0.166615	0.184666255302115
FAGA	ENSG00000288054	White.blood.cell.count.(10^9/L)	0.135277151941042	0.282632041536799
FAGA	ENSG00000288054	Neutrophil.(%)	0.136046492205082	0.279878107168135
FAGA	ENSG00000288054	Lymphocyte.(%)	-0.113786	0.366785911989518
FAGA	ENSG00000288054	Monocyte.(%)	0.0796725375131277	0.528118237871239
FAGA	ENSG00000288054	Eosinophil.(%)	-0.0848737	0.501449600944383
FAGA	ENSG00000288054	Basophil.(%)	-0.0390386	0.757511627134824
FAGA	ENSG00000288054	Red.blood.cell.count.(10^12/L)	-0.00126511	0.992019899055203
FAGA	ENSG00000288054	Hemoglobin.(g/L)	0.0917480864165988	0.470884090828122
FAGA	ENSG00000288054	Hematocrit.(%)	0.0643846574570743	0.610371693831428
FAGA	ENSG00000288054	Mean.corpuscular.volume.(fL)	0.114891516612964	0.362118983183314
FAGA	ENSG00000288054	Average.haemoglobin.content.(pg)	0.0297997224634375	0.813709193085685
FAGA	ENSG00000288054	Platelet.count.(10^9/L)	-0.00548912	0.965385612249987
FAGA	ENSG00000288054	Triiodothyronine.(ng/mL)	0.194542672450002	0.120447531973917
FAGA	ENSG00000288054	Thyroxine.(ug/dL)	0.201929141439295	0.106726874923036
FAGA	ENSG00000288054	Free.triiodothyronine.(pg/mL)	0.107693108360773	0.393165970287626
FAGA	ENSG00000288054	Free.thyroxine.(ng/dL)	0.120301477471493	0.339802833155225
FAGA	ENSG00000288054	Thyrotropin.(uIU/mL)	-0.129962	0.302146211991903
FAGA	ENSG00000288054	Folic.acid.(ng/mL)	-0.0418167	0.744874272662821
FAGA	ENSG00000288054	Vitamin.B12.(pg/mL)	-0.0936218	0.458215434160404
FAGA	ENSG00000288054	FSH.(mIU/mL)	0.0732095880412697	0.562210912165432
FAGA	ENSG00000288054	Prolactin.(mIU/mL)	0.0320242082682726	0.801652756374796
FAGA	ENSG00000288054	Luteinising.hormone.(mIU/L)	0.1012626643202	0.42218806375134
FAGA	ENSG00000288054	Testosterone.(nmol/L)	-0.031239	0.804884865118609
FAGA	ENSG00000288054	Progesterone.(nmol/L)	-0.0182001	0.890222119929729
FAGA	ENSG00000288054	Estradiol.(pmol/L)	0.0281347947836217	0.826740046497542
FAGA	ENSG00000288054	Serum.iron.(umol/L)	0.0138812393314805	0.912609325147242
FAGA	ENSG00000288054	25-Hydroxyvitamin.D.(ng/mL)	-0.119072	0.344798638831234
FAGA	ENSG00000288054	Vitamin.A.(umol/L)	-0.0375487	0.76649822620589
FAGA	ENSG00000288054	Vitamin.B1.(nmol/L)	-0.204837	0.101669389242592
FAGA	ENSG00000288054	Vitamin.B2.(ug/L)	0.0446013055903289	0.724249101740049
FAGA	ENSG00000288054	Vitamin.B6.(nmol/L)	0.02372647773368	0.851187310529568
FAGA	ENSG00000288054	Vitamin.C.(umol/L)	-0.062944	0.618400521490513
FAGA	ENSG00000288054	Vitamin.E.(ug/L)	-0.034549	0.784684132128092
