# Supplementary material for: Cell‐free transcriptomic profiles and mechanism insights in female androgenetic alopecia
Source: Clin Transl Med. 2025 Nov 14;15(11):e70471. doi: 10.1002/ctm2.70471 (PMC12617273; doi:10.1002/ctm2.70471)
Supplement: Supplementary file 1 — SUPPORTING INFORMATION [file CTM2-15-e70471-s001.zip › supplemental tables/Table_S2-Blood testing results.xlsx]

## Sheet: Sheet1
Sample ID	Group	White blood cell count (10^9/L)	Neutrophil (%)	Lymphocyte (%)	Monocyte (%)	Eosinophil (%)	Basophil (%)	Red blood cell count (10^12/L)	Haemoglobin (g/L)	Haematocrit (%)	Mean corpuscular volume (fL)	Average haemoglobin content (pg)	Platelet count (10^9/L)	Triiodothyronine (ng/mL)	Thyroxine (μg/dL)	Free triiodothyronine (pg/mL)	Free thyroxine (ng/dL)	Thyrotropin (μIU/mL)	Folic acid (ng/mL)	Vitamin B12 (pg/mL)	Follicle-stimulating hormone (mIU/mL)	Prolactin (mIU/mL)	Luteinising hormone (mIU/L)	Testosterone (nmol/L)	Progesterone (nmol/L)	Oestradiol (pmol/L)	Serum iron (μmol/L)	25-Hydroxyvitamin D (ng/mL)	Vitamin A (μmol/L)	Vitamin B1 (nmol/L)	Vitamin B2 (μg/L)	Vitamin B6 (nmol/L)	Vitamin C (μmol/L)	Vitamin E (μg/L)
P0240331001083	AGA	7.46	64.3	27.9	4.4	2.3	1.1	4.53	136	40.9	90.3	30	257	1.06	7.48	2.69	1.18	1.71	14.1	6.28	27.8	5.72	22.7	<0.025	<0.05	28.3	12.6	9.96	0.51	57	242	28.6	36	10.6
P0240331001016	AGA	4.82	49.3	37.6	8.7	2.7	1.7	4.26	116	35.4	83.1	27.2	267	1.04	7.23	2.75	1.14	3.66	24.8	647	2.05	18.8	2.67	<0.025	15.4	189	10.8	18.55	0.64	76	230	19.4	38	10.9
P0240331001082	Control	3.92	52.2	34.2	11	1.8	0.8	4.11	129	38.4	93.4	31.4	323	0.84	8.56	2.83	1.64	0.836	6.5	610	6.04	21.9	9.55	0.184	0.08	46.8	16.4	8.34	0.65	60	240	26.7	37	10.8
P0240331001014	AGA	6.63	61.7	26.7	9.8	1.2	0.6	4.95	146	43.4	87.7	29.5	279	0.76	7.33	2.19	1.2	2.68	19.3	1155	6.73	11.5	6.43	0.07	4.04	28.5	21	28.71	0.77	70	245	18.4	39	11.4
P0240331001087	AGA	5.77	48.2	41.9	8.7	1	0.2	4.35	131	39.8	91.5	30.1	208	1.01	7.68	2.8	1.26	2.06	9.7	616	3.13	22.5	5.52	0.15	12.3	121	28.3	23.32	1.26	63	241	34.7	48	12.6
P0240331001088	AGA	9.44	56	35.1	5.6	3	0.3	5.1	138	43	84.3	27.1	462	0.84	7.02	2.43	1.27	0.689	1.76	378	5.88	25.2	10.6	0.432	1.21	122	11	11.47	1.6	77	266	33.2	58	14.1
P0240331001104	AGA	5.81	50.9	39.6	6.4	2.1	1	4.76	145	42.9	90.1	30.5	263	1.08	8.17	3.2	1.4	1.19	10.1	739	7.27	17	10.2	0.295	<0.05	55.1	15.7	11.07	1.5	71	290	37.6	54	13.8
P0240331001084	AGA	7.96	64.5	24.9	7.2	3	0.4	4.29	105	32.9	76.7	24.5	235	0.93	7.3	2.68	1.19	1.93	4.24	475	1.35	16.6	6.76	0.129	13.6	239	3.3	21.1	0.7	65	240	23.4	38	11
P0240331001089	AGA	5.29	45.2	43.1	8.3	3	0.4	4.5	136	39.9	88.7	30.2	203	0.98	7.39	3.1	1.5	1.6	8.06	900	6.04	11.8	1.98	0.209	0.12	16	18.9	18.89	0.86	62	232	28.7	38	11.6
P0240331001090	Control	6.6	52.9	39.4	6.1	0.8	0.8	4.06	117	36.2	89.2	28.8	339	1.02	7.33	3.04	1.31	2.68	32.8	631	81.8	8.63	54.4	0.091	<0.05	<5.00	18.1	9.66	0.73	75	245	27.1	38	11.2
P0240331001086	Control	6.19	58.1	33.4	6.1	1.8	0.6	3.85	108	33	85.7	28.1	203	0.73	6.07	2.43	1.16	1.67	4.77	625	11.2	41.8	78.1	0.322	0.38	294	21.8	9.43	0.81	78	276	41.5	39	11.6
P0240331001085	AGA	6.11	41.4	47.5	9.2	1.6	0.3	4.77	140	40	83.9	29.4	304	0.87	5.77	2.87	1.07	1.98	12.4	936	1.81	12.3	3.51	0.243	7.25	115	38.2	15.49	0.96	83	225	21.3	40	12
P0240331001103	AGA	3.77	50.6	39	7.7	1.6	1.1	3.93	121	37.2	94.7	30.8	253	0.34	4.98	1.4	0.98	1.17	7.86	414	4.95	8.57	0.82	<0.025	<0.05	27.2	13.2	20.23	0.53	72	260	23.5	32	10.5
P0240331001094	Control	5.15	59.6	33.2	5.2	1.6	0.4	4.07	128	39.3	96.6	31.4	172	0.76	6.74	2.21	1.16	1.45	12	574	2.28	14.6	6.51	0.353	4.89	104	22	13.17	0.78	63	247	39.3	39	11.1
P0240331001077	AGA	7.52	67.4	23.4	6.1	2	1.1	5.09	154	45.4	89.2	30.3	309	0.88	10.4	2.36	1.58	0.982	7.46	566	6.38	13.4	5.78	0.051	0.15	63.5	10.7	27.03	1.7	56	223	17.3	62	14.3
P0240331001079	Control	7.26	51.8	34.6	11	1.9	0.7	4.56	134	41	89.9	29.4	276	1.53	11.1	3.32	1.46	2.25	7.34	423	1.61	16.4	2.91	0.301	5.02	96.7	16.7	18.24	0.75	69	252	19.4	39	11.4
P0240331001095	AGA	8.75	49.7	42.1	4.7	3.2	0.3	4.66	143	42.8	91.8	30.7	264	0.91	6.17	2.91	1.15	1.5	10.4	385	6.53	missing	26.8	0.19	1.08	88.5	22.6	13.62	0.84	72	252	36.3	39	11.7
P0240331001091	AGA	5.3	50	34	7.2	7.9	0.9	4.16	122	38.2	91.8	29.3	326	0.92	7.32	2.44	1.15	2.39	27.8	353	17.2	8.58	8.47	<0.025	<0.05	50.4	9.1	15.85	0.49	69	234	22.1	33	10.3
P0240331001093	AGA	5.2	51.6	37.5	7.7	1.7	1.5	4.45	130	38.6	86.7	29.2	271	0.9	7.05	2.59	1.27	2.23	20	977	2.23	31.2	7.28	0.16	15.9	175	18.7	22.98	0.8	67	271	41.9	39	11.5
P0240331001081	Control	7.66	65.3	27	5.2	1.7	0.8	4.15	123	36.5	88	29.6	264	0.79	6.24	2.46	1.14	2.19	5.84	365	3.41	19.4	6.51	0.115	1.35	34.4	22.6	10.99	0.64	63	251	29.8	37	10.8
P0240331001102	Control	7.72	37.1	50.3	6.7	5.4	0.5	4.89	138	42	85.9	28.2	309	0.88	6.23	2.84	1.13	1.44	7.96	324	8.71	9.05	10.6	0.257	<0.05	30.2	11.3	10.74	0.73	60	228	19.4	39	11.3
P0240331001080	AGA	7.36	59.8	26.5	8.7	3.9	1.1	3.97	122	36.8	92.7	30.7	277	0.91	6.65	2.72	1.14	1.11	10.3	676	6.06	21.4	10.5	0.125	9.31	176	27.8	10.64	0.95	65	246	24.6	41	11.9
P0240331001100	AGA	7.99	62.3	30.7	6.1	0.5	0.4	4.58	119	37.8	82.5	26	338	0.9	7.85	2.53	1.31	2.09	17.7	1025	6.07	12.3	4.51	0.136	0.13	34.4	9.7	21.56	0.77	71	253	49.6	39	11.4
P0240331001023	AGA	5.6	51.4	37.5	8.4	2	0.7	4.51	132	39.8	88.2	29.3	203	0.8	7.62	2.32	1.26	1.46	14.6	885	2.07	15.5	1.31	<0.025	10.4	112	20.8	33.53	1.28	79	320	37.2	49	13
P0240331001096	Control	7.74	53.8	33.1	9.2	3.5	0.4	4.22	128	38.4	91	30.3	408	1.09	8.4	2.67	1.25	3.96	10.2	701	3.72	8.5	1.88	0.1	5.69	95.9	15.8	20.7	0.6	81	249	21	36	10.9
P0240331001099	AGA	6.1	55.7	37.7	3.1	2.8	0.7	4.39	138	41.8	95.2	31.4	234	0.96	8.7	2.56	1.19	1.93	11.2	741	4.05	24.8	8.1	0.12	0.12	79.3	14.7	13.55	0.43	76	272	31.5	33	10.4
P0240331001076	AGA	7.99	56.6	33.5	5.5	3.6	0.8	4.43	132	39.9	90.1	29.8	353	0.9	8.21	2.64	1.29	2.01	7.5	879	6.24	9.93	11	0.244	0.07	24.6	15	28	0.76	70	255	27.9	39	11.2
P0240331001055	AGA	7.14	55.7	37	5	1.3	1	4.6	138	39.9	86.7	30	331	1.18	8.92	2.9	1.27	1.63	10.1	405	4.16	9.73	11	0.098	0.19	187	18.2	14.78	0.77	68	271	48.9	39	11.2
P0240331001053	Control	5.64	55.8	37.4	5.9	0.5	0.4	4.31	140	41	95.1	32.5	209	1.08	7.54	3.23	1.44	1.47	7.72	466	4.51	17.7	8.38	0.317	0.29	292	17.7	13.53	0.78	80	285	47.2	39	11.2
P0240331001052	Control	6.73	51.5	39.5	7.3	1	0.7	4.08	130	38.2	93.6	31.9	236	0.81	7.44	2.57	1.21	1.75	23.1	676	6.77	12.9	12.3	0.212	2.71	40.5	23	28.93	1.24	80	274	36.5	49	12.7
P0240331001054	AGA	10.11	70.4	21.4	7.3	0.6	0.3	4.96	141	41.7	84.1	28.4	296	0.85	7.21	2.37	1.16	0.777	9.89	576	3.67	7.54	2.51	<0.025	15.2	92.8	16.3	18.79	0.55	60	235	18.4	36	10.6
P0240331001042	Control	5.74	60.3	27.9	10.8	0.7	0.3	4.34	134	40.1	92.4	30.9	226	1.22	7.8	3.27	1.15	1.21	10.7	695	1.92	15.8	1.69	0.125	6.29	130	16.4	10.34	1.5	67	278	25.4	61	14.4
P0240331001068	AGA	5.31	63.9	28.2	6.2	0.9	0.8	4.11	133	38.3	93.2	32.4	285	0.93	6.92	3.18	1.37	2.93	23.1	573	56.6	13.9	17.6	0.315	0.6	<5.00	0.63	60	0.63	60	249	10.8	36	10.8
P0240331001046	Control	5.61	60.1	32.8	5.7	0.5	0.9	3.99	127	36.7	92	31.8	218	0.87	5.3	2.6	0.95	2.32	21.5	1273	4.28	11.7	10.6	0.091	7.05	55	19.6	26.96	0.74	61	229	17.1	38	11.1
P0240331001064	AGA	5.05	54.1	37.2	7.1	1	0.6	4.01	124	34.8	86.8	30.9	261	1.21	7.9	3.15	1.23	1.59	9.34	466	2.65	26.3	2.6	0.131	0.22	<5.00	20.5	11.75	1.03	58	231	18.5	43	12.2
P0240331001047	AGA	3.81	58.8	28.3	10.8	1.8	0.3	4.6	135	39.9	86.7	29.3	276	1.16	9.13	3.15	1.29	0.55	11.7	690	18.3	23.9	15.1	0.084	1.74	46.3	22.9	9.22	1.76	80	260	23	69	15.1
P0240331001067	Control	9.12	65.4	25.3	7.3	1.6	0.4	4.82	123	38.5	79.9	25.5	331	1.13	7.83	3.24	1.23	1.2	26.5	652	10.7	19.9	49.6	0.329	0.83	161	12.7	17.56	1.23	69	270	29.4	48	12.8
P0240331001036	AGA	5.85	61	30.8	6.3	1.2	0.7	4.31	134	39.2	91	31.1	291	0.7	5.4	2.72	1.49	0.712	28.9	1051	3.32	16.5	8.24	0.351	0.09	197	33.9	14.29	1.73	58	239	22.7	68	15
P0240331001060	Control	4.4	57.3	33.9	6.1	2	0.7	4.64	147	40.8	87.9	31.7	211	0.78	6.77	2.93	1.46	0.877	9.68	405	3.7	17.2	4.16	0.14	5.6	143	31.2	7.06	1.73	71	249	21.2	67	14.9
P0240331001043	Control	6.87	61.2	29.8	7.4	1.3	0.3	4.78	133	40.7	85.1	27.8	219	1.14	8.13	3.25	1.31	1.55	3.61	329	8.36	10.6	10.1	0.074	0.19	16.4	9.2	8.77	1.24	80	260	42	46	12.8
P0240331001057	AGA	5.79	58.2	34	5.4	1.9	0.5	4.57	138	40.4	88.4	30.2	261	0.92	7.86	2.63	1.26	1.09	14.8	306	3.65	13.8	12.5	0.354	0.09	241	20	14.55	1.01	72	247	18	42	12.2
P0240331001092	Control	6.22	53.7	36	6.3	3.2	0.8	4.63	135	40.3	87	29.2	285	0.76	5.87	2.5	1.17	1.64	17	1210	9.36	17	6.04	0.2	0.56	29.7	16.4	28.02	1.56	57	226	18.1	62	14.5
P0240331001075	Control	5.15	63.3	28.9	7	0.4	0.4	4.41	127	37.4	84.4	28.8	210	1.04	8.58	2.8	1.44	1.4	12.5	997	4.11	11.9	3.96	0.097	15.3	184	8.5	15.12	0.77	61	231	37.5	39	11.4
P0240331001078	Control	6.36	67.9	22.6	7.5	1.4	0.6	4.33	130	39.6	91.5	30	276	1.26	8.52	3.28	1.4	0.892	7.57	474	16.2	21.9	96.7	0.531	0.73	261	11.4	6.1	1.13	66	259	35.5	46	12.8
P0240331001073	AGA	6.6	65.6	26.4	6.8	0.6	0.6	4.34	129	39.6	91.2	29.7	206	1.11	6.62	3.1	1.27	1.78	15.4	695	7.72	19.1	7.31	0.211	1.27	50.2	23.2	14.81	1.07	73	256	41.9	43	12.2
P0240331001040	AGA	5.03	51.2	38	5	4.6	1.2	4.26	132	38	89.2	31	244	0.86	7.36	2.66	1.44	1.81	35.5	844	53.3	8.62	42.1	0.117	0.08	46.5	21	18.97	1.35	65	239	23.4	50	13.1
P0240331001039	Control	7.18	65.8	24.7	7.4	1.4	0.7	4.11	130	37.3	90.8	31.6	308	0.94	8.31	2.44	1.43	1.67	16.6	1975	2.32	29	2.33	0.226	0.47	13.1	30	15.12	1.53	60	237	21.8	58	13.8
P0240331001069	Control	4.57	44.5	43.8	7.7	3.3	0.7	4.18	122	37.8	90.4	29.2	242	0.96	5.28	2.79	0.94	1.5	29.4	1396	4.18	10.5	5.05	0.166	0.1	142	12.3	31.05	0.9	53	234	29.5	40	11.7
P0240331001058	Control	5.82	56.8	36.4	5.7	0.9	0.2	4.41	138	40.4	91.6	31.3	262	0.9	7.71	2.58	1.29	1.56	8.08	590	4.56	15.4	7.91	0.234	0.08	81.1	20.8	7.74	0.84	71	242	19.6	40	11.5
P0240331001074	Control	7.99	53.3	36.9	8.5	0.9	0.4	4.48	136	41	91.5	30.4	234	0.87	7.55	2.89	1.51	1.59	8.3	1630	1.93	15.1	7.42	0.313	5.71	192	17.8	10.02	0.62	80	247	28.7	36	10.6
P0240331001062	AGA	6.66	60.1	29.6	8.6	1.1	0.6	4.27	131	39.7	93	30.7	257	0.79	5.44	2.6	1.17	4.24	17.5	701	6.15	16.7	9.9	0.295	7.03	104	11.4	9.13	0.73	67	252	26.4	38	11.2
P0240331001045	AGA	5.01	59.1	31.5	6.8	2.4	0.2	4.09	123	37.9	92.7	30.1	322	1.13	9.23	2.41	1.1	2.23	>40	790	1.95	14.3	1.98	0.081	0.07	<5.00	21.1	19.5	0.41	57	221	25.7	33	9.8
P0240331001059	Control	5.78	60.7	26.3	10.9	1.2	0.9	4.12	132	38	92.2	32	265	0.62	4.01	2.34	0.83	1.71	11.6	468	2.98	18.7	6.16	0.09	7.42	74.3	28.8	18.52	1.12	73	274	49.8	44	12.2
P0240331001063	Control	6.02	56.8	36.4	5.8	0.8	0.2	4.49	135	38.6	86	30.1	291	1.1	7.83	3.25	1.22	0.5	6.33	472	4.51	9.27	8.18	0.342	<0.05	64.9	22.3	59.29	1.08	59	230	14.5	42	12.1
P0240331001048	AGA	4.29	52	34.7	8.9	2.8	1.6	4.44	97	32.5	73.2	21.8	369	0.72	6.78	2.3	1.12	3.06	5.75	676	4.56	16.3	7.03	0.154	0.07	49.8	3.9	11.88	1.04	61	259	51.1	42	12.1
P0240331001038	AGA	7.71	55.7	33.9	7.9	2.1	0.4	4.18	133	40.2	96.2	31.8	283	0.91	6.7	2.91	1.28	0.471	18.3	890	6.38	16.4	18.1	0.25	0.76	212	15.6	18.3	1.19	65	256	32.8	44	12.5
P0240331001097	Control	5.49	51.4	39.5	6.7	1.5	0.9	4.26	130	38.6	90.6	30.5	242	0.74	5.14	2.78	1.38	2.65	7.02	701	3.48	15.6	5.04	0.074	26.2	130	43.4	11.79	0.71	71	257	26.1	38	11
P0240331001061	Control	5.78	58.1	35.5	5.2	0.5	0.7	4.72	143	42.2	89.4	30.3	242	0.83	6.85	2.68	1.27	1.85	4.75	406	10.2	15	15.2	0.142	<0.05	63.3	19.4	7.35	0.66	73	209	21.2	37	10.7
P0240331001066	Control	7.62	78.8	14.2	5.8	0.5	0.7	4.27	112	35.3	82.7	26.2	321	0.76	5.59	2.45	1.2	0.939	7.4	1864	8.67	12.6	11	0.128	<0.05	59.8	5.7	6.97	0.73	80	337	30.3	38	11.1
P0240331001041	Control	5.51	43.5	49.7	4.5	1.8	0.5	3.82	107	32.3	84.6	28	231	0.85	6.22	2.49	1.05	3.19	14.1	671	12.5	11.4	6.58	<0.025	<0.05	62.8	5.1	25.69	0.8	87	307	26.9	38	11.4
P0240331001044	AGA	7.58	49.5	41	6.7	2	0.8	4.56	140	41.1	90.1	30.7	233	1.7	9.96	4.19	1.51	3.08	12.2	1140	9.36	26.2	7.4	0.289	0.09	54	19.3	23.11	0.77	44	243	20.5	38	11.2
P0240331001025	AGA	5.06	56.7	33	8.1	1.6	0.6	3.74	110	34.5	92.2	29.4	268	1.14	5.91	3.13	1	2.06	5.8	307	10.6	19	13.4	<0.025	2.96	88.6	4.2	6.52	1.55	66	263	34.3	55	14.1
P0240331001029	Control	4.82	38.6	48.8	6.2	5.6	0.8	4.24	133	39.5	93.2	31.4	176	0.84	6.44	2.64	1.19	1.03	15	854	6.9	17.6	19.3	0.253	<0.05	102	17.3	14.43	1.16	58	389	27.8	45	12.6
P0240331001002	AGA	3.54	58.1	34.5	4.8	2	0.6	4.52	117	37.4	82.7	25.9	217	0.94	7.41	2.84	1.25	1.46	7.71	1134	9.02	9.48	7.94	0.06	0.07	63.6	10.1	13.16	0.66	58	222	49.2	38	10.9
P0240331001020	AGA	3.28	51.6	39.6	6.4	1.8	0.6	4.07	121	37	90.9	29.7	180	0.93	7.58	2.9	1.34	5.49	6.17	417	8.11	14.3	10.6	<0.025	<0.05	46	12.3	9.25	0.7	66	263	20.3	35	11
P0240331001005	AGA	7.62	68.6	24.5	5.4	0.8	0.7	4.81	146	43.9	91.3	30.4	304	0.93	9.24	2.72	1.53	0.626	5.13	255	7.25	21.9	20.4	0.277	<0.05	37	16.7	10.44	0.73	72	273	19.6	36	12.7
P0240331001013	AGA	6.41	60.9	24.8	6.7	6.7	0.9	4.29	108	35.5	82.8	25.2	373	0.85	6.22	2.73	1.02	2.07	14.1	1181	4.56	9.75	13.4	0.04	<0.05	148	29.1	24.31	0.57	50	235	21	37	10.6
P0240331001007	AGA	5.75	57.4	34.8	5.7	1.6	0.5	4.85	144	44.3	91.3	29.7	242	0.84	7.36	2.76	1.28	1.93	17.8	846	5.12	8.68	11.1	0.145	<0.05	51.7	23.8	32.49	1.53	73	297	44.5	58	13.9
P0240331001065	Control	4.43	59.8	30.2	7.7	1.6	0.7	4.15	126	37.8	91.1	30.4	204	1.03	6.84	2.95	1.2	1.5	6.56	623	5.81	37.7	9.87	0.15	1.57	82.5	18.5	8.13	1.25	62	240	32.3	48	13
P0240331001049	AGA	3.76	56.1	34.8	6.4	1.9	0.8	4.52	141	42.5	94	31.2	239	0.87	7.45	2.72	1.16	1.35	7.77	752	6.91	12	17	0.211	0.15	66.7	11.9	10.52	1.33	79	279	17.7	52	13.5
P0240331001037	AGA	5.46	60.6	28.6	9.2	0.7	0.9	4.37	106	34.8	79.6	24.3	283	1.14	6.97	3.43	1.22	3.12	18.7	624	2.62	33.8	4.51	0.166	10.3	143	39.4	8.31	0.66	71	237	23.6	36	10.7
P0240331001022	Control	4	58.2	32	9	0.5	0.3	4.94	129	40.6	82.2	26.1	345	1.44	9.79	3.39	1.33	2.45	8.67	417	2.01	21.6	4.04	0.218	4.03	177	6	11.11	0.86	69	246	33.3	39	11.5
P0240331001009	Control	6.67	45	42.9	7.8	3	1.3	4.36	133	39.5	90.6	30.5	272	0.91	5.89	2.71	0.96	2.33	30.8	675	57.5	10.8	28.9	0.094	<0.05	13.4	12.2	13.09	0.61	69	251	39.5	37	10.7
P0240331001051	Control	6.77	58.9	28.1	7.7	4.6	0.7	4.59	140	40.9	89.1	30.5	212	0.72	6.88	2.67	1.34	2.71	4.58	599	3.11	7.51	7.19	0.033	27.3	228	29.1	12.01	1.61	64	227	22.1	58	14.2
P0240331001024	AGA	3.76	51.6	28.8	6.6	2.7	0.3	4.5	137	41.5	92.2	30.4	191	0.79	4.93	3.07	1.33	2.07	16.4	651	6.9	8.55	6.74	0.054	0.66	38.2	18.8	15.44	1.45	62	228	31.4	54	13.8
P0240331001050	AGA	6.85	77.6	15.4	4.7	1.8	0.5	4.52	106	34.8	77	23.4	339	1.38	8.85	3.5	1.12	2.04	33.3	315	5.64	8.69	8.85	0.15	1.88	56	3.9	9	1.07	62	229	23.8	37	11.2
P0240331001056	Control	5.75	58.9	28.9	7.8	3.7	0.7	4.55	143	42.5	93.4	31.4	271	1.05	7.03	2.96	1.12	1.64	32.6	634	14	11.3	8.47	0.043	0.27	19.8	24.3	19.79	0.93	70	317	27.6	40	11.7
P0240331001015	AGA	8.12	62.8	31	4.7	1.3	0.2	3.97	129	38.2	96.1	32.5	236	0.96	7.06	3.4	1.27	3.89	34.8	648	3.45	11.79	6.11	0.18	1.44	70.1	25.1	11	1.12	71	213	16.4	42	12.4
P0240331001072	AGA	4.15	58.9	32.5	7.7	0.7	0.2	4.15	129	38.6	93	31.1	194	1.33	9.34	3.64	1.33	1.6	19.4	813	5.01	26.9	7.4	<0.025	0.2	70.9	12	25.74	0.78	81	270	18.6	38	11.4
P0240331001101	AGA	7.02	57.8	33.3	7.7	0.8	0.4	4.27	128	38.4	90	30.1	242	0.73	8.88	2.7	1.68	1.05	>40	1085	6.42	10.32	10.32	0.38	0.37	175	20.4	27	0.57	55	242	20.6	36	10.3
P0240331001098	AGA	4.4	45.1	46.2	5.2	3.1	0.4	4.64	128	39.3	84.8	27.6	306	1.08	7.1	3.6	1.28	2.8	18.6	600	4.33	14.34	4.77	0.43	7.06	11	9.4	18	0.9	70	235	16	39	12.6
P0240331001018	AGA	7.42	62.8	25.6	10	0.9	0.7	4.78	137	42.2	88.3	28.7	260	1.3	8.48	3.76	1.33	5.1	6.29	391	2.45	41.6	6.72	0.336	22.9	212	33.3	13.42	1.06	61	275	20.2	42	11.9
P0240331001006	AGA	6.29	71.01	23.5	4.5	0.6	0.3	3.95	126	36.8	93.2	31.9	248	1.15	7.5	3.17	1.16	2.12	9.58	757	4.64	13.6	7.8	0.065	11.2	106	13	24.4	0.72	56	207	26.8	37	11.3
P0240331001011	AGA	7.24	56.8	29.7	9.3	3.6	0.6	4.33	138	40.1	92.6	31.9	304	0.71	5.39	2.83	1.14	0.97	7.76	667	2.18	24.2	2.67	0.148	4.71	76.15	25	15.41	1.08	69	304	23.2	43	12.1
P0240331001035	AGA	6.47	59.2	32.1	6.2	1.9	0.6	4.32	132	39.3	91	30.6	269	0.87	7.98	2.96	1.41	0.507	24.3	1274	70.6	9.33	39.7	0.099	0.17	<5.00	13.2	18.21	1.15	66	232	21	46	12.3
P0240331001033	Control	3.77	50.9	37.7	7.7	2.9	0.8	4	104	32.9	82.3	26	252	0.8	6.78	2.72	1.17	2.73	6.8	675	6.46	7.82	6.88	0.082	2.54	32.8	5.2	18.65	1.32	62	256	26.8	51	13.2
P0240331001027	AGA	4.41	44.9	45.4	6.1	2.9	0.7	4.2	131	39.5	94	31.2	331	0.83	6.74	2.83	1.2	1.73	11.7	626	8	12.4	4.65	0.088	0.49	42.9	17.4	11.8	0.9	73	241	28.3	39	11.5
P0240331001012	Control	5.1	41.3	50.4	7.3	0.8	0.2	4.08	118	36	88.2	28.9	252	0.88	7.03	3.09	1.27	1.98	10.6	706	6.9	9.44	17.2	0.159	<0.05	57.8	10.3	11.12	1.03	77	263	38.7	43	12.1
P0240331001008	AGA	5.66	57.4	35.3	5	1.9	0.4	4.96	145	42	84.6	29.2	258	1.02	9	3.2	1.42	0.85	>40	931	5.48	25.43	15.39	0.41	0.17	193	16.4	43	1.06	55	211	24.7	35	12.5
P0240331001021	AGA	5.39	63.8	29.1	5.6	0.6	0.9	4.92	140	43.7	88.8	28.5	216	1.06	6.35	3.21	1.24	1.54	7.79	645	1.91	23.7	5.1	0.229	12	212	20	9.69	0.47	59	235	29	34	10.2
P0240331001028	AGA	5.59	47.1	43.6	7.2	1.6	0.5	4.45	143	42.5	95.5	32.1	266	1.04	7.62	2.95	1.38	1.67	27.3	725	4.93	31.3	5.37	0.369	0.34	50.7	20.4	16.43	1.05	78	260	31.6	43	12.4
P0240331001030	AGA	6.41	62.5	28.4	7	1.6	0.5	4.54	141	42.6	93.8	31.1	277	1.36	9.46	3.55	1.53	1.53	15.7	424	9.88	13.8	6.7	0.269	0.15	55.9	14.4	35.8	0.66	61	276	17.7	39	10.9
P0240331001032	AGA	7.35	42.7	49.4	7.1	0.5	0.3	4.63	145	45.2	97.6	31.3	323	0.91	7.93	2.97	1.36	1.23	7.9	374	6.96	4.91	9.21	0.247	0.08	97.3	22	15.12	1.33	58	268	25.3	51	13.3
P0240331001031	AGA	7.43	68	22.2	7.7	1.6	0.5	3.99	120	38.6	96.7	30.1	247	0.85	7.12	2.6	1.09	0.735	11	622	2.76	9.18	3.46	0.093	10.1	110	8.1	12.18	0.7	64	251	27.3	37	10.9
P0240331001004	Control	5.41	51	41.8	4.8	1.7	0.7	4.14	125	38.3	92.5	30.2	267	1.04	7.4	3.25	1.28	2.11	9.57	617	7.26	7.78	8.7	0.081	1.13	26	14.6	8.86	1.11	70	233	20.2	43	12.4
P0240331001034	Control	5.93	60	32.2	5.7	0.8	1.3	4.11	109	34.9	84.9	34.9	305	0.73	6.48	2.39	1.26	0.769	6.87	363	8.51	8.76	4.38	0.086	<0.05	85.1	2.6	5.82	0.96	62	242	26.4	41	12.1
P0240331001071	AGA	6.19	45.3	42.2	7.4	4	1.1	4.78	137	42.1	88.1	28.7	411	1.08	7.62	3.1	1.22	1.75	10.1	383	4.95	25.1	12.5	0.465	0.06	125	25.3	9.55	0.91	67	248	27.8	39	11.7
P0240331001019	AGA	3.97	36.3	48.1	8.3	5.8	1.5	3.87	116	35.9	92.8	30	251	0.61	5.94	2.07	1.06	3.99	6.17	334	7.42	11	12.4	0.384	0.14	28.7	17	6.38	1.51	57	221	18	58	14
P0240331001070	AGA	5.73	59	30.9	6.6	2.1	1.4	4.27	127	37.5	87.8	29.7	194	0.84	6.49	3.27	1.39	2.38	8.78	724	5.24	15.9	44.9	0.321	0.16	355	22.3	4.3	1.15	65	248	37.5	46	12.4
P0240331001010	AGA	6.73	71.8	19.6	7.4	0.9	0.3	3.82	126	37.6	98.4	33	185	0.93	6.97	2.64	1.14	2.94	9.42	681	6.68	9.08	5.87	0.111	0.11	73.1	27.8	10.9	1.22	69	261	34.6	47	12.7
P0240331001003	AGA	8.79	47.8	45.7	5	0.9	0.6	4.01	124	38.6	96.3	30.9	287	0.81	7.02	2.5	1.18	3.78	21.9	1019	3.25	14.4	5.96	0.212	<0.05	256	13.5	41.5	0.79	58	222	24.4	39	11.3
P0240331001026	Control	5.73	59	30.9	6.6	2.1	1.4	4.27	127	37.5	87.8	29.7	194	0.84	6.49	3.27	1.39	2.38	8.78	724	5.24	15.9	44.9	0.321	0.16	355	22.3	4.43	1.15	65	248	37.5	46	12.4
P0240331001017	Control	6.15	67.5	24.7	6.7	0.8	0.3	4.22	128	39.7	94.1	30.3	203	1.16	8.65	3.59	1.48	2.45	5.97	1257	4.94	7.9	2.73	0.132	8.4	128	14.3	22.42	1.01	70	245	30.2	42	12.1
P0240331001105	AGA	6.56	86.6	9.5	3.7	0	0.2	4.53	145	41.7	92.1	32	250	0.57	5.38	2.37	1.12	3.36	14.1	1869	95	15.2	47.8	<0.025	0.41	<5.00	17.9	15.57	2.4	71	341	21	72	15.6
P0240331001106	AGA	4.48	70.1	19	10	0.9	0	3.82	113	35.2	92.1	29.6	234	0.75	5.98	2.44	0.92	5.16	13.1	553	6.6	10.8	6.21	0.065	0.05	<5.00	21.7	13.4	0.74	67	246	31.1	38	11.4
