# Supplementary material for: Cell‐free transcriptomic profiles and mechanism insights in female androgenetic alopecia
Source: Clin Transl Med. 2025 Nov 14;15(11):e70471. doi: 10.1002/ctm2.70471 (PMC12617273; doi:10.1002/ctm2.70471)
Supplement: Supplementary file 1 — SUPPORTING INFORMATION [file CTM2-15-e70471-s001.zip › supplemental tables/Table_S3-QC of sequencing data.xlsx]

## Sheet: QC data
Sample ID	Group	Analysis data	Duplication rate	Total reads (before)	Total reads (after)	Mapping rate	rRNA pct	mt-rRNA
P0240331001002	aga	20240424	0.0945	8.05505	7.73172	0.8864	0.0714951	0.0722
P0240331001003	aga	20240424	0.1256	6.46621	6.25781	0.9028	0.0752697	0.0573
P0240331001004	control	20240424	0.0792	6.89235	6.70805	0.9172	0.0745762	0.0824
P0240331001005	aga	20240509	0.0928	10.4304	9.85441	0.8355	0.0668871	0.0007
P0240331001006	aga	20240424	0.0952	7.39432	7.09172	0.9051	0.0309466	0.08
P0240331001007	aga	20240424	0.1172	7.26206	7.08296	0.9154	0.0195214	0.0758
P0240331001008	aga	20240424	0.106	6.93385	6.72454	0.9101	0.0546959	0.0901
P0240331001009	control	20240424	0.1197	6.64462	6.35333	0.9005	0.00896949	0.1213
P0240331001010	aga	20240509	0.106	12.5294	11.7178	0.7997	0.0458534	0.0006
P0240331001011	aga	20240424	0.1157	8.99862	8.74324	0.917	0.0596195	0.0652
P0240331001012	control	20240509	0.067	9.46224	8.46489	0.9107	0.0870444	0.0007
P0240331001013	aga	20240424	0.0916	7.49579	7.14145	0.9125	0.0592098	0.0701
P0240331001014	aga	20240424	0.1251	7.85696	7.59307	0.8945	0.013509	0.124
P0240331001015	aga	20240424	0.1162	7.36911	7.12418	0.9117	0.0673753	0.0236
P0240331001016	aga	20240424	0.1014	7.97106	7.78423	0.8996	0.0294505	0.0167
P0240331001017	control	20240424	0.0974	6.92124	6.69074	0.9125	0.0772383	0.0343
P0240331001018	aga	20240424	0.0968	6.5076	6.32208	0.867	0.0086279	0.0213
P0240331001019	aga	20240424	0.0953	7.40077	7.22556	0.9101	0.0804031	0.0149
P0240331001020	aga	20240424	0.0759	7.57664	7.25777	0.9169	0.0352362	0.0181
P0240331001021	aga	20240424	0.101	7.27522	7.06405	0.9071	0.0488443	0.0285
P0240331001022	control	20240424	0.0922	7.66903	7.45116	0.9158	0.0439393	0.0119
P0240331001023	aga	20240424	0.0956	8.18963	7.81022	0.9195	0.0351535	0.0253
P0240331001024	aga	20240424	0.107	7.53135	7.30148	0.9138	0.0202129	0.0237
P0240331001025	aga	20240509	0.0779	8.66348	8.11716	0.8726	0.0700233	0.0005
P0240331001026	control	20240424	0.1243	8.47269	8.21763	0.8344	0.0467794	0.0212
P0240331001027	aga	20240424	0.1585	3.90021	3.71756	0.9022	0.0477879	0.0207
P0240331001028	aga	20240424	0.0414	11.5247	11.3578	0.9189	0.0412645	0.017
P0240331001029	control	20240424	0.0596	8.15663	7.93317	0.9118	0.101373	0.0231
P0240331001030	aga	20240424	0.0525	8.25095	8.08282	0.9207	0.0401188	0.028
P0240331001031	aga	20240424	0.0592	9.29699	9.05747	0.8995	0.0326668	0.0101
P0240331001032	aga	20240424	0.0621	7.62717	7.48429	0.9086	0.035149	0.0201
P0240331001033	control	20240424	0.0511	11.6123	11.3743	0.9174	0.0705716	0.0224
P0240331001034	control	20240424	0.0555	8.20657	7.96989	0.8995	0.0767794	0.0427
P0240331001035	aga	20240424	0.0611	13.9455	13.6782	0.9186	0.0737577	0.0175
P0240331001036	aga	20240424	0.0616	10.0069	9.66708	0.9091	0.102705	0.0631
P0240331001037	aga	20240424	0.0421	8.81596	8.65089	0.9178	0.0512665	0.027
P0240331001038	aga	20240506	0.0793	10.7745	10.5239	0.8364	0.0268838	0.0124
P0240331001039	control	20240424	0.0454	6.87659	6.67584	0.9214	0.115082	0.016
P0240331001040	aga	20240506	0.0542	8.83689	8.66309	0.8794	0.0736497	0.0051
P0240331001041	control	20240509	0.055	9.66977	9.28083	0.9192	0.0632322	0.0008
P0240331001042	control	20240509	0.074	9.4447	8.87238	0.9121	0.0442589	0.0006
P0240331001043	control	20240509	0.0713	9.35318	8.86015	0.9092	0.0663391	0.0007
P0240331001044	aga	20240509	0.0624	4.78728	4.56716	0.9104	0.0737019	0.0008
P0240331001045	aga	20240506	0.0635	10.1126	9.86775	0.8917	0.0710277	0.0143
P0240331001046	control	20240509	0.0851	7.11625	6.87953	0.8665	0.0586902	0.0021
P0240331001047	aga	20240509	0.0641	6.40325	6.11678	0.8781	0.0538441	0.0005
P0240331001048	aga	20240509	0.0614	6.50994	6.16069	0.9186	0.0200448	0.0007
P0240331001049	aga	20240509	0.1725	6.73875	6.45876	0.669	0.0634653	0.0004
P0240331001050	aga	20240509	0.066	6.62931	6.30934	0.9162	0.0726553	0.0006
P0240331001051	control	20240509	0.0646	8.95249	8.52597	0.9068	0.0690346	0.0005
P0240331001052	control	20240509	0.0727	9.93092	9.21085	0.9043	0.0271222	0.0004
P0240331001053	control	20240509	0.0888	9.85436	9.28471	0.8916	0.0814835	0.0004
P0240331001054	aga	20240509	0.0596	9.86054	9.45057	0.92	0.042196	0.0003
P0240331001055	aga	20240509	0.0855	13.1796	12.3962	0.8955	0.0563501	0.0008
P0240331001056	control	20240509	0.0698	8.94346	8.43352	0.9119	0.0361321	0.0007
P0240331001057	aga	20240509	0.0772	9.22772	8.7156	0.905	0.0394455	0.0005
P0240331001058	control	20240509	0.0842	9.12617	8.56695	0.9047	0.0628598	0.0007
P0240331001059	control	20240509	0.1031	9.77108	9.25994	0.8835	0.0400002	0.0007
P0240331001060	control	20240509	0.0868	10.1703	9.38393	0.8957	0.0521065	0.0007
P0240331001061	control	20240509	0.0929	7.29578	6.73523	0.8544	0.048272	0.0005
P0240331001062	aga	20240506	0.035	10.8626	10.6385	0.9053	0.0284926	0.0232
P0240331001063	control	20240506	0.0817	10.4671	10.2933	0.9072	0.0368148	0.0134
P0240331001064	aga	20240506	0.0499	6.70434	6.47882	0.9082	0.048834	0.0174
P0240331001065	control	20240506	0.0567	7.03192	6.82938	0.9037	0.0551307	0.036
P0240331001066	control	20240506	0.0351	12.8341	12.5765	0.9162	0.0643798	0.0214
P0240331001067	control	20240509	0.0786	7.85402	7.15326	0.8576	0.0682565	0.0004
P0240331001068	aga	20240509	0.0606	6.22134	5.83651	0.8946	0.0585182	0.0007
P0240331001069	control	20240506	0.0659	9.08387	8.75945	0.9107	0.0337764	0.0557
P0240331001070	aga	20240506	0.0455	7.83875	7.65547	0.906	0.0893678	0.0003
P0240331001071	aga	20240509	0.0561	6.2636	5.85043	0.9185	0.0502903	0.0005
P0240331001072	aga	20240509	0.0732	5.47506	5.17155	0.8884	0.0373623	0.0007
P0240331001073	aga	20240509	0.0627	7.21377	6.72479	0.9177	0.0465095	0.0005
P0240331001074	control	20240509	0.0707	5.87042	5.31774	0.909	0.0731766	0.0007
P0240331001075	control	20240509	0.0534	5.71499	5.33048	0.9191	0.110533	0.0012
P0240331001076	aga	20240509	0.0829	6.27278	5.66937	0.906	0.0292819	0.0007
P0240331001077	aga	20240509	0.0798	7.92941	7.26556	0.8944	0.0537352	0.0038
P0240331001078	control	20240509	0.0651	6.95109	6.24171	0.8986	0.0944455	0.0005
P0240331001079	control	20240509	0.0985	6.57286	6.02499	0.8501	0.0322449	0.0007
P0240331001080	aga	20240509	0.0822	5.83508	5.4145	0.8694	0.0553612	0.0005
P0240331001081	control	20240509	0.0761	5.87933	5.28605	0.9113	0.0343894	0.0003
P0240331001082	control	20240509	0.1395	6.31757	5.71783	0.7261	0.0406219	0.0005
P0240331001083	aga	20240509	0.0748	7.27999	6.70625	0.9146	0.105567	0.0004
P0240331001084	aga	20240509	0.0731	3.82822	3.693	0.842	0.0375703	0.0004
P0240331001085	aga	20240509	0.0806	5.12558	4.81609	0.9023	0.0319091	0.0006
P0240331001086	control	20240509	0.0827	6.18531	5.80486	0.9064	0.0539654	0.0006
P0240331001087	aga	20240509	0.0643	6.12627	5.5991	0.9037	0.068908	0.0003
P0240331001088	aga	20240509	0.0766	6.85191	6.31924	0.908	0.060476	0.0006
P0240331001089	aga	20240509	0.0718	7.33544	6.81158	0.9094	0.0704599	0.0006
P0240331001090	control	20240509	0.064	7.18298	6.67083	0.9116	0.0375315	0.0003
P0240331001091	aga	20240509	0.0842	4.76243	4.50687	0.9036	0.088413	0.0007
P0240331001092	control	20240509	0.0882	6.52081	6.16526	0.9101	0.0187636	0.0006
P0240331001093	aga	20240509	0.0587	4.19138	3.87113	0.8937	0.143021	0.0004
P0240331001094	control	20240509	0.0978	7.08551	6.52724	0.8838	0.0593877	0.0005
P0240331001095	aga	20240509	0.1024	7.43357	6.95165	0.8029	0.0659899	0.0006
P0240331001096	control	20240509	0.0707	7.10364	6.56747	0.8839	0.0867444	0.0005
P0240331001097	control	20240509	0.1059	6.11217	5.688	0.8353	0.0831766	0.0005
P0240331001098	aga	20240509	0.0747	3.86861	3.67431	0.8208	0.141638	0.0003
P0240331001099	aga	20240509	0.0786	5.36907	5.02776	0.8788	0.021778	0.0004
P0240331001100	aga	20240509	0.0747	6.076	5.77256	0.8803	0.0590467	0.0006
P0240331001101	aga	20240509	0.0701	6.82404	6.58443	0.8861	0.0585283	0.0003
P0240331001102	control	20240509	0.12	8.34309	7.89253	0.6777	0.0762262	0.0005
P0240331001103	aga	20240509	0.091	8.22578	7.68484	0.8078	0.0421979	0.0006
P0240331001104	aga	20240509	0.0634	6.8636	6.42936	0.8812	0.0597324	0.0006
P0240331001105	aga	20240509	0.2153	9.5246	8.11108	0.5615	0.0489395	0.0004
P0240331001106	aga	20240509	0.0764	7.2261	6.84285	0.8551	0.0535089	0.0004
