# Supplementary material for: Cell‐free transcriptomic profiles and mechanism insights in female androgenetic alopecia
Source: Clin Transl Med. 2025 Nov 14;15(11):e70471. doi: 10.1002/ctm2.70471 (PMC12617273; doi:10.1002/ctm2.70471)
Supplement: Supplementary file 1 — SUPPORTING INFORMATION [file CTM2-15-e70471-s001.zip › supplemental tables/Table_S4-Gene_Annotation.xlsx]

## Sheet: Sheet1
GeneSymbol	gene_id	P0240331001002	P0240331001003	P0240331001005	P0240331001006	P0240331001007	P0240331001008	P0240331001010	P0240331001011	P0240331001013	P0240331001014	P0240331001015	P0240331001016	P0240331001018	P0240331001019	P0240331001020	P0240331001021	P0240331001023	P0240331001024	P0240331001025	P0240331001027	P0240331001028	P0240331001030	P0240331001031	P0240331001032	P0240331001035	P0240331001036	P0240331001037	P0240331001038	P0240331001040	P0240331001044	P0240331001045	P0240331001047	P0240331001048	P0240331001049	P0240331001050	P0240331001054	P0240331001055	P0240331001057	P0240331001062	P0240331001064	P0240331001068	P0240331001070	P0240331001071	P0240331001072	P0240331001073	P0240331001074	P0240331001076	P0240331001077
TSPAN6	ENSG00000000003	14	10	22	8	16	14	28	20	12	16	9	2	10	18	8	16	16	12	14	8	16	8	30	12	21	12	10	20	11	11	10	8	8	7	12	18	16	9	32	12	6	24	10	2	4	10	8	11
TNMD	ENSG00000000005	9	2	2	4	2	0	8	10	6	4	7	6	6	4	8	2	8	4	12	0	4	12	6	2	18	18	2	6	6	4	6	6	2	7	2	10	16	8	12	0	2	12	5	4	2	2	5	6
DPM1	ENSG00000000419	27	15	16	16	10	14	36	28	18	24	31	18	24	52	30	32	22	27	12	32	36	26	29	18	27	31	20	35	28	12	26	12	26	18	14	14	40	10	32	32	23	14	13	4	16	14	9	39
SCYL3	ENSG00000000457	13	12	16	8	14	21	24	21	28	10	27	5	18	8	12	10	12	18	14	12	20	17	21	8	20	38	20	18	19	3	10	2	5	8	10	12	24	14	18	23	16	13	8	19	16	14	12	8
C1orf112	ENSG00000000460	14	12	20	9	19	23	22	34	19	26	18	12	12	28	7	47	10	7	3	13	24	19	24	8	28	22	21	15	13	14	21	10	18	10	4	25	36	26	20	17	17	13	14	8	24	12	12	10
FGR	ENSG00000000938	13	26	27	40	15	21	46	64	24	46	24	52	35	46	13	15	20	29	30	26	14	6	32	32	66	39	28	54	35	26	23	22	24	38	43	18	54	20	34	45	27	50	16	15	20	29	30	31
CFH	ENSG00000000971	33	13	10	32	22	14	28	30	18	24	29	22	34	12	20	30	17	22	24	6	34	35	28	18	43	28	17	36	33	22	18	18	26	14	10	26	42	22	38	22	22	28	18	20	20	26	10	14
FUCA2	ENSG00000001036	10	11	12	4	0	14	8	13	1	8	3	16	2	7	2	2	6	6	2	0	10	13	2	12	22	4	2	0	5	2	6	4	4	4	0	10	6	4	3	6	14	10	4	4	2	4	11	8
GCLC	ENSG00000001084	38	23	51	52	37	54	40	47	28	34	40	44	38	29	25	31	32	44	30	54	23	18	58	19	48	37	34	47	23	26	33	12	28	23	56	41	55	57	36	32	30	19	12	18	18	25	16	28
NFYA	ENSG00000001167	12	18	13	11	27	21	27	20	26	14	30	20	13	16	14	12	20	28	18	8	28	15	28	13	31	14	17	18	14	16	22	14	6	10	16	35	24	19	22	21	3	18	14	14	10	8	19	17
STPG1	ENSG00000001460	21	12	43	11	22	12	22	20	10	37	28	20	18	24	9	28	22	23	31	14	30	12	34	20	43	20	35	18	34	14	26	16	32	20	27	24	25	57	20	35	14	24	23	21	25	18	16	17
NIPAL3	ENSG00000001461	42	21	64	27	37	28	20	30	26	20	20	47	24	42	25	23	36	18	22	36	36	30	32	24	46	39	40	44	58	24	48	32	14	24	33	24	23	42	43	20	18	17	15	20	18	17	30	28
LAS1L	ENSG00000001497	30	16	69	34	56	45	56	61	59	52	32	32	14	45	30	34	35	36	47	10	50	54	63	42	83	52	54	48	46	36	55	44	42	25	59	48	86	46	66	38	47	53	22	32	44	31	44	46
ENPP4	ENSG00000001561	7	18	8	6	2	16	16	6	14	6	4	12	8	2	16	18	2	12	3	4	18	11	10	2	0	10	14	6	4	0	10	4	14	2	8	17	14	10	24	10	5	4	8	6	6	2	6	1
SEMA3F	ENSG00000001617	8	10	28	6	2	18	10	3	8	20	27	20	2	16	10	6	12	13	37	2	24	12	26	15	23	6	7	22	15	14	24	24	12	6	17	27	26	16	12	6	15	18	10	16	6	12	19	16
CFTR	ENSG00000001626	43	30	46	38	33	38	71	49	28	53	42	26	40	36	52	55	55	38	55	15	79	65	51	42	88	46	44	61	41	16	43	38	38	12	47	23	56	38	54	20	46	36	30	36	32	50	21	32
ANKIB1	ENSG00000001629	36	50	28	26	25	26	35	51	55	22	24	16	24	48	31	29	19	24	22	16	29	26	34	33	36	38	27	55	19	29	16	20	26	16	20	18	66	45	38	26	16	25	19	28	24	17	19	10
CYP51A1	ENSG00000001630	4	1	4	0	4	0	2	2	0	0	4	6	2	2	2	5	0	0	2	1	4	4	0	4	4	4	4	2	0	0	0	2	2	0	2	2	4	0	0	0	0	0	0	3	2	0	0	0
KRIT1	ENSG00000001631	56	14	28	30	54	32	39	30	42	28	42	21	23	12	30	42	34	23	20	36	56	26	32	24	50	30	34	24	25	16	34	16	21	14	4	36	36	42	29	36	18	26	28	20	40	20	17	28
RAD52	ENSG00000002016	7	8	15	2	10	8	8	20	10	15	13	18	7	14	8	8	11	6	11	4	23	9	10	11	16	16	14	16	9	3	23	4	2	4	12	19	11	8	18	2	10	12	8	2	11	12	19	22
BAD	ENSG00000002330	10	3	0	2	0	2	8	4	0	2	0	4	0	0	0	2	4	0	2	0	4	3	6	8	2	1	2	9	4	0	4	0	0	4	4	4	5	2	1	0	0	2	2	4	0	2	2	0
LAP3	ENSG00000002549	14	13	28	30	20	22	34	23	19	26	12	20	22	26	11	18	20	14	22	18	12	28	24	16	24	31	14	27	18	16	26	24	10	6	16	17	35	20	41	14	15	14	10	48	18	14	14	13
CD99	ENSG00000002586	0	0	0	0	0	0	0	0	0	0	0	0	0	0	0	0	0	0	0	0	0	0	0	0	0	0	0	0	0	0	0	0	0	0	0	0	0	0	0	0	0	0	0	0	0	0	0	0
HS3ST1	ENSG00000002587	28	14	26	8	28	12	18	12	30	10	8	18	20	32	16	16	22	20	32	6	16	12	23	10	24	20	34	24	32	16	28	8	4	14	30	28	36	24	37	6	18	14	19	16	30	12	23	12
AOC1	ENSG00000002726	14	4	24	8	8	10	14	23	10	4	14	10	12	15	6	6	13	13	8	2	25	22	20	7	12	8	10	8	16	8	12	16	8	10	13	17	22	20	13	14	10	10	13	13	8	12	8	14
WNT16	ENSG00000002745	8	8	10	2	8	5	16	18	6	10	14	4	6	3	4	10	14	8	13	0	12	8	14	2	18	4	19	6	6	3	10	10	16	7	8	8	22	13	6	4	6	6	10	4	6	2	1	14
HECW1	ENSG00000002746	36	23	66	34	29	24	68	57	37	33	29	48	20	61	34	31	32	38	70	18	60	30	59	70	82	64	53	56	70	13	61	34	20	38	48	66	57	31	81	30	36	46	28	33	53	25	34	60
MAD1L1	ENSG00000002822	3	10	16	2	16	9	25	13	19	20	8	21	6	18	6	6	6	16	18	14	25	11	8	18	33	15	27	23	12	4	37	13	13	17	19	31	40	16	10	19	16	16	9	17	12	4	4	10
LASP1	ENSG00000002834	23	28	61	54	41	65	53	111	50	70	30	59	14	57	18	21	33	25	21	56	46	29	39	42	77	54	30	58	39	39	29	33	45	28	48	30	94	61	68	36	25	29	22	37	35	31	42	28
SNX11	ENSG00000002919	16	16	16	18	14	10	45	25	2	4	8	16	10	12	29	16	10	10	14	17	24	5	16	22	32	20	11	12	23	6	36	22	8	16	32	23	31	14	8	8	6	23	8	20	14	12	18	19
TMEM176A	ENSG00000002933	14	4	16	8	6	2	8	14	10	6	8	13	7	10	8	2	8	6	6	8	18	2	10	12	26	18	8	4	8	4	12	10	2	6	23	6	20	6	5	4	10	10	2	10	4	2	12	8
M6PR	ENSG00000003056	21	9	22	10	14	24	11	10	11	17	6	4	4	9	18	8	6	4	11	2	18	12	10	12	22	24	17	12	14	9	27	4	4	7	6	7	13	16	17	12	6	16	8	5	6	7	4	18
KLHL13	ENSG00000003096	13	12	12	14	13	16	33	26	12	16	16	10	17	11	14	4	22	10	18	6	36	18	24	19	14	16	36	16	15	16	25	14	18	4	14	18	14	32	21	2	12	4	19	16	11	8	16	22
CYP26B1	ENSG00000003137	24	6	28	8	10	6	30	17	12	14	22	26	6	10	14	14	14	13	20	16	24	8	22	22	27	14	13	20	24	11	24	10	16	24	17	28	32	24	26	12	12	14	10	14	14	14	16	14
ICA1	ENSG00000003147	10	14	8	8	4	10	8	16	11	10	7	18	14	19	18	12	16	10	22	21	18	21	17	18	26	11	22	14	12	14	26	10	14	3	18	18	30	22	24	12	16	25	16	17	14	12	8	16
DBNDD1	ENSG00000003249	4	2	25	8	8	2	6	17	15	9	12	16	7	22	8	24	2	10	18	7	16	8	14	22	18	10	32	14	12	5	32	8	8	14	19	16	24	6	20	6	8	6	12	14	6	12	8	30
ALS2	ENSG00000003393	87	85	81	84	68	62	68	114	98	64	76	100	68	73	60	74	84	93	89	49	121	110	76	72	102	120	85	89	85	40	89	64	78	46	81	116	116	82	116	90	38	55	63	66	87	74	34	73
CASP10	ENSG00000003400	16	26	36	38	33	34	37	24	44	22	31	48	9	22	20	26	55	28	38	30	40	24	17	23	36	28	26	42	20	32	33	25	18	18	30	32	45	40	56	26	14	40	10	47	20	14	22	24
CFLAR	ENSG00000003402	57	71	73	69	34	62	78	111	67	45	76	102	57	71	54	73	59	54	55	96	85	44	65	36	103	68	33	101	72	34	80	48	39	48	39	66	140	46	80	75	62	60	36	58	52	73	44	60
TFPI	ENSG00000003436	17	50	30	14	19	30	44	46	41	28	31	30	32	48	22	29	34	23	31	8	29	15	28	40	65	49	30	62	35	23	46	24	18	14	28	17	44	44	56	22	36	41	21	14	24	16	13	23
NDUFAF7	ENSG00000003509	6	8	6	11	8	12	11	4	8	8	11	15	6	5	14	14	8	8	3	5	14	12	7	10	8	6	4	9	7	0	18	4	11	8	10	10	8	12	12	12	10	12	6	4	15	8	2	12
RBM5	ENSG00000003756	22	11	31	49	20	40	46	62	34	23	43	19	21	31	17	28	11	33	19	17	51	26	25	19	46	30	28	48	22	25	39	30	12	16	25	31	54	30	63	22	15	34	22	21	37	34	30	34
MTMR7	ENSG00000003987	11	8	34	20	14	20	20	20	14	21	4	18	6	8	16	7	25	12	19	8	28	28	10	25	19	20	28	32	10	5	18	22	19	9	7	27	21	25	22	14	6	16	12	8	13	9	26	11
SLC7A2	ENSG00000003989	19	22	12	15	22	19	17	19	12	25	13	12	7	16	13	28	24	14	17	17	29	30	32	28	46	30	17	18	14	10	26	24	10	12	28	26	33	14	38	25	10	20	7	16	23	18	11	18
ARF5	ENSG00000004059	2	10	14	4	10	0	14	10	6	18	16	8	11	0	2	2	4	5	8	2	8	6	14	11	8	10	13	10	4	4	6	0	0	6	8	8	18	6	8	5	3	10	1	12	6	6	0	6
SARM1	ENSG00000004139	4	4	6	12	10	9	30	12	16	22	16	8	8	24	12	18	6	9	17	12	14	16	16	10	28	22	15	24	20	14	20	2	18	12	20	22	36	8	29	11	4	9	12	6	21	20	13	22
POLDIP2	ENSG00000004142	10	2	32	8	9	17	18	32	14	8	12	16	12	14	2	9	4	8	10	30	10	18	14	12	12	12	6	27	22	13	9	11	7	13	5	13	21	10	12	8	14	20	9	15	5	3	16	27
PLXND1	ENSG00000004399	39	20	49	34	24	20	45	38	20	33	45	28	18	46	16	18	28	12	47	38	38	26	39	42	51	51	39	37	45	25	47	26	36	36	51	46	56	42	35	23	34	38	25	25	43	39	21	28
AK2	ENSG00000004455	59	34	58	45	60	45	64	92	70	53	48	84	53	46	40	49	26	64	63	26	92	62	49	67	158	60	59	84	50	40	65	34	44	36	58	55	68	78	84	56	46	62	42	51	47	40	34	62
CD38	ENSG00000004468	24	32	18	20	12	22	28	30	92	16	24	26	20	11	21	16	22	16	10	26	33	19	12	18	34	27	27	21	18	10	28	16	12	12	30	38	25	23	16	14	18	25	14	24	9	15	12	24
FKBP4	ENSG00000004478	11	15	18	10	14	4	18	36	11	25	22	24	14	17	12	10	7	10	19	8	18	6	10	27	32	28	19	22	20	4	16	16	10	12	20	29	25	21	34	8	16	20	16	17	25	14	17	17
KDM1A	ENSG00000004487	70	54	66	52	50	55	61	92	80	57	72	58	36	43	36	42	81	50	61	38	69	88	50	63	79	109	64	66	62	50	64	26	44	26	60	46	84	45	80	48	34	66	42	28	64	52	33	74
RBM6	ENSG00000004534	28	26	45	13	21	25	58	66	44	22	22	33	23	30	10	23	22	19	25	17	28	28	36	42	39	34	35	36	39	24	42	27	26	6	32	23	40	35	40	24	14	20	16	42	53	24	10	35
CAMKK1	ENSG00000004660	21	11	18	18	23	32	42	18	27	13	27	35	18	38	22	14	14	11	32	6	40	26	27	25	60	35	23	24	6	24	32	14	27	12	19	26	47	32	24	29	20	28	8	20	24	31	11	43
RECQL	ENSG00000004700	2	12	12	6	22	20	24	22	16	8	16	20	8	12	4	3	6	10	9	22	9	7	18	20	16	16	6	15	14	8	14	6	8	10	11	15	41	13	23	6	4	12	8	9	7	4	11	8
VPS50	ENSG00000004766	17	26	29	28	38	30	44	46	36	42	29	16	28	48	18	47	40	42	22	27	44	49	32	14	61	39	40	36	41	16	28	12	12	15	20	48	42	35	56	30	28	31	16	26	29	20	22	23
HSPB6	ENSG00000004776	4	0	8	0	0	0	2	0	0	4	0	3	0	6	2	0	0	0	3	2	0	5	0	0	8	6	0	6	4	0	0	3	0	4	3	0	10	6	0	0	3	2	0	6	2	1	1	6
ARHGAP33	ENSG00000004777	21	4	23	12	14	10	18	22	26	4	16	9	18	17	16	0	10	16	14	10	25	18	23	18	12	24	19	21	20	6	33	13	29	16	15	20	26	25	27	20	12	2	11	6	26	19	15	16
NDUFAB1	ENSG00000004779	4	11	8	2	2	14	6	18	6	10	4	2	4	3	12	12	2	10	6	2	9	4	4	4	6	8	6	22	2	2	7	4	8	4	7	4	14	2	15	8	8	8	2	7	4	6	8	6
PDK4	ENSG00000004799	24	31	30	16	15	8	18	43	14	25	5	38	16	12	10	18	26	24	16	16	34	28	26	4	52	26	6	24	12	12	19	4	17	14	8	14	37	12	16	12	8	14	10	34	10	6	20	11
SLC22A16	ENSG00000004809	9	4	20	16	12	24	36	16	6	8	12	12	12	16	12	6	10	8	8	6	34	10	10	10	12	16	8	19	12	2	18	4	6	5	20	25	14	14	20	9	4	12	4	4	10	15	12	22
ZMYND10	ENSG00000004838	2	8	14	0	6	6	16	2	4	8	10	18	10	8	8	6	2	2	10	4	12	4	18	8	17	0	8	16	10	6	20	6	9	6	16	3	6	8	12	0	0	12	6	10	8	4	10	8
ABCB5	ENSG00000004846	37	28	32	35	21	35	25	39	32	22	30	30	34	16	30	39	24	25	16	13	32	32	35	30	50	28	38	19	17	18	41	35	28	12	14	37	40	35	43	28	20	30	15	34	26	22	28	32
ARX	ENSG00000004848	6	5	14	10	10	12	14	6	4	8	3	6	4	9	8	4	2	7	17	3	11	9	14	9	4	10	12	6	5	4	14	7	10	10	5	18	16	12	10	10	6	22	2	5	6	8	6	7
SLC25A13	ENSG00000004864	7	11	13	7	14	29	21	29	6	6	12	35	8	15	10	18	21	12	10	8	34	10	12	20	22	12	25	24	18	9	41	14	6	4	14	16	27	24	25	8	0	4	12	10	11	4	6	4
ST7	ENSG00000004866	14	18	32	8	16	16	48	21	22	12	36	18	12	25	28	28	16	24	24	18	41	15	38	17	30	33	18	20	22	12	31	16	7	13	22	30	35	20	25	21	10	20	41	24	22	16	22	5
CDC27	ENSG00000004897	16	32	40	54	90	68	81	104	51	54	69	57	52	58	22	33	54	41	14	55	32	36	47	18	85	64	39	54	26	38	41	18	18	28	27	15	47	34	70	39	26	37	18	52	38	35	38	45
SLC4A1	ENSG00000004939	62	35	66	107	161	92	109	118	37	78	74	134	58	42	86	59	70	86	63	94	50	78	88	57	118	106	73	172	56	39	48	50	80	28	144	34	64	63	94	94	40	61	17	44	88	43	104	56
CALCR	ENSG00000004948	16	5	27	23	15	6	18	26	10	16	14	8	4	10	6	9	14	20	14	12	10	19	14	18	9	18	26	14	18	12	12	2	2	4	12	10	20	8	11	22	12	31	14	6	9	12	4	21
HCCS	ENSG00000004961	14	8	8	14	8	7	19	8	14	22	8	8	4	6	7	10	14	14	12	6	8	5	2	4	18	9	8	10	2	18	11	6	2	12	8	15	13	7	30	8	2	13	14	10	2	8	6	8
DVL2	ENSG00000004975	12	8	22	6	14	4	16	10	40	4	18	30	12	14	8	2	4	10	33	30	20	20	16	10	20	24	22	18	22	17	38	22	12	8	22	22	21	26	16	21	26	27	8	18	12	12	12	4
PRSS22	ENSG00000005001	6	6	6	7	4	6	6	8	4	6	9	2	0	4	11	10	4	8	6	4	12	0	11	2	11	4	4	2	4	5	3	6	14	2	10	8	6	12	8	8	11	0	4	3	11	4	2	4
UPF1	ENSG00000005007	18	20	56	18	34	22	56	45	30	34	40	28	27	47	18	17	20	38	28	40	63	24	37	24	50	36	38	54	20	31	18	37	29	31	36	45	68	33	46	26	10	28	14	21	41	40	42	42
SKAP2	ENSG00000005020	23	34	30	36	91	77	55	96	53	65	40	36	25	46	32	44	35	32	19	23	24	27	31	24	50	58	36	51	36	53	34	23	32	22	56	36	121	42	79	46	30	30	23	14	29	34	40	26
SLC25A5	ENSG00000005022	12	28	24	18	26	19	43	44	30	33	21	42	16	18	12	18	26	24	6	49	6	17	12	30	29	37	28	45	11	29	31	7	7	19	16	22	65	20	46	34	12	29	9	33	8	19	23	22
MCUB	ENSG00000005059	7	4	23	12	14	34	27	32	12	9	14	18	6	10	18	12	10	12	10	9	34	20	18	12	35	12	12	24	6	8	24	12	8	4	20	8	33	4	18	20	6	10	10	14	12	16	12	9
HOXA11	ENSG00000005073	6	0	6	5	4	2	4	6	6	6	16	7	4	6	2	4	2	0	14	4	11	14	11	9	18	8	4	8	12	6	10	4	4	2	10	4	8	2	8	6	4	4	6	0	10	6	6	4
POLR2J	ENSG00000005075	4	10	4	2	1	0	0	6	5	8	4	8	2	4	1	4	0	10	8	0	6	4	6	10	6	6	2	6	0	6	8	4	7	0	9	0	11	4	13	1	6	2	0	4	4	4	2	2
DHX33	ENSG00000005100	19	10	30	24	20	19	10	33	16	10	18	9	6	34	10	8	13	9	24	14	25	2	21	26	43	16	12	28	15	11	28	14	11	6	8	26	31	33	18	14	20	8	3	18	14	14	18	12
MEOX1	ENSG00000005102	6	14	8	8	1	4	17	14	0	12	16	13	8	12	14	8	6	12	10	7	14	2	12	8	24	26	4	24	6	4	8	10	8	6	8	12	14	14	23	12	6	8	2	12	16	3	5	8
THSD7A	ENSG00000005108	16	14	32	19	20	11	24	37	21	17	25	21	14	16	30	29	27	44	30	18	47	26	26	39	44	40	25	29	24	20	35	26	19	14	13	30	52	33	36	21	10	38	16	10	28	12	15	28
LIG3	ENSG00000005156	22	15	35	23	33	15	36	49	28	21	33	32	36	27	10	26	12	46	33	4	32	43	40	49	51	20	37	38	30	25	38	19	32	26	36	26	67	35	63	32	12	31	18	18	32	25	42	21
RPAP3	ENSG00000005175	10	6	15	26	25	29	25	106	26	32	24	40	30	16	26	28	28	18	14	6	22	15	20	20	24	18	26	20	24	21	21	14	16	15	12	7	44	25	39	12	16	18	10	12	14	12	14	18
ACSM3	ENSG00000005187	16	24	30	23	24	15	23	24	16	16	10	27	22	20	23	28	20	34	16	20	17	20	34	28	46	30	25	49	31	16	24	14	28	8	25	21	48	31	28	20	14	30	17	2	27	11	16	38
REXO5	ENSG00000005189	3	8	15	11	19	5	22	15	14	7	13	5	12	6	10	6	4	24	28	13	10	10	23	26	30	23	13	10	5	6	14	13	12	17	14	12	26	15	14	12	11	13	4	12	12	5	10	13
CIAPIN1	ENSG00000005194	16	6	8	21	4	10	20	24	12	6	18	24	10	10	12	13	12	14	14	4	12	6	14	13	14	19	10	8	10	14	18	10	19	10	18	12	28	16	18	19	6	6	12	6	16	16	25	24
SPPL2B	ENSG00000005206	23	5	30	12	18	6	16	15	12	15	0	19	2	23	12	13	10	8	32	2	14	5	5	10	20	25	14	14	28	12	22	20	15	14	28	5	36	18	17	12	18	10	19	28	26	12	10	11
FAM214B	ENSG00000005238	34	19	40	28	22	42	12	20	26	12	30	30	13	19	12	14	20	20	10	16	26	12	11	19	24	34	24	24	24	16	20	20	13	15	36	20	44	34	14	17	18	22	0	8	26	28	22	15
COPZ2	ENSG00000005243	6	3	11	4	10	7	15	9	11	10	14	13	4	20	2	2	1	2	8	10	24	8	8	22	8	13	8	14	9	10	19	17	10	2	14	8	7	16	18	23	2	8	8	4	6	10	10	7
PRKAR2B	ENSG00000005249	46	91	51	44	60	91	62	86	44	132	42	52	74	34	38	82	61	68	54	48	67	65	38	31	70	104	32	90	44	86	80	64	58	53	118	46	252	68	188	75	34	34	35	48	26	32	32	36
MSL3	ENSG00000005302	20	32	48	26	28	12	66	60	37	32	47	28	11	22	26	31	34	31	34	18	60	28	42	22	76	42	42	46	42	15	48	28	22	22	38	46	52	29	56	20	29	50	12	32	40	26	32	44
CREBBP	ENSG00000005339	58	37	57	43	80	57	96	106	106	74	41	88	59	90	61	52	74	80	73	46	99	40	72	68	111	72	46	103	70	56	72	54	57	48	55	100	182	97	75	62	35	50	30	55	75	82	60	96
TSPOAP1	ENSG00000005379	23	11	52	15	20	29	47	19	25	19	20	18	18	42	18	18	17	19	20	9	43	11	21	42	52	21	17	37	34	21	46	27	32	36	28	20	63	26	33	27	43	38	15	29	30	32	24	33
MPO	ENSG00000005381	17	9	6	10	20	6	26	24	10	21	12	16	22	9	20	12	20	14	20	10	31	20	20	9	19	25	24	31	9	23	10	16	31	18	14	20	36	27	36	20	16	23	14	8	9	24	27	19
PON1	ENSG00000005421	16	10	20	8	2	14	14	10	15	20	17	8	8	15	14	10	20	7	6	4	10	17	12	9	16	8	10	6	5	4	9	3	2	7	8	6	10	10	32	4	2	2	11	6	17	2	6	9
GCFC2	ENSG00000005436	3	20	10	25	16	12	16	9	14	7	14	9	5	7	8	22	18	7	9	4	10	25	13	14	24	22	4	10	23	5	18	8	8	8	14	8	21	9	16	12	8	8	16	6	13	10	5	8
WDR54	ENSG00000005448	5	22	14	10	10	12	18	10	16	10	14	10	18	18	8	0	10	16	14	8	6	10	10	20	38	3	14	12	16	8	12	8	14	6	16	20	22	19	10	12	6	8	4	8	12	6	10	14
CROT	ENSG00000005469	2	22	16	18	15	15	26	20	26	8	10	10	5	5	18	12	7	16	7	2	29	23	18	18	11	14	18	21	12	8	26	18	6	10	12	17	21	14	24	16	6	19	25	20	18	10	14	5
ABCB4	ENSG00000005471	28	24	27	36	36	14	39	24	22	26	22	20	10	28	46	44	25	27	36	28	42	12	52	22	53	57	37	11	31	12	47	12	32	10	16	47	48	33	43	22	23	40	38	36	31	28	30	32
KMT2E	ENSG00000005483	47	65	76	51	81	67	118	176	150	113	78	96	69	56	69	50	102	91	63	55	96	67	67	72	105	80	39	63	77	37	87	40	50	30	50	59	205	68	113	101	61	45	44	73	71	60	62	57
RHBDD2	ENSG00000005486	2	0	12	12	4	7	10	14	7	23	10	15	12	4	14	11	10	14	11	4	10	16	4	9	21	8	18	17	2	3	19	4	3	15	17	8	14	6	16	13	10	10	5	12	8	9	8	10
SOX8	ENSG00000005513	13	8	2	4	12	8	14	12	0	0	0	12	4	14	4	4	12	10	14	1	6	4	16	6	6	10	11	10	8	2	17	10	12	8	12	8	16	14	6	10	8	8	6	3	10	2	2	10
IBTK	ENSG00000005700	33	34	38	34	16	23	36	56	56	31	26	66	22	30	50	41	36	43	19	18	40	20	28	24	59	44	28	54	25	22	24	18	26	21	10	27	41	29	53	40	16	24	34	16	42	20	16	54
ZNF195	ENSG00000005801	38	32	26	28	35	25	44	49	22	36	22	32	44	32	34	43	18	23	34	14	52	44	38	46	45	20	40	37	32	20	48	20	18	14	30	38	41	22	54	22	20	40	18	30	28	10	18	27
MYCBP2	ENSG00000005810	86	86	132	97	131	78	124	147	159	135	129	136	123	82	96	135	122	83	86	115	153	87	126	56	151	130	70	159	94	86	106	49	84	73	80	125	198	99	187	71	79	121	78	72	77	50	86	65
FBXL3	ENSG00000005812	14	28	8	31	6	10	11	83	20	39	28	19	40	32	12	20	14	28	8	22	20	14	25	22	24	8	15	22	26	14	14	10	11	6	4	12	37	21	36	28	10	6	10	22	9	7	24	9
ITGAL	ENSG00000005844	29	40	41	30	27	20	74	48	19	30	43	68	28	44	38	20	20	42	44	24	36	33	47	41	62	48	55	48	55	28	59	26	54	17	27	29	46	36	55	24	28	51	14	25	37	18	35	33
PDK2	ENSG00000005882	30	4	11	12	5	14	21	15	12	14	10	14	14	12	6	6	13	7	4	4	28	0	15	2	14	6	6	22	10	8	14	12	10	7	12	26	27	9	4	16	18	12	8	8	8	15	8	13
ITGA3	ENSG00000005884	40	8	36	26	29	22	34	42	25	36	37	28	20	27	18	16	50	26	40	16	42	18	30	29	74	23	35	44	26	18	50	28	20	30	65	52	54	68	32	32	29	15	18	21	26	20	15	43
ZFX	ENSG00000005889	44	32	36	28	42	58	60	92	48	40	41	72	22	38	18	30	50	42	34	35	22	48	45	34	73	46	44	56	40	14	32	19	27	13	26	35	91	63	56	42	26	28	24	27	54	20	32	33
LAMP2	ENSG00000005893	14	15	24	14	30	42	47	45	52	42	36	20	14	24	14	32	32	26	22	18	29	29	30	14	48	27	30	38	36	22	47	16	22	18	16	26	26	24	30	8	24	38	28	15	12	22	22	32
ITGA2B	ENSG00000005961	20	7	25	38	23	28	19	18	12	54	23	22	10	20	21	16	22	20	28	12	32	18	23	35	21	86	30	28	22	34	18	23	51	27	123	27	120	33	36	26	22	18	19	30	31	18	12	38
ASB4	ENSG00000005981	14	2	10	10	6	6	14	4	10	4	6	7	3	10	16	4	17	8	20	4	16	10	24	14	38	10	18	10	8	2	15	6	14	12	10	16	12	22	16	6	10	8	7	12	21	6	10	6
GDE1	ENSG00000006007	15	20	27	14	34	22	27	16	14	26	10	24	5	38	12	41	18	48	13	18	14	14	15	18	26	23	16	28	13	7	20	14	8	8	8	6	19	21	24	29	5	18	10	10	1	10	16	24
REX1BD	ENSG00000006015	6	10	8	4	2	4	10	4	8	8	2	10	6	6	6	3	2	8	12	4	4	4	8	12	12	14	14	13	14	2	20	2	10	2	6	12	4	8	10	10	2	8	8	6	8	12	8	9
CRLF1	ENSG00000006016	2	0	9	2	0	0	2	4	6	7	10	5	8	4	2	0	8	10	6	4	4	0	4	6	7	10	12	8	11	0	18	8	8	0	22	5	10	2	5	2	10	2	2	8	11	8	6	7
OSBPL7	ENSG00000006025	21	6	34	18	12	18	33	16	18	14	28	16	10	10	19	8	10	20	34	14	34	32	24	28	34	30	34	40	17	14	21	18	26	19	30	40	50	36	24	11	12	44	8	34	26	26	10	14
TMEM98	ENSG00000006042	14	18	12	14	26	14	22	23	10	4	21	10	8	20	6	14	4	9	12	8	30	26	14	28	25	32	24	16	12	6	28	20	30	12	20	30	32	20	20	18	24	14	16	20	14	10	22	19
YBX2	ENSG00000006047	20	6	20	20	6	6	21	16	8	6	10	14	16	6	8	6	6	17	18	14	18	6	6	16	14	22	12	24	10	4	15	18	14	20	26	16	18	29	18	14	18	20	12	0	12	26	6	12
KRT33A	ENSG00000006059	6	0	6	5	2	0	8	2	6	7	8	4	2	0	5	0	2	8	8	2	6	4	8	4	4	12	4	4	10	2	6	7	2	4	12	5	2	7	4	3	0	2	4	0	4	2	10	12
MAP3K14	ENSG00000006062	12	8	26	6	24	14	8	27	19	10	4	4	14	6	10	14	25	20	28	14	19	10	16	21	32	24	18	14	15	2	26	16	8	14	26	19	22	28	28	20	22	8	9	6	16	6	11	22
ABCC8	ENSG00000006071	76	79	137	82	92	94	108	89	68	69	92	89	44	88	46	45	80	57	113	42	125	87	149	78	167	104	102	145	96	57	80	70	67	50	75	128	165	120	99	83	31	96	57	76	73	44	68	90
CACNG3	ENSG00000006116	6	10	10	2	12	5	10	6	6	6	6	6	10	8	2	0	10	22	6	4	22	12	12	10	14	20	6	14	14	1	6	6	0	6	18	8	6	8	10	14	6	6	9	6	8	14	18	8
TMEM132A	ENSG00000006118	23	8	14	16	18	12	27	14	7	7	24	8	4	16	10	6	20	18	14	20	24	20	18	18	27	20	14	22	18	8	15	8	14	8	43	12	19	32	21	16	22	22	12	23	30	14	6	14
AP2B1	ENSG00000006125	62	46	56	56	86	51	112	167	44	35	83	72	48	46	30	42	28	76	46	51	70	48	51	51	112	72	59	53	56	70	69	40	56	38	42	46	72	87	125	44	27	54	29	89	70	54	63	57
TAC1	ENSG00000006128	2	2	12	6	0	2	5	4	4	2	2	4	9	4	10	12	0	6	2	0	14	6	4	0	11	10	6	14	2	2	6	0	6	8	7	10	8	2	3	6	6	4	2	4	6	5	0	0
ZNF263	ENSG00000006194	11	9	16	2	15	8	12	6	10	2	4	6	3	11	10	4	12	20	16	8	10	8	32	10	20	6	11	17	17	11	10	4	4	8	10	8	16	10	3	8	14	4	14	6	12	14	12	11
CX3CL1	ENSG00000006210	28	6	34	12	9	22	18	16	22	13	10	10	6	16	14	14	16	10	38	4	14	22	24	15	43	16	10	37	10	12	18	12	14	14	17	18	17	28	18	19	22	16	14	16	8	10	10	24
SPATA20	ENSG00000006282	6	6	14	6	16	6	25	0	18	11	10	12	6	8	13	9	4	10	16	8	32	16	12	20	28	22	15	29	20	24	28	12	6	10	15	26	35	10	22	15	2	14	4	23	14	7	4	29
CACNA1G	ENSG00000006283	20	14	35	22	18	32	70	19	23	19	40	33	41	32	28	14	22	31	42	24	68	28	33	27	87	33	23	57	55	25	46	31	34	27	42	42	60	60	35	30	20	35	15	22	38	23	41	27
TNFRSF12A	ENSG00000006327	0	0	2	0	2	2	4	0	7	4	6	4	2	6	2	4	2	4	8	2	9	0	2	4	10	0	6	4	2	3	4	2	4	5	2	4	8	2	4	0	6	2	0	0	0	2	0	0
DLX6	ENSG00000006377	6	2	10	0	4	4	14	2	0	0	4	0	6	2	4	2	4	4	10	2	14	8	0	6	24	6	12	12	6	4	10	8	6	0	6	10	14	2	10	6	2	12	0	0	4	0	2	0
MAP3K9	ENSG00000006432	36	24	56	27	16	64	52	50	40	30	54	28	27	44	38	31	28	29	50	28	45	27	67	30	91	67	55	40	61	32	62	38	54	32	58	60	85	51	54	49	24	38	14	18	47	37	46	44
RALA	ENSG00000006451	13	20	6	2	48	20	22	19	16	12	2	12	5	34	8	10	16	16	6	6	8	20	14	24	19	10	10	10	16	10	18	6	8	8	12	10	28	15	32	16	17	16	12	12	16	9	16	10
BAIAP2L1	ENSG00000006453	16	10	12	4	6	10	18	17	7	12	22	8	8	32	14	11	18	18	17	8	33	11	11	10	20	22	9	11	12	10	8	9	11	9	10	10	18	15	14	6	12	18	10	2	8	0	9	15
KDM7A	ENSG00000006459	30	34	27	56	111	57	107	103	88	63	78	80	34	37	31	91	46	47	36	30	36	35	94	11	44	54	51	87	40	42	53	29	36	42	60	33	56	87	73	37	32	47	28	32	39	30	47	35
ETV1	ENSG00000006468	36	19	33	24	23	26	30	24	40	15	26	34	34	20	25	28	26	45	16	10	53	26	32	20	58	25	32	41	39	11	40	6	12	26	26	34	50	39	35	23	20	28	16	24	23	19	26	25
AGK	ENSG00000006530	34	11	30	37	47	53	30	50	60	36	34	35	26	43	39	15	36	42	22	26	66	51	27	34	75	36	56	24	38	20	48	18	35	26	29	40	46	39	44	22	22	31	22	16	25	20	19	12
ALDH3B1	ENSG00000006534	13	13	10	11	14	14	24	28	14	8	15	25	12	19	12	12	24	22	22	24	25	11	20	33	22	24	17	46	25	8	27	13	18	12	21	18	46	36	24	26	20	32	10	8	19	19	14	18
TTC22	ENSG00000006555	31	4	27	12	22	8	21	11	6	20	23	26	10	8	14	19	24	17	40	4	30	16	18	18	24	16	22	27	18	18	34	17	18	17	19	24	16	22	20	22	22	34	12	10	10	17	10	28
PHTF2	ENSG00000006576	15	18	22	15	27	11	24	30	32	30	20	30	6	19	30	22	17	12	8	8	32	31	12	15	32	21	19	27	20	14	32	14	18	8	12	26	32	26	40	17	20	28	6	13	26	12	12	24
CCL26	ENSG00000006606	6	0	0	0	0	2	6	0	0	4	4	10	8	0	0	5	4	6	0	0	0	4	0	4	4	0	4	4	2	2	0	4	2	0	0	0	7	5	4	0	0	4	2	2	4	2	2	2
FARP2	ENSG00000006607	34	37	39	34	40	35	62	56	46	45	31	39	32	27	61	23	30	36	24	42	45	30	44	46	62	46	56	46	38	16	45	32	29	24	43	38	51	31	68	53	40	39	26	32	23	23	41	36
USH1C	ENSG00000006611	16	12	19	23	37	17	39	33	6	16	34	16	6	26	18	11	17	15	36	14	37	18	12	16	33	10	41	24	33	18	25	18	20	20	24	31	43	43	27	36	9	29	12	22	19	18	16	18
GGCT	ENSG00000006625	6	0	4	0	0	4	2	7	2	2	1	2	3	0	4	2	4	8	0	0	6	1	9	6	7	6	0	16	2	0	6	0	4	0	0	2	5	2	7	4	2	2	2	0	6	0	0	2
DBF4	ENSG00000006634	18	7	18	14	31	8	12	24	16	11	22	10	6	12	28	5	17	22	11	12	15	16	13	16	22	12	17	8	13	10	30	6	10	12	6	10	30	22	19	6	4	4	10	5	10	11	8	5
TBXA2R	ENSG00000006638	7	0	6	6	4	6	4	2	1	6	9	11	4	8	2	2	2	2	4	6	6	4	6	4	0	6	10	16	10	6	6	2	4	2	4	14	9	8	10	8	8	4	3	12	4	1	6	2
IFRD1	ENSG00000006652	6	16	4	16	14	18	12	12	24	10	15	2	6	14	16	8	6	15	16	4	24	13	25	14	24	6	16	8	21	8	14	12	6	15	16	16	24	19	17	6	7	14	10	6	16	4	7	12
LGALS14	ENSG00000006659	8	0	2	4	8	0	14	2	8	2	0	2	2	6	2	0	2	5	6	4	8	10	1	14	5	6	4	2	8	6	10	8	2	4	2	2	9	10	7	4	2	8	6	6	2	6	0	0
COX10	ENSG00000006695	33	19	16	18	23	21	16	26	35	25	23	20	32	16	36	6	17	19	32	5	43	11	21	16	35	25	22	21	16	12	23	22	23	14	14	15	37	26	36	15	18	20	8	16	14	24	32	31
GTF2IRD1	ENSG00000006704	20	18	40	25	18	22	24	14	20	4	24	29	16	20	15	13	3	22	38	14	31	14	23	20	35	21	10	15	14	21	40	28	19	4	39	29	50	14	40	23	16	15	19	10	25	24	14	23
PAF1	ENSG00000006712	13	16	24	4	24	15	36	23	30	6	14	8	18	26	14	16	4	24	8	2	10	14	8	20	30	18	10	28	18	18	12	2	12	10	16	20	24	12	40	4	14	32	14	14	2	18	16	12
VPS41	ENSG00000006715	45	34	49	29	56	37	67	49	55	40	42	42	23	22	44	46	42	42	37	26	46	39	42	37	59	45	35	40	51	14	34	26	42	14	30	32	60	47	70	50	15	48	20	20	24	29	30	35
ARHGAP44	ENSG00000006740	18	20	41	16	25	15	33	39	32	38	28	14	16	34	16	18	39	17	45	6	32	24	37	37	42	36	20	39	22	21	44	17	24	16	40	35	40	47	31	28	25	33	33	32	22	30	14	23
ELAC2	ENSG00000006744	15	12	27	18	16	24	26	28	37	17	33	27	6	24	10	16	14	22	26	12	35	25	33	25	36	40	20	41	24	14	34	19	16	14	14	40	54	34	26	22	18	22	18	8	28	11	21	24
SCIN	ENSG00000006747	28	26	34	21	20	38	66	34	21	31	28	31	4	16	30	26	40	26	30	7	48	37	15	46	64	42	32	32	30	20	38	37	34	15	28	44	51	38	41	14	24	36	38	24	34	23	26	22
ARSD	ENSG00000006756	10	14	16	7	10	14	26	19	10	27	14	18	9	19	14	10	12	8	8	8	12	16	25	29	24	13	10	23	22	7	31	15	10	13	20	32	55	21	17	7	10	13	15	15	22	21	20	12
PNPLA4	ENSG00000006757	4	18	11	4	2	6	23	10	13	2	10	8	8	7	2	9	4	0	8	6	10	16	18	13	21	12	5	15	8	7	11	7	14	4	5	10	32	12	18	12	10	17	2	10	10	4	4	4
MYH13	ENSG00000006788	30	32	30	14	19	32	35	36	22	34	25	20	20	25	13	24	15	20	30	33	34	27	29	26	45	23	46	39	18	14	36	16	24	23	20	22	55	42	36	29	16	28	18	8	21	9	30	20
ADIPOR2	ENSG00000006831	16	14	21	22	21	13	54	38	21	16	18	14	18	34	24	20	14	24	22	12	36	22	12	26	46	19	25	35	20	20	19	18	16	14	26	21	34	34	24	24	22	12	14	16	29	12	42	28
CDKL3	ENSG00000006837	2	4	8	7	2	0	12	2	0	2	8	2	4	5	4	3	10	5	2	2	12	10	6	2	3	4	0	8	6	2	11	0	6	2	10	4	7	5	10	0	5	2	4	3	3	4	0	9
UPP2	ENSG00000007001	14	12	8	15	9	15	12	13	9	24	6	10	7	12	10	24	12	2	12	6	6	8	15	4	14	6	4	20	14	4	16	0	10	2	12	12	20	4	8	3	4	6	0	4	4	1	2	3
PRSS21	ENSG00000007038	8	4	8	0	8	4	10	2	20	6	8	2	2	8	4	6	2	6	11	4	8	10	8	4	13	2	6	10	10	4	9	4	2	2	13	6	12	8	6	8	6	3	0	6	5	0	4	20
MARK4	ENSG00000007047	26	32	36	20	21	17	41	13	18	31	12	16	20	27	6	20	14	17	36	6	14	47	63	33	72	38	14	45	49	27	29	30	30	32	37	30	61	28	26	16	18	36	18	22	32	18	23	33
PROM1	ENSG00000007062	30	22	15	28	37	27	48	33	33	23	26	30	18	41	13	25	20	14	40	6	22	35	28	36	56	41	38	33	19	20	44	30	20	19	27	55	53	33	15	20	17	28	28	9	15	23	25	26
CCDC124	ENSG00000007080	10	2	2	8	0	0	5	18	8	4	14	12	2	2	6	0	14	16	0	0	10	2	4	0	2	7	12	16	4	6	6	0	6	8	4	4	6	3	9	4	2	19	4	4	9	2	6	3
CEACAM21	ENSG00000007129	9	6	6	3	12	16	18	7	4	14	8	8	8	4	16	8	4	2	6	2	6	2	12	10	10	4	4	14	12	4	2	2	0	1	14	8	6	8	13	12	4	24	5	9	16	11	0	15
PAFAH1B1	ENSG00000007168	38	61	34	46	39	51	70	114	61	58	26	65	49	64	52	42	25	44	43	61	70	54	54	30	113	59	49	67	32	29	51	40	55	25	58	64	96	63	82	42	27	34	38	51	43	53	18	42
NOS2	ENSG00000007171	16	28	26	21	22	35	28	24	18	15	12	10	20	43	10	8	25	14	16	4	35	11	46	21	39	13	19	44	24	4	44	17	46	25	16	36	43	19	43	20	6	29	16	6	24	9	18	14
DNAH9	ENSG00000007174	84	47	68	75	52	44	76	81	33	64	58	64	8	60	62	47	66	55	82	38	93	74	60	62	97	78	72	76	69	52	89	53	61	59	62	69	55	60	92	46	25	78	41	67	58	50	39	63
KIAA0100	ENSG00000007202	33	14	51	28	26	30	39	55	46	6	32	54	19	16	26	20	17	29	22	8	22	43	36	56	62	21	44	36	29	18	36	18	11	18	29	42	55	38	46	20	19	27	21	29	38	22	20	24
SLC13A2	ENSG00000007216	12	15	25	8	11	13	10	23	6	24	13	6	2	6	6	11	12	6	25	12	18	4	11	11	22	18	11	15	14	13	21	13	12	19	24	17	14	17	10	10	10	16	10	8	19	2	6	13
GAS7	ENSG00000007237	42	29	90	25	26	32	74	77	46	39	57	57	30	56	29	40	46	25	44	46	50	36	62	44	113	72	39	78	51	43	45	43	37	60	63	49	83	44	49	55	27	70	40	22	34	16	46	44
TRAPPC6A	ENSG00000007255	2	4	2	6	4	0	1	4	0	9	6	14	2	12	0	2	0	4	5	0	8	2	4	6	4	6	2	8	0	6	11	0	4	10	6	2	8	8	2	4	0	14	0	14	2	8	4	20
MATK	ENSG00000007264	18	8	23	14	28	12	34	34	12	7	12	13	8	25	8	15	25	16	31	2	14	20	22	11	32	14	16	25	19	18	40	17	19	13	30	16	46	12	19	11	9	17	12	21	17	8	4	19
CEACAM7	ENSG00000007306	4	2	16	16	25	8	10	12	4	4	5	28	10	26	8	5	12	6	20	3	22	8	16	11	19	8	9	16	8	9	16	11	16	12	11	26	11	13	11	2	8	8	4	6	4	8	6	10
CD79B	ENSG00000007312	9	11	0	2	3	5	4	11	4	7	5	5	4	3	0	7	2	3	0	0	8	8	10	4	2	4	10	11	6	2	8	2	8	1	10	8	7	7	4	2	1	4	7	6	2	1	11	3
SCN4A	ENSG00000007314	28	8	46	20	30	23	31	18	25	10	34	23	27	19	32	12	24	26	51	15	35	20	30	26	40	30	55	29	44	12	32	12	27	25	42	28	63	42	29	26	24	37	19	24	39	11	19	20
ST7L	ENSG00000007341	10	8	14	10	18	18	22	32	16	27	10	22	9	6	14	22	21	12	16	0	18	17	10	21	36	14	10	31	24	12	23	10	14	10	8	19	32	14	21	22	16	14	12	18	4	9	6	10
TKTL1	ENSG00000007350	12	11	14	9	23	32	26	14	14	6	20	26	12	14	14	12	24	7	17	8	14	18	15	14	34	16	16	19	28	14	17	8	10	8	15	14	14	27	23	6	10	12	15	8	13	9	6	26
PAX6	ENSG00000007372	52	22	50	34	28	59	68	35	41	66	68	50	42	50	52	20	46	56	60	35	64	48	58	50	88	47	45	97	52	20	54	48	44	32	43	51	80	72	65	43	34	50	30	34	44	44	46	46
RPUSD1	ENSG00000007376	2	2	0	4	2	12	4	18	4	5	8	2	0	2	6	0	4	6	9	6	6	12	4	0	10	12	12	8	10	12	12	4	4	10	4	8	8	7	6	0	6	4	4	6	4	8	6	4
RHBDF1	ENSG00000007384	16	10	15	6	8	11	18	2	2	12	8	28	4	14	8	0	14	16	13	20	18	9	25	18	29	26	35	12	20	8	4	13	18	2	14	30	14	13	18	8	8	20	8	10	16	16	12	24
LUC7L	ENSG00000007392	20	10	36	6	27	21	42	27	18	34	8	12	12	22	16	9	22	25	10	16	17	14	18	8	26	12	20	18	10	10	14	18	12	10	16	28	23	23	34	24	16	23	24	12	15	6	18	34
CACNA2D2	ENSG00000007402	24	8	36	10	7	19	41	21	17	29	16	24	17	32	19	15	26	18	25	8	21	17	20	23	20	26	9	23	24	18	39	17	24	11	21	32	37	22	29	37	18	30	8	6	36	13	9	41
BAIAP3	ENSG00000007516	22	15	27	4	28	14	22	8	10	9	18	10	2	38	16	18	4	20	32	10	24	17	18	26	16	4	16	26	34	6	30	26	30	20	10	28	34	47	20	20	20	33	13	15	14	24	17	14
TSR3	ENSG00000007520	0	0	6	6	4	2	8	4	0	4	0	2	0	2	3	2	0	4	2	6	0	4	4	2	3	2	2	5	2	4	2	0	4	7	16	5	2	2	4	4	2	7	4	0	2	6	0	0
PIGQ	ENSG00000007541	12	6	14	8	4	8	10	13	10	8	6	2	6	8	8	8	4	4	14	4	26	10	14	13	24	14	2	20	10	6	22	8	14	10	8	14	32	28	8	7	4	16	4	8	9	9	8	12
CRAMP1	ENSG00000007545	20	8	7	8	10	4	10	12	4	10	16	10	6	10	6	2	2	6	12	2	12	4	15	14	6	14	11	14	4	6	16	2	9	6	12	14	18	11	18	4	6	16	8	14	14	8	4	17
TEAD3	ENSG00000007866	6	2	18	10	8	5	10	12	4	14	15	0	4	19	9	4	12	15	20	7	10	6	4	20	26	18	20	13	7	9	12	12	9	6	17	18	18	27	15	4	0	4	11	6	12	6	15	12
SELE	ENSG00000007908	0	2	8	6	15	10	20	16	8	4	9	6	10	10	9	18	18	14	18	14	26	6	29	4	16	18	15	2	14	8	28	8	6	8	8	22	21	14	20	16	0	10	10	7	16	9	6	12
DNAJC11	ENSG00000007923	39	7	20	29	11	44	51	44	21	36	22	26	26	28	13	9	30	13	38	6	51	24	40	32	76	32	26	31	33	22	51	20	24	4	27	24	52	40	32	28	10	35	28	22	14	18	15	30
FMO3	ENSG00000007933	10	4	14	6	12	16	7	12	18	12	8	2	6	10	6	4	12	14	12	8	12	19	22	12	23	10	10	16	2	2	22	8	4	6	10	20	14	7	14	4	6	6	8	13	11	8	4	12
MYLIP	ENSG00000007944	0	50	34	18	38	21	6	38	12	20	8	38	8	18	0	32	18	16	4	6	11	19	23	24	8	17	9	24	14	12	21	10	8	0	6	10	26	26	18	8	6	6	3	4	10	12	14	6
NOX1	ENSG00000007952	13	8	12	8	12	15	9	10	17	8	10	12	8	12	10	8	14	4	4	2	12	16	14	12	18	8	4	15	10	2	15	9	4	7	7	18	20	14	17	10	8	12	8	4	12	5	8	4
E2F2	ENSG00000007968	21	10	31	10	64	18	43	32	18	13	19	25	14	32	30	8	15	16	21	4	32	15	38	19	28	18	25	34	18	12	16	20	24	18	28	12	31	32	24	16	20	12	2	6	25	18	19	34
PSMB1	ENSG00000008018	20	4	14	5	6	6	19	38	24	14	14	16	8	34	12	18	18	35	2	9	12	10	8	8	34	16	6	14	6	10	26	4	6	6	12	2	18	8	32	30	14	12	9	10	8	8	10	12
SYN1	ENSG00000008056	12	7	10	11	16	8	9	6	6	18	2	1	0	16	2	6	0	12	13	4	14	8	4	19	16	11	16	14	10	4	3	4	4	10	8	18	21	10	7	6	6	10	6	14	16	2	2	10
JARID2	ENSG00000008083	14	24	45	26	28	25	39	64	53	52	20	31	24	62	18	20	49	26	21	10	32	17	57	17	51	42	35	39	32	25	41	26	31	22	33	32	71	32	50	33	16	25	16	26	28	28	32	37
CDKL5	ENSG00000008086	68	18	40	47	47	54	59	65	61	77	46	61	49	62	62	43	51	50	70	13	107	53	56	63	74	56	57	49	78	48	80	58	38	35	42	68	62	79	80	64	32	56	28	28	54	45	40	40
CAMK1G	ENSG00000008118	12	0	29	15	11	11	15	9	8	9	8	15	8	0	12	17	7	6	30	6	22	16	16	22	32	10	20	24	8	8	20	8	12	4	12	14	12	11	14	34	8	7	6	4	17	10	12	8
CDK11A	ENSG00000008128	0	0	6	0	0	2	0	6	3	1	0	1	0	10	2	2	0	0	2	6	2	0	2	2	6	2	6	0	2	0	0	3	2	1	4	4	0	0	4	4	0	1	2	0	1	4	4	5
NADK	ENSG00000008130	14	37	22	18	21	19	41	41	22	14	18	20	16	28	11	10	14	19	29	10	29	12	23	20	35	24	25	32	20	18	24	24	16	27	24	25	46	17	50	29	28	18	18	22	22	8	38	26
TFAP2B	ENSG00000008196	20	18	24	34	24	21	34	23	20	24	4	24	24	14	26	32	4	32	26	12	27	22	31	4	42	24	19	37	44	12	26	24	18	12	22	26	20	32	44	14	10	16	12	12	30	22	16	42
TFAP2D	ENSG00000008197	10	9	8	8	6	8	2	4	6	7	6	3	14	6	17	10	6	10	8	4	14	10	8	7	10	22	6	5	4	8	15	4	6	8	8	14	14	12	23	5	6	8	12	4	13	12	10	4
DLEC1	ENSG00000008226	43	19	32	28	22	6	26	10	24	31	39	13	14	24	24	20	25	12	37	6	47	49	47	22	49	55	26	33	34	12	42	27	33	41	36	37	58	18	31	23	20	43	21	10	40	24	18	31
CYTH3	ENSG00000008256	11	18	35	12	9	14	18	14	19	25	20	20	12	17	16	15	14	20	14	18	20	16	20	14	41	28	9	20	20	15	37	12	11	10	29	17	41	26	20	8	4	33	15	18	23	6	12	19
ADAM22	ENSG00000008277	41	31	37	32	32	24	56	39	22	35	12	48	20	28	46	30	47	29	23	10	47	44	40	50	88	37	37	52	41	19	28	14	23	14	34	59	50	40	81	19	21	37	35	18	35	40	26	26
SYPL1	ENSG00000008282	6	3	8	16	8	4	6	6	11	15	24	8	6	10	14	10	6	7	5	18	14	12	20	4	30	13	14	18	10	10	20	6	10	6	0	10	26	14	21	4	0	6	6	7	4	15	10	12
CYB561	ENSG00000008283	12	12	16	6	5	35	24	4	8	18	14	19	4	22	6	5	10	29	25	10	21	12	25	15	18	31	24	16	12	13	26	16	32	24	35	25	25	26	22	32	10	16	10	12	20	14	18	28
SPAG9	ENSG00000008294	43	32	54	42	65	34	46	102	43	89	38	39	38	45	34	71	34	32	36	30	85	47	44	38	81	71	49	77	55	19	56	41	16	29	36	56	93	44	42	40	40	23	34	16	27	36	48	39
CELSR3	ENSG00000008300	33	29	63	26	40	22	74	40	32	28	50	46	26	44	32	25	33	27	57	24	54	41	42	46	92	45	65	77	46	32	46	25	55	40	63	41	90	51	71	54	33	52	20	44	52	34	48	51
AASS	ENSG00000008311	25	18	71	20	23	30	45	42	27	34	28	55	19	28	40	51	40	32	18	18	54	24	30	19	53	35	37	40	31	12	38	20	27	12	32	36	30	32	49	20	28	41	18	16	24	12	21	16
PLEKHG6	ENSG00000008323	18	12	24	19	5	14	14	17	12	2	12	14	8	12	8	6	10	16	27	20	27	18	12	12	22	16	10	26	18	10	18	16	26	8	5	10	24	8	10	6	18	26	11	14	23	10	4	29
SS18L2	ENSG00000008324	14	20	4	2	4	4	2	8	6	16	6	8	5	4	12	10	8	6	5	18	14	0	6	4	26	8	4	6	6	10	12	8	6	2	12	6	8	6	6	6	2	6	6	6	10	8	4	8
MPND	ENSG00000008382	4	3	17	9	0	8	10	6	8	6	1	4	2	7	2	10	4	7	8	6	10	1	8	2	8	7	12	6	8	2	10	12	7	11	7	8	10	0	10	6	6	4	2	5	2	4	10	8
MGST1	ENSG00000008394	20	8	32	16	13	12	34	8	18	24	26	28	18	31	13	29	18	20	10	22	28	35	22	16	26	26	28	25	24	8	17	8	10	23	24	41	25	24	15	16	20	20	22	18	18	9	20	26
CRY1	ENSG00000008405	14	18	26	8	6	8	29	20	22	13	2	13	9	8	14	24	24	30	8	2	37	26	18	12	22	22	25	12	8	19	9	10	0	8	12	7	9	19	22	11	10	16	6	12	13	6	10	13
PGLYRP1	ENSG00000008438	4	0	4	0	0	2	6	2	6	6	4	4	6	2	3	2	4	4	2	0	2	6	2	0	4	4	4	4	2	4	4	0	2	4	4	0	4	8	6	2	1	2	0	9	2	2	4	6
NFIX	ENSG00000008441	16	10	26	14	50	36	30	41	20	24	18	38	22	31	19	23	19	31	36	18	28	24	34	22	63	49	22	26	32	31	42	16	28	22	30	30	39	25	30	36	11	21	15	15	42	22	40	11
ST3GAL1	ENSG00000008513	38	40	57	19	60	50	59	60	42	42	19	49	33	58	24	28	27	25	41	56	64	35	52	17	46	30	35	60	47	20	40	16	31	22	35	57	45	33	43	16	19	30	16	34	37	36	26	23
MMP25	ENSG00000008516	14	0	8	8	4	6	18	7	8	14	6	10	0	4	12	0	10	19	11	8	17	6	18	5	16	7	8	12	11	2	12	12	8	9	13	6	26	18	16	6	6	16	12	4	6	20	5	14
IL32	ENSG00000008517	16	22	24	20	25	12	22	87	53	17	49	19	12	44	12	14	36	28	14	20	28	20	27	31	41	28	22	30	36	35	20	14	19	20	34	14	24	34	35	16	8	22	22	34	16	22	45	32
PKD1	ENSG00000008710	30	10	31	34	20	21	34	18	14	40	29	26	10	65	20	42	22	18	48	10	36	20	34	25	46	38	28	59	46	22	42	31	24	30	38	36	70	31	40	40	19	43	24	10	33	26	35	30
MAPK8IP2	ENSG00000008735	14	8	23	14	12	10	16	11	20	15	8	14	12	16	6	12	14	3	28	5	16	16	12	21	32	22	30	28	20	18	16	16	22	10	26	21	31	8	18	8	12	26	13	32	16	15	16	27
MED24	ENSG00000008838	18	17	26	28	33	23	51	20	20	10	12	22	23	27	20	15	24	39	36	16	33	20	27	25	63	20	20	60	37	24	50	23	24	26	39	49	66	27	48	12	30	37	18	22	27	25	11	20
RHOBTB2	ENSG00000008853	10	15	17	11	16	20	33	6	19	20	34	34	14	12	18	8	12	15	12	8	38	15	24	16	24	21	25	18	25	12	18	8	9	15	18	20	44	19	20	19	14	12	7	18	10	10	8	10
HEATR5B	ENSG00000008869	30	31	48	26	25	20	40	83	64	47	14	45	35	22	14	33	42	38	24	47	41	32	32	22	53	49	51	22	33	27	61	13	41	8	36	28	44	26	63	37	42	29	19	29	19	38	20	40
SEC62	ENSG00000008952	44	47	41	56	113	110	66	158	56	105	70	116	65	82	52	108	51	85	38	77	46	52	90	36	80	108	85	88	70	46	61	24	90	44	40	32	82	76	128	72	48	38	36	40	82	56	58	46
RPS20	ENSG00000008988	74	268	188	211	290	232	186	697	226	336	270	510	144	312	104	190	170	258	106	346	102	102	186	170	256	250	138	484	186	294	324	132	216	144	174	82	486	198	484	366	182	294	94	278	148	254	268	178
CSDE1	ENSG00000009307	68	154	160	165	250	273	226	439	166	216	196	309	158	192	115	166	198	165	57	187	104	130	142	110	241	173	79	223	158	138	214	82	128	104	144	56	255	131	256	236	109	162	71	154	85	139	156	175
UBE3C	ENSG00000009335	23	32	54	18	32	29	45	36	43	31	37	38	22	57	25	26	53	20	42	24	56	34	26	39	50	37	26	63	39	33	61	22	18	25	37	44	89	54	64	28	54	20	32	16	32	20	34	28
REV3L	ENSG00000009413	37	59	41	46	56	31	71	113	49	36	30	38	36	32	34	74	39	41	20	24	50	34	44	40	50	44	53	51	46	17	37	10	32	19	37	47	88	36	56	29	40	33	44	16	26	38	43	43
TENM1	ENSG00000009694	23	27	48	36	39	54	38	39	56	38	54	27	28	38	71	42	72	35	65	14	69	48	54	48	57	62	63	51	32	20	54	32	42	16	38	52	70	72	62	27	36	28	27	38	33	35	30	34
PAX7	ENSG00000009709	28	27	29	16	18	20	31	16	22	20	18	16	8	14	18	15	21	20	25	12	21	20	26	31	28	33	26	20	27	16	24	28	18	14	24	26	36	32	20	18	15	35	10	12	25	17	14	22
MASP2	ENSG00000009724	22	4	11	4	10	20	26	22	14	6	16	18	4	10	8	12	12	8	32	10	33	23	10	11	38	14	16	12	18	8	14	12	16	16	12	26	18	16	20	10	11	30	12	12	13	8	14	16
IYD	ENSG00000009765	16	10	36	22	16	24	36	20	22	21	32	16	16	33	34	22	20	18	32	12	42	30	45	28	50	9	40	40	39	11	28	35	26	12	27	29	54	38	38	21	18	27	20	18	26	24	26	21
FAM76A	ENSG00000009780	4	15	16	6	2	2	26	21	20	22	3	18	6	18	12	8	4	7	5	12	10	18	26	12	26	16	10	12	10	6	8	2	9	4	8	8	14	10	17	8	17	6	6	5	8	15	12	14
TRAF3IP3	ENSG00000009790	20	28	54	38	21	12	42	43	63	20	24	42	8	30	22	17	37	24	26	24	62	29	46	43	49	32	24	44	18	18	36	16	26	18	15	18	43	41	34	44	13	28	14	28	24	18	32	30
POMT2	ENSG00000009830	28	27	59	26	33	23	65	28	22	30	34	37	14	28	32	28	28	38	54	10	74	18	50	79	68	44	37	63	48	22	56	40	34	21	57	73	83	44	59	24	29	39	26	26	32	34	51	31
VTA1	ENSG00000009844	11	28	44	10	52	22	38	36	38	25	12	26	13	32	20	31	28	17	10	6	6	27	16	10	32	20	18	26	6	16	8	8	20	15	17	34	50	29	34	32	13	22	15	12	33	24	10	20
MLXIPL	ENSG00000009950	14	6	13	4	16	20	20	16	14	11	6	18	6	30	14	6	14	19	38	15	20	6	11	18	25	20	14	18	10	6	23	15	14	9	24	24	34	14	23	28	16	18	6	8	18	6	6	26
BAZ1B	ENSG00000009954	36	47	25	31	68	56	46	112	40	48	54	61	16	58	38	26	54	26	31	72	47	42	48	64	63	34	45	56	31	29	57	36	18	34	38	25	88	24	66	28	47	50	42	28	32	28	32	50
RANBP9	ENSG00000010017	4	26	24	21	38	17	27	30	18	9	16	28	20	36	30	12	25	46	10	22	16	13	19	17	20	28	8	33	17	8	13	23	13	6	11	14	20	20	36	30	8	14	12	14	2	9	21	14
ETV7	ENSG00000010030	7	13	12	8	4	7	20	4	10	6	7	12	4	4	2	4	8	8	12	4	22	10	5	7	16	8	10	8	16	0	11	6	2	2	19	6	17	11	13	5	4	4	12	0	10	6	18	14
SPRTN	ENSG00000010072	10	8	6	2	6	4	16	24	16	16	9	10	6	19	16	16	55	8	4	6	14	16	26	16	8	14	12	8	8	10	16	4	4	4	8	15	17	15	34	18	8	12	14	22	14	6	16	6
METTL13	ENSG00000010165	16	9	18	12	14	11	27	16	10	10	12	23	13	12	22	8	21	11	10	26	22	14	27	18	27	20	10	29	26	16	28	14	12	6	8	23	10	12	20	8	12	11	12	16	10	22	16	19
DYRK4	ENSG00000010219	38	18	36	30	18	14	39	32	30	15	37	24	8	22	16	24	33	24	47	15	36	32	31	57	47	38	26	44	40	30	41	15	21	17	16	36	46	30	32	22	22	39	16	6	21	24	13	21
ZNF207	ENSG00000010244	27	69	47	48	56	28	58	81	84	38	24	34	36	63	30	64	48	60	32	44	74	38	54	23	63	30	22	60	51	38	45	44	40	23	30	50	72	37	68	38	28	54	24	23	26	43	24	50
UQCRC1	ENSG00000010256	12	14	28	16	16	10	14	10	8	10	20	20	16	20	10	34	16	8	8	12	10	12	14	20	40	26	16	22	6	26	18	22	16	16	22	16	19	10	12	12	21	14	6	14	15	8	10	14
STARD3NL	ENSG00000010270	12	8	34	13	12	13	20	34	10	10	10	18	6	12	10	14	4	4	16	4	16	17	20	26	7	25	14	24	16	12	12	14	8	2	17	21	20	20	38	20	8	26	4	10	12	8	16	11
CD9	ENSG00000010278	6	20	28	16	22	26	37	22	16	16	17	18	18	20	20	16	24	20	28	12	22	8	24	17	38	49	21	32	18	24	37	16	25	6	26	34	43	31	37	12	14	19	10	18	26	18	18	26
HHATL	ENSG00000010282	15	5	12	13	7	13	4	6	10	13	4	6	4	6	8	2	6	14	25	18	22	4	7	28	27	15	14	22	15	6	18	8	6	7	14	23	23	12	17	4	4	22	8	10	9	15	0	9
NCAPD2	ENSG00000010292	28	26	33	18	73	20	34	48	45	48	50	48	18	49	20	22	41	33	40	12	34	45	35	28	68	30	42	50	26	12	43	22	24	37	34	48	91	47	31	20	16	26	14	24	24	37	28	42
IFFO1	ENSG00000010295	4	0	13	6	8	8	16	14	16	4	14	16	6	15	18	10	8	22	26	7	22	12	14	14	18	24	22	17	14	4	18	15	14	10	10	34	26	30	20	12	13	8	17	16	5	6	19	26
GIPR	ENSG00000010310	19	4	25	20	29	14	28	25	18	10	12	18	4	15	18	20	17	19	33	6	32	12	2	26	37	8	21	34	17	12	23	16	12	10	23	16	36	28	25	26	15	30	10	4	29	13	10	42
PHF7	ENSG00000010318	8	1	24	12	6	8	10	12	16	7	28	18	4	18	4	6	6	12	24	6	24	7	12	16	16	11	11	33	12	4	8	8	10	10	9	6	37	30	22	19	5	21	8	5	9	9	8	6
SEMA3G	ENSG00000010319	12	20	20	6	10	12	26	14	23	16	16	10	12	30	12	26	12	12	28	10	28	25	14	18	36	24	22	35	15	2	22	24	23	12	25	32	13	30	16	25	16	15	7	5	16	13	11	23
NISCH	ENSG00000010322	20	20	31	24	12	27	54	24	22	35	28	27	14	28	20	20	4	29	27	18	53	20	22	38	37	25	36	27	33	37	38	18	44	22	48	24	21	34	35	25	18	22	20	20	19	20	11	22
STAB1	ENSG00000010327	23	10	48	31	20	26	59	24	23	23	27	28	8	34	34	22	22	26	47	11	58	21	35	51	43	26	26	34	28	24	38	34	37	21	40	49	61	55	47	28	36	32	22	29	31	44	16	20
FUZ	ENSG00000010361	8	2	8	10	0	4	14	10	8	14	18	4	2	18	11	8	4	6	15	8	14	13	7	14	4	14	18	12	14	6	7	2	10	2	17	8	14	10	13	9	6	5	2	0	7	2	2	3
SLC6A13	ENSG00000010379	18	8	22	12	15	8	10	4	3	22	17	13	12	14	8	12	12	12	12	4	19	13	17	17	26	30	23	20	20	4	30	28	4	4	25	26	22	30	23	16	23	22	12	8	20	15	12	32
IDS	ENSG00000010404	6	2	9	8	13	8	6	10	14	34	19	8	5	8	4	10	8	4	3	9	11	8	18	14	20	5	13	13	7	9	9	11	6	6	9	8	16	15	14	7	7	10	0	6	0	10	4	6
PRSS3	ENSG00000010438	2	4	8	2	2	2	4	13	9	4	5	6	6	9	10	4	11	5	4	3	8	11	8	4	14	10	8	10	0	14	6	10	6	4	10	14	10	6	5	4	8	6	2	4	8	2	2	6
ZNF200	ENSG00000010539	20	16	18	12	18	6	18	31	26	4	12	20	16	14	16	10	16	18	32	15	15	12	14	11	20	16	2	17	18	0	20	8	14	6	14	34	14	26	24	18	10	12	8	12	9	16	16	26
CD4	ENSG00000010610	24	22	46	18	12	22	44	15	16	12	21	8	16	20	11	9	10	28	19	27	33	20	19	31	40	21	9	39	14	10	29	20	23	10	25	14	41	29	23	12	20	16	20	11	24	12	10	20
LRRC23	ENSG00000010626	13	9	8	6	6	8	24	23	4	8	4	16	16	8	7	3	12	6	10	6	20	4	12	22	25	21	12	16	15	14	19	15	10	10	22	11	24	11	9	14	12	18	6	12	10	15	2	19
BTK	ENSG00000010671	22	34	45	37	98	39	36	102	51	48	55	55	32	30	32	32	56	44	42	56	26	36	50	25	66	60	41	62	31	36	62	35	16	28	49	35	64	32	55	40	34	56	27	24	37	37	51	37
HFE	ENSG00000010704	14	10	24	12	10	0	16	15	13	2	12	6	26	10	21	19	9	14	29	10	12	16	27	8	16	18	22	18	11	6	23	10	12	8	14	18	25	14	18	4	8	10	10	4	10	11	8	6
SCMH1	ENSG00000010803	14	34	21	10	28	20	38	34	13	15	2	22	14	23	19	9	16	24	13	30	18	24	18	17	36	26	26	25	18	16	13	12	13	11	8	12	40	28	22	27	20	35	10	11	9	12	16	26
FYN	ENSG00000010810	30	36	87	45	58	25	82	90	40	61	58	57	34	68	39	44	36	36	46	26	69	49	45	51	94	73	38	64	68	41	19	36	39	34	56	58	126	67	93	71	38	54	28	53	30	37	51	64
HIVEP2	ENSG00000010818	46	47	56	45	32	28	42	74	86	57	62	96	16	55	34	34	34	22	44	53	42	44	46	41	58	49	59	52	43	32	57	34	40	42	49	50	81	38	49	32	35	44	36	30	30	36	36	77
FMO1	ENSG00000010932	9	13	23	7	15	8	16	4	10	12	2	1	14	12	12	12	13	11	3	8	16	3	16	8	15	10	22	7	11	9	5	19	11	4	4	26	12	16	8	6	18	10	2	4	13	0	17	16
ELOA	ENSG00000011007	8	15	26	14	15	19	32	32	23	37	12	28	10	46	12	27	22	8	16	20	21	16	18	16	26	17	25	26	22	28	9	14	9	10	22	17	35	20	28	26	23	21	22	18	18	14	25	14
LYPLA2	ENSG00000011009	2	6	3	11	12	16	12	14	9	8	6	12	14	4	8	4	1	11	4	4	12	6	0	6	16	4	10	12	20	8	10	2	10	4	12	10	16	8	14	6	15	20	6	12	6	10	8	12
CLCN6	ENSG00000011021	35	32	45	15	25	34	42	30	28	32	26	45	19	35	31	14	22	23	43	13	46	33	25	34	55	42	35	42	39	5	26	20	29	10	11	26	50	41	34	7	28	28	27	32	26	10	28	23
MRC2	ENSG00000011028	19	14	7	15	13	16	21	12	10	21	8	28	8	22	16	16	29	5	39	4	30	14	34	21	46	17	27	18	16	12	22	28	15	23	49	16	28	24	21	16	18	28	13	7	24	14	33	16
NME1-NME2	ENSG00000011052	0	0	0	0	0	0	0	0	0	0	0	0	0	0	0	0	0	0	0	0	0	0	0	0	0	0	0	0	0	0	0	0	0	0	0	0	0	0	0	0	0	0	0	0	0	0	0	0
SLC6A7	ENSG00000011083	4	8	21	16	6	11	20	11	13	6	26	14	5	10	8	2	28	10	36	4	25	10	16	20	28	20	6	26	10	9	18	12	21	14	24	20	29	14	16	13	18	15	10	2	16	22	21	21
TSPAN9	ENSG00000011105	16	14	13	16	21	11	44	22	12	8	19	24	8	14	16	17	6	8	29	22	18	17	15	25	35	21	20	27	36	10	19	18	24	17	31	15	50	11	16	11	14	19	25	22	21	11	19	18
BTBD7	ENSG00000011114	36	34	36	34	28	16	33	64	42	30	41	48	20	26	29	33	22	16	16	30	36	32	36	16	45	30	24	36	40	28	51	27	20	22	20	34	38	42	50	32	16	37	23	16	30	25	14	18
APBA3	ENSG00000011132	10	4	20	12	14	4	16	10	10	10	8	10	4	4	6	4	8	4	17	2	10	8	15	8	12	9	8	5	4	4	14	10	12	12	32	14	16	7	18	10	14	5	12	0	10	2	7	18
MKS1	ENSG00000011143	40	20	50	26	34	44	52	40	28	22	26	30	22	26	16	28	28	32	41	8	33	38	27	50	44	38	47	74	28	26	30	18	30	22	44	28	36	34	26	30	18	29	8	18	28	33	14	30
ABHD5	ENSG00000011198	8	27	32	16	20	26	13	26	52	6	18	26	46	16	14	10	22	18	4	4	54	27	16	12	25	43	17	23	20	10	15	17	14	8	24	16	40	31	28	12	12	22	13	9	20	16	4	11
ANOS1	ENSG00000011201	24	19	19	28	13	6	13	4	20	10	14	22	14	16	14	18	18	14	12	18	20	12	17	2	20	8	19	16	34	10	39	16	16	12	12	18	16	13	23	16	14	19	18	9	10	13	19	18
AKAP8L	ENSG00000011243	19	6	22	22	20	7	11	24	24	16	21	34	11	12	18	18	12	19	11	27	27	10	14	20	44	21	25	21	25	18	18	10	22	14	19	39	68	27	46	19	12	9	11	21	25	12	17	8
MBTD1	ENSG00000011258	15	29	24	38	21	41	40	23	54	53	22	21	12	13	14	25	32	14	11	14	24	30	32	18	37	46	20	29	28	22	22	10	26	11	19	33	42	20	42	25	20	16	10	25	23	18	10	10
UTP18	ENSG00000011260	18	12	16	12	9	21	14	20	33	13	22	18	7	10	13	4	18	16	24	0	15	10	11	10	29	14	8	27	22	10	15	16	21	14	14	10	26	14	17	22	16	10	16	12	10	14	13	2
RNF216	ENSG00000011275	32	30	13	24	39	28	51	30	22	42	32	36	20	54	31	22	21	33	34	30	62	41	37	44	29	50	30	40	38	24	37	26	22	26	42	42	77	31	52	28	22	46	19	18	24	22	24	36
TTC19	ENSG00000011295	10	12	14	8	21	11	19	12	17	8	9	4	12	26	12	14	10	16	11	6	27	10	18	21	16	24	23	6	8	0	12	16	10	21	17	10	26	19	12	11	12	20	7	4	18	4	6	18
PTBP1	ENSG00000011304	28	16	63	32	52	14	41	72	34	40	20	62	20	46	34	28	34	21	32	40	39	35	34	38	40	58	29	53	38	26	28	30	32	46	50	25	85	51	51	41	42	26	25	34	20	28	38	36
DPF1	ENSG00000011332	11	8	17	15	5	7	12	24	20	22	31	12	16	11	20	11	6	15	42	6	30	10	34	19	36	34	30	30	24	8	18	14	11	17	17	40	28	23	20	16	25	20	17	20	12	1	8	30
SYT7	ENSG00000011347	25	12	21	30	20	32	36	24	31	11	25	22	12	34	25	8	18	21	36	23	25	34	34	25	45	28	10	12	28	21	41	35	18	14	63	30	40	35	15	33	28	15	10	21	23	20	22	31
LARS2	ENSG00000011376	36	19	51	21	37	33	66	57	34	12	36	46	16	48	26	30	34	46	62	8	67	34	40	24	78	52	40	38	30	38	46	32	47	29	54	51	65	27	58	37	32	42	34	16	20	16	24	32
PIK3C2A	ENSG00000011405	19	26	48	43	44	42	74	69	60	47	34	34	16	14	22	26	34	43	28	39	43	24	46	29	66	26	48	22	22	21	47	38	10	11	19	38	60	32	71	45	45	41	30	34	28	47	24	49
PLAUR	ENSG00000011422	12	24	14	10	12	19	28	16	10	16	28	30	12	16	25	10	16	9	16	8	19	12	23	6	35	22	28	32	15	12	30	21	14	4	27	26	35	24	7	10	8	20	14	10	12	10	8	16
ANLN	ENSG00000011426	4	22	28	10	19	14	27	43	16	20	16	34	15	17	22	38	6	15	16	12	16	27	31	20	32	20	12	18	27	18	20	11	6	2	8	11	25	18	26	16	20	22	20	13	18	2	8	14
WIZ	ENSG00000011451	14	18	40	28	24	24	24	34	23	10	18	24	16	32	24	24	2	21	33	8	38	33	40	26	52	18	26	30	41	13	26	10	26	20	36	36	34	24	27	19	22	31	11	25	24	24	10	31
RABGAP1	ENSG00000011454	40	18	49	30	46	34	38	63	35	50	52	27	25	18	58	17	34	28	15	34	34	38	27	31	58	44	38	37	38	32	34	30	21	12	22	28	67	59	49	33	18	22	23	12	15	22	48	38
DCN	ENSG00000011465	36	23	43	46	28	22	33	36	32	52	34	29	24	31	36	42	46	26	44	6	66	29	40	25	67	55	32	42	22	38	49	19	27	20	6	40	63	22	49	40	24	22	24	18	22	11	14	16
QPCTL	ENSG00000011478	6	4	8	2	6	14	8	10	0	8	8	7	4	0	2	2	6	4	15	8	12	8	0	2	17	10	6	14	8	3	9	2	6	10	10	10	8	13	2	4	6	12	1	12	7	3	6	10
PPP5C	ENSG00000011485	21	15	18	14	21	8	23	34	35	16	13	24	16	10	11	12	6	26	28	22	33	25	24	30	26	26	31	33	11	26	12	9	14	6	22	30	52	22	35	21	12	17	14	20	22	19	10	32
CEP68	ENSG00000011523	20	26	28	24	21	18	30	19	30	31	50	24	18	42	20	20	22	24	24	18	41	18	32	19	30	24	25	34	24	18	38	30	20	30	14	48	59	36	41	32	24	28	14	24	13	20	18	16
MAP4K3	ENSG00000011566	9	13	16	10	26	9	30	30	19	27	14	13	19	32	12	22	18	16	18	3	23	20	18	16	18	21	21	34	23	12	22	9	12	8	17	24	24	27	17	9	16	26	6	13	6	6	21	15
ZBTB32	ENSG00000011590	2	2	7	7	8	8	10	6	14	2	6	18	7	6	12	12	1	2	22	0	22	4	12	10	10	5	16	4	12	6	6	8	11	10	11	12	10	8	14	8	2	2	0	8	4	12	4	6
TYROBP	ENSG00000011600	8	36	13	38	14	10	18	74	26	20	17	40	20	34	10	14	22	12	18	10	12	14	32	16	23	24	12	44	24	30	28	30	16	16	28	15	38	26	29	24	22	23	10	14	14	18	22	26
LDAF1	ENSG00000011638	6	13	8	14	6	8	12	6	12	5	6	6	9	10	0	10	22	6	5	10	18	7	13	16	16	12	8	5	14	4	7	15	4	2	10	20	18	12	22	13	5	8	10	12	10	8	9	12
GABRA3	ENSG00000011677	8	4	26	5	16	5	23	33	2	16	15	8	2	14	10	22	12	18	19	10	49	12	16	18	42	19	15	23	22	22	14	12	13	8	14	17	32	10	21	8	12	27	6	8	16	16	15	20
BRCA1	ENSG00000012048	37	14	58	34	59	23	52	54	32	24	55	47	24	40	30	61	44	50	35	38	71	45	35	48	52	70	36	65	39	32	52	23	50	24	34	46	79	56	73	32	27	49	27	40	47	40	33	28
ERCC1	ENSG00000012061	13	12	7	18	15	8	42	18	18	17	2	13	2	23	5	16	18	14	27	19	11	13	25	19	30	32	9	16	24	9	35	13	8	11	19	6	35	14	37	20	19	33	9	24	25	10	16	10
CD22	ENSG00000012124	16	28	20	24	36	44	51	39	19	35	50	33	20	26	15	41	36	36	29	18	50	20	36	24	51	34	46	55	38	28	39	25	20	26	28	39	61	37	51	48	16	34	15	24	24	18	9	19
SEMA3B	ENSG00000012171	20	8	14	4	6	10	28	24	8	6	12	18	4	24	10	12	4	20	32	22	34	11	17	16	30	14	14	14	16	12	16	24	12	14	18	34	20	24	32	10	8	24	18	20	20	8	8	10
MBTPS2	ENSG00000012174	26	11	7	14	9	13	16	16	17	17	14	16	22	11	21	17	10	14	8	4	35	27	13	13	34	23	19	27	10	12	24	12	11	13	10	24	16	16	36	30	14	12	16	4	16	6	19	7
PRICKLE3	ENSG00000012211	10	14	2	20	11	4	16	22	2	8	7	9	0	4	6	9	11	10	16	6	8	10	16	14	16	10	10	7	14	6	19	14	5	17	18	26	14	12	12	2	4	11	4	10	18	14	2	10
LTF	ENSG00000012223	30	31	35	18	38	24	31	26	23	31	19	20	28	10	17	8	14	10	30	18	16	20	17	16	37	25	16	19	18	5	24	10	13	7	16	16	40	19	24	8	17	17	25	6	24	25	8	15
EXTL3	ENSG00000012232	48	26	52	34	32	54	56	37	40	30	58	40	38	44	50	32	48	44	54	20	72	63	54	68	117	52	50	62	55	31	50	56	33	37	28	62	85	64	70	38	44	38	18	51	36	40	32	58
NR1H4	ENSG00000012504	20	1	2	8	22	8	17	7	8	10	16	8	6	10	8	16	8	0	9	0	12	12	10	12	29	13	8	8	5	15	23	20	15	2	8	7	19	10	14	10	6	12	13	6	14	6	5	14
ELOVL5	ENSG00000012660	17	20	32	34	10	28	47	61	31	59	90	66	10	23	14	18	15	32	16	28	44	14	32	23	42	26	28	42	33	28	28	14	23	26	28	32	58	18	43	20	16	24	13	14	16	22	22	18
ALOX5	ENSG00000012779	11	19	31	14	20	25	37	56	15	28	26	20	28	11	14	10	26	21	29	28	18	20	13	29	25	16	14	30	15	32	22	17	24	18	28	26	40	38	41	25	28	19	18	16	23	22	22	15
KDM5D	ENSG00000012817	0	0	0	0	0	0	0	0	0	0	0	0	0	0	0	0	0	0	0	0	0	0	0	0	0	0	0	0	0	0	0	0	0	0	0	0	2	0	0	0	0	0	0	0	0	0	0	0
CALCOCO1	ENSG00000012822	35	37	51	46	51	32	48	60	52	58	52	62	16	32	34	32	20	36	42	28	36	23	54	35	63	52	46	45	24	18	45	28	33	19	51	43	67	64	59	32	18	70	31	29	40	24	27	38
UBR7	ENSG00000012963	16	11	6	2	12	6	6	18	8	9	16	12	6	8	4	18	5	7	16	6	12	12	9	6	12	22	16	18	16	4	14	2	14	18	11	8	22	16	22	14	4	22	12	2	15	3	6	6
MAP4K5	ENSG00000012983	28	17	35	34	28	42	41	52	20	38	78	42	25	28	31	30	33	58	23	9	35	37	42	25	32	35	34	27	21	14	29	22	14	10	15	15	52	45	51	50	29	22	22	18	30	7	6	14
EHD3	ENSG00000013016	22	10	22	34	26	30	27	54	20	38	8	32	28	14	4	22	20	12	15	31	28	13	18	14	26	24	12	30	10	14	22	30	12	14	30	24	42	28	14	20	12	12	18	38	14	21	17	14
PSMC4	ENSG00000013275	10	15	8	20	9	9	25	29	20	2	14	18	8	16	12	16	23	27	12	20	30	14	30	8	14	11	12	22	18	14	9	16	24	8	18	16	35	23	22	20	16	10	8	9	18	18	31	16
MAN2B2	ENSG00000013288	36	21	39	14	13	39	38	30	27	15	30	22	18	13	16	14	17	26	46	12	36	14	25	24	46	34	21	39	42	14	38	34	35	4	40	21	52	22	26	31	12	30	23	13	20	12	16	40
SLC7A14	ENSG00000013293	34	18	42	17	42	32	39	29	22	29	20	24	18	8	13	21	24	32	40	8	38	38	27	32	54	22	36	37	29	12	35	18	10	16	28	34	33	26	43	24	15	45	21	6	27	14	19	22
CLDN11	ENSG00000013297	8	6	8	4	16	20	8	11	4	3	8	8	8	4	10	10	2	18	10	2	20	16	6	10	25	20	16	14	2	2	10	8	12	14	2	7	16	19	14	4	8	6	4	4	8	6	8	18
SLC25A39	ENSG00000013306	18	36	34	22	84	38	32	48	22	30	42	46	14	47	12	24	14	58	34	38	32	24	38	18	40	30	48	46	44	24	36	12	36	24	40	28	34	56	60	21	30	24	15	32	32	30	38	26
MVP	ENSG00000013364	18	7	39	24	22	26	61	44	41	18	30	26	23	31	26	12	18	33	28	22	30	19	39	20	35	42	34	18	25	32	39	41	29	20	34	33	47	28	35	18	19	27	16	14	14	17	25	30
NUB1	ENSG00000013374	11	26	35	17	60	15	18	53	21	19	36	33	16	13	20	27	41	35	28	42	16	10	24	26	25	29	36	38	20	22	26	22	15	23	21	27	57	18	38	40	12	18	15	10	14	23	35	17
PGM3	ENSG00000013375	32	47	66	42	41	22	49	43	58	29	32	48	34	30	35	32	64	44	55	20	58	62	51	48	87	38	28	47	55	30	96	20	48	28	50	52	88	62	76	30	21	54	50	30	24	36	28	17
RWDD2A	ENSG00000013392	8	10	8	2	6	12	11	10	16	8	6	6	4	8	12	10	6	12	10	8	16	14	14	14	28	18	18	16	6	8	16	12	8	4	10	14	18	2	6	14	3	6	10	4	6	7	9	6
CLK1	ENSG00000013441	20	39	23	16	13	24	25	14	36	6	18	15	24	18	23	34	27	19	14	8	24	19	27	18	40	19	42	40	19	16	26	10	13	12	21	14	30	6	35	22	10	20	16	23	15	11	16	11
POLR3B	ENSG00000013503	23	26	28	19	17	20	25	19	23	15	16	16	12	22	15	22	10	26	6	4	50	33	16	11	29	31	14	17	27	12	35	33	22	14	8	24	32	11	35	19	16	37	8	9	14	12	19	26
ANGEL1	ENSG00000013523	20	14	25	11	8	20	20	12	15	19	15	19	6	8	12	8	16	10	8	12	24	17	7	18	32	20	22	20	14	26	20	8	10	6	18	15	38	18	26	15	4	17	6	6	20	10	3	36
RNF14	ENSG00000013561	20	16	26	28	78	46	30	28	23	40	64	52	36	20	14	28	16	43	10	35	33	32	47	10	48	32	23	39	28	16	27	4	4	14	22	20	25	40	31	14	20	24	8	17	14	33	10	28
DNASE1L1	ENSG00000013563	2	6	2	4	10	9	21	11	8	8	3	8	5	6	4	6	6	6	9	8	12	4	4	2	20	9	5	10	7	6	8	2	6	5	4	2	14	6	16	4	10	17	2	2	12	9	3	6
DDX11	ENSG00000013573	40	23	41	16	25	18	41	36	41	22	29	30	4	32	15	24	24	40	17	24	20	22	33	16	49	33	43	19	13	16	13	22	33	30	43	35	45	35	39	18	25	28	22	10	28	26	14	26
HEBP1	ENSG00000013583	8	10	10	7	16	12	12	6	14	14	4	10	4	6	6	6	22	10	8	6	10	10	3	12	11	15	6	32	2	4	18	8	6	15	11	8	4	12	6	5	8	6	0	6	16	10	9	9
GPRC5A	ENSG00000013588	21	19	46	23	24	8	8	24	16	14	32	22	10	24	12	14	8	12	44	10	28	28	15	14	51	24	41	34	30	13	21	15	46	12	30	36	42	30	27	18	16	21	4	16	24	14	8	24
MAMLD1	ENSG00000013619	24	4	20	28	30	18	34	16	26	8	26	4	10	14	18	19	16	18	37	2	47	14	17	23	38	28	24	35	23	12	39	17	24	8	37	17	54	12	26	22	12	21	8	22	12	14	26	23
CD6	ENSG00000013725	10	19	37	27	18	23	42	20	18	18	15	17	12	12	27	10	15	23	11	8	21	32	14	14	43	37	17	34	18	16	32	20	16	24	33	31	27	37	21	20	18	32	25	26	19	16	15	27
TACC3	ENSG00000013810	18	18	22	22	19	18	32	33	24	18	28	28	16	35	23	20	13	30	36	20	24	16	15	20	33	38	27	17	27	20	35	22	20	30	44	23	46	32	26	21	12	43	16	21	17	26	24	20
UFL1	ENSG00000014123	36	21	20	19	12	10	18	24	27	17	28	27	16	10	8	18	16	24	5	6	30	11	32	28	14	16	22	18	18	12	19	7	8	2	15	19	27	30	42	25	11	20	13	18	11	6	16	20
POLA2	ENSG00000014138	24	21	4	11	8	32	44	26	18	18	9	34	12	22	23	8	26	16	16	10	35	22	34	21	42	17	15	16	22	10	24	10	10	24	9	30	39	18	34	4	22	22	12	17	22	18	14	17
ZC3H3	ENSG00000014164	10	2	18	8	8	4	4	8	16	8	9	8	4	15	11	8	10	11	24	2	14	6	19	16	23	20	12	16	15	9	10	8	4	6	9	8	36	18	8	17	16	12	6	0	15	6	6	6
CAPN1	ENSG00000014216	6	12	36	24	35	25	34	65	21	30	35	41	24	30	26	18	24	14	22	15	37	30	37	30	39	43	21	32	35	32	30	26	26	12	55	34	54	51	42	39	20	28	15	30	16	53	32	40
ACP3	ENSG00000014257	14	17	10	10	6	17	8	16	14	14	10	20	13	6	16	14	32	7	12	6	25	17	5	16	23	2	8	22	12	8	8	10	9	8	10	26	24	8	16	8	4	22	10	7	0	7	14	14
MDH1	ENSG00000014641	12	24	14	17	20	12	12	38	13	11	30	26	26	22	14	18	40	11	8	6	10	15	18	12	30	6	12	32	21	5	16	23	18	6	11	14	48	23	24	21	9	18	10	12	8	8	10	18
SLC30A9	ENSG00000014824	20	12	25	41	9	32	38	50	50	16	23	22	26	22	26	20	41	19	23	46	30	20	51	14	48	40	28	16	34	16	25	17	17	20	16	15	59	33	30	27	34	34	37	26	11	24	17	28
MTMR11	ENSG00000014914	38	21	12	15	32	8	16	20	11	8	26	10	24	19	10	16	20	22	24	21	38	20	28	23	38	26	28	34	10	14	13	6	16	24	38	28	40	28	18	18	10	20	4	18	14	30	22	25
COX15	ENSG00000014919	6	4	11	10	10	6	8	16	17	15	18	8	10	10	10	4	6	10	16	0	14	14	22	10	16	11	14	14	8	8	15	6	28	14	10	4	10	12	11	18	9	6	8	4	8	11	16	4
CCDC88C	ENSG00000015133	33	34	48	44	50	40	50	58	65	41	50	61	14	46	48	42	29	66	54	28	64	36	56	34	96	89	74	99	39	35	73	27	37	47	63	46	109	41	53	38	43	50	30	26	35	38	36	73
YAF2	ENSG00000015153	28	20	34	24	24	24	45	14	28	20	22	22	10	54	30	16	49	27	18	6	28	24	40	14	78	20	24	26	34	24	20	20	24	18	12	20	53	23	38	26	12	36	12	12	12	8	16	16
ZMYND11	ENSG00000015171	27	50	57	56	48	64	43	68	48	49	52	72	24	44	50	39	60	60	48	54	62	49	55	36	123	66	50	48	57	47	43	29	39	30	59	44	106	50	89	57	47	56	38	42	45	30	30	33
WAS	ENSG00000015285	11	33	26	33	21	18	38	48	30	24	33	43	16	36	10	18	30	37	46	40	44	18	36	34	40	36	23	40	35	32	31	30	23	35	28	33	53	34	36	42	16	25	9	36	30	37	38	26
DPEP1	ENSG00000015413	6	13	4	6	6	1	12	6	16	0	11	8	0	14	8	6	2	6	8	2	15	3	22	12	14	10	12	5	8	2	6	8	10	10	11	11	14	4	6	6	4	12	8	2	11	6	2	20
BID	ENSG00000015475	16	10	8	20	30	24	19	36	16	14	14	17	18	22	6	14	8	7	20	14	9	8	12	4	36	20	20	31	22	12	23	16	22	6	16	16	41	28	14	31	6	33	16	10	17	21	16	25
MATR3	ENSG00000015479	4	12	12	8	14	8	14	15	6	11	22	12	6	11	6	22	8	8	10	20	16	12	26	4	14	18	10	13	23	11	6	12	4	10	12	18	32	19	9	19	14	14	6	2	16	0	6	16
NPC1L1	ENSG00000015520	20	8	21	15	10	30	37	10	16	21	22	17	13	27	16	17	16	16	30	26	29	17	18	22	20	35	17	32	18	10	43	33	30	34	31	16	38	26	27	5	16	27	8	12	10	22	22	33
XYLT2	ENSG00000015532	19	7	12	15	12	8	22	12	6	13	4	10	8	40	13	10	18	12	15	10	12	10	16	6	20	18	18	20	12	6	24	6	3	10	14	16	26	10	16	8	5	8	8	6	18	7	1	8
RGPD5	ENSG00000015568	0	0	0	0	0	0	0	0	0	0	0	0	0	0	0	0	0	0	0	0	0	0	0	0	0	0	0	0	0	0	0	0	0	0	0	0	0	0	0	0	0	0	0	0	0	0	0	0
STMN4	ENSG00000015592	10	7	9	4	18	16	8	8	8	30	8	12	8	8	0	4	18	10	17	8	14	6	20	10	18	20	8	13	15	2	17	11	14	12	6	16	16	6	18	12	4	10	12	10	7	14	11	6
NUDCD3	ENSG00000015676	23	30	56	38	16	60	25	45	42	28	30	24	12	24	22	14	26	21	48	12	52	18	48	42	43	48	52	31	36	23	28	18	46	30	42	32	48	52	37	32	28	26	18	20	22	19	16	47
ISL1	ENSG00000016082	22	0	8	8	8	10	6	14	2	9	9	8	10	8	3	10	0	10	4	0	16	14	10	4	10	8	14	14	10	10	12	9	6	10	12	9	3	6	18	2	12	4	3	2	12	2	0	3
CHDH	ENSG00000016391	20	11	10	4	10	8	10	14	6	15	12	42	9	24	12	18	10	8	38	2	28	12	12	4	24	17	15	16	20	24	16	12	14	16	11	22	18	31	20	12	14	20	10	10	6	13	13	19
IL20RA	ENSG00000016402	16	10	10	4	12	16	8	14	18	6	12	6	6	4	12	10	4	9	11	6	12	10	11	9	28	32	22	13	9	2	15	9	5	12	8	8	18	8	2	13	2	18	10	6	9	10	25	11
CLCA1	ENSG00000016490	6	8	6	8	18	12	8	11	7	20	8	15	6	3	10	4	8	12	8	4	14	21	31	16	10	13	7	12	10	8	16	12	14	4	4	26	16	8	11	8	6	8	4	5	11	11	2	6
CLCA4	ENSG00000016602	6	14	10	11	6	2	12	12	14	2	14	9	20	2	4	15	5	6	0	2	9	3	21	2	21	14	16	12	12	2	14	8	10	6	6	10	4	10	12	2	10	8	9	4	6	2	6	2
GLT8D1	ENSG00000016864	19	6	2	0	4	12	14	16	19	11	4	16	6	12	5	14	4	6	17	10	12	10	11	9	18	8	8	7	13	2	15	8	4	2	10	10	20	18	10	9	7	10	8	17	10	14	4	8
ATP2C1	ENSG00000017260	43	38	34	26	28	33	38	28	30	34	19	24	20	40	26	32	44	33	34	6	27	29	26	31	39	20	26	43	33	21	29	15	32	19	28	30	52	25	52	27	14	49	22	16	29	17	38	12
IGF1	ENSG00000017427	7	8	6	8	2	10	12	19	0	9	10	8	0	4	5	4	6	23	0	4	25	6	8	8	8	8	6	15	3	2	12	3	8	4	7	12	26	10	12	6	2	5	6	7	6	3	12	2
SLC38A5	ENSG00000017483	18	18	38	24	36	16	36	31	25	27	32	50	24	24	20	16	16	30	20	18	46	8	39	30	40	33	27	30	43	18	51	26	31	10	30	14	56	33	32	25	14	16	18	27	21	22	20	38
RALBP1	ENSG00000017797	6	31	42	41	49	22	45	36	40	57	53	58	33	33	22	40	22	46	19	44	42	41	44	28	48	58	41	27	40	32	22	28	36	28	40	34	76	26	53	40	22	53	17	30	30	13	28	17
RUFY3	ENSG00000018189	20	26	38	32	36	22	34	38	30	25	6	23	27	27	17	31	34	22	24	24	34	32	47	28	42	30	45	24	28	16	22	20	18	12	18	36	66	31	36	30	22	22	20	19	14	16	18	18
CNTN1	ENSG00000018236	20	23	24	28	29	18	27	15	22	19	19	27	17	7	26	5	36	29	16	13	47	25	42	19	23	20	9	21	7	22	16	22	18	8	4	29	24	18	34	17	12	22	6	8	18	20	12	8
SLC11A1	ENSG00000018280	16	12	20	20	16	11	22	27	6	27	27	32	22	20	4	4	15	12	30	5	24	7	42	22	62	34	18	35	16	12	24	22	11	28	25	10	54	36	27	21	18	23	22	12	14	14	6	30
WWTR1	ENSG00000018408	35	46	34	37	45	18	44	81	31	51	28	31	35	28	56	17	38	26	29	40	32	35	46	39	69	38	19	69	38	26	26	17	23	16	16	24	37	60	40	62	31	52	40	34	28	32	16	28
AGPS	ENSG00000018510	48	42	54	56	33	46	40	62	44	54	58	82	19	32	24	30	20	46	35	36	68	50	58	40	66	74	48	46	40	24	59	36	40	26	34	57	86	45	67	26	16	35	30	20	24	22	28	31
ZNF806	ENSG00000018607	0	14	5	4	4	10	8	0	10	6	8	2	0	2	0	2	12	0	4	2	8	14	0	2	6	8	6	16	6	0	28	0	0	4	2	4	6	10	4	8	2	4	2	6	4	2	0	2
STEEP1	ENSG00000018610	10	4	8	8	8	19	18	17	16	12	12	12	4	9	8	12	8	14	8	2	7	6	10	10	12	2	6	7	4	2	8	4	20	9	10	15	13	4	14	15	18	18	14	6	10	4	7	19
ATP1A2	ENSG00000018625	36	27	32	32	30	33	38	14	7	29	41	10	6	12	19	16	18	21	29	21	33	22	42	29	54	40	24	35	44	14	32	39	29	40	39	43	52	23	21	39	24	16	21	27	37	23	22	16
TTC27	ENSG00000018699	20	15	28	12	22	11	17	26	37	12	21	18	12	12	13	25	22	15	18	18	18	20	16	11	31	18	22	27	24	7	16	21	14	14	20	20	54	29	43	20	5	14	7	27	11	16	16	4
ZNF582	ENSG00000018869	10	4	8	12	10	4	10	6	6	6	2	4	0	14	2	4	6	6	6	0	14	0	6	4	26	3	8	6	12	0	10	2	8	2	2	0	11	2	2	0	4	8	6	4	0	11	4	10
VSIG2	ENSG00000019102	10	4	2	3	7	0	12	3	2	11	10	4	8	0	4	12	2	12	8	8	12	5	9	3	10	11	10	10	5	12	4	11	8	2	18	4	25	6	19	5	7	6	3	8	5	9	6	8
PHLDB1	ENSG00000019144	88	36	100	56	70	37	73	66	74	50	81	72	29	61	64	36	49	59	89	30	94	86	94	59	86	69	110	125	63	43	93	58	84	68	90	66	141	110	65	68	46	72	71	27	66	76	55	80
MARCO	ENSG00000019169	4	5	8	8	6	6	18	4	6	9	4	2	2	10	9	9	10	16	11	2	16	19	11	9	20	14	12	12	6	4	18	15	25	12	15	19	27	18	8	2	10	11	10	2	14	6	10	23
CYP24A1	ENSG00000019186	18	15	15	6	12	10	23	12	7	36	6	12	20	18	16	20	11	8	24	2	9	13	18	18	23	16	12	33	17	10	8	22	20	4	16	25	28	22	19	25	4	15	12	11	14	20	5	14
PRDM11	ENSG00000019485	38	12	23	20	18	55	60	50	26	36	20	34	19	34	37	32	26	22	58	15	48	52	44	45	71	49	51	70	40	25	31	28	29	48	54	70	68	57	32	39	16	50	16	21	24	14	38	50
SYT13	ENSG00000019505	12	9	24	0	12	10	24	21	8	4	14	22	4	10	18	8	6	16	18	4	12	16	14	20	21	12	21	15	16	9	23	8	14	4	8	12	22	7	21	15	10	14	11	10	4	12	12	10
SNAI2	ENSG00000019549	5	8	12	8	20	4	10	11	14	4	18	12	10	8	8	8	8	4	14	4	12	2	2	4	18	14	14	10	10	10	6	6	8	6	4	6	2	22	10	5	6	12	2	2	6	8	4	10
CD74	ENSG00000019582	69	120	147	105	84	101	234	322	142	157	90	145	58	123	56	87	96	136	54	134	58	51	76	67	128	114	44	130	82	126	114	62	98	92	83	66	278	116	190	122	101	92	52	142	64	168	122	106
HGF	ENSG00000019991	9	28	34	45	38	13	46	20	25	22	42	18	16	14	14	30	22	21	23	2	25	10	33	22	72	33	23	20	32	16	24	16	18	18	9	28	40	24	33	25	33	12	12	20	18	6	4	10
ZRANB1	ENSG00000019995	7	4	8	22	24	18	14	32	8	12	12	17	8	13	18	20	8	28	12	12	8	12	16	8	30	7	6	19	4	4	8	2	11	10	6	8	10	18	12	14	8	14	14	7	14	5	10	18
NCDN	ENSG00000020129	12	10	31	8	11	12	19	2	16	6	10	8	4	14	7	14	20	2	10	12	10	8	14	16	10	16	9	9	13	6	24	6	14	10	20	10	23	22	10	19	4	18	4	14	5	9	8	13
ADGRA2	ENSG00000020181	8	7	21	15	4	12	16	5	31	36	22	13	6	11	16	0	16	14	20	4	28	6	16	12	29	24	7	16	30	10	27	18	23	14	39	14	40	29	21	14	2	15	8	24	27	10	4	16
CCT8L1P	ENSG00000020219	6	0	2	4	0	2	0	0	6	0	0	0	9	2	2	0	4	2	2	0	14	4	8	6	6	4	4	4	4	6	14	6	4	2	4	8	14	4	10	4	6	2	4	2	6	0	2	6
ZFP64	ENSG00000020256	20	9	36	20	32	20	33	22	29	30	20	30	16	24	22	14	24	28	27	4	28	26	11	27	50	28	23	27	26	14	24	24	23	24	11	17	30	6	36	7	22	30	14	10	24	18	25	26
MNAT1	ENSG00000020426	6	2	14	19	4	8	24	11	19	11	16	3	7	6	5	11	13	4	10	14	15	14	15	9	16	14	8	14	2	10	14	0	7	2	2	18	10	10	22	10	12	8	4	6	2	3	6	12
SAMD4A	ENSG00000020577	34	59	73	56	47	50	49	42	24	35	34	46	22	62	38	62	61	33	40	30	67	35	56	76	81	58	36	61	60	26	33	45	39	25	60	41	63	62	62	48	34	77	26	40	42	38	51	39
RUNX3	ENSG00000020633	8	45	46	44	44	27	50	62	40	17	38	38	13	38	28	22	24	26	32	40	29	32	42	26	30	28	26	44	32	33	22	36	36	26	30	20	46	43	32	48	28	30	15	35	25	18	48	20
MRE11	ENSG00000020922	34	29	28	38	20	16	33	33	24	29	25	24	34	14	34	26	10	33	20	31	24	16	20	16	48	24	20	29	26	10	12	24	30	7	13	16	35	31	48	22	19	26	16	16	9	21	15	22
PLEKHB1	ENSG00000021300	28	27	20	11	22	12	36	18	18	30	6	24	34	26	20	8	19	16	23	9	29	18	29	20	56	50	22	24	24	20	32	15	18	16	22	27	40	29	18	19	12	20	24	20	17	26	16	16
SERPINB1	ENSG00000021355	8	31	25	40	37	20	32	80	42	58	26	38	26	33	37	30	17	22	10	38	16	27	18	22	36	30	15	30	38	22	28	8	34	32	18	25	64	12	61	41	16	20	16	19	30	30	32	29
CYP3A43	ENSG00000021461	4	6	6	14	17	4	20	10	10	5	11	22	6	2	2	4	18	12	22	6	8	12	20	4	20	11	10	12	12	4	20	6	7	6	7	8	14	2	16	7	10	6	8	8	4	2	5	9
SLC7A9	ENSG00000021488	11	6	8	4	4	9	6	2	14	4	4	6	6	6	6	6	4	10	14	3	20	8	9	11	11	12	16	10	8	2	10	9	6	6	8	14	12	6	17	4	8	14	8	11	4	6	11	12
SPAST	ENSG00000021574	19	29	33	48	48	22	42	33	32	35	30	19	14	30	14	30	15	40	4	24	36	26	10	25	12	29	26	36	26	16	13	13	12	12	24	28	27	19	39	18	9	28	18	20	19	21	18	37
NRXN3	ENSG00000021645	55	48	78	39	29	32	61	46	38	34	66	34	39	53	51	54	40	39	58	19	55	72	72	44	94	49	46	78	74	30	63	46	55	38	58	79	82	59	63	34	36	53	30	39	37	35	25	77
OSBPL5	ENSG00000021762	35	12	17	25	15	16	39	29	28	6	23	17	10	48	15	12	24	37	30	24	34	10	22	35	84	28	27	58	28	16	29	10	40	16	28	31	48	37	35	24	17	24	18	12	24	19	28	27
AQR	ENSG00000021776	69	40	26	39	48	35	73	80	46	22	30	43	22	84	42	58	59	36	42	18	46	57	38	31	68	44	43	48	51	17	67	28	22	23	26	44	62	41	61	42	26	60	45	28	29	50	53	34
CPS1	ENSG00000021826	18	25	37	40	28	50	43	43	33	34	18	43	48	38	45	22	36	33	20	5	53	24	35	50	64	43	33	39	48	30	48	40	30	19	12	43	53	28	58	34	19	16	26	26	23	18	24	32
C8B	ENSG00000021852	22	11	14	8	9	12	28	13	15	9	13	20	8	5	10	3	11	5	15	10	24	23	27	25	20	20	20	13	14	6	25	16	11	14	10	14	29	11	19	8	5	9	14	10	15	12	8	19
FHL1	ENSG00000022267	36	37	32	36	42	44	30	37	14	53	21	41	12	39	27	44	30	22	24	26	24	46	22	15	50	31	22	32	32	24	29	32	21	22	42	36	51	30	39	32	24	21	18	20	24	47	9	35
RTF2	ENSG00000022277	18	14	21	11	24	15	17	29	26	17	19	32	12	20	12	17	14	13	14	16	16	18	28	7	24	22	18	22	23	10	25	16	11	12	24	19	32	20	28	13	26	8	11	10	14	12	14	19
GABRA1	ENSG00000022355	10	24	20	18	16	21	20	21	27	42	34	24	14	24	16	28	23	24	10	11	28	8	30	18	30	13	31	26	14	12	20	8	8	4	20	38	27	27	38	10	11	15	22	4	26	4	8	24
NLRP2	ENSG00000022556	11	12	18	23	29	13	46	34	10	16	24	18	7	23	20	22	17	10	21	18	26	17	20	32	54	40	18	34	22	3	20	28	24	19	31	24	29	22	22	20	16	14	13	20	22	12	17	16
SLC45A4	ENSG00000022567	14	23	30	19	12	19	28	19	23	10	14	14	6	20	15	16	6	7	33	8	19	22	24	22	26	30	20	37	22	6	25	14	10	15	14	12	30	20	16	6	15	24	8	16	14	7	24	17
RNF10	ENSG00000022840	23	65	36	59	147	70	47	104	55	22	69	112	60	69	57	32	35	65	23	66	56	24	78	45	97	84	48	77	17	44	21	30	59	42	59	40	68	66	65	52	21	31	28	28	41	47	30	67
ZNF839	ENSG00000022976	10	6	9	11	10	12	16	20	16	9	11	14	8	8	14	12	7	19	4	7	9	24	12	18	28	17	11	36	16	2	41	8	10	14	4	14	18	10	8	12	14	9	8	8	16	6	14	12
ZDHHC6	ENSG00000023041	48	14	24	16	24	14	20	21	30	11	26	38	20	20	26	22	20	26	22	15	28	34	24	12	56	29	16	16	20	13	38	14	14	16	16	22	51	20	34	8	13	16	14	6	12	18	8	18
GRAMD1B	ENSG00000023171	50	50	63	32	35	39	61	57	55	44	47	79	32	46	35	36	28	69	62	37	71	31	83	46	115	82	58	44	49	43	60	37	34	22	71	45	116	89	50	49	37	32	37	18	53	32	40	46
RNH1	ENSG00000023191	21	20	21	16	20	14	18	22	24	24	10	24	18	18	8	18	13	22	19	33	12	16	20	18	19	20	24	34	12	21	20	24	22	17	42	26	53	24	40	16	15	10	18	18	10	18	16	22
NDUFS1	ENSG00000023228	12	14	47	21	22	36	22	42	47	26	36	34	57	36	26	34	34	55	20	30	41	24	32	34	57	26	29	30	23	30	47	7	18	10	25	20	66	44	50	20	36	41	25	26	32	21	38	24
RB1CC1	ENSG00000023287	35	32	35	48	39	45	58	62	78	39	31	42	26	34	46	37	30	17	20	20	36	23	45	32	76	43	20	50	45	26	57	22	24	32	40	30	49	44	58	26	20	39	18	37	26	34	42	16
ERP44	ENSG00000023318	27	33	46	37	36	33	42	47	41	56	47	32	36	31	51	25	25	40	36	20	67	30	46	24	64	42	50	44	40	16	48	18	30	19	32	44	42	34	26	34	20	44	39	36	25	26	36	24
ALAS1	ENSG00000023330	7	8	2	22	8	15	20	20	16	8	8	16	2	28	16	15	28	10	24	17	20	10	18	13	30	18	26	31	6	0	16	9	5	6	12	21	22	16	16	12	4	14	4	10	13	26	20	10
BIRC3	ENSG00000023445	22	38	37	28	92	48	67	98	75	82	122	86	29	50	31	38	46	69	31	50	50	62	25	58	59	40	51	57	28	48	46	22	28	21	28	26	108	32	102	42	40	41	30	63	32	64	58	34
AKAP11	ENSG00000023516	28	34	24	54	53	42	30	106	52	60	47	36	38	32	36	47	51	41	28	28	54	54	20	34	54	56	28	54	20	42	40	26	50	26	28	42	58	36	55	30	26	42	14	24	14	36	26	60
GLRX2	ENSG00000023572	14	14	6	6	8	10	14	10	14	12	12	26	6	8	16	6	20	8	8	2	18	15	4	10	36	13	6	9	0	6	6	12	8	4	14	16	16	16	20	6	8	17	5	8	4	8	12	10
SNAPC1	ENSG00000023608	2	4	1	7	18	6	0	2	0	6	4	4	10	2	6	0	4	2	4	4	12	0	14	2	16	8	2	5	3	0	16	0	4	3	6	2	11	7	12	10	2	3	6	10	0	0	0	0
DERA	ENSG00000023697	23	19	24	12	7	19	12	19	29	25	15	16	7	24	15	6	32	10	15	4	32	20	12	4	22	10	10	22	21	9	14	8	9	3	20	10	22	20	17	14	12	15	12	6	7	16	24	14
STRAP	ENSG00000023734	6	10	16	30	30	18	8	30	14	36	20	21	40	20	12	17	9	38	4	18	13	5	24	7	38	25	20	14	10	8	8	16	6	6	16	15	38	4	28	22	2	22	12	22	21	8	25	17
ABCC2	ENSG00000023839	40	18	40	27	37	24	66	25	32	20	25	26	15	20	26	31	13	30	20	10	32	32	36	30	69	33	34	38	47	22	36	14	37	22	11	54	43	49	56	36	20	40	32	28	40	14	21	32
DEF6	ENSG00000023892	16	14	10	39	18	10	21	36	34	24	20	38	28	25	28	34	19	18	21	14	20	18	13	20	35	31	20	32	12	10	18	24	10	24	16	15	58	33	34	12	17	20	4	11	15	16	28	16
PLEKHO1	ENSG00000023902	25	28	54	27	30	29	32	78	20	56	41	52	22	47	10	24	30	46	36	28	31	24	28	16	78	36	22	70	30	23	45	22	40	6	70	31	57	36	59	28	14	47	18	44	15	21	28	25
GCLM	ENSG00000023909	6	26	10	16	10	8	9	12	16	18	8	16	13	19	8	18	14	25	6	4	14	6	18	12	25	10	18	14	21	13	14	10	10	8	20	8	28	20	39	12	14	22	10	2	0	13	5	6
UBR2	ENSG00000024048	35	68	48	37	69	51	43	113	75	62	69	75	45	55	56	53	52	38	19	61	66	30	47	42	98	60	37	63	45	16	43	20	44	18	29	30	43	64	72	60	37	55	28	48	30	44	34	33
EHD2	ENSG00000024422	8	22	8	6	10	10	22	20	16	14	21	24	6	6	12	6	12	20	29	8	30	8	6	23	26	34	14	20	4	8	10	8	17	16	15	8	12	20	8	16	10	14	14	6	9	14	23	22
DEPDC1	ENSG00000024526	4	22	16	14	20	18	15	20	12	10	11	14	10	12	28	16	10	8	8	20	30	18	6	8	28	10	16	10	13	14	12	14	12	4	6	22	28	12	14	8	4	12	20	4	8	0	2	11
CCDC28A	ENSG00000024862	4	11	15	2	18	7	10	15	9	0	8	0	10	18	10	4	10	8	0	2	2	5	12	2	17	6	2	16	17	5	4	6	4	2	6	4	26	1	6	12	12	8	4	2	8	12	2	6
RRAGD	ENSG00000025039	28	16	8	13	14	16	18	20	26	16	46	14	18	10	17	10	14	19	8	6	16	26	16	15	26	13	14	13	24	10	20	15	16	15	16	2	30	6	18	6	14	17	8	4	12	5	10	16
HSF2	ENSG00000025156	14	10	8	16	7	4	8	12	11	12	10	6	16	10	4	14	13	14	6	2	14	15	18	13	10	8	18	10	5	6	13	4	6	2	18	10	35	16	12	1	8	14	4	5	8	7	12	5
PHF20	ENSG00000025293	50	41	24	30	46	33	67	109	45	51	38	37	50	52	18	28	34	30	20	30	53	23	26	50	72	43	42	57	54	25	67	35	25	20	28	33	72	46	55	38	34	50	21	47	20	38	32	46
HSD17B6	ENSG00000025423	3	11	18	12	2	8	20	18	6	5	11	2	4	9	12	15	4	12	18	2	18	7	10	8	17	11	12	8	7	4	12	5	4	2	6	11	20	2	4	7	2	4	16	13	13	8	9	12
NR1H3	ENSG00000025434	16	8	28	8	16	4	22	14	14	9	24	20	6	12	4	12	8	4	20	10	22	10	20	20	22	29	20	33	20	3	22	20	12	8	12	16	27	10	27	20	18	10	2	14	10	7	8	10
TYMP	ENSG00000025708	2	2	20	5	5	2	10	18	11	12	2	6	0	9	10	19	8	16	2	20	13	0	21	14	43	14	18	16	10	14	5	27	17	36	39	10	21	13	5	10	6	14	4	10	14	8	21	16
NCAPH2	ENSG00000025770	14	6	6	6	4	2	10	16	2	6	14	12	4	21	12	2	8	14	10	2	17	3	9	19	14	11	4	15	12	2	9	6	10	12	14	25	25	10	14	5	16	12	6	14	9	16	6	14
TOMM34	ENSG00000025772	7	10	13	4	13	4	18	14	8	6	21	10	9	18	0	4	10	8	10	6	11	0	8	2	23	0	8	12	12	12	24	8	6	6	14	4	19	6	21	4	10	10	12	3	2	6	8	12
SEC63	ENSG00000025796	33	21	22	26	50	37	28	52	51	12	30	34	22	18	30	32	36	58	30	10	31	32	22	15	55	24	26	35	15	10	28	14	8	6	24	32	33	31	50	25	16	14	20	20	26	15	20	15
KPNA6	ENSG00000025800	23	14	15	28	33	39	27	53	51	48	26	30	20	50	24	18	8	12	27	32	26	25	40	29	68	34	30	47	48	10	33	19	23	30	35	32	75	37	40	30	20	20	27	16	30	33	25	35
VIM	ENSG00000026025	36	109	121	71	80	73	78	261	112	153	85	136	82	107	33	78	80	79	36	129	47	45	82	60	116	76	54	105	57	69	71	40	40	54	82	33	159	53	94	110	54	108	33	70	26	59	83	86
RTEL1-TNFRSF6B	ENSG00000026036	7	1	10	0	0	4	6	8	3	4	2	2	6	2	2	8	2	0	6	0	10	4	12	4	5	5	6	10	6	6	7	8	2	2	4	4	6	4	12	4	10	8	0	8	4	4	0	2
FAS	ENSG00000026103	81	27	74	69	62	60	86	82	87	85	64	64	64	64	64	48	63	72	64	15	110	58	81	86	132	103	65	75	57	42	57	55	47	24	40	62	91	58	89	68	59	86	22	37	80	50	55	58
RNASET2	ENSG00000026297	57	27	53	34	57	40	73	60	42	36	30	61	33	39	64	46	59	36	55	41	78	40	76	46	91	84	51	76	50	17	90	42	54	50	43	45	91	68	87	39	42	41	32	20	62	44	38	47
CD44	ENSG00000026508	55	90	46	118	96	91	99	186	76	132	110	116	62	49	46	68	75	62	34	59	62	58	68	61	113	78	60	113	65	61	82	42	67	62	68	46	153	43	104	64	64	66	22	33	43	58	60	44
KCNG1	ENSG00000026559	6	8	14	9	4	22	21	10	14	8	11	4	0	12	18	10	18	2	22	13	24	8	27	6	24	12	10	16	20	8	20	14	10	15	20	13	32	14	12	11	16	16	8	14	2	8	6	8
AGPAT4	ENSG00000026652	34	33	36	26	52	44	80	44	32	42	36	52	24	41	35	26	26	32	59	23	70	42	40	45	61	74	42	62	44	18	53	34	32	28	62	66	56	42	49	32	18	18	16	14	30	24	22	38
SLAMF7	ENSG00000026751	20	8	13	12	12	4	16	24	64	23	10	22	8	14	16	6	12	8	22	12	30	13	16	18	24	32	14	18	12	27	20	22	17	2	15	28	12	10	23	30	19	16	2	8	8	8	7	12
BTN3A1	ENSG00000026950	16	7	26	16	25	28	42	42	32	26	16	18	18	20	22	14	18	19	30	12	24	16	30	14	38	24	29	28	22	14	20	30	7	7	40	20	39	24	24	30	11	28	6	10	16	18	14	20
MIPEP	ENSG00000027001	12	11	13	8	22	10	18	16	33	18	19	11	8	10	28	16	27	16	10	4	21	24	11	6	28	8	6	11	12	1	18	16	14	7	4	21	5	16	31	13	4	24	6	4	8	2	5	14
PRKCH	ENSG00000027075	32	43	59	33	47	22	60	94	31	50	44	41	26	75	39	37	37	46	33	53	49	14	32	38	75	59	32	55	38	21	58	28	41	39	46	40	78	52	62	49	26	29	34	30	43	37	22	27
INSRR	ENSG00000027644	20	16	37	12	12	11	47	28	22	12	20	6	15	32	23	4	20	17	38	9	18	23	22	18	60	42	31	40	26	10	23	32	17	20	33	28	37	41	22	18	26	35	8	10	22	16	11	20
IFNGR1	ENSG00000027697	9	25	18	18	12	9	14	20	10	5	14	13	15	2	11	12	8	7	12	4	16	8	12	2	8	16	8	14	9	17	13	7	2	5	8	6	21	9	15	10	12	6	11	3	2	6	8	9
B4GALT7	ENSG00000027847	25	20	26	11	24	16	12	28	10	10	20	20	8	8	8	14	7	25	26	6	22	15	14	18	25	48	8	18	11	8	25	8	9	16	24	29	14	24	30	26	16	17	8	12	12	15	9	12
SH2D2A	ENSG00000027869	7	2	10	2	9	6	18	16	8	7	2	14	2	5	9	15	7	7	17	4	4	14	10	12	23	16	13	16	16	2	16	16	6	6	12	12	16	17	10	8	7	11	4	15	22	7	6	14
VRK2	ENSG00000028116	10	12	19	30	33	16	29	42	18	18	19	12	18	20	18	20	6	16	6	12	22	15	30	18	22	16	15	18	23	18	11	24	22	12	12	23	30	13	28	19	18	10	7	4	18	6	12	14
TNFRSF1B	ENSG00000028137	6	22	26	9	6	11	45	17	11	2	24	18	16	9	8	8	18	16	20	18	20	12	17	17	44	41	10	20	21	21	30	6	11	12	31	24	39	18	18	18	6	38	9	18	15	20	12	10
VEZT	ENSG00000028203	24	23	16	48	10	23	32	26	29	61	52	28	24	27	28	26	34	35	20	9	21	16	34	34	40	57	15	28	18	9	32	18	11	10	19	38	51	15	42	14	7	34	18	13	16	10	15	36
POU2F2	ENSG00000028277	22	30	37	34	46	25	61	78	56	26	55	76	28	48	34	14	34	38	62	42	48	26	49	42	46	62	47	68	60	46	89	40	50	14	57	48	58	38	57	28	25	27	31	26	55	42	45	27
BRD9	ENSG00000028310	16	32	40	10	33	20	38	23	31	23	16	44	32	32	16	16	18	29	51	26	43	31	29	36	43	33	61	52	51	21	25	48	21	29	36	34	50	54	26	30	18	38	10	6	38	20	18	60
SNX1	ENSG00000028528	31	38	33	34	39	58	49	60	42	72	46	58	42	61	32	35	53	99	43	78	52	28	86	62	67	80	39	50	41	37	47	30	27	33	44	54	82	59	58	54	37	36	20	24	50	37	38	60
TBPL1	ENSG00000028839	4	19	1	12	20	10	2	28	14	25	14	13	6	12	6	16	12	21	0	0	5	9	16	8	12	16	6	15	7	6	14	6	19	6	8	6	18	4	12	11	6	11	10	14	4	14	10	10
ARNTL2	ENSG00000029153	19	16	14	8	14	16	25	34	16	16	32	13	8	4	16	16	26	16	14	1	19	20	18	15	18	18	12	18	10	15	22	8	14	10	14	24	30	10	22	9	8	20	11	12	14	10	25	17
BCLAF1	ENSG00000029363	32	48	55	60	39	38	53	136	91	80	50	44	34	46	24	43	44	52	33	30	33	30	36	25	72	42	39	52	44	28	60	20	32	32	20	50	76	46	35	76	53	56	28	25	44	37	25	50
SLC39A9	ENSG00000029364	22	16	29	8	8	25	28	26	38	14	30	16	18	12	8	10	22	18	17	4	30	19	6	29	22	22	16	23	15	29	29	16	16	18	14	18	36	16	32	13	24	6	6	24	18	19	24	11
ANK1	ENSG00000029534	41	51	50	55	74	70	73	70	44	39	39	67	27	36	46	38	20	67	53	46	51	44	50	39	66	104	70	87	38	26	61	40	55	44	100	55	134	101	55	45	55	47	31	39	44	50	42	40
IBSP	ENSG00000029559	5	6	12	10	2	6	2	8	4	17	6	2	6	8	10	2	4	10	2	4	4	4	6	10	28	5	24	4	6	0	6	8	0	2	4	10	10	4	9	0	4	13	2	6	13	8	8	14
TFB1M	ENSG00000029639	10	1	8	3	1	6	4	8	3	8	6	5	20	5	6	4	6	6	10	0	12	8	15	6	9	21	1	18	1	6	6	8	2	2	10	16	17	6	7	13	8	2	12	10	9	10	13	22
RABEP1	ENSG00000029725	23	27	22	19	31	19	40	45	26	28	13	24	19	47	10	9	20	14	8	24	38	12	14	22	36	29	20	34	26	8	10	7	30	9	18	22	33	32	42	21	27	13	12	22	15	15	20	37
HMGB3	ENSG00000029993	4	6	8	11	20	18	20	12	22	14	4	23	10	8	8	8	2	4	14	8	22	16	26	12	37	10	16	20	15	6	24	8	12	10	6	4	12	24	15	12	8	21	16	10	4	9	13	12
NUP160	ENSG00000030066	28	16	42	33	31	29	65	32	56	43	15	46	25	36	26	26	25	33	34	36	31	33	25	21	75	37	29	23	43	30	29	29	13	14	21	35	56	45	47	37	30	38	21	25	28	23	25	25
BAK1	ENSG00000030110	12	5	20	0	6	4	8	7	12	10	3	4	16	24	13	4	10	5	14	0	12	6	11	10	5	12	5	14	19	10	10	0	12	4	13	12	11	14	15	14	8	9	10	20	7	16	12	15
MUSK	ENSG00000030304	32	14	23	34	26	23	22	22	39	33	22	28	20	9	16	24	30	28	19	4	45	18	34	33	63	24	18	61	44	11	22	22	14	10	18	24	36	18	26	10	20	27	23	15	30	19	16	20
IKZF2	ENSG00000030419	22	24	20	25	41	28	46	52	27	30	35	37	32	28	39	32	36	29	25	20	36	38	20	33	30	34	12	40	39	22	30	20	27	28	25	30	33	35	40	36	19	26	12	24	21	12	22	22
GRN	ENSG00000030582	4	14	8	3	18	8	22	14	10	13	16	5	2	8	20	6	13	16	14	12	8	0	4	16	34	14	12	6	14	12	12	14	7	5	16	2	20	8	14	12	2	3	5	16	10	8	8	8
FAM13B	ENSG00000031003	22	39	40	36	61	66	50	62	61	81	46	70	45	22	24	24	52	49	24	35	32	34	40	36	59	77	44	38	49	42	57	38	36	22	34	38	67	66	58	46	26	41	21	49	27	32	42	35
ARHGAP31	ENSG00000031081	29	30	58	48	26	35	54	108	62	42	44	63	26	37	28	28	38	38	38	30	52	31	56	35	64	54	28	64	23	20	52	17	46	34	34	20	24	58	23	20	28	26	25	45	32	12	28	18
CENPQ	ENSG00000031691	8	0	15	6	8	2	15	4	6	4	6	4	10	2	5	8	10	4	4	2	12	6	11	10	20	6	6	8	10	2	8	8	0	0	5	6	6	4	9	11	2	0	10	4	6	10	11	3
SARS1	ENSG00000031698	19	26	15	10	18	24	16	50	31	14	26	50	8	38	4	44	16	12	18	12	26	22	22	21	38	21	17	25	22	21	19	10	24	22	11	34	64	22	46	30	20	24	0	18	8	14	23	23
RANBP3	ENSG00000031823	24	15	28	26	11	22	28	50	12	33	24	30	8	34	10	32	27	43	20	22	14	31	24	46	41	12	22	41	23	24	36	30	22	24	31	29	38	46	43	23	24	36	15	9	26	17	22	39
ARID4A	ENSG00000032219	39	21	41	26	37	40	28	74	50	35	36	56	13	36	23	40	35	22	29	15	60	32	24	16	24	37	41	58	17	29	37	24	20	20	17	23	56	52	60	39	26	26	20	14	28	27	26	22
EIPR1	ENSG00000032389	22	26	19	14	28	6	26	38	15	25	20	46	0	18	12	7	33	17	43	16	24	16	11	16	20	30	21	23	16	17	19	7	18	19	40	26	32	21	36	5	18	14	18	22	20	14	12	21
PNPLA6	ENSG00000032444	12	10	38	4	15	4	34	19	16	8	15	8	8	25	12	12	3	22	39	6	20	17	22	8	45	34	24	31	31	7	29	17	31	10	23	11	40	16	19	21	14	32	12	13	17	8	11	36
IFT88	ENSG00000032742	15	18	22	21	15	16	36	24	9	12	31	21	10	6	12	17	17	20	4	8	31	7	22	15	34	12	13	18	26	26	25	4	4	8	15	21	28	25	38	21	12	17	10	8	9	10	16	10
ALG1	ENSG00000033011	24	22	22	18	22	24	29	10	35	30	18	18	18	17	19	4	26	22	36	14	31	25	39	29	40	28	20	34	30	14	27	30	30	18	24	21	32	37	28	32	14	20	10	12	20	13	24	22
ZCCHC8	ENSG00000033030	12	24	19	14	10	14	43	36	32	20	14	24	14	21	24	28	34	35	17	12	39	24	23	33	36	28	28	20	14	18	19	21	20	6	16	28	34	32	26	24	19	25	15	13	28	20	28	26
ABCF2	ENSG00000033050	10	7	15	10	4	6	12	1	1	1	4	14	2	4	4	10	10	8	24	14	16	9	10	8	12	0	2	6	6	12	8	12	6	0	12	6	4	8	4	14	4	21	2	6	6	8	2	6
CHPF2	ENSG00000033100	6	0	12	8	7	0	14	20	9	10	10	12	6	12	9	4	4	12	10	0	16	2	8	6	8	8	13	18	10	4	11	8	6	4	14	12	16	23	27	12	14	16	4	14	10	11	18	16
LRRC7	ENSG00000033122	46	45	70	57	64	48	78	58	67	75	48	72	68	65	90	59	81	66	59	24	105	62	58	67	94	74	91	72	70	32	71	30	60	49	34	81	122	80	136	65	48	65	50	38	40	48	40	83
FUT8	ENSG00000033170	20	22	17	11	35	22	19	21	54	32	20	12	27	20	12	21	24	12	11	8	30	19	22	21	37	23	21	39	36	18	21	10	13	20	14	19	31	33	34	12	12	16	16	20	27	6	20	24
UBA6	ENSG00000033178	25	39	46	35	34	26	39	54	55	32	31	44	27	44	36	26	46	48	23	30	51	43	25	14	63	35	34	41	26	33	37	28	24	12	8	35	78	48	55	44	12	33	15	20	34	20	43	30
GAB2	ENSG00000033327	26	38	50	33	62	54	65	70	26	48	43	41	42	39	42	26	56	37	36	36	47	24	59	28	61	56	47	60	33	17	44	24	35	46	52	31	66	39	34	37	34	36	26	18	26	44	40	43
ATP6V0A1	ENSG00000033627	29	23	48	34	22	43	56	42	31	32	41	54	17	14	24	30	24	45	50	34	47	55	20	24	60	76	34	48	45	18	51	34	37	23	35	60	59	30	50	43	31	51	28	34	32	16	24	27
PIAS1	ENSG00000033800	21	31	51	26	26	40	52	73	37	51	39	39	28	40	45	45	38	50	29	30	35	34	38	36	65	35	46	54	41	22	21	19	19	18	34	20	66	57	62	43	30	19	15	27	20	21	42	47
SLC4A7	ENSG00000033867	39	24	44	29	36	31	53	23	34	18	21	38	18	45	32	46	23	31	24	13	44	46	22	27	63	27	18	29	48	10	28	11	13	18	14	29	44	25	40	20	16	34	42	24	24	21	17	22
APBA2	ENSG00000034053	26	14	33	30	23	16	29	47	43	23	36	24	22	25	25	19	14	35	40	21	24	23	22	25	48	47	34	17	11	20	31	15	23	25	40	39	62	20	41	24	30	27	20	16	29	14	15	17
MAP2K3	ENSG00000034152	21	28	31	23	77	40	65	63	62	79	45	80	22	65	80	34	31	75	24	32	64	12	55	42	50	50	54	62	58	35	55	24	42	30	73	15	81	84	60	28	30	45	22	49	36	26	34	41
EFCAB1	ENSG00000034239	17	17	15	12	22	12	20	16	14	12	10	16	4	6	10	16	14	21	21	4	28	24	18	30	18	41	24	22	32	10	14	8	24	8	12	18	22	17	14	18	6	17	11	14	22	8	16	16
TMSB10	ENSG00000034510	80	204	204	127	145	151	185	494	233	233	161	226	147	195	70	141	154	128	92	254	114	105	145	166	272	150	104	269	148	158	191	113	128	161	176	68	387	162	292	306	139	178	71	190	115	203	207	216
ASTE1	ENSG00000034533	6	2	18	6	8	10	20	18	6	4	8	4	4	10	4	11	8	8	6	2	12	12	8	12	19	13	6	16	11	2	28	10	8	0	8	15	20	8	13	8	6	18	0	6	2	8	12	8
RNF19A	ENSG00000034677	6	25	26	49	84	43	32	44	40	56	31	33	22	50	26	32	37	14	21	36	46	32	26	15	59	39	19	39	27	17	28	13	20	16	20	24	33	27	51	38	12	18	14	24	17	28	37	30
PEX3	ENSG00000034693	4	4	8	10	4	2	6	15	4	7	8	4	4	0	6	24	8	6	1	0	8	8	8	3	6	6	7	12	16	4	12	6	2	2	2	6	10	2	14	3	6	0	9	2	5	2	6	1
GABARAPL2	ENSG00000034713	18	50	40	18	52	18	31	58	20	100	64	58	38	46	50	46	48	86	28	30	36	17	46	48	48	30	24	72	36	30	28	10	30	34	62	6	74	64	75	52	16	34	18	34	46	28	56	23
MYOC	ENSG00000034971	12	2	10	2	0	0	2	8	6	2	2	2	2	0	6	0	12	2	5	2	16	2	12	2	8	18	4	10	6	2	0	6	4	6	14	8	6	6	5	0	4	2	2	6	4	2	7	0
SH3YL1	ENSG00000035115	21	24	30	29	19	30	37	28	50	55	22	31	24	40	28	26	40	58	15	4	29	46	45	26	67	37	40	54	24	20	48	28	18	20	14	26	62	35	53	25	18	21	30	31	30	21	30	26
FAM136A	ENSG00000035141	4	4	10	4	16	12	4	2	12	10	6	8	16	10	4	2	4	8	8	6	8	12	15	7	10	7	20	18	6	6	4	6	2	8	16	6	22	4	14	17	8	4	2	8	8	0	8	6
VCL	ENSG00000035403	53	52	64	58	55	79	96	68	48	160	50	70	42	58	41	39	74	39	22	44	70	78	30	50	90	85	33	54	44	53	44	53	32	41	112	51	326	54	117	54	26	29	46	35	27	40	28	42
DEPDC1B	ENSG00000035499	10	0	4	8	4	20	25	7	16	0	8	10	12	8	11	6	9	4	6	0	13	10	5	11	4	2	10	11	26	0	12	2	10	4	2	20	10	2	15	5	6	2	4	8	7	1	8	6
DAPK2	ENSG00000035664	53	30	41	46	36	33	47	32	40	36	26	45	20	42	30	20	18	30	48	34	65	59	52	52	55	36	45	43	44	10	56	36	50	31	44	54	73	65	50	38	24	38	14	32	33	26	34	45
NSMAF	ENSG00000035681	16	33	28	22	27	40	40	47	25	47	18	30	22	42	18	42	18	13	9	31	46	34	45	11	51	41	40	38	17	26	32	11	30	6	20	31	75	18	54	27	10	23	18	17	18	26	14	28
ADSS2	ENSG00000035687	9	20	22	20	13	8	23	29	28	28	23	18	10	22	9	10	24	20	8	8	22	14	14	9	21	18	28	30	27	14	19	6	5	12	15	14	34	24	27	37	9	18	14	10	7	13	17	8
STAP1	ENSG00000035720	6	16	12	18	13	10	20	14	18	23	8	29	6	23	14	11	32	10	13	8	7	1	12	8	20	18	0	23	17	16	30	6	8	2	8	10	34	22	28	10	14	14	14	12	11	10	10	12
TIMP2	ENSG00000035862	10	2	13	16	10	18	24	20	21	12	32	16	8	10	14	14	5	22	24	20	14	13	10	28	28	36	21	36	23	8	20	6	22	8	20	42	41	26	16	20	20	14	10	6	10	11	18	13
RFC1	ENSG00000035928	32	52	42	33	27	43	41	60	38	41	44	46	33	61	72	34	29	40	17	30	56	31	33	51	40	46	33	34	49	30	26	28	37	14	13	34	66	48	66	22	39	41	24	40	22	22	35	38
TBC1D23	ENSG00000036054	18	20	32	26	22	30	30	25	11	35	13	18	24	38	24	36	30	28	10	16	28	24	25	24	31	36	19	42	15	12	23	5	16	10	14	21	28	26	41	17	4	19	8	12	18	6	13	12
CUL3	ENSG00000036257	26	49	16	21	22	25	53	58	50	60	37	30	44	51	42	32	26	30	19	39	54	40	27	22	86	46	45	53	45	52	39	19	35	26	29	27	65	36	52	33	20	40	29	24	18	33	19	49
MYOM2	ENSG00000036448	20	31	41	43	32	23	27	124	24	16	41	25	28	17	36	25	15	30	44	18	40	13	60	45	61	53	30	50	44	29	60	43	31	21	43	42	69	19	32	45	37	45	28	20	34	12	13	12
OTC	ENSG00000036473	4	4	5	6	6	12	7	10	8	3	6	4	2	10	9	4	18	6	0	2	4	7	4	9	16	5	5	10	14	0	15	5	4	4	0	7	12	6	14	6	4	8	0	0	8	8	2	0
CYP46A1	ENSG00000036530	26	20	52	16	26	16	39	23	47	42	29	45	12	30	30	28	86	25	28	30	52	43	35	39	62	49	34	34	33	22	35	28	17	14	51	40	40	19	44	18	20	24	21	8	34	14	30	26
ZZZ3	ENSG00000036549	23	50	35	32	42	22	36	60	38	22	24	28	22	18	14	27	25	18	26	26	46	30	40	32	63	30	17	27	29	16	25	14	28	16	19	32	43	46	50	28	34	24	20	31	8	30	38	20
SLC18A1	ENSG00000036565	26	8	17	8	18	10	21	29	14	21	8	20	9	10	20	4	8	22	29	8	14	4	14	22	27	34	26	17	20	14	33	8	11	12	17	23	25	8	21	8	14	6	18	13	15	8	12	16
USP2	ENSG00000036672	10	8	23	15	6	8	21	4	4	16	8	24	6	16	10	14	9	10	15	7	15	10	4	16	24	18	6	12	18	14	2	2	14	10	8	8	24	18	15	13	12	8	2	6	17	8	13	18
CASR	ENSG00000036828	26	16	49	16	18	25	24	36	21	35	21	14	26	37	16	18	17	18	30	14	52	27	36	35	76	21	28	26	50	16	21	19	22	20	24	32	42	32	55	34	28	28	27	22	24	24	29	35
TUBG2	ENSG00000037042	14	8	18	12	4	16	25	4	4	4	8	13	4	6	6	10	4	6	16	4	22	4	12	16	9	14	4	8	14	8	17	16	12	6	4	10	6	14	6	11	4	11	6	10	10	6	11	26
RPL26L1	ENSG00000037241	2	9	0	6	2	2	2	7	8	0	8	2	4	6	6	0	0	8	11	4	8	0	7	8	5	4	5	2	6	0	16	6	2	7	2	4	10	2	8	2	2	4	4	2	2	4	2	6
FLT4	ENSG00000037280	15	19	32	19	31	16	38	25	20	18	22	25	18	33	24	16	25	10	34	15	33	23	35	36	41	40	42	39	20	27	42	24	30	31	46	30	50	49	26	31	16	40	28	19	26	34	26	53
NSUN2	ENSG00000037474	20	18	29	36	50	23	19	60	29	23	22	26	28	58	16	37	20	18	32	26	29	23	33	28	29	25	38	18	32	17	28	18	29	35	25	29	38	23	32	25	18	29	27	24	30	7	19	26
FBXO42	ENSG00000037637	12	36	36	26	26	18	40	34	28	12	30	23	18	28	14	20	24	22	34	24	42	14	21	27	38	20	28	29	22	16	34	14	12	20	22	24	40	28	38	23	22	30	0	13	24	22	26	29
MFAP3	ENSG00000037749	44	30	44	30	14	27	39	40	25	28	17	30	10	32	34	20	10	28	16	28	48	41	23	33	55	37	30	16	33	21	55	14	26	9	21	37	50	36	37	29	18	40	14	8	22	12	11	16
MRI1	ENSG00000037757	4	1	8	7	0	4	3	2	2	6	4	2	6	4	2	4	0	6	14	0	7	8	8	6	4	7	9	2	2	6	0	6	0	4	10	8	6	4	10	6	4	8	7	4	0	2	4	7
METTL1	ENSG00000037897	14	2	2	14	6	10	2	10	6	2	10	2	10	4	0	4	4	6	1	0	18	7	7	3	6	12	6	6	6	3	4	2	4	4	4	8	6	6	14	6	6	8	0	10	6	2	4	2
HOXC8	ENSG00000037965	4	4	14	4	6	10	16	6	4	8	8	6	6	2	6	10	12	2	2	2	10	8	10	6	34	18	4	14	8	6	9	8	12	4	6	10	16	22	14	6	6	4	4	4	4	4	4	8
AGA	ENSG00000038002	4	0	2	8	12	4	24	4	4	6	10	12	0	6	4	8	9	0	14	4	20	14	6	7	16	19	12	10	2	4	10	8	0	1	12	8	18	7	19	10	1	18	6	2	2	4	6	8
PI4K2B	ENSG00000038210	27	24	0	18	16	16	10	16	16	8	2	13	8	15	10	8	12	4	14	2	16	8	14	4	18	6	7	15	15	4	6	2	6	2	7	9	14	10	10	5	4	3	8	8	7	8	14	4
BOD1L1	ENSG00000038219	60	81	81	92	60	80	63	143	76	72	82	70	67	72	65	42	69	65	48	92	60	45	76	41	115	62	62	71	61	72	44	59	60	36	69	55	128	59	107	78	40	44	30	46	40	36	48	46
MAT2B	ENSG00000038274	34	38	40	44	58	56	28	132	60	77	44	70	30	68	26	36	50	55	32	36	20	24	32	32	54	46	28	56	38	32	38	28	34	38	24	29	60	38	66	34	26	36	38	39	38	42	48	30
TLL1	ENSG00000038295	36	18	44	31	35	27	51	21	23	17	19	23	30	14	32	15	25	28	20	2	39	24	26	27	62	34	10	35	24	8	31	21	14	13	14	28	33	22	35	8	25	25	17	12	18	19	22	24
EDC4	ENSG00000038358	9	12	22	22	8	14	32	18	6	12	10	20	11	11	8	12	6	12	20	10	22	18	20	16	18	12	7	20	14	8	21	23	25	15	22	22	34	20	6	16	12	34	6	10	21	8	10	19
TRIO	ENSG00000038382	75	63	78	52	36	71	83	89	94	89	45	75	50	80	50	48	59	69	56	26	93	60	76	54	124	76	93	97	96	57	76	71	32	34	48	96	129	79	79	59	58	65	38	42	40	61	50	63
VCAN	ENSG00000038427	38	45	46	42	30	22	64	71	53	40	34	49	29	44	15	50	52	32	30	30	52	27	46	45	98	51	39	60	30	30	48	32	30	34	46	43	102	55	52	36	12	32	19	35	28	32	55	38
CLEC16A	ENSG00000038532	34	49	77	39	64	34	51	46	59	44	47	68	30	33	62	28	27	41	56	33	83	28	48	59	58	88	63	67	50	34	52	41	38	37	46	48	86	42	50	40	29	41	27	29	47	34	33	44
MSR1	ENSG00000038945	22	20	24	44	17	22	20	30	16	17	8	20	26	22	13	17	23	22	14	6	28	32	26	32	25	20	17	28	14	16	20	19	18	3	12	16	26	18	23	10	6	14	19	20	25	7	26	22
CDH1	ENSG00000039068	19	4	22	10	18	30	30	25	30	12	11	20	20	17	20	20	11	26	10	3	31	42	13	37	49	34	27	33	26	16	32	20	10	11	22	32	31	27	29	16	10	16	24	21	16	17	18	11
MTREX	ENSG00000039123	19	38	35	30	45	29	17	54	37	58	39	20	18	22	28	13	36	28	16	14	38	30	27	17	42	35	16	30	39	15	34	14	30	18	14	31	53	41	47	13	21	28	13	23	38	23	24	40
DNAH5	ENSG00000039139	76	69	83	35	41	56	73	68	55	65	113	49	56	53	56	83	102	93	70	26	127	76	70	57	132	125	78	78	65	34	83	37	54	26	25	92	119	48	108	57	43	101	40	33	89	38	62	49
ZFYVE16	ENSG00000039319	28	10	36	32	24	20	37	66	21	27	24	24	33	37	44	30	51	35	32	26	34	22	36	20	37	36	21	40	17	19	40	18	19	20	16	30	42	22	41	16	10	30	28	25	8	35	22	19
RIPOR1	ENSG00000039523	17	12	64	20	13	28	25	54	34	15	30	32	15	19	22	15	21	4	34	8	43	13	16	22	26	27	25	38	14	3	11	15	10	26	37	26	30	24	24	15	10	22	18	29	21	14	16	24
C6	ENSG00000039537	34	14	27	15	18	23	31	16	15	28	20	15	12	17	39	27	11	22	12	16	36	22	49	20	30	18	37	48	22	4	40	20	6	6	6	42	15	24	20	20	12	16	15	8	10	26	22	16
RAI14	ENSG00000039560	24	15	24	26	24	38	38	37	18	33	15	35	30	33	20	32	18	29	24	26	49	22	30	30	51	32	26	30	18	6	43	23	22	26	26	32	31	27	27	28	10	29	39	22	43	25	22	27
SOX30	ENSG00000039600	10	6	23	16	8	10	15	10	14	14	16	7	6	10	9	10	7	9	20	2	23	11	26	16	16	12	5	12	20	12	16	8	4	10	2	16	25	20	22	12	10	12	11	2	14	6	2	8
PNKP	ENSG00000039650	8	2	16	6	6	13	22	30	14	7	2	8	10	6	10	7	14	14	12	4	16	4	14	14	14	18	17	14	4	10	6	4	13	24	15	14	26	6	12	13	8	14	14	8	22	12	16	6
BEST2	ENSG00000039987	4	8	10	11	0	6	6	6	0	12	8	10	10	22	9	6	2	10	14	0	22	8	12	4	12	18	8	12	16	9	13	0	15	8	7	21	29	8	22	10	12	14	4	6	8	7	9	8
PHLPP2	ENSG00000040199	15	32	37	30	40	28	45	42	40	40	29	46	19	42	24	33	44	26	41	37	29	43	37	35	64	30	49	42	31	16	38	26	44	10	31	26	62	22	53	43	18	35	34	19	30	21	26	46
SPDL1	ENSG00000040275	18	39	17	10	26	44	42	23	13	42	8	16	20	24	24	29	16	14	18	16	29	18	16	16	41	16	11	22	14	9	13	4	10	6	12	25	34	13	28	23	12	32	6	14	13	8	4	10
STAU2	ENSG00000040341	37	32	36	23	27	34	34	35	33	43	22	26	11	20	21	36	59	19	24	43	32	28	16	34	41	44	17	26	45	20	21	40	18	24	31	20	52	51	48	38	27	34	13	7	24	30	36	30
SLC66A1	ENSG00000040487	6	2	14	8	8	4	3	8	4	3	0	0	4	6	6	6	8	4	18	3	10	16	6	14	8	2	0	6	6	4	3	7	2	10	4	10	14	10	11	6	4	7	0	0	3	4	13	10
CTNS	ENSG00000040531	14	8	24	9	8	8	20	10	8	12	8	6	8	8	6	10	10	22	16	8	18	4	16	14	30	12	12	12	9	2	28	16	10	6	20	15	22	10	17	18	8	14	8	15	14	14	8	24
RTN4R	ENSG00000040608	2	0	14	3	2	4	6	4	4	0	1	0	0	8	4	4	0	8	8	4	13	6	0	6	12	6	13	12	19	2	8	10	5	14	6	10	14	3	8	10	6	12	8	4	9	12	2	4
PHF23	ENSG00000040633	2	10	20	10	11	10	4	24	12	12	16	13	6	6	4	2	2	14	14	7	12	12	13	8	25	22	12	20	18	19	14	22	8	10	6	4	16	16	22	18	12	12	5	10	8	11	6	12
CDH10	ENSG00000040731	14	11	11	4	8	8	2	22	16	3	12	4	6	8	18	4	6	0	8	10	22	14	18	8	10	10	8	10	16	12	11	19	8	8	12	18	14	10	7	12	9	10	15	2	8	4	4	2
INPP4A	ENSG00000040933	53	44	52	38	65	48	90	94	82	60	50	36	21	50	48	68	52	33	49	32	93	36	56	59	92	82	43	104	70	26	49	44	53	46	62	32	96	66	71	29	37	54	49	42	49	28	34	45
RAB27B	ENSG00000041353	26	60	26	38	52	41	56	28	43	107	37	42	36	20	18	54	38	37	22	14	24	30	14	28	48	62	16	40	30	23	54	19	4	20	45	18	143	29	65	40	22	6	20	28	16	30	36	26
PSMA4	ENSG00000041357	20	26	34	10	36	25	61	88	34	36	38	38	14	26	37	20	36	24	32	36	38	34	20	50	38	18	20	50	30	18	36	17	18	10	18	20	41	25	60	30	36	26	9	30	8	14	28	28
MYO16	ENSG00000041515	25	32	35	29	18	28	42	8	26	39	28	27	22	24	30	38	32	13	36	12	60	33	26	17	48	32	18	37	23	9	36	8	13	15	12	21	45	45	38	30	16	32	32	13	31	19	23	22
LSG1	ENSG00000041802	18	18	24	11	27	12	23	45	34	28	24	26	9	22	8	14	22	33	24	24	24	19	16	12	21	22	18	29	8	15	16	9	10	26	10	8	27	20	25	20	8	19	8	8	24	9	10	22
PARP3	ENSG00000041880	10	3	4	6	10	10	18	16	9	15	5	16	4	14	8	10	10	17	24	4	22	6	20	10	26	26	20	15	14	2	4	6	16	10	10	27	18	12	18	18	15	6	6	16	7	11	4	12
TNC	ENSG00000041982	31	24	22	22	22	16	40	38	26	43	38	22	24	34	21	8	40	28	38	10	60	35	29	22	63	44	44	52	29	24	62	14	34	33	50	50	37	30	29	27	33	26	15	9	31	42	38	27
THAP3	ENSG00000041988	8	4	2	11	7	6	11	14	6	9	8	14	6	10	12	11	12	4	13	6	16	6	9	11	14	14	11	18	3	0	10	4	4	6	5	6	10	8	14	9	10	14	4	4	6	4	13	16
RIPOR3	ENSG00000042062	14	6	22	10	14	19	28	17	6	18	18	18	14	19	12	20	8	19	21	10	16	11	35	14	24	4	12	24	23	3	16	8	22	28	11	23	40	13	15	9	23	18	14	15	24	8	10	18
TDP1	ENSG00000042088	8	38	35	27	15	16	16	30	16	39	29	30	22	23	21	30	27	15	11	24	34	17	16	18	38	27	26	33	20	10	39	21	22	18	18	20	33	18	29	30	10	13	10	17	12	14	15	23
AIFM2	ENSG00000042286	10	4	15	8	16	2	7	18	6	10	14	0	10	9	12	12	12	12	9	4	21	2	12	16	20	24	16	22	6	8	12	12	4	12	10	31	22	18	21	15	4	7	4	6	6	11	8	8
C2orf83	ENSG00000042304	6	0	0	12	0	14	2	0	6	0	0	4	2	0	4	4	0	4	4	0	10	2	2	0	14	4	0	6	1	2	8	4	4	4	2	4	10	0	3	6	2	6	0	0	1	0	0	4
SPATA7	ENSG00000042317	20	12	12	24	25	8	35	9	23	23	16	28	12	13	25	12	14	8	10	19	14	24	28	2	22	34	26	22	34	12	25	8	6	16	7	30	46	14	17	4	22	19	19	16	10	18	10	19
MED17	ENSG00000042429	14	10	36	22	22	12	61	33	21	38	22	16	25	32	24	15	23	11	38	6	38	21	24	26	63	27	29	38	14	20	28	16	21	8	24	36	46	32	52	15	18	34	12	12	20	14	23	20
RETSAT	ENSG00000042445	8	4	10	12	6	15	22	6	12	8	18	12	12	18	16	4	8	10	8	17	21	18	6	10	20	18	18	12	23	2	6	11	12	4	19	28	18	10	8	24	8	14	6	15	12	10	10	9
CAPG	ENSG00000042493	13	10	30	8	8	12	22	25	11	6	18	34	7	6	5	5	6	5	4	8	16	10	28	23	20	6	21	22	15	4	15	20	15	7	12	2	24	11	26	11	20	14	6	16	7	20	21	10
AP2S1	ENSG00000042753	5	5	6	5	6	2	12	32	2	16	8	19	8	21	4	8	6	6	19	0	8	2	5	13	18	17	4	6	10	2	16	9	8	14	17	2	10	14	7	19	6	5	6	20	6	8	2	6
USH2A	ENSG00000042781	53	39	73	64	44	42	72	81	54	81	40	54	47	29	49	61	33	48	65	26	77	41	82	68	84	50	84	65	60	30	67	46	60	40	31	59	69	89	91	52	47	65	55	36	39	27	36	37
ZPBP	ENSG00000042813	14	6	8	13	28	6	6	9	18	15	4	12	8	5	15	22	2	2	6	0	8	13	11	16	14	3	14	5	17	0	13	4	4	7	10	8	4	4	16	6	6	2	13	4	7	22	0	4
TG	ENSG00000042832	30	17	60	33	25	34	50	52	23	57	26	40	23	29	24	28	44	49	41	12	57	47	59	45	77	57	82	61	26	25	65	32	29	33	48	42	69	57	46	39	27	35	45	11	45	28	51	46
ADAM28	ENSG00000042980	30	22	43	33	42	35	30	36	30	32	26	14	41	19	24	41	30	29	43	18	30	32	23	27	53	21	34	25	39	11	31	13	22	12	4	58	60	33	45	38	28	30	22	12	27	12	29	37
BARX2	ENSG00000043039	4	9	8	4	6	10	11	9	4	6	6	6	2	6	12	8	4	4	7	0	6	6	10	6	24	8	8	14	8	6	8	7	16	4	6	2	6	13	12	12	8	18	18	4	20	2	6	14
DCUN1D1	ENSG00000043093	14	78	42	82	172	104	81	130	68	113	74	174	57	93	92	64	70	128	38	80	45	43	68	28	73	76	74	81	52	49	66	20	38	50	34	23	108	67	97	68	30	68	52	62	43	36	56	41
JADE2	ENSG00000043143	45	16	36	26	45	52	50	54	52	35	43	46	14	60	27	24	30	42	52	38	44	33	46	37	64	54	34	63	47	46	52	30	49	35	80	44	101	56	62	46	40	49	21	22	24	35	22	58
ZIC2	ENSG00000043355	2	7	4	4	4	6	4	4	8	2	0	6	8	4	7	6	12	8	12	2	18	6	4	6	20	16	6	15	2	4	6	2	9	0	4	6	2	14	14	8	8	10	4	4	4	16	10	4
LCP2	ENSG00000043462	44	71	74	41	57	65	83	128	73	70	23	46	42	76	21	42	51	60	61	43	30	60	36	65	100	47	48	71	60	45	61	34	57	37	51	58	100	56	74	63	44	81	17	63	44	67	52	39
TRIT1	ENSG00000043514	7	26	16	20	14	24	33	23	22	14	22	32	21	22	24	8	16	10	20	22	20	15	22	14	50	43	26	28	22	10	36	24	12	24	20	18	35	26	33	15	18	28	8	16	12	14	12	32
ADRB1	ENSG00000043591	8	2	18	4	11	4	10	12	6	12	6	14	10	0	2	0	10	8	8	0	4	0	8	2	4	4	6	9	10	6	8	8	3	6	0	4	10	0	4	8	8	6	6	8	4	2	4	10
GUCA2B	ENSG00000044012	2	0	2	2	7	0	2	4	6	2	3	2	2	2	0	6	2	1	8	4	0	3	8	6	0	7	7	4	4	2	10	4	2	0	6	2	10	2	5	6	4	4	3	8	0	0	5	0
CUL7	ENSG00000044090	15	12	19	19	31	21	24	41	30	9	30	16	3	19	25	12	20	28	37	5	24	15	29	39	42	18	12	24	30	14	26	18	28	20	16	31	46	16	37	40	12	18	12	10	42	14	23	23
CTNNA1	ENSG00000044115	20	33	26	35	37	21	53	61	32	51	26	40	22	28	28	42	31	35	27	50	58	29	42	43	96	48	26	94	58	33	29	30	22	36	45	30	71	15	69	42	28	47	10	25	33	24	26	33
PHKA2	ENSG00000044446	12	15	32	25	32	9	24	25	40	21	25	30	27	25	27	17	33	13	36	24	36	27	31	21	37	15	22	39	34	14	30	26	37	22	25	41	32	33	30	40	20	40	11	7	33	27	13	19
CNTLN	ENSG00000044459	23	33	59	28	76	18	65	29	42	42	36	18	30	32	37	34	28	38	16	12	47	32	36	23	48	34	54	56	40	36	22	20	19	24	28	49	66	52	64	25	29	39	14	18	26	35	23	13
EPHA3	ENSG00000044524	13	8	10	10	30	10	12	8	6	16	30	36	12	12	17	18	20	26	10	2	36	16	12	21	21	8	22	16	10	3	18	12	4	14	20	36	32	12	20	7	4	15	14	10	10	8	12	6
HSPA5	ENSG00000044574	22	36	22	17	8	40	20	20	100	18	27	12	18	20	8	8	20	12	18	14	24	32	14	8	18	30	24	22	12	14	16	10	18	17	16	14	30	10	24	12	10	14	8	14	26	16	14	42
DSG2	ENSG00000046604	13	22	29	34	18	22	12	20	32	10	18	23	4	14	16	22	4	6	32	2	40	25	21	30	20	12	27	48	23	18	26	16	15	6	22	23	36	24	20	26	14	28	18	10	18	10	18	16
GEMIN8	ENSG00000046647	10	2	18	6	6	8	20	12	6	6	10	9	6	6	14	14	25	9	14	0	16	32	18	17	2	6	24	14	14	5	20	0	10	7	10	17	26	15	14	6	12	11	14	16	4	14	14	8
OFD1	ENSG00000046651	45	38	42	30	30	31	49	46	40	40	43	40	22	48	39	36	40	55	29	42	65	58	42	37	73	42	50	46	21	18	44	26	35	19	30	64	87	48	49	45	28	24	19	28	42	32	29	34
GPM6B	ENSG00000046653	12	13	10	21	6	14	26	14	20	17	7	26	14	10	14	14	9	30	12	3	14	15	6	22	22	20	23	24	14	3	31	21	12	2	20	16	36	4	16	8	6	16	25	13	8	7	15	8
MAGEC2	ENSG00000046774	0	9	6	0	8	10	2	0	4	4	2	8	14	4	4	8	6	4	5	4	4	2	10	4	6	8	8	2	6	2	2	6	8	0	15	14	8	9	0	4	2	4	0	2	10	6	6	12
PREX2	ENSG00000046889	28	40	32	50	44	33	51	71	34	29	34	46	48	56	34	24	55	35	45	12	25	28	38	39	58	50	44	33	26	30	51	29	32	14	33	46	50	35	47	28	32	46	55	30	36	24	28	26
WDR37	ENSG00000047056	22	11	34	22	28	24	32	46	40	33	25	54	26	30	15	17	16	24	46	26	25	23	21	22	35	36	30	25	24	29	24	15	10	18	25	26	47	23	40	37	18	20	28	32	28	16	30	36
YTHDC2	ENSG00000047188	16	35	24	48	46	33	62	40	45	48	32	19	54	36	34	46	31	33	27	16	29	47	24	30	59	44	27	29	19	30	38	18	16	9	16	28	54	17	28	29	30	23	33	20	32	16	14	24
CTPS2	ENSG00000047230	18	12	23	34	30	20	38	38	25	12	26	24	21	32	30	17	9	15	26	2	30	19	18	26	21	28	27	14	22	12	23	12	24	15	14	34	44	24	26	24	12	14	6	9	17	21	13	18
ATP6V1H	ENSG00000047249	7	5	37	26	13	10	20	12	11	20	14	18	7	17	11	4	22	14	10	8	36	19	18	30	26	11	27	24	18	27	24	6	16	16	10	7	25	15	20	26	18	21	6	17	8	11	8	7
POLR2B	ENSG00000047315	16	39	30	14	25	30	47	68	43	21	22	28	36	36	18	24	33	33	33	21	23	32	35	49	57	33	42	44	30	42	40	14	24	19	31	26	87	40	34	29	19	33	26	26	23	28	19	29
FAM214A	ENSG00000047346	27	22	24	24	44	28	33	37	58	22	20	26	12	36	28	36	20	33	26	8	50	38	23	28	34	39	40	46	28	16	22	16	27	16	20	33	60	20	38	26	20	25	26	19	12	8	33	29
ARAP2	ENSG00000047365	43	57	57	52	45	91	81	144	75	63	76	65	36	60	54	67	65	67	28	24	83	42	56	48	94	86	61	57	42	36	59	40	33	37	33	31	100	44	66	51	32	51	44	44	32	50	51	46
TPR	ENSG00000047410	39	75	51	84	61	94	64	155	132	62	65	67	48	72	54	83	54	72	38	24	57	45	57	62	107	79	46	83	48	68	58	56	37	18	44	24	129	61	88	63	44	54	41	72	48	43	59	56
CP	ENSG00000047457	17	16	10	10	6	14	24	35	4	24	12	14	14	6	21	21	14	10	28	9	28	35	22	14	29	12	10	18	22	16	6	18	20	5	10	27	19	22	28	4	12	20	16	10	8	8	17	13
KATNIP	ENSG00000047578	28	17	42	27	18	25	42	21	14	34	21	37	20	19	28	33	18	39	34	8	36	24	37	36	73	69	47	39	30	7	60	20	40	22	35	35	77	37	53	33	26	30	17	33	26	26	24	27
DTNBP1	ENSG00000047579	18	8	26	26	10	9	12	2	12	4	8	16	18	2	11	10	8	8	16	8	18	17	5	8	26	9	6	18	11	2	7	9	12	4	0	14	29	14	14	27	14	18	3	8	6	18	10	9
XK	ENSG00000047597	14	14	15	36	72	36	22	48	18	60	20	54	18	24	34	26	8	70	16	26	16	10	52	14	42	30	44	60	8	18	14	14	24	12	36	12	36	54	90	32	18	26	4	16	16	34	12	30
ANO2	ENSG00000047617	38	26	44	26	27	40	38	58	31	30	23	40	42	47	18	12	29	29	55	25	42	26	58	36	61	59	20	40	37	8	29	39	25	27	43	44	35	48	40	21	22	44	26	25	24	26	16	37
C12orf4	ENSG00000047621	18	21	16	9	24	21	16	28	10	16	15	9	29	24	16	28	15	16	17	14	25	28	10	11	29	18	18	26	16	8	20	16	11	3	14	19	26	10	30	4	10	16	14	24	21	10	16	20
SCML1	ENSG00000047634	5	7	6	14	12	12	22	11	6	15	4	12	6	25	9	9	20	12	2	2	28	20	8	8	38	16	14	10	11	6	6	8	6	6	6	10	14	9	20	8	2	6	2	4	12	12	4	10
WWC3	ENSG00000047644	30	18	30	23	32	38	31	49	25	30	23	29	12	34	32	34	26	35	27	47	32	25	36	23	37	46	42	40	43	22	38	25	15	27	24	32	49	20	28	16	28	24	13	30	33	19	24	38
ARHGAP6	ENSG00000047648	20	28	33	17	18	15	20	38	19	30	14	20	25	29	20	24	22	16	6	8	36	36	10	35	44	36	33	54	32	18	11	17	36	16	33	31	54	34	40	34	12	13	15	26	20	14	18	34
FAM184B	ENSG00000047662	12	3	14	2	2	14	9	20	8	12	12	6	2	8	14	4	6	18	17	8	19	20	6	15	29	21	12	11	8	8	25	12	22	10	15	22	20	14	16	6	17	18	8	4	12	10	8	10
MAP4	ENSG00000047849	53	96	104	96	91	85	96	128	66	87	66	101	51	73	67	74	54	94	87	72	84	60	62	70	139	68	59	92	80	73	98	70	76	37	74	89	158	100	97	78	44	74	64	64	57	46	39	72
GOPC	ENSG00000047932	16	12	6	6	46	12	17	18	5	20	11	27	18	18	12	17	12	12	11	5	14	6	24	4	14	24	4	12	6	9	2	12	14	5	9	15	12	10	25	6	4	10	17	6	8	13	12	10
ROS1	ENSG00000047936	18	10	40	23	26	22	40	32	24	48	28	22	31	18	36	23	17	36	16	6	35	33	60	39	45	34	22	29	29	14	28	35	12	6	18	30	34	39	27	20	16	23	23	18	18	10	33	26
USP28	ENSG00000048028	28	11	17	19	44	33	30	59	38	35	33	47	15	34	24	22	31	18	16	20	36	27	18	27	54	31	18	41	21	12	42	14	12	22	26	29	32	23	57	19	12	29	16	26	16	27	22	30
HDAC9	ENSG00000048052	66	57	91	39	69	62	87	111	71	120	41	48	52	40	36	34	95	75	36	51	45	70	56	47	113	66	44	66	49	36	59	54	60	28	30	73	88	48	96	41	32	48	56	31	43	29	25	53
TSPAN17	ENSG00000048140	12	16	30	16	28	16	26	10	12	14	34	20	14	16	14	4	8	10	28	6	10	7	16	12	26	8	22	28	36	14	26	20	29	10	28	24	45	24	14	12	14	16	12	6	12	22	14	16
NOP16	ENSG00000048162	2	4	2	0	0	0	8	5	8	20	6	8	2	16	12	1	2	8	15	0	16	6	16	8	12	10	4	0	11	6	12	6	4	4	1	3	16	8	2	4	4	8	2	8	6	5	4	2
CC2D2A	ENSG00000048342	56	36	66	57	59	32	34	46	31	49	19	62	52	58	32	42	36	29	35	24	46	44	58	48	122	48	43	69	43	44	43	28	30	36	35	71	112	79	59	46	17	41	28	20	55	40	26	48
RRM2B	ENSG00000048392	10	28	11	8	19	6	23	32	19	22	20	18	20	6	14	22	34	16	14	34	16	23	17	12	26	22	18	28	18	12	21	18	10	20	16	14	14	14	38	10	18	24	12	12	5	31	12	26
ZNF800	ENSG00000048405	6	18	10	10	50	28	18	40	50	37	18	40	18	22	62	30	8	23	28	18	28	20	18	20	42	28	31	23	14	24	32	12	12	17	27	16	48	21	46	23	16	28	19	14	12	28	10	22
TNFRSF17	ENSG00000048462	4	4	0	2	4	0	0	2	5	0	4	6	0	0	6	0	0	2	0	2	4	2	2	9	4	6	8	4	4	2	4	0	2	0	2	4	3	2	2	2	4	8	0	6	14	4	4	0
SNX29	ENSG00000048471	41	31	40	35	49	48	55	61	32	49	54	46	51	45	18	35	32	75	28	48	42	33	49	33	84	77	59	76	52	24	43	38	56	32	64	32	122	40	61	38	30	46	21	23	46	20	25	52
LMO3	ENSG00000048540	22	14	43	44	20	16	30	33	24	26	36	18	29	30	44	34	26	32	48	8	50	36	32	22	36	36	28	39	20	8	27	35	34	22	25	41	38	24	34	50	20	38	24	20	32	24	34	36
MRPS10	ENSG00000048544	18	12	10	4	10	0	18	27	22	8	8	16	2	6	9	14	10	10	2	6	18	20	14	10	8	10	3	15	17	4	9	4	4	4	2	2	12	10	20	10	14	16	6	4	3	6	5	4
GUCA1A	ENSG00000048545	12	0	6	2	8	2	0	4	0	2	4	2	0	4	2	0	8	8	6	4	4	2	2	5	12	8	6	6	1	2	10	2	6	6	10	2	4	1	8	0	0	4	8	6	12	2	6	2
RSF1	ENSG00000048649	45	56	83	50	42	52	55	98	86	69	48	60	45	42	44	56	65	55	38	44	57	32	56	42	86	67	54	82	56	44	65	38	48	31	36	48	95	41	79	34	32	54	34	48	50	30	40	63
VPS13D	ENSG00000048707	80	62	101	70	96	43	133	104	107	107	72	81	59	87	55	50	63	64	108	34	125	66	78	95	133	84	98	102	103	55	91	60	48	49	104	106	154	117	106	76	48	88	50	53	53	57	73	72
CELF2	ENSG00000048740	28	93	64	63	78	80	101	154	118	106	94	116	49	91	52	69	63	91	33	107	63	47	95	74	73	58	38	80	70	81	81	45	62	43	66	36	164	77	94	97	40	101	24	51	26	66	90	67
FAM120A	ENSG00000048828	30	59	32	22	39	32	58	91	44	51	57	57	49	48	16	30	46	58	6	33	28	14	28	43	53	70	39	64	36	28	54	42	14	34	33	24	100	46	48	42	38	46	14	33	43	23	38	49
R3HDM1	ENSG00000048991	16	29	30	28	34	54	49	49	41	56	49	33	44	49	29	59	39	32	28	32	50	38	43	54	53	50	32	79	38	36	42	19	23	24	45	44	65	31	42	58	22	26	29	25	51	70	42	43
COL9A2	ENSG00000049089	8	13	14	19	10	9	38	10	20	15	12	18	9	16	10	5	20	5	43	16	22	18	19	12	22	32	19	25	15	15	34	19	17	19	23	34	43	22	20	10	16	20	16	16	10	6	16	15
KITLG	ENSG00000049130	10	20	8	10	10	20	18	13	8	12	0	6	27	16	16	0	19	12	10	4	18	17	14	20	38	22	10	20	12	13	14	12	10	15	12	12	9	18	30	7	12	8	25	6	16	8	16	4
ERCC8	ENSG00000049167	61	56	69	60	49	54	83	44	51	78	73	64	39	31	62	79	76	58	36	24	67	54	50	65	72	58	62	58	46	24	56	43	30	30	24	82	68	66	81	40	54	52	56	43	31	34	28	48
ADAMTS6	ENSG00000049192	27	33	45	20	31	20	37	34	30	27	30	19	17	16	23	12	39	46	39	12	32	31	24	27	46	30	35	33	22	4	38	29	34	12	24	57	44	41	42	34	32	20	18	12	18	21	39	22
H6PD	ENSG00000049239	32	23	28	27	14	22	30	20	20	30	22	22	10	34	26	2	14	32	26	10	36	26	30	22	36	36	24	22	26	26	24	26	24	24	21	24	34	38	24	24	4	17	12	10	18	16	25	18
VAMP3	ENSG00000049245	10	44	16	16	21	14	26	44	14	24	20	12	14	14	28	20	23	6	16	44	24	18	16	10	44	20	14	30	14	7	11	10	22	11	17	13	38	8	15	24	6	18	6	10	13	30	16	10
PER3	ENSG00000049246	22	18	34	10	22	6	22	20	45	18	12	13	30	37	16	13	22	22	20	8	28	43	28	26	46	34	20	30	28	14	22	14	20	19	8	27	28	28	32	18	16	31	10	17	12	23	11	11
UTS2	ENSG00000049247	2	2	6	4	10	5	13	28	6	4	14	14	0	5	2	4	4	0	8	2	18	6	6	2	8	0	4	3	4	4	2	4	0	0	6	9	2	2	4	0	2	4	2	4	4	4	2	2
TNFRSF9	ENSG00000049249	22	22	10	11	9	13	20	8	10	18	24	20	6	23	30	6	12	11	13	3	19	14	14	14	32	15	14	29	12	6	20	16	16	12	13	27	26	9	16	16	12	29	6	8	12	14	32	23
EPN3	ENSG00000049283	14	4	13	8	4	15	14	17	15	10	4	12	0	10	14	2	17	4	28	17	24	18	17	6	18	20	12	4	14	4	14	6	19	16	22	10	12	8	21	12	12	12	14	8	17	10	6	13
LTBP1	ENSG00000049323	34	23	36	24	34	45	34	45	22	83	22	34	25	22	28	44	38	31	32	25	40	41	36	28	54	63	27	62	41	17	60	27	25	26	36	35	124	36	55	38	22	47	32	8	44	32	27	32
RCN1	ENSG00000049449	6	2	6	13	6	4	22	13	5	3	14	16	8	4	8	1	2	8	8	4	2	10	0	4	13	8	17	18	9	6	17	9	2	4	8	0	8	4	4	4	6	10	7	0	3	2	10	8
ELN	ENSG00000049540	22	18	40	27	26	21	41	42	13	19	30	36	13	13	25	18	19	30	30	14	28	27	32	18	71	31	32	59	25	19	40	21	25	21	36	32	54	47	46	20	20	36	25	17	33	26	26	39
RFC2	ENSG00000049541	12	11	14	1	4	7	17	3	8	2	11	0	6	4	8	18	6	8	10	12	18	4	16	9	16	10	18	17	13	6	12	4	8	4	15	8	10	8	10	6	2	6	6	4	4	2	20	27
ARID1B	ENSG00000049618	105	87	121	111	109	96	139	88	141	156	127	158	118	122	135	124	126	131	96	50	162	165	131	142	232	147	154	169	132	94	131	112	104	63	95	149	206	155	188	105	128	117	81	106	98	76	98	96
CLPTM1L	ENSG00000049656	15	20	17	24	20	12	20	14	34	19	27	42	16	21	22	24	14	20	18	10	18	17	27	30	26	19	34	42	26	14	36	14	31	17	20	26	24	21	20	30	8	20	15	14	20	26	10	20
NEDD4L	ENSG00000049759	101	74	118	98	98	98	131	83	64	92	92	105	67	92	73	73	68	72	103	58	111	117	141	99	185	133	132	96	118	39	123	66	101	73	106	107	149	112	132	75	91	88	74	53	107	30	57	92
FOXP3	ENSG00000049768	4	2	14	5	4	12	8	18	12	6	18	8	3	13	8	4	0	14	16	8	12	2	19	12	16	11	12	8	10	12	8	7	14	12	16	14	21	8	8	8	6	8	4	8	16	6	2	6
PPP1R3F	ENSG00000049769	10	4	18	8	2	4	6	10	8	10	6	12	10	8	2	22	8	12	20	5	18	10	6	8	10	8	4	4	10	4	14	13	14	6	26	20	9	18	5	16	4	8	6	0	12	6	4	6
HEXB	ENSG00000049860	16	13	20	21	24	6	14	18	14	16	14	10	12	17	4	2	12	15	9	12	11	4	18	7	35	7	29	25	21	8	18	15	12	2	9	26	13	8	22	8	4	16	15	8	9	3	5	16
PTCD2	ENSG00000049883	32	18	17	34	32	36	23	30	20	17	50	18	11	24	32	20	18	40	35	14	36	27	27	33	58	25	30	38	36	18	35	20	30	20	22	38	52	28	44	30	22	18	15	10	30	36	17	42
NEXMIF	ENSG00000050030	23	10	56	28	14	30	30	36	28	34	28	16	16	52	35	18	16	20	30	4	62	42	33	26	62	31	40	44	46	28	36	16	20	4	18	26	56	52	12	32	24	28	34	20	26	12	18	16
JKAMP	ENSG00000050130	4	8	8	16	21	21	14	14	19	16	10	0	6	4	5	10	12	10	6	2	15	2	24	13	23	16	10	6	12	6	15	18	0	2	12	19	20	14	22	6	8	10	16	6	8	8	1	6
DKK3	ENSG00000050165	20	6	26	12	31	15	31	12	12	22	16	15	4	22	18	8	10	8	30	5	18	22	22	17	50	30	31	42	10	8	12	21	23	10	37	36	40	34	27	14	22	19	5	18	32	12	4	18
ARHGEF5	ENSG00000050327	24	10	8	8	30	4	10	20	22	12	20	25	4	12	6	22	10	25	18	6	24	23	19	24	22	8	24	7	14	2	15	14	18	16	20	20	29	38	8	4	10	43	10	6	19	13	13	10
NFE2L3	ENSG00000050344	6	2	10	0	4	10	4	4	9	0	2	0	0	2	2	12	6	4	10	2	8	6	16	7	10	14	5	4	2	2	4	8	4	4	8	2	4	8	6	4	5	2	4	4	0	6	5	4
MCUR1	ENSG00000050393	18	16	14	28	17	8	32	36	25	30	29	18	10	6	12	17	19	16	8	17	26	15	30	16	28	20	16	27	8	16	8	12	10	6	24	12	24	28	37	28	12	10	14	14	33	8	30	18
LIMA1	ENSG00000050405	20	34	20	14	32	16	22	34	35	14	32	30	24	14	28	14	32	15	38	20	20	22	44	22	36	27	24	29	23	22	29	13	6	12	16	34	14	10	34	22	34	32	9	27	16	16	18	26
LETMD1	ENSG00000050426	14	16	10	14	10	4	24	26	60	6	32	6	2	34	26	12	16	30	16	6	22	12	27	32	46	36	23	24	11	14	22	7	12	24	26	16	30	36	26	12	9	26	6	10	10	18	6	22
SLC4A8	ENSG00000050438	63	41	52	65	53	47	77	85	72	48	77	51	38	86	34	52	56	31	42	18	91	53	76	60	180	100	75	56	65	61	75	42	67	31	53	79	97	40	74	59	50	34	24	39	46	40	49	59
LAMC3	ENSG00000050555	30	22	34	26	22	25	23	44	18	33	33	33	10	24	18	20	29	38	38	14	40	15	58	23	74	33	43	29	26	22	54	29	26	15	31	46	48	32	17	23	13	23	31	13	22	31	13	35
PTGER3	ENSG00000050628	14	17	19	15	12	22	40	49	24	29	19	26	24	15	30	32	24	33	22	18	22	24	20	24	37	26	22	27	32	19	27	28	14	18	24	28	34	18	30	14	14	18	25	6	22	16	12	25
TNIP3	ENSG00000050730	12	6	30	4	23	8	12	12	22	19	12	7	11	8	4	12	6	12	8	5	13	12	19	5	43	10	19	12	30	8	13	16	18	12	10	12	16	10	16	2	10	21	6	8	13	2	14	8
MAPK9	ENSG00000050748	18	46	45	33	26	30	30	47	14	25	27	46	15	26	30	10	42	36	20	22	39	46	36	52	40	31	36	32	29	16	44	14	40	20	38	55	45	22	63	35	10	27	23	18	19	30	36	25
COL23A1	ENSG00000050767	10	16	28	12	14	8	25	4	15	17	12	16	10	19	10	9	10	12	18	8	22	26	14	31	27	35	22	34	28	28	34	20	19	15	13	24	34	22	18	17	11	18	12	16	24	16	6	21
BCAR1	ENSG00000050820	16	10	26	17	18	12	23	17	12	17	30	31	3	12	6	20	11	23	23	18	22	24	28	33	48	44	25	33	32	21	26	19	32	9	51	36	58	24	53	16	12	32	18	22	29	22	25	18
FHIP1B	ENSG00000051009	16	10	20	11	12	6	18	17	18	18	18	8	20	21	2	16	11	20	20	10	21	13	15	19	16	49	14	36	14	21	18	8	12	7	18	15	51	30	23	8	20	18	12	8	20	8	4	24
HERPUD1	ENSG00000051108	22	12	31	25	22	8	36	24	39	34	17	14	6	24	11	16	4	10	8	20	36	16	26	20	32	12	13	24	12	9	18	10	6	9	14	6	38	21	31	20	8	20	16	8	16	18	12	20
HOMER3	ENSG00000051128	0	4	8	4	11	4	12	11	4	7	12	8	4	8	5	14	6	10	19	4	6	2	4	9	12	2	18	9	7	4	8	10	2	0	0	10	8	10	3	2	6	6	10	4	4	6	0	8
RAD51	ENSG00000051180	12	17	4	8	34	8	25	9	6	12	8	2	8	6	8	0	15	17	8	0	22	17	10	19	15	15	18	9	10	9	13	5	6	10	21	6	6	10	10	28	4	12	2	8	12	6	2	2
POLQ	ENSG00000051341	30	14	30	19	20	23	21	24	51	45	34	22	14	39	24	30	29	19	34	18	34	33	37	21	36	34	31	36	17	17	47	39	20	17	27	29	40	31	48	25	23	46	21	22	19	8	18	16
PIK3CB	ENSG00000051382	26	91	48	24	32	30	34	69	34	58	28	19	26	10	17	22	44	16	12	14	34	22	31	37	44	43	28	46	28	26	29	22	24	18	12	26	63	25	51	39	22	22	22	14	20	12	14	14
CYBA	ENSG00000051523	14	12	34	2	8	10	14	15	18	12	10	20	10	20	14	14	4	18	38	8	26	8	16	14	40	30	12	20	10	14	22	16	4	7	10	22	28	26	20	27	12	12	10	10	8	24	28	8
THOC3	ENSG00000051596	6	8	32	2	4	0	2	6	11	8	4	4	8	9	7	1	14	2	12	4	8	7	2	10	14	8	4	12	8	8	4	10	3	4	9	10	22	14	8	6	6	16	17	3	6	4	6	9
HEBP2	ENSG00000051620	30	38	46	40	18	24	35	35	28	34	42	44	22	38	34	30	40	18	54	34	60	26	40	34	56	38	54	38	61	19	26	21	49	22	22	29	61	50	46	55	35	44	10	26	23	27	36	40
MPHOSPH9	ENSG00000051825	45	29	36	16	58	47	41	53	29	31	32	33	28	28	18	29	52	44	33	14	44	30	34	27	69	36	31	45	40	34	44	20	40	22	33	29	65	30	55	23	30	38	40	32	35	16	21	18
PLEKHA5	ENSG00000052126	72	64	78	58	70	63	127	96	56	91	83	80	52	54	64	80	79	85	61	28	130	74	66	76	127	87	95	81	87	35	65	53	60	44	56	137	122	82	116	59	40	103	73	48	93	32	61	59
PRSS8	ENSG00000052344	6	4	8	5	0	10	8	9	9	4	6	4	4	11	4	4	7	13	10	0	9	6	14	10	12	12	11	4	10	4	9	6	2	2	9	7	6	9	4	11	8	14	6	2	2	8	2	1
SIKE1	ENSG00000052723	12	18	14	18	18	9	18	30	18	23	40	14	14	20	20	20	6	32	2	46	21	20	10	24	12	16	7	26	16	4	22	24	10	16	18	12	24	24	20	18	16	18	12	10	16	16	20	12
RRP12	ENSG00000052749	25	8	41	23	7	17	52	34	24	32	38	36	11	38	29	19	26	19	24	2	52	24	33	22	45	25	26	64	16	19	16	18	27	28	46	21	73	18	34	41	22	34	11	10	37	18	17	30
FNIP2	ENSG00000052795	21	21	38	28	24	49	38	34	24	20	42	50	44	22	34	26	51	18	31	24	38	44	51	39	110	46	40	43	24	26	46	18	35	17	48	33	46	37	66	28	32	38	23	26	27	20	38	26
MSMO1	ENSG00000052802	2	7	12	6	8	8	6	12	8	6	14	6	10	4	18	6	4	14	4	10	16	4	9	5	8	12	4	10	2	6	2	0	2	4	2	6	27	0	6	6	4	2	4	0	6	2	10	2
TTC17	ENSG00000052841	44	34	54	24	37	25	56	51	61	51	31	29	22	52	56	35	30	44	36	46	57	32	45	29	58	37	41	31	27	26	44	26	23	16	42	38	37	52	48	33	26	24	13	33	29	16	37	43
ALX4	ENSG00000052850	2	10	8	7	4	11	14	11	15	12	20	22	8	22	6	10	10	12	24	10	18	22	10	16	26	22	30	26	16	6	16	16	10	0	20	30	27	16	14	12	4	21	12	12	17	8	8	10
FSTL4	ENSG00000053108	23	10	32	20	30	32	33	33	16	14	19	32	14	21	10	18	16	24	39	5	37	18	26	32	40	38	29	42	35	15	51	12	19	17	24	49	46	19	23	14	27	32	10	30	34	23	17	38
FOXN3	ENSG00000053254	49	67	74	52	67	64	100	152	63	55	51	58	69	84	26	67	66	39	48	76	44	52	33	58	113	67	52	52	59	26	57	24	48	53	44	53	78	54	74	56	24	59	26	99	35	59	66	32
METTL24	ENSG00000053328	6	0	14	6	12	4	16	4	4	2	6	10	6	4	8	9	4	24	8	2	12	14	20	3	22	6	6	23	12	4	8	4	8	6	4	12	12	16	2	10	4	2	2	2	7	16	4	6
AKR7A2	ENSG00000053371	12	4	12	4	13	4	9	16	12	9	9	10	4	6	6	4	0	3	4	0	6	6	12	3	8	12	7	17	16	11	7	11	6	4	16	6	12	10	15	8	4	10	2	0	8	4	2	16
MRTO4	ENSG00000053372	8	16	15	4	4	6	9	13	5	10	10	11	8	9	12	9	14	2	14	2	2	6	25	19	16	12	8	12	12	6	10	11	14	4	15	12	19	22	16	8	4	15	6	10	5	14	6	6
NNAT	ENSG00000053438	6	0	6	6	2	4	8	4	12	4	2	0	6	6	2	4	0	0	4	0	4	2	0	2	7	2	2	8	2	2	0	0	0	6	2	6	4	8	4	0	0	4	4	0	2	0	2	2
USE1	ENSG00000053501	6	2	8	6	8	8	9	2	8	6	10	8	2	12	0	10	2	0	6	2	12	2	10	10	12	16	4	24	6	10	7	4	10	6	8	6	7	6	0	6	10	4	4	14	4	2	8	6
MCF2L2	ENSG00000053524	67	38	62	63	46	36	79	47	36	84	78	73	59	53	56	49	60	59	52	48	110	59	80	51	97	70	67	88	76	40	59	50	49	32	50	76	100	81	91	74	48	80	26	30	34	28	53	43
NRIP2	ENSG00000053702	8	8	6	6	6	8	10	12	2	6	6	9	0	2	8	4	8	14	8	4	11	8	5	8	16	10	14	5	10	2	14	18	2	2	16	13	4	9	12	11	12	5	2	6	14	0	0	8
LAMA3	ENSG00000053747	72	35	72	40	40	57	49	66	45	66	59	81	31	68	62	46	70	69	90	40	105	70	79	69	98	85	76	95	74	40	65	53	55	38	68	62	164	53	77	45	52	57	43	15	38	45	47	64
AP5M1	ENSG00000053770	30	45	36	28	28	20	57	68	24	88	53	28	30	21	38	20	53	33	28	26	26	30	32	26	53	32	30	43	47	22	29	22	30	26	26	24	110	30	45	38	22	40	40	26	14	26	24	19
ANAPC4	ENSG00000053900	23	22	20	27	18	20	27	40	16	34	32	20	8	12	20	38	27	26	14	16	24	35	26	23	24	22	17	32	43	4	21	7	14	15	12	32	40	26	26	30	8	29	27	8	23	18	20	12
KCNQ1	ENSG00000053918	8	4	7	7	12	22	12	8	8	18	13	6	22	10	12	8	12	20	30	2	23	9	33	29	19	12	18	26	21	8	23	7	16	10	20	16	53	14	13	30	6	11	8	11	16	6	20	13
TRAPPC3	ENSG00000054116	14	8	26	14	10	12	18	17	12	16	10	8	8	10	12	6	10	14	11	10	18	10	10	16	16	14	8	18	16	10	22	16	4	8	14	10	26	18	14	14	2	14	6	6	16	20	12	10
THRAP3	ENSG00000054118	20	42	56	40	36	52	64	90	72	83	41	77	30	82	30	36	50	59	31	62	33	16	39	51	73	56	37	60	38	54	52	24	22	23	56	38	103	56	82	43	54	50	22	74	54	57	30	38
PHPT1	ENSG00000054148	0	2	2	0	0	3	10	0	4	2	0	0	3	2	0	4	0	5	2	3	0	0	4	0	0	0	1	4	1	0	6	0	0	0	0	0	2	0	4	9	0	3	2	0	0	2	0	7
ENTPD2	ENSG00000054179	8	2	11	4	8	6	6	10	10	7	11	8	4	2	6	6	8	6	14	2	10	3	7	6	15	10	9	12	7	4	10	0	8	0	17	6	4	0	10	0	7	8	2	2	10	3	7	6
LY75	ENSG00000054219	10	12	10	16	6	3	10	17	18	14	3	16	6	20	2	4	6	10	8	2	12	12	9	12	12	16	8	16	2	4	8	8	12	2	7	10	8	0	8	4	14	6	8	4	4	6	10	8
ARID4B	ENSG00000054267	24	61	31	61	35	26	32	86	59	70	30	43	58	49	22	41	30	53	16	18	53	27	32	35	60	54	37	38	27	29	27	22	39	11	31	17	51	32	69	30	12	30	36	18	33	32	42	17
OPN3	ENSG00000054277	8	7	4	2	4	6	8	21	2	18	5	8	5	2	4	3	12	8	10	2	4	4	5	15	7	4	8	4	2	0	10	4	13	4	7	4	4	16	5	6	14	4	4	6	8	2	2	3
SDCCAG8	ENSG00000054282	22	20	18	18	25	29	18	12	18	14	30	20	10	16	25	22	14	10	9	9	36	14	16	17	38	58	21	37	10	13	30	18	14	14	21	22	30	16	30	20	12	20	19	9	25	18	28	8
PTPRN	ENSG00000054356	35	9	32	24	25	18	22	22	13	18	16	22	19	26	36	11	23	24	28	6	26	8	45	24	41	37	20	28	35	20	30	22	19	26	40	26	48	51	27	13	12	30	14	12	14	24	17	17
HHAT	ENSG00000054392	22	11	20	27	16	8	20	16	30	25	16	27	12	26	9	13	19	10	23	5	18	21	27	13	31	22	13	21	32	29	25	20	14	14	8	17	30	36	27	12	14	23	12	12	15	26	12	50
KIF1B	ENSG00000054523	40	44	81	41	41	60	100	70	78	56	56	56	38	66	67	35	66	90	66	33	89	56	76	53	138	72	64	70	70	23	74	45	40	33	49	58	99	86	98	62	46	57	48	49	60	44	68	78
FOXC1	ENSG00000054598	2	0	14	12	10	2	8	12	12	6	2	10	12	4	10	4	30	0	12	6	12	20	4	2	18	10	10	12	2	2	12	6	6	6	2	4	26	6	12	2	2	6	2	4	0	10	2	8
TBC1D22A	ENSG00000054611	19	18	35	12	27	9	21	26	34	9	15	14	11	18	30	10	12	25	25	14	27	18	18	21	38	25	24	33	26	13	26	25	28	20	31	21	48	28	34	21	19	33	11	13	12	9	13	52
SYNE2	ENSG00000054654	111	113	126	157	151	163	256	192	204	152	129	156	92	144	139	123	165	145	133	73	189	111	141	129	201	155	152	180	156	100	176	117	107	73	141	104	235	140	159	134	83	128	89	72	117	95	110	126
PLEKHH1	ENSG00000054690	24	50	47	32	41	46	23	27	36	28	27	32	32	20	26	19	42	31	45	26	37	21	48	44	63	38	44	42	20	21	50	24	31	24	43	40	61	50	44	36	36	45	33	23	32	30	20	46
ATP9A	ENSG00000054793	52	19	27	28	45	34	44	27	25	30	33	34	22	20	34	24	23	21	28	26	35	33	52	45	53	54	42	48	20	18	34	28	37	9	31	34	68	18	45	14	38	37	24	24	26	22	27	37
SPO11	ENSG00000054796	4	4	2	2	8	4	11	9	10	4	2	4	6	5	5	4	0	11	0	2	6	13	6	2	13	4	2	11	7	0	8	4	0	2	6	0	2	3	0	5	8	12	2	0	0	6	6	1
CBLN4	ENSG00000054803	6	0	12	4	6	14	6	8	0	2	8	8	6	6	2	6	12	2	10	2	8	2	8	8	12	6	4	8	0	2	8	0	5	4	9	10	4	12	6	2	14	12	10	10	0	6	6	0
CHRDL2	ENSG00000054938	16	9	22	8	14	6	28	15	12	11	22	4	2	14	9	16	8	14	22	0	26	16	18	38	24	23	14	24	7	8	20	12	13	6	31	22	33	30	6	4	10	11	8	8	17	18	13	16
FAM168A	ENSG00000054965	26	20	16	4	21	43	42	28	22	26	24	14	10	17	20	14	32	28	26	18	34	18	22	26	48	27	16	29	34	12	39	16	15	18	12	10	28	30	27	18	18	20	18	30	15	18	21	20
RELT	ENSG00000054967	4	16	5	11	6	18	14	22	6	2	20	10	14	18	6	0	16	10	14	4	18	6	10	22	35	12	16	15	30	2	23	11	21	13	7	16	24	4	24	19	20	14	8	16	4	4	16	18
GALC	ENSG00000054983	26	14	28	15	29	19	32	34	27	20	18	35	12	35	20	12	10	24	30	12	22	33	24	13	42	32	19	43	14	14	32	18	10	11	10	27	36	22	36	26	6	40	12	10	11	19	18	10
NOP58	ENSG00000055044	8	12	6	14	6	6	7	18	13	6	14	12	7	20	6	23	18	24	10	4	19	17	27	20	31	11	11	12	12	8	22	8	6	6	8	11	22	19	14	13	2	21	14	12	24	13	14	11
SZRD1	ENSG00000055070	11	13	32	30	25	6	13	33	16	33	17	22	8	20	20	29	19	24	13	29	12	7	15	25	18	21	24	37	36	17	21	10	26	13	41	12	48	30	25	22	15	22	11	32	23	20	32	10
KCNH2	ENSG00000055118	34	10	29	13	11	14	20	22	18	21	10	27	10	28	18	7	12	16	28	8	31	21	16	20	28	20	12	40	20	18	17	18	18	8	17	30	35	23	18	10	16	20	6	25	14	22	18	24
CUL1	ENSG00000055130	14	47	17	16	27	22	38	48	51	15	16	12	16	34	16	20	30	39	41	36	21	21	16	22	50	30	10	40	29	22	51	19	12	20	12	11	39	26	53	11	18	22	12	30	8	20	18	28
FAM114A2	ENSG00000055147	4	41	13	21	20	14	34	34	14	28	16	28	12	22	23	16	26	16	16	12	20	17	10	37	31	23	17	43	13	14	8	16	12	10	18	22	40	30	34	24	8	20	18	4	16	30	12	30
CYFIP2	ENSG00000055163	58	54	81	68	121	72	94	215	118	72	91	88	68	84	49	60	66	70	69	99	87	35	77	90	97	103	54	102	62	72	114	44	55	76	97	48	228	70	89	62	79	79	64	95	63	75	86	98
TAB2	ENSG00000055208	48	66	59	34	106	57	45	149	77	100	48	66	27	54	47	46	61	57	42	52	53	34	42	30	74	64	32	99	36	52	49	30	36	40	52	46	108	42	86	45	39	53	29	50	52	40	41	46
GINM1	ENSG00000055211	7	22	1	4	9	4	12	10	7	7	6	0	8	7	6	12	6	12	6	16	4	7	8	7	15	15	7	11	18	0	9	6	7	2	8	4	12	4	5	0	7	2	8	5	2	2	14	2
EIF2AK2	ENSG00000055332	38	46	46	45	98	40	70	97	68	79	44	30	34	28	32	32	53	79	20	34	57	41	58	29	87	50	38	39	32	40	47	16	24	32	31	54	81	67	67	30	35	34	34	39	26	36	38	45
USP36	ENSG00000055483	32	22	39	31	27	23	56	44	59	29	37	31	17	34	39	45	53	36	41	27	79	26	33	31	55	57	38	47	23	18	46	50	27	31	32	49	59	37	42	48	16	39	13	31	33	28	47	58
KMT2C	ENSG00000055609	116	203	198	207	242	125	268	276	224	160	182	173	156	168	147	172	184	180	124	90	198	177	134	183	254	209	159	184	162	182	194	99	148	88	142	173	351	190	241	129	118	158	122	141	135	116	113	133
MCOLN3	ENSG00000055732	5	14	28	35	5	14	30	21	20	28	20	16	8	33	22	27	13	24	13	10	39	30	14	11	29	30	29	38	22	14	25	19	16	16	12	41	40	16	32	12	14	38	16	28	22	14	17	20
CCDC85A	ENSG00000055813	8	4	8	0	5	2	0	4	2	6	8	6	0	8	0	0	2	0	7	6	4	10	11	7	10	2	4	4	8	2	10	4	2	6	8	10	6	4	8	2	0	8	2	2	6	0	6	2
PUM2	ENSG00000055917	18	40	42	63	90	56	67	165	83	65	56	61	56	74	58	63	54	68	14	77	58	49	34	52	115	63	25	94	42	40	60	24	31	36	51	36	110	52	82	50	58	42	20	32	48	49	37	52
MRPL43	ENSG00000055950	10	2	0	4	19	8	16	2	17	4	6	8	12	10	8	6	7	8	12	2	2	4	0	2	14	6	5	14	14	8	6	12	10	7	10	9	17	3	9	6	1	6	7	4	8	6	6	4
ITIH4	ENSG00000055955	6	2	0	1	0	0	0	0	0	2	4	0	0	0	2	2	2	8	2	2	6	8	2	2	3	2	4	7	4	2	2	2	0	0	2	8	8	4	2	4	2	0	0	0	0	1	2	0
ITIH1	ENSG00000055957	23	15	7	27	12	18	35	8	16	16	26	20	10	32	26	12	7	6	32	10	16	15	17	14	26	20	21	26	19	7	35	13	18	9	33	33	38	22	27	9	24	26	10	7	33	14	12	20
HPF1	ENSG00000056050	9	2	4	2	10	18	6	12	12	11	0	4	12	6	2	0	1	6	6	13	4	6	0	7	6	6	8	6	5	0	4	4	6	4	4	0	4	6	9	6	0	0	5	4	9	8	0	4
ZFR	ENSG00000056097	13	47	62	30	45	38	26	69	64	45	18	45	43	48	34	14	58	28	22	44	42	23	27	42	53	48	20	50	41	49	22	20	26	10	29	25	68	31	47	29	14	54	24	40	28	30	14	20
ZNF280C	ENSG00000056277	18	9	25	13	12	8	39	8	37	24	10	23	15	16	29	16	10	20	24	5	26	10	20	14	21	16	20	25	10	10	31	8	14	12	6	14	39	20	26	19	15	21	10	11	10	20	12	10
NPFFR2	ENSG00000056291	18	10	10	6	4	10	5	10	2	10	11	12	0	2	10	6	14	10	6	0	23	2	8	2	14	9	12	14	4	0	14	2	6	2	6	8	10	15	18	8	11	8	8	10	12	6	2	3
PHF21B	ENSG00000056487	18	18	24	22	13	10	31	20	12	26	30	38	23	18	10	14	20	21	27	6	50	26	21	14	39	21	27	30	25	8	21	18	17	12	25	22	40	18	17	20	15	22	10	10	8	22	13	33
TRAF1	ENSG00000056558	17	13	22	8	12	8	12	22	22	1	12	14	4	6	16	6	8	11	28	16	18	10	19	16	40	20	12	25	26	6	25	6	8	14	38	6	27	27	27	9	10	24	4	14	20	5	25	26
RC3H2	ENSG00000056586	30	42	89	54	55	53	52	89	67	81	53	64	43	79	34	60	64	52	42	42	35	37	21	64	64	52	37	64	27	32	34	18	30	30	31	33	139	44	94	52	38	35	30	49	18	46	36	49
IL17RB	ENSG00000056736	4	4	11	21	16	2	8	12	12	16	12	10	2	24	5	8	8	7	12	5	13	15	10	11	16	14	18	11	8	2	24	17	0	8	14	18	24	18	11	4	2	8	4	8	7	8	10	8
TRAF3IP2	ENSG00000056972	63	23	39	22	44	22	46	32	42	32	26	31	14	31	22	18	28	35	42	15	46	31	24	47	78	33	50	46	34	20	40	22	23	12	23	38	37	48	46	35	24	32	23	18	34	22	24	32
GYG2	ENSG00000056998	26	4	22	9	16	21	24	12	2	38	2	24	8	24	4	4	15	6	24	6	20	12	14	20	46	14	29	17	27	16	18	9	28	7	33	29	30	16	30	19	14	12	8	18	11	10	11	12
DCBLD2	ENSG00000057019	18	38	37	24	22	20	36	20	31	15	30	27	16	38	34	46	32	44	30	4	42	33	26	22	76	34	33	24	29	12	47	24	14	9	14	28	43	31	27	12	11	22	28	15	33	24	29	24
SERPINB3	ENSG00000057149	6	4	9	0	4	2	6	0	9	7	8	9	4	3	0	10	8	5	12	10	2	6	3	12	2	10	2	4	5	0	6	2	10	2	4	3	2	6	5	0	0	2	0	0	4	2	10	4
SOAT1	ENSG00000057252	28	34	37	16	14	23	36	12	33	24	8	20	26	19	19	22	19	19	12	16	45	12	30	23	58	36	27	34	15	18	31	6	16	14	13	24	41	22	22	13	10	10	19	10	19	13	20	19
PKP2	ENSG00000057294	20	34	37	26	24	24	34	28	18	20	17	28	22	12	24	31	28	30	18	10	28	17	21	24	47	31	21	19	30	7	27	19	32	25	14	32	43	32	28	10	10	26	20	20	12	18	30	28
MSH4	ENSG00000057468	2	9	8	5	2	8	7	8	6	5	2	11	8	2	12	13	11	12	4	0	16	6	9	5	12	6	2	2	11	2	7	3	0	6	4	10	16	10	14	9	11	6	2	0	2	2	0	4
F7	ENSG00000057593	22	4	22	4	4	6	9	16	8	10	12	14	4	18	11	2	10	15	14	8	18	10	22	20	24	18	15	16	10	7	8	12	7	10	24	27	14	15	12	16	0	11	18	8	9	16	8	24
GDI2	ENSG00000057608	41	69	47	40	161	109	58	263	111	97	96	118	72	113	43	80	68	54	44	146	38	32	66	66	78	123	44	108	76	68	95	30	48	64	60	34	188	64	172	94	42	80	57	96	50	66	96	61
PRDM1	ENSG00000057657	16	10	53	25	40	20	22	52	69	18	28	23	28	22	22	25	25	25	14	19	54	31	26	26	53	27	14	28	23	11	45	26	14	26	47	29	31	40	37	16	8	20	26	26	23	16	16	46
ATG5	ENSG00000057663	8	11	16	16	19	12	20	21	27	10	40	34	31	19	14	14	40	28	18	34	28	24	16	26	58	10	10	41	19	7	18	15	21	12	20	15	51	23	34	22	18	20	21	8	14	24	22	16
TMCC3	ENSG00000057704	22	20	30	16	20	10	20	36	21	26	22	25	6	20	24	18	26	16	37	30	21	20	26	18	38	28	15	20	25	16	18	18	14	24	27	13	39	22	36	24	18	20	20	18	12	8	32	20
PITHD1	ENSG00000057757	18	14	10	14	100	34	46	42	32	61	29	46	18	56	32	16	10	40	11	20	22	28	38	16	46	28	20	46	10	6	24	8	9	28	34	6	20	22	34	34	6	16	8	12	12	23	30	18
MTA3	ENSG00000057935	29	24	26	21	36	40	37	30	30	35	36	30	22	22	31	18	23	34	32	31	33	30	33	22	32	31	46	37	43	27	46	22	36	11	38	26	37	41	33	18	36	56	24	20	30	24	16	19
USP13	ENSG00000058056	37	18	32	27	42	22	52	32	28	16	51	29	27	25	35	44	24	30	27	21	43	46	44	39	54	36	46	43	23	16	38	17	26	16	32	36	55	25	41	18	22	38	22	16	20	22	19	29
ATP11B	ENSG00000058063	14	48	22	37	40	28	51	49	76	42	27	43	12	6	37	22	33	33	37	6	47	29	31	21	30	37	34	20	26	6	46	36	24	9	21	34	38	33	33	22	22	26	27	12	25	11	18	26
LAMC2	ENSG00000058085	26	19	36	24	22	17	31	12	16	16	19	15	16	10	16	24	16	13	29	2	40	25	28	22	58	21	4	46	21	8	48	7	37	18	31	22	45	16	19	12	30	26	14	14	37	12	24	26
CDK14	ENSG00000058091	25	23	23	18	28	13	24	26	29	32	24	38	18	46	24	23	28	16	25	34	29	15	18	35	38	19	28	42	33	12	28	22	25	9	14	26	50	54	55	39	27	18	18	14	27	24	12	31
SEC61A1	ENSG00000058262	18	32	24	24	27	26	48	49	59	57	28	51	16	48	24	28	28	18	36	19	51	25	40	28	38	26	46	46	31	13	38	32	36	20	40	36	40	34	48	33	22	22	24	12	32	22	8	37
PPP1R12A	ENSG00000058272	42	68	48	36	62	50	71	92	81	68	73	63	63	42	49	37	43	37	18	72	43	55	58	40	101	59	46	60	61	29	41	22	34	38	32	50	106	28	61	36	37	38	36	57	24	39	54	60
RASGRF1	ENSG00000058335	29	16	43	18	17	20	47	33	18	25	29	29	23	27	17	20	12	30	48	24	50	22	26	43	52	45	36	49	52	12	39	34	26	31	63	37	63	28	44	22	14	27	25	12	53	20	33	30
CAMK2B	ENSG00000058404	22	25	29	35	31	25	40	30	22	33	29	22	18	32	25	8	23	30	44	16	37	26	35	36	43	40	39	44	42	21	43	25	32	26	50	44	61	53	33	31	30	45	28	14	46	42	34	43
CROCC	ENSG00000058453	25	14	50	16	25	11	49	54	29	41	28	27	22	37	30	8	18	32	48	33	58	41	38	49	60	43	29	24	33	43	8	26	39	20	44	31	55	47	37	33	40	46	19	22	29	39	21	54
POLR3E	ENSG00000058600	19	30	31	29	36	26	44	36	30	18	25	37	20	31	11	6	46	18	44	18	44	12	44	28	38	46	42	49	26	26	47	16	25	19	27	25	54	29	56	16	20	46	18	15	22	33	35	30
ATP2B4	ENSG00000058668	43	13	40	32	32	30	59	98	44	48	31	28	39	40	28	28	35	34	18	20	73	44	45	39	106	52	42	74	53	26	42	49	23	32	27	43	69	28	65	34	24	40	33	34	44	33	44	44
ZC3H11A	ENSG00000058673	2	2	0	10	2	0	2	2	2	4	7	7	10	0	2	30	8	0	2	2	4	6	3	0	2	4	10	2	0	0	0	0	0	2	6	2	4	4	0	2	0	2	0	2	0	2	0	3
RIOK2	ENSG00000058729	6	10	10	22	14	14	26	14	23	12	14	10	10	17	16	26	27	9	13	2	28	20	17	18	24	16	4	10	8	16	33	16	20	10	4	18	14	6	18	6	12	8	12	14	10	4	8	6
YIPF1	ENSG00000058799	4	13	11	1	10	18	10	4	9	6	0	16	10	9	12	18	10	8	7	12	13	6	16	6	15	22	6	10	8	2	26	11	8	0	6	15	25	5	6	31	6	9	4	12	10	14	5	8
NDC1	ENSG00000058804	8	9	23	14	10	7	27	24	34	11	22	28	8	17	19	12	36	22	13	2	41	23	18	14	27	35	26	29	21	16	27	12	12	14	20	12	20	27	30	20	12	15	24	20	20	10	15	7
DGKG	ENSG00000058866	15	37	36	24	43	25	38	42	19	37	33	60	21	27	24	8	29	24	54	16	52	35	35	29	51	45	44	35	26	38	35	38	24	24	56	42	90	43	41	33	34	32	33	39	20	15	20	28
FLYWCH1	ENSG00000059122	11	10	24	2	18	17	23	22	25	14	20	26	16	28	18	2	8	34	28	5	23	19	28	15	17	28	16	28	15	11	32	8	36	9	36	38	28	25	31	12	14	13	11	52	26	24	15	31
UNKL	ENSG00000059145	10	18	8	6	8	6	13	16	17	12	12	5	8	7	4	2	11	19	32	12	12	5	15	8	16	29	22	25	22	12	12	3	16	10	14	14	22	12	8	6	14	10	4	17	17	9	9	16
TBXAS1	ENSG00000059377	31	20	25	26	21	28	37	37	16	20	17	17	29	9	23	12	9	33	30	45	41	26	27	36	49	37	13	21	46	28	39	25	15	16	28	20	28	20	43	38	12	13	14	6	21	18	16	26
PARP12	ENSG00000059378	30	19	27	6	12	8	34	24	16	12	22	24	16	22	16	7	33	15	15	5	32	8	37	21	32	39	14	32	18	22	16	6	24	5	22	13	28	27	28	16	11	26	18	13	28	30	20	13
ALDH18A1	ENSG00000059573	14	17	23	12	22	12	19	29	12	7	8	37	15	22	14	22	8	12	20	11	31	25	6	30	50	16	10	16	16	8	4	6	12	11	9	14	16	18	13	14	12	12	15	17	10	2	10	16
TARBP1	ENSG00000059588	20	27	54	23	21	18	39	30	19	33	10	32	15	19	20	39	30	37	11	23	36	10	19	40	41	39	15	27	25	20	30	11	24	14	21	20	44	20	39	16	14	10	18	14	27	20	22	7
GATB	ENSG00000059691	17	23	21	29	15	22	58	38	30	10	39	44	33	18	36	20	27	33	29	16	53	25	30	36	66	49	32	44	37	15	42	13	24	16	36	36	48	38	51	21	24	26	18	11	14	34	26	32
MXD1	ENSG00000059728	18	30	64	54	26	36	29	142	83	48	52	38	40	40	18	18	36	12	19	42	26	32	36	25	64	32	21	65	38	22	30	22	16	30	24	42	112	21	52	40	24	23	34	28	37	22	42	26
CDK17	ENSG00000059758	16	30	9	19	22	6	25	48	53	44	16	26	11	12	24	18	22	19	13	20	17	27	20	22	46	21	18	29	23	16	45	12	18	6	6	19	38	19	51	18	23	40	20	16	16	18	34	16
DNAJC25	ENSG00000059769	4	10	4	6	12	10	4	6	12	6	9	6	0	4	12	0	6	1	0	0	6	6	4	0	12	4	0	4	10	0	14	10	3	2	6	6	6	0	18	0	0	4	4	2	6	0	4	2
SLC2A3	ENSG00000059804	32	18	24	30	30	18	15	38	16	27	20	35	16	4	14	12	12	6	16	10	32	25	16	20	34	36	32	35	47	26	25	10	28	12	36	22	54	14	43	34	22	28	11	4	14	18	18	18
PSD	ENSG00000059915	28	22	27	17	12	17	28	18	16	4	12	26	8	23	28	12	6	13	20	2	28	11	21	23	16	24	13	24	12	12	31	14	26	18	22	20	37	22	18	21	16	28	18	20	16	10	7	40
CTDP1	ENSG00000060069	24	29	30	18	28	17	32	23	25	9	28	28	18	24	14	21	17	22	18	14	30	29	17	30	35	19	17	42	19	13	27	32	23	26	39	36	40	28	33	25	20	9	9	14	22	19	19	29
YBX3	ENSG00000060138	48	55	110	70	217	190	118	162	77	99	77	110	48	72	146	69	73	197	71	72	54	79	140	56	124	96	110	104	51	66	82	54	66	50	86	26	123	104	175	63	22	76	45	78	80	82	40	46
STYK1	ENSG00000060140	3	15	7	12	10	7	21	19	10	11	13	10	6	8	7	18	7	6	6	2	17	12	20	12	8	20	18	8	10	10	27	17	6	12	9	18	19	14	29	14	18	3	15	8	17	5	5	17
WNK1	ENSG00000060237	75	176	151	164	374	243	250	406	219	185	187	248	115	184	154	168	146	187	105	178	119	112	215	120	249	187	196	199	90	105	123	54	169	107	228	101	264	204	214	151	101	132	55	91	99	116	132	138
RPS17P5	ENSG00000060303	4	2	4	0	0	0	0	0	0	0	0	2	0	0	0	0	0	0	2	0	0	2	0	2	8	2	10	0	0	0	0	6	0	2	0	2	4	0	0	0	0	2	0	0	2	4	0	0
CCAR1	ENSG00000060339	37	38	33	41	30	31	47	39	44	43	14	62	34	18	26	44	22	45	17	14	43	23	14	24	41	45	18	34	26	19	15	28	12	16	12	31	46	35	36	27	16	43	17	33	11	33	24	30
OGFR	ENSG00000060491	18	10	28	28	20	16	20	24	22	6	18	18	16	14	14	14	19	33	10	22	18	0	22	10	22	48	10	26	12	16	15	22	24	8	26	8	36	14	14	20	8	18	8	24	9	14	20	34
GNA15	ENSG00000060558	18	2	14	13	7	8	6	6	4	16	20	12	5	18	8	1	6	3	16	6	10	4	4	10	16	2	10	9	2	6	10	13	4	0	19	3	10	6	15	12	2	18	2	8	4	8	2	6
CREB3L3	ENSG00000060566	7	4	16	12	12	16	6	10	15	6	20	20	8	12	2	26	16	12	9	2	16	10	16	20	20	10	30	14	15	18	8	8	26	11	12	23	15	16	10	8	6	8	2	16	8	7	18	26
PIGV	ENSG00000060642	28	8	28	12	8	18	10	48	34	20	8	18	10	30	40	8	26	12	18	16	21	14	22	44	30	20	23	30	12	14	14	16	12	10	16	30	22	26	14	4	8	26	22	12	20	10	20	14
PTPRU	ENSG00000060656	14	16	28	23	18	31	32	29	26	28	23	39	26	38	14	15	30	22	37	28	46	26	23	32	37	44	18	54	32	14	27	40	31	16	38	20	40	34	27	11	14	36	10	14	46	23	36	33
SNRNP40	ENSG00000060688	19	13	12	8	17	12	14	19	8	20	13	24	12	28	12	26	16	33	7	32	23	9	14	11	32	28	10	28	26	9	22	6	18	11	19	12	28	20	26	16	20	20	12	12	13	16	22	24
RIMBP2	ENSG00000060709	34	34	57	33	33	23	66	22	14	42	34	36	30	24	34	31	38	31	44	20	28	44	45	24	60	41	46	57	34	26	38	56	22	30	78	65	70	58	34	23	22	45	47	30	24	28	26	28
COL11A1	ENSG00000060718	32	13	36	32	38	23	36	22	25	21	27	51	21	42	26	30	40	37	18	6	38	32	37	35	33	14	39	37	44	22	35	22	25	10	8	36	41	34	36	31	19	52	33	16	27	19	11	38
QSER1	ENSG00000060749	19	32	57	18	21	50	51	61	38	55	20	59	15	64	19	28	28	52	29	42	34	42	33	37	60	55	35	45	33	32	57	31	26	12	50	42	73	66	53	32	22	20	21	34	24	22	38	24
MPC1	ENSG00000060762	10	10	12	8	6	8	12	7	7	4	8	26	6	6	6	18	8	3	8	2	2	2	2	8	6	6	10	14	4	8	10	2	3	10	4	4	4	10	13	4	6	2	2	4	10	3	12	6
ACAA1	ENSG00000060971	10	8	28	20	24	10	9	26	8	30	23	24	13	21	6	4	20	6	33	22	32	15	15	18	30	19	26	37	16	14	19	17	28	14	29	18	44	16	40	17	12	20	12	22	20	5	8	11
BCAT1	ENSG00000060982	16	42	24	36	20	22	38	18	20	31	22	22	32	29	21	37	25	25	26	8	37	19	29	22	76	36	31	23	37	20	29	22	17	14	22	30	33	23	50	34	27	39	16	16	20	11	18	29
HDAC7	ENSG00000061273	40	19	42	24	40	28	68	38	28	29	38	45	14	44	13	10	22	36	41	23	41	18	35	29	58	28	28	66	39	12	36	34	32	29	28	33	58	25	43	36	26	36	14	13	51	30	40	44
LZTS1	ENSG00000061337	16	8	10	23	12	7	49	16	14	8	18	10	4	6	9	16	10	6	18	6	28	16	11	16	30	20	22	22	18	10	18	6	10	12	24	16	47	12	23	17	4	6	6	10	20	18	6	16
PRDM6	ENSG00000061455	28	17	28	22	22	11	18	19	18	21	8	30	16	16	14	23	24	16	8	4	36	14	22	28	43	23	18	25	18	0	22	24	18	8	16	19	40	22	24	12	16	26	28	12	24	22	8	21
WNT8A	ENSG00000061492	2	2	13	4	18	4	10	6	1	4	4	8	10	3	14	8	6	20	12	6	16	2	7	2	22	2	4	9	12	6	6	10	6	9	0	6	6	6	4	6	4	4	3	2	6	8	2	6
SPAG4	ENSG00000061656	0	0	13	4	9	8	12	17	7	2	2	6	2	6	2	4	6	0	14	0	10	7	8	11	6	6	10	5	14	0	8	14	10	6	6	8	18	2	8	6	8	0	0	5	8	0	0	5
NCKAP1	ENSG00000061676	52	75	40	50	54	47	72	70	57	72	59	78	67	36	62	66	66	58	44	10	83	48	67	47	76	84	71	80	47	32	108	52	50	42	60	66	96	63	84	52	52	40	38	34	49	36	35	46
MRPS35	ENSG00000061794	20	8	16	17	6	17	6	22	16	10	24	7	6	18	11	10	28	6	2	26	6	22	8	9	16	22	6	29	16	14	16	4	18	6	0	6	12	18	8	16	14	10	6	16	9	10	13	4
GUCY1B1	ENSG00000061918	10	13	23	38	28	4	14	27	18	59	10	24	2	14	20	14	19	13	14	12	24	12	12	10	26	33	26	20	7	24	22	16	4	10	26	13	43	16	31	14	18	13	14	16	18	14	16	6
SFSWAP	ENSG00000061936	33	22	44	23	26	27	39	25	35	32	29	18	36	22	16	25	48	28	35	29	36	20	31	26	57	46	32	42	36	27	22	28	30	18	34	36	85	28	44	46	13	31	28	37	30	20	29	32
TNK2	ENSG00000061938	27	18	62	39	16	22	30	28	35	7	16	40	24	42	27	26	40	43	53	22	54	31	30	39	64	45	32	49	25	20	42	33	26	23	48	57	59	52	56	24	38	48	21	41	51	32	27	15
MON2	ENSG00000061987	20	28	39	45	38	60	44	50	75	22	21	69	34	47	44	77	79	33	32	22	53	55	49	20	70	57	59	50	47	34	33	26	27	18	20	49	43	70	85	32	22	22	55	40	40	30	40	32
CDH3	ENSG00000062038	23	12	25	17	13	18	23	20	28	19	12	34	6	22	16	13	28	20	32	12	23	13	38	32	37	25	29	36	14	22	27	26	25	12	26	17	37	14	23	16	15	18	14	10	20	6	24	18
ARSF	ENSG00000062096	6	0	16	7	10	6	8	8	11	15	10	7	14	4	7	8	5	12	2	2	20	23	6	9	8	12	4	19	13	4	10	13	10	0	4	14	17	10	6	7	8	2	4	3	12	10	12	22
GPBP1	ENSG00000062194	15	33	46	43	56	35	37	119	66	41	52	59	52	32	20	20	50	18	12	29	45	37	41	47	52	49	24	52	29	26	40	22	24	10	19	37	95	24	50	53	24	20	28	32	21	21	16	48
DGAT2	ENSG00000062282	36	16	38	11	26	10	26	28	12	13	25	25	20	17	20	26	15	12	28	2	38	16	22	26	36	50	25	25	28	13	31	16	17	16	31	28	26	18	34	22	16	22	8	20	12	14	7	15
ZNF112	ENSG00000062370	4	4	10	2	10	4	14	16	2	24	8	6	3	6	0	2	8	6	8	4	12	2	5	2	9	4	8	16	4	4	17	2	6	8	6	14	12	6	6	16	4	6	10	0	0	6	8	2
CS	ENSG00000062485	20	53	37	22	48	31	39	81	32	21	20	42	16	41	14	14	36	37	14	22	28	20	19	30	46	43	30	22	24	26	27	22	23	30	40	32	86	26	62	52	29	41	22	23	25	32	38	15
LTK	ENSG00000062524	10	12	6	2	6	26	9	12	20	8	8	6	2	16	10	11	12	30	19	3	8	12	14	15	28	13	25	36	17	2	14	16	12	15	19	29	37	20	23	13	2	20	9	14	11	23	18	28
MRPS24	ENSG00000062582	2	0	0	0	2	2	8	0	4	0	2	0	4	0	0	2	4	0	2	0	6	4	0	10	2	2	8	0	2	0	0	0	2	0	0	2	4	2	2	4	4	3	8	4	6	2	2	2
ELMO2	ENSG00000062598	28	14	29	23	28	28	26	49	32	35	36	25	12	11	34	35	22	26	26	24	26	18	31	41	43	24	20	23	22	16	44	18	14	4	46	31	50	23	38	22	18	16	20	30	26	14	7	17
WAPL	ENSG00000062650	22	30	39	25	37	40	39	80	44	58	76	65	38	32	24	32	41	51	34	34	34	64	43	36	69	55	48	50	56	19	46	26	54	24	32	51	106	47	49	42	33	43	25	40	24	34	28	34
VMP1	ENSG00000062716	24	18	55	12	28	16	41	18	53	50	59	21	14	22	38	30	13	23	22	12	20	28	25	14	48	33	20	44	16	22	16	10	12	12	24	23	50	22	36	26	13	20	13	18	20	19	22	22
APPBP2	ENSG00000062725	16	21	26	11	49	31	50	52	16	20	40	43	24	48	38	27	22	24	6	14	28	32	38	34	46	28	36	36	20	33	31	8	24	18	22	38	42	33	69	22	33	32	19	18	24	22	20	42
POLD1	ENSG00000062822	11	12	24	7	9	6	23	25	18	16	22	12	14	18	11	12	27	19	32	17	26	7	26	40	36	30	19	22	18	14	23	18	22	29	32	32	41	31	33	8	10	21	13	14	27	16	17	10
SEZ6	ENSG00000063015	17	6	5	8	22	8	13	7	5	14	20	14	8	20	12	6	0	16	11	13	23	18	25	11	26	22	10	34	9	6	20	9	4	0	30	30	32	20	16	19	10	17	12	8	21	9	17	12
EIF4B	ENSG00000063046	67	161	132	119	198	144	122	418	147	189	157	285	101	176	74	138	155	207	60	198	104	77	86	142	184	158	87	203	135	145	149	58	111	115	106	61	298	118	224	168	106	160	94	99	100	212	133	141
SLC6A16	ENSG00000063127	22	6	22	30	20	10	20	16	12	11	10	22	6	12	11	10	16	6	15	14	28	14	26	13	33	13	21	24	24	12	6	19	12	20	22	16	27	17	27	10	10	10	14	9	16	8	18	11
BICRA	ENSG00000063169	26	9	37	10	26	8	37	40	40	21	14	26	4	26	16	8	28	20	28	10	40	11	19	34	17	30	23	29	14	14	27	37	36	22	57	24	34	31	33	10	13	30	13	22	26	18	18	28
SPHK2	ENSG00000063176	12	8	2	16	6	14	18	6	2	6	8	4	8	7	12	6	6	8	18	4	12	6	14	8	8	22	6	8	10	26	11	20	12	8	10	10	12	26	12	20	6	8	4	6	8	20	10	12
RPL18	ENSG00000063177	34	78	142	84	158	118	98	312	104	142	163	186	106	166	42	114	100	110	66	150	54	65	90	76	152	144	80	270	124	128	122	68	124	100	140	46	244	114	240	159	124	166	62	138	72	138	154	122
CA11	ENSG00000063180	4	8	10	0	10	4	6	8	6	8	12	10	3	16	10	10	8	2	8	12	15	18	5	30	15	20	4	32	14	2	9	2	14	9	16	21	22	0	7	12	8	12	8	6	21	13	12	5
ISOC2	ENSG00000063241	24	2	16	4	18	8	22	6	4	18	22	2	8	18	11	6	5	10	11	10	18	14	6	16	23	4	16	14	6	6	18	6	10	8	10	16	17	16	18	14	10	21	14	22	16	8	12	20
U2AF2	ENSG00000063244	7	15	24	18	25	13	39	56	31	20	22	16	10	21	20	22	18	5	28	12	32	16	23	24	19	13	23	16	19	32	25	9	28	14	51	23	68	20	18	16	17	28	10	19	20	18	12	31
EPN1	ENSG00000063245	37	17	59	60	40	46	75	78	43	65	33	42	22	62	43	34	50	57	42	27	69	57	39	61	75	41	53	79	66	52	45	49	39	40	66	66	121	36	76	53	32	76	41	32	84	36	45	66
MED29	ENSG00000063322	8	9	4	8	16	3	42	24	22	9	20	6	10	13	4	14	12	26	6	34	10	6	15	15	26	24	10	24	16	6	11	8	16	4	26	14	22	14	10	24	12	26	8	14	10	4	16	20
AHRR	ENSG00000063438	2	14	17	6	11	6	14	8	0	2	2	6	4	4	8	2	6	24	9	2	12	9	27	14	16	10	12	17	9	16	7	8	11	4	19	8	15	12	14	14	4	10	10	4	7	15	3	18
GSC2	ENSG00000063515	10	4	8	2	6	2	19	14	4	4	6	6	2	4	0	2	2	6	6	6	16	10	12	2	16	14	10	14	8	2	6	8	0	6	16	6	4	6	2	8	4	0	4	2	15	6	2	16
ZNF275	ENSG00000063587	20	28	26	20	25	28	20	22	24	30	22	36	16	34	16	22	36	32	38	18	42	39	38	25	28	30	20	36	18	6	30	20	33	10	32	22	36	24	38	18	24	11	18	12	12	20	12	12
MTMR1	ENSG00000063601	28	15	47	15	19	26	42	31	48	24	20	28	26	24	21	28	40	31	38	10	37	26	36	14	41	24	20	39	24	16	53	20	18	29	31	40	49	37	53	24	26	19	16	16	14	20	36	21
GPC1	ENSG00000063660	2	6	19	18	10	10	44	18	10	4	17	11	4	6	20	7	28	8	26	6	35	14	14	12	36	18	14	22	31	4	35	14	12	8	23	14	30	18	25	10	4	25	26	17	17	20	6	24
ADCK1	ENSG00000063761	28	23	28	15	28	13	33	22	14	27	25	30	16	34	20	10	26	26	36	16	20	31	30	33	35	14	29	25	27	12	44	23	15	18	21	19	23	30	18	22	8	12	10	22	22	13	16	19
HAGH	ENSG00000063854	7	6	20	18	24	5	36	31	10	30	20	23	15	20	20	12	13	14	28	10	22	10	12	19	39	22	10	36	18	16	15	12	22	16	24	14	30	15	30	14	16	25	10	8	10	10	24	16
RNF4	ENSG00000063978	18	17	31	28	15	36	16	28	25	28	22	50	19	32	17	25	48	16	16	24	20	26	17	28	38	34	24	47	35	30	43	11	38	28	27	27	52	29	39	18	16	27	14	23	14	17	23	9
CASP8	ENSG00000064012	22	8	25	13	34	18	32	70	44	18	12	22	22	23	26	27	37	33	24	20	29	20	24	23	31	21	25	45	19	19	31	18	17	14	16	20	38	26	20	20	34	19	12	20	14	11	20	20
LIMCH1	ENSG00000064042	44	27	46	41	47	59	67	54	44	32	53	47	43	69	36	64	61	61	39	34	68	54	53	46	86	75	39	75	72	29	37	38	27	18	44	56	74	46	62	46	35	55	64	21	58	34	35	34
INTS13	ENSG00000064102	12	12	17	4	8	14	13	41	16	11	9	30	8	18	2	16	16	10	7	14	8	21	13	2	11	13	10	10	14	4	19	4	14	8	12	12	22	11	16	4	4	4	12	0	11	14	8	4
TM7SF3	ENSG00000064115	12	8	16	15	10	18	24	23	19	9	22	15	8	23	0	4	27	39	14	6	22	11	22	12	18	24	15	13	15	12	44	6	8	6	20	20	26	4	18	14	15	14	14	6	19	10	6	5
DLX3	ENSG00000064195	4	0	10	12	8	18	7	0	2	10	10	6	4	4	10	4	2	2	15	7	12	10	8	9	22	4	12	18	4	8	16	6	15	6	4	4	8	6	14	9	4	10	6	4	12	10	4	12
SPA17	ENSG00000064199	4	12	18	16	14	4	20	18	10	13	9	15	22	12	5	17	26	22	14	4	26	1	8	8	19	11	26	11	12	9	24	9	12	12	14	24	21	27	13	0	10	26	6	20	9	4	10	12
TSPAN32	ENSG00000064201	15	2	4	6	4	4	24	12	8	5	8	14	6	10	5	10	10	13	12	4	27	3	15	15	22	12	12	15	15	5	12	14	14	10	19	7	27	16	13	8	12	6	2	9	10	4	14	2
CCN5	ENSG00000064205	6	2	10	20	18	6	20	8	8	8	10	18	4	8	18	12	5	14	14	10	16	8	15	8	20	16	10	20	10	2	14	4	16	14	21	22	10	16	12	8	10	10	4	6	33	10	7	10
DMRT3	ENSG00000064218	14	0	14	2	14	4	4	4	4	8	2	14	0	2	6	4	8	4	4	0	8	8	8	4	12	8	4	8	6	2	12	2	4	0	6	2	4	8	14	19	4	6	6	4	14	2	18	6
ST3GAL6	ENSG00000064225	25	19	25	10	13	17	21	33	14	23	21	21	13	20	24	21	10	9	27	8	32	18	16	21	38	17	13	16	19	8	25	7	18	10	14	12	38	19	24	14	10	22	11	24	15	10	16	19
ATP2C2	ENSG00000064270	26	5	27	14	16	32	38	10	7	19	20	33	18	20	7	22	22	26	12	16	43	4	29	19	38	22	17	40	29	17	15	15	13	4	26	16	28	33	22	15	19	23	11	21	42	13	25	35
NGFR	ENSG00000064300	2	4	4	2	4	6	7	8	10	0	4	12	2	4	6	4	12	10	10	4	10	4	14	10	16	6	0	12	4	6	8	4	4	2	5	12	13	4	16	9	2	12	8	8	8	8	8	10
CDON	ENSG00000064309	41	27	74	52	58	64	60	33	62	72	56	37	35	57	54	71	48	46	56	26	77	53	67	42	95	72	50	50	67	20	57	43	50	20	38	76	72	54	64	24	28	49	23	33	43	43	47	30
TAF2	ENSG00000064313	41	56	57	28	36	65	74	61	50	64	41	48	48	41	32	53	46	44	54	29	46	36	53	47	80	43	46	50	43	12	41	32	18	22	34	47	68	54	66	35	46	42	47	38	35	22	38	29
HIPK2	ENSG00000064393	53	49	74	88	107	53	68	188	128	67	56	106	54	75	60	63	62	58	64	62	88	56	95	65	140	144	88	86	73	78	60	61	63	71	93	73	155	100	80	60	58	60	38	61	49	58	75	77
TNPO3	ENSG00000064419	12	61	24	14	34	41	38	49	30	27	24	44	10	28	10	31	18	27	31	19	41	22	31	37	46	39	19	53	28	28	18	19	14	23	22	28	59	37	37	32	18	28	10	27	21	18	33	18
RFXANK	ENSG00000064490	6	14	3	9	4	6	10	9	4	2	12	10	9	8	7	5	4	0	6	0	22	6	8	9	14	8	8	2	2	17	16	0	2	8	0	14	16	8	16	4	8	6	6	2	10	7	3	6
TMEM161A	ENSG00000064545	11	9	21	4	0	14	26	4	2	13	4	12	4	2	8	10	2	26	12	4	17	9	4	14	9	12	9	16	14	4	6	9	10	21	8	4	12	13	2	2	8	13	5	2	2	18	5	26
LPAR2	ENSG00000064547	4	2	10	16	6	8	5	16	6	12	18	8	0	6	8	6	12	6	8	6	4	10	14	20	26	6	8	12	10	14	10	2	2	6	8	12	4	6	8	8	2	10	0	4	10	6	8	8
CTSA	ENSG00000064601	27	24	12	26	32	27	32	20	23	48	48	30	12	12	24	28	18	20	20	24	25	13	22	15	23	65	26	26	14	20	34	15	16	16	67	31	106	19	55	36	22	28	14	16	14	18	22	26
SUGP2	ENSG00000064607	22	20	44	13	14	17	70	35	45	12	22	26	12	37	14	26	24	24	49	10	34	14	42	31	34	24	28	26	23	12	31	20	28	27	22	36	32	26	28	21	12	23	14	11	34	18	19	25
SLC12A2	ENSG00000064651	26	26	16	32	12	42	34	32	44	26	30	28	16	28	44	34	48	28	15	15	40	46	17	23	50	45	40	29	30	15	57	22	25	2	15	54	37	32	33	22	12	35	22	12	11	8	14	20
SNX24	ENSG00000064652	14	21	14	14	23	19	20	6	10	12	10	16	10	14	10	13	9	12	7	4	14	20	2	12	21	20	22	14	6	12	13	3	4	10	4	16	31	7	4	12	16	11	10	4	14	12	6	5
EYA2	ENSG00000064655	12	11	24	13	17	20	22	14	18	14	18	27	4	32	16	4	8	15	28	19	22	15	23	17	31	29	27	40	25	9	20	18	12	6	22	21	19	14	22	8	12	20	8	12	17	3	12	18
CNN2	ENSG00000064666	23	50	51	71	47	40	55	131	82	65	66	59	50	58	28	59	35	42	34	47	28	42	72	48	45	44	38	86	49	50	68	28	61	42	62	20	120	51	84	67	38	45	26	57	28	83	66	61
ABCA7	ENSG00000064687	12	11	25	12	22	20	58	25	23	17	24	37	12	25	20	18	16	23	55	7	37	32	19	21	57	35	28	40	35	22	39	16	28	12	24	25	82	47	16	19	26	32	11	13	28	36	28	26
SNCAIP	ENSG00000064692	8	15	22	14	20	19	26	35	15	32	24	22	10	20	18	24	8	26	20	8	29	33	24	34	41	27	26	39	24	9	15	10	24	16	19	27	38	14	39	14	14	16	20	12	27	15	11	19
DDX20	ENSG00000064703	40	11	17	8	33	14	24	22	13	24	12	40	24	24	28	18	18	14	6	14	40	13	16	16	15	20	20	18	14	8	18	16	6	0	14	27	21	21	23	28	12	12	10	10	14	8	12	13
BTBD1	ENSG00000064726	22	18	18	16	12	12	14	40	18	14	46	32	8	32	18	20	21	11	14	8	10	22	9	6	29	32	4	13	13	17	28	14	18	8	6	16	29	12	15	11	18	16	6	14	16	16	19	15
FAR2	ENSG00000064763	26	42	52	43	18	30	40	33	32	19	21	31	40	35	26	24	30	25	23	19	48	40	36	23	50	29	38	41	42	20	14	38	30	11	27	31	41	20	44	28	23	24	18	22	24	17	14	24
BCAS1	ENSG00000064787	38	28	43	8	20	33	28	24	35	11	39	33	22	14	26	18	24	26	25	21	55	20	34	31	44	27	28	32	38	12	34	36	20	26	35	38	34	49	44	17	20	32	10	38	39	26	21	42
POU1F1	ENSG00000064835	8	12	8	8	8	12	5	2	2	6	2	10	2	3	6	2	12	4	2	0	2	10	8	2	18	16	2	4	4	0	10	4	2	6	0	2	20	4	12	6	0	2	12	0	7	2	2	0
CHI3L2	ENSG00000064886	12	10	24	22	15	13	21	15	10	10	12	30	3	20	6	12	18	16	11	12	24	4	16	17	40	24	9	32	22	4	15	8	10	8	8	16	32	16	38	8	18	23	13	7	22	10	13	13
SBNO2	ENSG00000064932	9	26	18	24	14	16	34	31	25	6	12	24	12	22	15	19	21	12	26	10	24	7	23	22	28	34	15	33	26	18	22	21	12	25	22	19	42	36	18	31	14	18	13	14	20	36	15	18
PMS1	ENSG00000064933	12	1	27	23	27	15	30	16	27	23	15	17	13	8	8	18	12	12	8	32	30	27	14	11	14	12	13	8	13	22	17	24	15	6	4	18	24	8	20	24	12	16	23	14	20	6	18	16
HMG20B	ENSG00000064961	8	4	19	8	11	6	18	11	14	19	8	18	6	5	8	12	14	4	12	4	17	6	6	7	14	14	22	17	12	9	26	4	11	6	26	3	19	13	15	12	5	12	11	8	13	16	11	2
CALCRL	ENSG00000064989	7	18	36	10	9	26	26	17	12	23	8	14	12	4	22	18	11	4	14	18	16	4	24	13	19	26	17	18	8	10	23	28	2	3	2	14	26	17	21	12	12	18	4	6	10	4	16	7
TAF11	ENSG00000064995	18	12	10	14	20	14	26	18	24	14	18	15	8	10	16	16	12	16	16	20	21	8	11	18	36	16	12	30	22	8	18	21	6	10	27	17	24	22	18	22	10	19	14	10	13	14	14	20
ANKS1A	ENSG00000064999	22	18	38	44	18	34	46	32	28	40	42	39	14	50	20	22	24	46	38	17	40	39	39	46	57	54	45	52	35	24	47	25	30	27	22	45	60	42	54	32	21	50	31	21	31	62	13	32
AP3D1	ENSG00000065000	24	18	44	24	12	28	43	76	34	29	40	27	28	44	26	14	18	58	26	36	50	38	30	23	50	51	62	57	27	43	23	26	26	18	54	21	67	36	42	35	32	39	17	30	19	30	27	33
ZNF76	ENSG00000065029	8	11	11	23	14	8	22	16	20	17	16	12	24	20	11	5	6	22	19	41	21	23	40	9	48	32	20	20	30	18	47	19	34	25	23	21	53	25	39	19	10	31	20	16	37	21	16	19
SLC9A3R2	ENSG00000065054	30	40	76	59	50	40	67	96	16	46	34	32	18	30	28	48	46	21	17	22	16	24	40	20	71	74	18	89	44	26	64	37	18	22	42	28	48	48	49	44	32	42	20	58	28	35	38	56
NTHL1	ENSG00000065057	8	6	0	4	10	2	10	6	4	0	0	0	3	4	7	0	0	6	0	6	2	2	2	7	18	12	2	4	4	6	12	4	4	4	10	4	20	18	10	1	0	12	8	6	2	6	2	4
UHRF1BP1	ENSG00000065060	40	28	32	18	33	47	49	40	34	56	12	39	26	34	34	24	30	28	26	26	62	48	28	20	69	50	34	44	42	25	23	28	24	22	23	24	70	64	59	32	22	49	22	28	24	24	34	35
GNAI3	ENSG00000065135	26	24	34	26	47	42	58	74	62	38	35	52	54	48	24	20	62	47	32	23	28	28	20	34	60	31	32	55	30	35	40	20	16	24	32	20	62	36	55	33	34	53	29	20	26	36	32	31
IPO5	ENSG00000065150	28	35	45	46	45	48	44	106	79	42	48	48	45	30	34	29	23	43	36	61	41	46	32	22	53	44	58	39	54	28	40	33	36	12	34	50	62	24	61	32	20	35	14	26	25	50	22	29
OAT	ENSG00000065154	14	17	4	14	23	6	14	35	4	9	12	20	6	11	12	13	21	14	13	28	20	8	14	8	37	12	9	20	13	13	23	12	18	10	16	10	14	12	29	9	18	6	20	18	11	0	19	16
WDR3	ENSG00000065183	29	13	37	13	15	24	30	26	44	10	23	18	13	22	35	26	19	45	22	8	28	35	38	29	42	27	36	25	25	32	14	18	30	15	10	27	32	25	44	22	20	30	23	18	24	17	14	26
PKN2	ENSG00000065243	17	50	22	24	28	28	31	66	24	26	11	20	27	31	11	44	14	24	12	21	34	36	32	10	36	25	30	39	30	8	18	18	18	16	15	20	50	34	48	29	10	18	22	12	14	6	18	20
WDR18	ENSG00000065268	0	2	8	6	10	2	6	24	0	10	2	6	3	8	5	10	6	2	10	11	8	4	16	2	12	6	12	14	10	4	12	8	2	16	12	10	16	7	2	6	2	10	6	6	8	4	11	3
TRAM2	ENSG00000065308	26	12	46	28	34	52	20	32	56	18	19	12	14	17	23	8	17	31	33	22	56	20	35	36	56	28	37	20	30	10	20	16	22	20	21	20	33	14	25	20	34	18	16	20	19	20	18	26
NTN1	ENSG00000065320	23	2	10	19	17	9	21	16	10	11	11	12	18	10	6	18	10	12	18	4	24	6	14	44	30	18	16	9	16	9	20	20	20	11	19	37	44	13	16	18	14	12	10	19	14	8	10	13
GLP2R	ENSG00000065325	17	26	32	11	18	20	26	16	18	18	14	24	18	12	27	19	14	10	37	14	24	15	14	28	46	17	32	32	28	6	28	20	17	18	23	27	36	16	53	10	22	24	14	4	23	12	17	20
MCM10	ENSG00000065328	32	25	42	34	14	14	38	20	16	23	20	29	32	20	22	6	14	12	20	17	31	24	37	34	37	14	24	27	12	22	17	12	12	8	30	41	45	14	35	12	16	35	16	14	12	18	13	25
DGKA	ENSG00000065357	28	22	30	54	50	42	32	56	89	80	64	26	9	54	26	32	46	32	34	44	62	53	34	31	51	42	38	50	39	40	26	34	30	24	38	38	66	50	59	28	19	35	28	31	40	28	34	58
ERBB3	ENSG00000065361	47	40	52	18	35	32	44	40	30	37	36	37	20	28	23	36	24	48	58	12	62	34	48	49	79	34	50	42	41	18	64	31	38	20	30	44	43	77	42	47	25	20	23	40	49	22	44	39
ROPN1	ENSG00000065371	4	5	14	24	16	8	12	4	13	9	9	2	3	15	10	8	18	15	12	2	10	16	16	7	16	8	10	4	8	2	12	12	0	4	10	10	36	12	18	16	4	10	10	6	13	9	7	6
ANKRD44	ENSG00000065413	41	62	50	71	84	62	87	167	78	71	99	76	49	91	37	58	64	63	40	98	64	40	48	78	123	75	69	70	74	42	75	27	38	31	58	58	147	70	116	52	40	40	41	64	42	65	55	44
KARS1	ENSG00000065427	18	38	32	19	14	16	23	70	68	21	24	34	29	38	16	22	28	14	12	2	31	20	26	46	44	21	16	34	40	12	36	31	24	14	28	21	77	17	40	26	22	25	22	50	6	18	24	22
ADAT1	ENSG00000065457	26	9	30	20	24	4	22	38	16	15	8	18	10	10	17	20	17	18	10	10	27	8	17	16	38	27	28	18	18	12	10	20	12	2	21	16	38	20	21	27	14	16	2	22	8	8	4	20
PDIA5	ENSG00000065485	20	11	14	6	11	10	17	25	24	8	13	7	14	11	11	4	19	12	4	6	24	8	12	21	22	12	13	20	10	8	34	13	19	4	4	29	26	10	7	15	4	10	6	10	19	7	6	25
TBC1D22B	ENSG00000065491	24	22	9	9	35	20	24	17	16	32	16	36	4	15	19	18	12	19	13	25	10	18	46	8	12	18	28	17	20	13	27	16	20	13	15	24	13	24	20	15	12	8	10	3	15	18	12	27
NDUFB4	ENSG00000065518	12	10	10	10	4	8	26	16	8	10	24	38	4	8	4	14	18	8	10	14	6	0	8	8	10	10	4	17	18	12	8	6	10	2	6	6	28	8	8	14	10	34	10	6	16	10	4	16
SPEN	ENSG00000065526	48	43	74	49	78	46	67	114	74	71	71	81	48	40	43	40	54	63	42	76	74	63	66	74	100	40	79	60	49	30	82	56	47	44	65	54	114	68	91	47	29	60	60	47	47	40	52	56
MYLK	ENSG00000065534	83	41	94	79	77	107	94	90	68	98	91	78	53	78	60	68	80	62	83	51	108	86	125	95	160	126	79	113	122	52	96	65	55	89	86	130	168	85	113	82	72	80	59	60	107	59	48	72
ZC3H15	ENSG00000065548	36	18	17	4	34	30	18	42	17	37	18	46	22	18	10	30	21	8	17	26	12	30	28	30	41	32	15	28	6	14	30	12	14	6	12	3	48	18	30	16	16	14	12	10	8	13	14	18
MAP2K4	ENSG00000065559	8	32	30	18	14	49	16	38	27	22	33	16	21	14	16	38	34	18	32	14	19	18	13	14	33	19	26	16	24	20	20	14	18	6	26	18	27	21	32	18	2	16	18	24	24	14	18	15
PACC1	ENSG00000065600	15	10	20	6	3	0	14	4	12	8	8	12	6	12	5	16	4	5	18	10	10	9	3	7	11	10	14	16	10	7	28	6	10	4	12	17	15	18	17	9	9	4	7	2	8	9	9	6
SNAP91	ENSG00000065609	18	19	30	13	38	29	24	24	11	21	12	7	22	37	19	17	36	31	23	4	45	24	21	6	36	30	24	44	24	8	49	16	30	16	6	42	38	28	30	8	28	15	28	20	25	24	14	49
SLK	ENSG00000065613	18	35	50	36	59	34	33	105	46	75	50	52	28	40	23	44	42	28	38	69	30	37	54	37	50	52	35	36	27	27	48	12	26	19	38	50	90	37	56	72	32	54	40	46	27	26	42	33
CYB5R4	ENSG00000065615	18	36	26	33	71	14	44	81	32	33	14	44	37	26	17	29	28	32	24	28	38	39	31	21	57	32	20	56	39	24	39	16	28	8	28	28	63	22	50	38	16	34	19	29	14	30	23	24
COL17A1	ENSG00000065618	38	29	38	27	46	42	45	40	29	22	22	70	16	33	24	30	20	30	39	20	51	39	52	34	60	45	41	29	21	10	39	16	32	28	30	53	59	41	46	27	20	42	14	23	21	42	22	33
GSTO2	ENSG00000065621	14	19	24	22	26	15	31	29	24	21	23	50	43	28	27	27	19	23	9	16	41	33	12	30	53	36	36	42	34	14	23	16	28	22	19	26	60	28	42	16	21	28	20	8	23	16	15	20
SEC61A2	ENSG00000065665	24	10	21	5	6	8	16	31	14	10	29	19	4	18	15	8	12	13	11	10	24	28	9	18	16	15	12	7	24	10	12	4	6	15	15	29	20	15	23	17	16	14	13	3	8	6	12	13
PRKCQ	ENSG00000065675	26	11	30	10	16	26	28	24	23	21	27	19	8	11	12	20	16	12	27	17	31	22	17	26	41	27	8	22	31	14	24	10	20	16	16	23	31	43	25	14	16	29	17	16	22	15	20	12
TLE2	ENSG00000065717	20	20	20	21	6	5	11	10	23	31	8	11	6	16	11	20	15	14	15	12	19	9	21	6	28	26	21	33	9	8	35	12	26	15	15	20	21	20	20	20	2	17	5	10	20	13	9	16
ASB1	ENSG00000065802	12	26	42	12	16	8	29	30	12	28	28	42	6	10	18	8	36	12	18	12	22	22	20	7	45	39	20	44	38	12	16	8	7	10	22	43	35	30	44	10	12	12	17	22	29	31	15	23
FAM107B	ENSG00000065809	36	78	46	78	50	60	68	130	45	54	66	87	21	85	41	32	56	56	33	89	52	43	41	38	58	92	31	93	34	34	62	16	42	47	49	40	119	47	91	41	18	58	24	59	52	49	71	40
ME1	ENSG00000065833	8	6	14	6	10	10	14	15	16	12	18	8	12	2	24	3	13	12	4	4	9	20	8	6	16	16	9	11	5	4	14	0	0	4	4	12	18	8	21	9	6	7	10	12	6	8	10	18
TBC1D1	ENSG00000065882	35	44	75	38	50	57	91	73	67	68	45	70	68	54	40	32	51	41	60	47	36	37	43	29	86	82	48	77	49	30	60	24	33	40	51	40	96	42	48	63	18	64	45	40	28	51	40	53
CDK13	ENSG00000065883	66	79	103	48	81	49	70	124	88	84	75	56	70	66	57	78	54	91	67	49	103	69	52	64	111	69	73	65	91	40	75	58	42	41	49	77	94	68	76	53	34	50	56	30	48	78	70	53
MTHFD2	ENSG00000065911	32	38	16	13	22	28	24	48	16	33	31	32	17	32	17	20	42	26	28	33	28	30	20	13	32	26	26	38	18	18	21	9	28	8	31	34	52	36	34	25	30	29	10	20	18	32	25	31
SLC9A7	ENSG00000065923	31	20	36	16	43	18	41	32	11	28	38	18	20	20	32	18	25	40	36	12	75	32	30	29	47	26	44	36	48	18	46	18	14	26	28	51	48	34	39	39	34	21	32	28	22	22	26	25
FOXJ2	ENSG00000065970	15	30	21	14	28	12	47	30	17	25	23	35	8	24	16	8	20	18	28	20	41	34	41	16	32	24	26	31	26	18	20	21	13	31	36	13	39	16	38	30	22	38	14	14	25	14	20	34
YBX1	ENSG00000065978	48	150	180	140	178	188	166	392	200	208	137	211	130	174	92	162	98	179	110	170	78	66	124	108	194	204	110	290	100	144	146	115	146	108	138	80	304	142	254	171	92	105	70	124	93	168	128	126
PDE4A	ENSG00000065989	10	16	15	10	38	24	52	24	12	5	12	17	8	22	14	20	23	20	23	12	44	12	33	8	29	25	23	34	17	8	19	28	16	24	36	12	44	27	20	34	16	9	5	8	18	18	27	35
PPP2R5A	ENSG00000066027	13	33	44	15	18	18	12	46	42	22	40	38	28	24	16	19	14	19	6	35	20	12	20	22	58	25	15	37	32	21	27	11	22	22	26	30	35	29	44	22	19	31	8	20	16	26	18	14
CTNNA2	ENSG00000066032	31	26	22	28	28	16	30	36	26	34	48	22	13	18	21	15	23	24	49	12	56	31	24	23	50	25	15	30	41	4	23	14	21	11	15	40	38	21	35	30	10	22	19	20	29	13	27	20
ELAVL1	ENSG00000066044	12	24	35	12	18	27	29	38	20	28	34	45	2	25	16	10	20	47	16	30	31	14	44	22	38	31	20	27	39	18	23	23	8	16	18	15	48	17	40	17	22	34	16	34	28	8	10	16
TIE1	ENSG00000066056	21	24	32	8	22	22	41	28	11	30	30	28	31	27	18	16	26	28	48	15	32	18	21	27	69	24	16	38	14	18	24	41	23	14	44	48	60	38	31	35	10	44	22	27	31	16	23	32
DIP2B	ENSG00000066084	30	58	61	71	73	43	67	78	59	58	47	54	43	51	48	67	45	35	31	30	77	40	32	41	93	53	38	26	31	30	64	25	33	21	52	70	107	38	71	23	29	51	32	27	28	53	52	45
SMARCD1	ENSG00000066117	33	13	20	34	12	16	19	46	16	19	27	26	14	20	8	14	14	16	30	33	28	20	51	19	28	26	20	33	28	27	44	8	14	14	24	26	51	10	20	12	8	24	8	24	15	20	33	32
KDM4A	ENSG00000066135	1	6	5	4	18	10	19	10	8	9	6	20	8	14	9	15	17	22	18	8	8	8	17	7	32	18	10	14	10	8	22	20	12	9	27	20	23	3	12	11	10	18	9	10	4	10	12	10
NFYC	ENSG00000066136	7	39	13	27	33	49	41	40	33	21	30	29	19	37	26	18	24	37	19	6	32	24	28	32	54	33	21	14	28	10	36	14	21	33	28	40	39	15	22	20	22	19	12	24	34	31	26	13
ZMYND12	ENSG00000066185	13	2	8	4	12	10	8	5	12	5	8	13	2	15	0	7	4	6	6	6	4	2	11	8	11	8	8	12	2	6	5	2	4	2	8	11	8	7	13	5	8	2	6	4	0	8	6	12
SLC9A3	ENSG00000066230	3	6	6	4	0	4	8	2	0	2	10	6	4	0	4	0	6	1	2	2	8	8	7	6	36	8	2	6	4	8	10	2	10	5	16	18	22	6	8	8	6	4	5	5	9	8	15	2
NGEF	ENSG00000066248	10	12	22	14	31	14	18	18	14	17	18	17	15	28	24	10	8	2	18	13	24	8	22	20	29	13	17	20	30	14	12	8	18	12	25	17	16	27	5	9	12	11	21	7	14	9	25	15
ASPM	ENSG00000066279	37	48	51	46	26	30	32	26	63	30	29	46	35	8	24	61	32	37	29	13	51	42	55	26	40	44	46	23	36	11	46	17	30	16	21	34	36	38	55	11	18	34	32	24	40	28	20	32
CD84	ENSG00000066294	15	30	30	26	36	22	64	42	30	44	26	24	18	26	31	18	30	26	20	10	40	27	21	12	27	24	20	29	14	12	28	16	10	20	29	40	46	46	52	21	10	15	14	20	29	16	14	27
ELOVL1	ENSG00000066322	10	4	15	13	2	14	12	20	4	4	4	10	10	13	9	4	16	10	18	8	14	8	14	15	20	19	18	16	17	0	26	11	14	2	12	12	19	12	16	8	12	14	3	4	14	14	8	11
SPI1	ENSG00000066336	13	28	95	43	40	42	45	87	58	22	33	40	28	33	18	18	37	15	20	20	18	6	21	31	33	45	24	57	24	44	29	26	44	28	20	32	102	48	36	52	28	24	18	34	23	26	38	26
POLR1H	ENSG00000066379	4	8	9	4	2	9	10	10	12	6	4	4	8	12	7	8	8	14	8	4	18	2	6	6	18	10	6	2	2	5	4	4	4	2	6	6	4	6	4	8	0	6	4	8	8	5	11	5
MPPED2	ENSG00000066382	8	34	30	24	43	12	30	25	32	16	21	39	10	18	21	13	14	34	22	6	28	29	28	19	49	60	33	33	24	24	21	14	26	8	20	20	44	15	40	24	22	23	20	19	18	14	24	33
CLDN18	ENSG00000066405	5	22	11	10	19	14	12	6	6	10	10	4	10	14	6	8	2	1	12	12	14	2	12	13	18	18	4	12	14	0	11	6	8	10	8	16	26	21	16	6	10	10	10	6	4	2	10	14
ZBTB11	ENSG00000066422	36	52	66	32	68	40	50	58	24	28	32	24	26	22	26	36	60	23	30	34	48	24	38	28	60	26	36	48	38	26	34	24	16	37	28	42	67	41	78	27	28	44	19	14	36	22	32	28
ATXN3	ENSG00000066427	22	33	32	24	45	38	45	40	40	27	30	52	15	34	42	14	34	33	22	15	44	15	32	35	48	46	41	54	40	20	30	34	39	34	40	42	60	51	55	24	30	18	16	27	27	22	22	40
GOLGA5	ENSG00000066455	0	18	20	9	20	10	14	36	14	17	24	12	10	14	8	14	22	17	12	6	22	9	8	16	22	10	16	22	7	12	24	0	2	10	5	12	19	8	18	13	22	10	12	12	10	10	22	10
FGFR2	ENSG00000066468	70	60	78	58	45	56	62	60	98	55	54	66	46	57	47	37	54	38	64	22	70	51	44	65	111	82	65	88	66	16	69	56	46	28	58	82	97	51	73	46	30	77	36	32	41	34	35	67
LRRC40	ENSG00000066557	2	12	2	12	5	6	18	8	18	20	2	6	18	8	20	6	13	12	8	8	4	14	3	12	14	6	10	18	16	10	8	8	12	6	8	6	22	18	24	6	8	8	2	10	12	6	8	4
ISOC1	ENSG00000066583	1	4	0	8	6	6	8	7	8	4	5	8	2	8	8	2	2	21	4	6	6	2	6	6	24	6	2	4	4	0	8	5	6	6	0	9	18	14	12	4	4	6	1	9	10	6	0	4
EML1	ENSG00000066629	26	19	25	23	41	34	44	28	20	27	40	25	11	28	22	29	20	32	51	20	35	28	39	26	74	46	22	38	40	15	26	36	26	22	41	33	50	30	36	14	30	45	31	19	30	22	22	42
TRMT11	ENSG00000066651	14	18	16	17	23	22	17	26	19	16	41	14	17	27	22	21	12	26	24	16	26	28	32	23	45	21	26	25	37	11	29	24	11	10	16	19	42	30	36	25	11	14	15	20	22	22	11	22
THUMPD1	ENSG00000066654	10	32	14	32	48	36	20	47	30	30	16	40	16	25	28	22	20	28	20	27	32	20	30	9	56	23	34	18	26	26	30	12	22	20	10	14	39	14	44	26	4	14	12	18	20	18	16	16
MSANTD3	ENSG00000066697	2	2	4	14	12	7	8	10	14	13	12	16	1	12	4	12	17	14	6	5	9	14	16	13	17	16	6	16	5	6	18	4	8	13	12	10	18	8	18	16	10	7	12	12	4	10	8	10
KIF26A	ENSG00000066735	20	8	26	18	18	14	18	24	6	14	16	18	8	4	26	11	10	26	25	6	32	2	23	18	16	16	16	36	12	0	22	12	25	20	14	22	12	22	13	14	20	19	3	16	18	13	20	21
ATG2B	ENSG00000066739	51	45	52	50	49	76	70	58	74	56	46	45	41	31	47	41	58	23	35	46	60	57	38	48	85	48	34	52	47	28	24	34	35	38	34	36	62	39	64	52	28	35	39	29	38	29	48	67
ARFGEF1	ENSG00000066777	28	30	76	30	48	54	44	133	85	43	45	51	35	58	24	38	74	50	32	12	51	37	46	22	78	32	39	72	53	36	28	29	24	22	36	29	80	42	60	52	24	48	30	33	18	58	40	44
ACSM2B	ENSG00000066813	16	8	18	17	20	18	39	20	8	30	31	42	22	42	18	28	18	32	18	12	34	52	40	16	37	36	12	23	35	4	23	6	31	16	14	40	31	25	28	14	8	24	14	25	34	18	14	31
ZFAT	ENSG00000066827	35	18	32	11	19	23	23	36	36	28	24	26	36	13	24	16	23	16	45	23	28	27	30	20	52	48	22	45	36	18	33	16	33	18	41	44	74	26	27	49	20	23	8	18	17	34	20	29
MTFR1	ENSG00000066855	8	14	16	18	5	12	28	18	9	14	4	24	12	2	13	12	24	6	7	10	21	12	12	4	18	16	11	16	32	6	10	22	14	7	14	15	28	12	26	4	8	6	2	2	15	8	26	4
STAG3	ENSG00000066923	14	22	26	16	27	31	21	29	22	29	30	36	18	27	8	25	22	17	18	12	18	17	22	25	44	36	18	63	34	5	22	20	18	15	40	26	32	18	15	31	18	20	12	41	26	31	16	18
FECH	ENSG00000066926	56	116	103	108	384	162	150	174	92	165	230	274	80	204	120	130	106	358	54	125	105	80	168	49	174	113	137	160	57	66	78	14	87	56	151	25	106	169	211	134	46	72	27	54	96	122	64	72
MYO9A	ENSG00000066933	30	66	83	78	72	55	81	70	89	87	76	63	48	32	52	52	63	50	46	32	81	64	51	60	146	68	61	66	64	22	64	26	56	47	34	61	103	62	78	47	28	35	43	30	51	27	47	50
DDX3Y	ENSG00000067048	0	0	0	0	0	0	0	0	0	0	0	0	0	0	0	0	0	0	0	0	0	0	0	0	0	0	0	0	0	0	0	0	0	0	0	0	0	0	2	0	0	0	0	0	0	0	0	0
PFKP	ENSG00000067057	24	8	29	22	11	13	31	26	37	10	19	50	10	12	20	14	13	24	25	9	31	25	21	14	46	37	26	22	36	9	32	20	18	17	30	39	48	16	32	25	16	26	17	28	13	10	20	26
IDI1	ENSG00000067064	4	17	10	6	8	18	13	35	22	24	10	31	6	24	4	22	11	10	12	15	20	10	4	6	26	9	10	12	24	10	15	8	14	8	10	20	16	8	8	9	8	20	4	21	5	11	16	6
SP100	ENSG00000067066	68	88	88	87	86	87	113	245	135	81	103	114	40	95	70	100	101	98	68	74	59	50	95	82	122	85	64	97	78	81	82	50	70	52	66	77	179	86	131	94	66	90	36	67	69	53	104	47
KLF6	ENSG00000067082	9	50	34	44	38	46	36	74	42	36	38	46	40	52	8	32	39	42	24	56	21	15	40	36	44	40	26	32	22	38	62	24	24	42	24	26	80	39	70	42	32	16	22	38	32	32	47	50
PLPP1	ENSG00000067113	2	4	8	4	2	8	2	0	6	2	4	4	2	3	0	6	8	8	4	8	14	2	16	16	6	4	8	0	6	0	8	2	4	0	2	2	8	0	3	4	0	6	3	0	2	8	0	2
NEO1	ENSG00000067141	35	26	26	18	33	28	36	19	19	19	49	44	16	34	37	22	39	22	34	7	33	23	32	38	68	24	20	56	36	16	52	30	15	29	26	60	61	32	41	21	20	24	24	12	31	24	12	48
TRAM1	ENSG00000067167	28	47	42	25	42	63	42	48	80	72	52	46	24	26	20	38	23	57	16	39	18	21	18	28	56	81	14	53	10	40	25	20	30	22	29	14	122	27	92	40	24	34	28	30	19	38	30	19
PHKA1	ENSG00000067177	27	14	36	26	40	16	40	32	28	28	18	21	18	41	17	28	21	30	24	28	31	35	21	20	30	29	37	47	21	12	40	15	44	16	19	26	56	45	43	8	22	32	26	30	23	25	19	13
TNFRSF1A	ENSG00000067182	9	7	22	5	31	12	26	30	10	20	22	18	6	4	4	18	6	14	22	4	22	12	8	23	19	0	3	42	6	10	8	18	10	12	16	10	26	28	20	11	2	12	26	10	21	24	8	24
CACNB1	ENSG00000067191	37	5	20	24	26	20	15	34	15	15	17	23	12	32	16	16	11	14	29	20	60	19	34	37	23	22	22	31	30	21	23	12	17	18	17	22	43	19	28	23	21	17	9	12	30	17	8	38
EVI5	ENSG00000067208	37	54	36	32	46	28	62	90	48	51	16	22	31	25	44	29	28	36	40	28	48	42	42	37	67	37	50	67	51	22	59	20	25	24	32	22	67	50	54	20	23	49	26	18	24	19	24	30
STOML1	ENSG00000067221	25	20	32	13	12	12	30	14	19	16	27	16	8	34	28	21	6	30	35	6	33	32	22	22	70	47	27	34	47	8	23	16	32	14	31	36	54	43	38	36	20	39	16	14	22	14	14	51
PKM	ENSG00000067225	81	68	79	71	74	82	96	156	60	116	75	96	60	97	39	24	114	84	60	72	64	45	54	46	93	92	74	109	55	72	52	48	76	68	129	50	311	83	121	144	45	84	61	61	44	67	64	60
DHX29	ENSG00000067248	7	14	20	16	25	20	28	24	28	21	20	22	19	16	12	17	14	30	8	6	18	10	21	22	27	24	18	37	20	12	31	9	7	14	17	23	45	41	22	17	10	14	15	14	24	16	22	13
DNTTIP2	ENSG00000067334	10	34	37	33	34	14	22	42	18	20	8	28	20	26	12	20	39	20	18	12	33	28	49	24	51	34	30	20	26	26	29	18	14	22	42	32	44	26	30	25	29	20	30	16	12	22	10	20
METTL22	ENSG00000067365	20	6	36	15	11	24	51	32	14	28	13	16	18	36	24	8	18	12	32	20	36	18	39	27	35	42	24	30	29	8	32	22	22	18	34	23	58	32	32	23	16	19	20	16	24	18	23	25
TP53BP1	ENSG00000067369	29	32	75	34	63	28	57	46	47	38	69	28	21	30	24	20	45	26	45	12	64	33	46	45	52	37	34	47	40	31	55	28	54	34	34	24	44	43	42	29	18	51	28	25	30	22	35	36
TRO	ENSG00000067445	25	10	22	24	18	24	34	16	28	16	26	6	8	24	18	18	20	10	24	12	32	20	21	28	40	31	18	23	44	20	42	22	10	14	23	35	58	38	29	14	10	24	20	21	16	14	16	14
RRP15	ENSG00000067533	10	20	4	40	12	12	32	24	38	24	17	26	12	4	29	32	24	23	18	12	34	28	30	16	28	36	16	37	17	20	16	20	10	8	12	28	26	32	28	14	18	21	17	16	12	6	14	8
RHOA	ENSG00000067560	16	60	66	54	79	100	64	208	82	84	74	104	36	90	28	71	88	44	30	99	42	36	42	45	84	53	39	118	45	91	91	37	50	35	68	36	164	63	91	91	27	48	27	52	18	83	65	50
DHX8	ENSG00000067596	26	42	58	40	32	28	69	95	55	28	59	46	30	50	32	32	34	34	36	38	44	52	55	50	81	51	51	60	30	22	46	45	25	34	48	33	97	59	85	52	50	60	15	37	44	39	39	62
PMS2P4	ENSG00000067601	0	0	0	0	0	0	0	0	0	0	0	0	0	0	0	0	0	0	0	0	0	0	0	0	0	0	0	0	0	0	0	0	0	0	0	0	0	0	0	0	0	0	0	0	0	0	0	0
PRKCZ	ENSG00000067606	15	7	29	20	25	31	55	32	21	11	18	28	4	17	21	22	28	26	12	19	15	19	19	35	54	50	25	31	31	22	26	30	7	17	46	40	55	50	37	34	18	29	11	14	26	20	12	33
ZFY	ENSG00000067646	0	0	2	0	0	0	0	0	0	0	0	0	0	0	0	0	0	0	0	0	0	2	0	0	0	0	0	0	0	0	0	0	0	0	0	0	0	0	0	0	0	0	0	0	0	0	0	0
IARS2	ENSG00000067704	8	16	8	2	25	20	12	35	15	19	9	10	9	18	18	15	14	24	30	7	12	14	21	22	22	13	20	15	15	4	14	6	14	10	14	17	18	17	25	8	18	12	4	9	13	12	16	8
SYT1	ENSG00000067715	29	42	39	27	15	22	44	35	25	39	15	16	17	20	31	21	36	25	18	14	41	30	16	27	48	30	34	30	33	23	40	16	9	18	14	49	45	19	29	36	20	37	26	22	27	23	17	37
NAV3	ENSG00000067798	41	40	30	30	30	30	45	59	31	29	32	34	27	25	36	41	35	18	57	27	66	47	59	32	53	35	37	68	61	16	52	37	32	22	16	30	47	43	58	34	30	38	22	22	47	26	24	43
IDH3G	ENSG00000067829	8	14	13	2	14	12	8	25	16	12	14	12	6	15	10	10	17	3	13	8	8	4	10	14	16	9	15	30	15	2	20	8	13	10	30	18	35	14	33	8	8	13	8	8	7	8	8	2
ROGDI	ENSG00000067836	0	0	10	6	0	2	8	3	2	2	0	6	0	2	4	0	8	2	4	0	4	2	2	0	6	6	6	4	2	2	8	6	5	2	17	6	12	8	3	12	8	0	2	6	4	2	8	4
PDZD4	ENSG00000067840	14	14	25	21	8	10	12	14	4	12	10	18	2	16	6	10	15	8	34	0	16	10	17	16	34	20	18	18	26	10	26	14	17	18	21	24	6	14	30	7	17	16	8	12	26	14	15	7
ATP2B3	ENSG00000067842	46	17	57	30	32	30	53	35	26	41	29	31	23	51	38	30	34	22	46	32	76	24	40	42	48	44	64	67	46	32	29	50	39	36	51	46	41	38	41	58	23	52	27	22	34	45	33	42
ROCK1	ENSG00000067900	36	79	58	51	64	64	58	167	89	76	70	31	103	80	43	75	48	46	18	52	56	71	40	44	71	54	56	69	56	36	61	42	34	38	42	40	118	48	106	68	46	53	39	38	50	38	41	64
CBFB	ENSG00000067955	6	14	26	24	23	20	22	48	35	14	25	40	12	24	17	32	25	25	14	26	18	23	30	7	50	36	18	24	19	22	32	18	12	24	22	19	71	8	31	39	14	23	17	28	8	34	28	21
PDK3	ENSG00000067992	65	52	82	51	63	47	54	86	65	41	48	66	42	60	53	56	46	40	65	32	66	52	48	46	94	81	54	63	53	36	54	52	34	40	70	69	95	86	66	72	48	62	36	36	30	42	34	45
HYAL2	ENSG00000068001	10	4	12	4	4	4	8	4	0	6	10	10	4	18	4	8	2	2	10	10	6	6	2	20	10	14	6	4	8	6	6	4	4	3	6	6	6	8	11	0	10	2	10	0	10	10	6	9
HDAC4	ENSG00000068024	39	12	61	34	38	47	63	57	42	42	33	39	24	26	42	28	37	41	62	42	66	44	49	58	54	55	47	48	41	30	58	26	49	35	62	41	94	71	59	36	24	50	19	27	43	28	34	50
RASSF1	ENSG00000068028	8	4	14	6	10	8	12	30	5	8	12	12	6	16	6	8	12	3	2	6	13	2	20	14	12	12	2	6	10	16	8	8	7	0	8	10	10	7	10	12	2	12	8	5	7	8	9	13
FGFR3	ENSG00000068078	10	8	12	2	2	14	20	9	6	12	11	14	4	10	8	6	10	21	30	4	19	2	13	14	22	24	10	22	20	8	19	14	17	11	23	20	28	18	14	14	4	22	10	14	17	12	6	10
IFI35	ENSG00000068079	2	15	8	8	12	7	16	10	8	4	10	14	4	16	4	2	6	7	13	0	0	2	8	9	13	8	2	2	10	4	6	10	6	15	10	10	10	4	12	16	4	4	11	10	14	14	4	4
HEATR6	ENSG00000068097	19	12	21	12	20	20	14	38	18	52	32	16	16	20	23	18	30	17	26	24	35	20	25	17	42	32	19	38	15	23	23	21	11	6	22	29	33	34	39	12	10	21	19	12	18	16	18	8
COASY	ENSG00000068120	22	0	12	9	12	8	12	17	18	16	10	10	8	10	6	4	2	12	14	10	15	8	12	18	36	20	10	20	8	8	14	4	8	8	12	14	22	10	28	8	4	6	7	20	2	10	12	8
PLEKHH3	ENSG00000068137	23	6	22	4	14	8	20	28	10	6	20	22	22	17	8	6	9	8	20	2	14	14	13	16	18	16	16	20	14	6	16	22	14	10	11	20	30	8	22	16	12	4	2	8	12	13	6	8
MEF2A	ENSG00000068305	20	66	35	54	34	23	38	61	25	47	31	39	20	24	33	26	35	48	22	50	36	20	26	32	51	37	41	34	23	28	33	12	14	16	19	22	67	43	37	34	22	20	15	21	21	27	30	38
OTUD5	ENSG00000068308	6	12	28	23	4	15	19	15	18	20	15	20	14	8	16	4	14	22	6	13	14	8	12	16	40	12	7	30	18	14	14	20	24	6	20	5	39	32	23	11	22	13	10	2	12	14	23	8
TFE3	ENSG00000068323	22	32	23	18	18	10	20	18	15	18	18	24	12	34	8	10	16	20	32	6	24	14	24	16	34	24	8	31	36	15	19	10	22	10	26	15	44	22	19	18	12	12	28	8	18	22	15	31
TBC1D25	ENSG00000068354	10	8	10	3	12	10	5	8	14	10	4	22	6	16	16	2	4	8	16	2	29	2	10	24	8	14	8	10	12	8	18	12	8	10	19	14	29	18	11	12	6	14	2	10	10	8	10	16
ACSL4	ENSG00000068366	17	47	28	23	35	38	34	79	28	54	35	43	24	46	48	28	50	54	36	24	53	26	24	45	70	44	36	50	54	38	40	24	18	14	24	18	85	43	52	38	35	49	42	40	34	32	35	24
INPP5A	ENSG00000068383	7	13	8	10	15	2	14	28	11	8	10	16	2	4	6	10	14	15	8	12	20	17	13	8	28	23	14	27	14	10	6	10	18	26	14	22	28	15	17	9	6	8	4	9	14	14	10	32
GPKOW	ENSG00000068394	8	6	9	0	6	8	12	0	6	9	4	8	6	6	7	20	0	14	10	10	22	7	11	2	14	23	8	14	5	15	36	12	14	4	6	12	20	8	16	7	6	14	6	14	8	10	11	14
GRIPAP1	ENSG00000068400	45	65	68	56	58	68	101	66	58	40	70	68	72	60	30	64	44	87	92	55	77	72	84	50	108	92	89	60	68	42	81	46	60	43	90	46	78	95	93	48	56	86	43	47	55	54	41	73
FTSJ1	ENSG00000068438	8	13	19	18	4	14	14	31	17	12	8	10	24	1	8	16	12	6	8	4	16	22	10	10	14	14	6	18	23	6	16	0	10	15	10	18	14	11	4	24	20	16	12	9	10	4	22	22
PRR11	ENSG00000068489	14	9	22	12	8	19	23	32	12	21	8	22	14	18	12	12	12	16	6	8	8	23	28	12	25	12	17	36	29	4	22	6	14	24	12	22	23	14	24	12	10	20	16	6	24	8	28	16
REEP1	ENSG00000068615	14	18	18	15	14	30	14	11	6	18	18	10	16	32	17	12	20	16	9	12	20	28	39	26	29	31	16	30	20	8	35	4	10	21	19	38	26	10	26	20	26	15	12	16	14	10	16	16
ATP11A	ENSG00000068650	51	26	48	46	21	39	55	28	44	42	74	45	22	62	34	61	33	26	36	18	63	43	48	64	84	72	47	54	63	28	50	38	38	39	37	50	69	47	40	46	29	25	21	28	54	30	27	46
POLR1A	ENSG00000068654	45	31	52	37	41	50	76	102	66	46	66	52	57	74	48	44	51	49	83	14	109	49	52	70	111	94	65	107	69	48	77	28	53	62	64	54	132	71	63	45	39	59	44	40	48	45	40	54
LAPTM4A	ENSG00000068697	15	4	19	6	12	14	10	17	18	7	22	12	6	6	8	12	11	6	4	2	4	16	9	14	14	12	8	7	11	10	8	6	10	6	14	7	4	2	10	16	8	6	4	8	6	4	6	10
TTC7A	ENSG00000068724	38	49	61	45	37	35	51	69	47	41	54	49	17	48	40	39	62	37	38	22	47	46	52	44	88	42	64	48	27	20	40	40	51	25	46	48	91	55	61	42	41	64	20	34	34	28	38	30
IP6K2	ENSG00000068745	12	28	38	22	32	16	16	28	37	29	18	20	20	37	4	24	20	29	28	7	31	12	13	22	32	32	27	18	32	6	38	10	16	10	26	23	38	36	28	29	8	33	22	12	20	18	19	15
STON1-GTF2A1L	ENSG00000068781	0	2	8	2	4	0	4	12	0	2	8	2	2	4	2	0	0	0	6	6	4	0	6	9	10	9	4	0	2	0	2	2	2	6	5	2	10	2	0	4	2	6	0	2	4	4	0	2
SRBD1	ENSG00000068784	12	22	18	14	21	20	22	36	34	23	17	17	18	15	18	24	13	29	16	14	27	36	32	11	47	16	22	32	20	8	18	8	16	6	22	28	25	22	23	22	18	30	8	20	12	7	13	24
KIF2A	ENSG00000068796	51	124	46	55	113	62	106	127	51	165	74	84	59	72	49	55	62	56	30	57	51	40	40	40	70	133	43	94	51	59	81	43	31	43	98	22	324	83	156	89	34	53	53	43	28	56	49	57
RASGRP2	ENSG00000068831	16	6	51	27	12	24	30	28	18	18	35	38	14	46	14	41	26	26	16	10	20	12	20	16	35	43	18	49	25	26	32	24	36	23	40	24	61	25	40	36	11	32	15	22	18	36	16	18
PSME4	ENSG00000068878	45	71	62	57	89	54	103	134	89	76	51	112	34	35	50	48	57	104	36	42	65	49	65	63	94	89	41	73	41	56	72	30	41	32	48	40	72	60	111	46	24	64	36	38	46	52	56	52
IFT80	ENSG00000068885	11	9	6	16	6	8	28	20	15	18	6	8	10	4	15	14	14	22	10	8	15	2	24	18	23	11	11	22	14	4	10	12	1	1	2	11	13	4	20	9	5	10	10	2	12	8	0	3
SIRT2	ENSG00000068903	25	4	33	12	12	11	38	28	26	10	23	22	8	22	14	18	26	34	12	10	18	16	14	22	30	26	36	32	18	16	18	34	22	18	13	24	28	22	22	14	18	22	9	16	14	24	10	29
ERLEC1	ENSG00000068912	36	32	29	21	37	34	54	62	40	27	26	30	38	16	34	30	16	38	18	20	56	36	28	22	76	40	48	32	38	26	21	17	26	25	26	50	30	56	67	32	20	52	16	16	30	22	36	23
PPP2R5B	ENSG00000068971	9	14	21	6	22	9	10	23	6	24	12	6	6	14	16	4	18	9	23	4	20	9	14	16	6	2	20	12	15	2	20	14	18	10	19	23	12	24	15	12	6	15	11	16	25	16	10	2
PYGM	ENSG00000068976	20	11	34	8	19	10	16	10	14	23	19	14	12	12	14	10	20	14	36	12	31	13	17	14	20	6	19	27	8	12	12	10	22	13	27	15	10	12	15	10	18	14	15	10	21	11	8	22
PAGE1	ENSG00000068985	4	2	2	11	6	6	2	6	0	4	2	9	10	8	9	10	4	0	2	2	4	8	4	2	2	0	3	4	6	6	2	4	4	2	8	4	8	3	7	2	0	6	2	2	8	2	2	6
PITX1	ENSG00000069011	8	2	15	2	11	3	12	10	6	2	4	0	2	6	2	6	5	6	13	10	6	6	14	2	12	8	13	6	6	4	22	0	9	4	10	14	16	14	10	3	6	10	4	6	11	2	8	11
TRPC7	ENSG00000069018	6	15	23	14	10	9	14	12	7	7	14	27	2	11	8	2	13	6	15	10	12	10	11	8	16	4	15	12	17	5	6	10	11	7	16	11	22	8	12	13	12	11	6	7	16	6	6	6
MAST4	ENSG00000069020	59	36	68	53	71	67	76	65	64	49	43	50	41	39	55	61	79	53	32	31	74	34	50	46	105	89	59	78	57	36	78	43	24	40	43	56	96	60	61	35	33	38	53	36	39	26	45	37
ADGRF5	ENSG00000069122	16	26	38	25	25	30	39	27	20	35	22	42	17	29	22	30	10	16	26	10	47	26	15	16	29	35	23	34	28	18	28	16	24	4	25	40	48	25	54	20	22	26	18	11	16	16	19	24
SDK2	ENSG00000069188	46	39	52	17	63	31	74	35	31	37	53	50	20	44	22	17	34	58	66	12	69	45	61	52	62	66	38	62	57	17	61	32	53	43	72	67	67	71	61	57	21	43	45	27	56	48	33	57
ADAM7	ENSG00000069206	10	15	15	17	9	20	22	10	12	11	12	14	10	4	15	10	20	10	6	4	16	24	26	29	15	25	10	18	13	10	18	12	20	3	8	14	23	26	13	18	18	12	12	17	12	17	12	16
NUP133	ENSG00000069248	30	31	25	32	36	18	42	49	46	21	35	26	21	30	31	15	17	32	33	30	31	16	21	35	50	36	27	30	24	14	39	14	16	10	19	30	28	32	42	23	14	24	13	11	20	16	16	15
NUCKS1	ENSG00000069275	32	76	56	44	86	80	50	174	88	66	41	106	40	84	48	71	38	54	34	90	38	46	62	34	78	54	46	78	70	64	58	58	44	24	42	20	88	104	114	92	36	59	40	72	44	68	52	50
VPS35	ENSG00000069329	26	67	48	37	87	65	45	85	70	56	35	47	40	72	28	37	35	35	22	45	49	46	60	46	69	56	40	58	60	44	65	32	42	16	48	30	78	54	100	44	26	42	50	46	40	36	46	24
DNAJA2	ENSG00000069345	16	28	15	11	18	16	28	49	26	36	24	24	24	16	16	8	22	20	8	24	25	18	22	18	24	28	18	32	28	29	27	6	20	14	30	24	60	26	39	24	22	31	12	20	16	28	16	20
BCL3	ENSG00000069399	12	4	7	14	6	12	13	21	6	6	12	13	10	21	0	9	7	12	21	8	18	13	15	18	25	12	16	11	15	5	12	21	17	10	14	12	43	11	22	12	7	14	10	10	11	8	9	11
KCNAB2	ENSG00000069424	63	48	91	50	68	55	92	77	44	18	49	73	31	66	54	40	48	65	57	34	69	52	58	47	117	95	59	91	58	50	63	42	66	45	75	47	138	71	67	60	51	60	38	56	38	46	73	50
ABCC9	ENSG00000069431	31	43	61	38	34	42	51	52	34	37	30	80	22	46	47	37	54	49	45	4	66	63	67	38	72	37	40	56	42	17	69	26	30	21	33	42	75	65	65	30	34	61	42	18	45	18	35	28
GAL	ENSG00000069482	6	0	2	2	2	7	10	6	2	4	2	5	4	1	2	2	4	7	6	6	14	12	1	10	12	0	4	8	3	2	10	4	1	8	5	2	11	2	8	6	6	0	8	0	2	9	4	4
CLEC2D	ENSG00000069493	16	16	14	12	28	23	50	36	57	16	42	27	10	34	12	26	22	20	8	24	28	15	17	9	47	37	30	19	11	7	21	24	14	16	10	16	24	12	20	23	12	22	10	21	22	16	12	16
FUNDC1	ENSG00000069509	4	12	8	9	20	0	1	14	2	27	14	11	6	10	2	3	4	6	8	8	2	16	2	6	6	4	2	11	2	0	6	0	0	6	11	9	12	4	19	7	14	2	4	2	8	2	8	2
MAOB	ENSG00000069535	16	16	19	10	8	18	24	14	20	8	10	12	12	16	7	11	6	12	25	7	17	21	14	7	34	23	12	11	16	6	18	2	8	6	19	16	18	12	10	5	15	18	8	12	14	10	10	13
RORA	ENSG00000069667	32	51	38	54	57	45	35	96	88	42	25	46	47	52	49	44	57	53	47	16	58	50	67	50	89	61	52	75	52	35	59	20	67	28	39	80	92	30	68	67	37	38	47	38	34	30	66	35
DRD4	ENSG00000069696	0	0	2	0	2	0	10	4	4	0	6	10	4	0	2	2	6	4	7	0	0	4	2	4	6	3	6	8	2	2	16	2	7	8	8	3	8	1	2	6	6	2	4	4	8	4	0	10
TGFBR3	ENSG00000069702	25	24	28	28	14	30	33	39	15	22	20	26	26	34	16	22	19	28	38	14	52	32	27	25	42	55	28	28	31	27	34	24	14	12	20	22	65	17	40	25	6	40	7	25	20	13	16	26
PLA2G10	ENSG00000069764	6	6	6	2	2	2	6	0	2	0	2	1	0	5	0	0	2	2	6	0	0	0	2	0	2	2	0	0	4	0	0	4	1	0	1	0	2	0	2	2	4	4	2	3	0	4	2	1
HES2	ENSG00000069812	14	8	20	22	4	8	16	4	8	12	6	10	6	20	10	10	6	12	24	10	14	10	8	12	6	18	12	21	14	0	24	4	12	18	18	12	22	10	8	18	4	8	11	10	12	11	6	23
ATP1B3	ENSG00000069849	12	8	12	10	2	10	31	28	7	9	15	24	2	8	12	4	9	16	6	6	15	4	10	10	18	14	12	12	8	13	12	10	6	7	4	6	11	10	13	4	2	20	4	12	6	12	15	6
NEDD4	ENSG00000069869	56	26	27	37	26	26	24	36	27	45	31	22	31	27	16	27	46	20	15	56	41	46	36	38	52	51	14	30	40	28	26	16	19	20	25	43	92	41	51	28	16	31	9	23	11	21	23	47
PIGB	ENSG00000069943	12	8	5	2	10	6	19	16	8	7	6	6	13	1	0	7	8	12	5	6	23	2	6	0	16	22	14	12	13	8	7	10	4	2	1	4	22	9	15	12	4	7	12	12	8	3	8	6
MAPK6	ENSG00000069956	12	11	24	29	25	12	31	23	28	8	56	18	16	24	11	11	18	26	15	8	8	30	14	13	36	30	31	14	20	18	21	9	18	14	25	31	25	20	30	22	14	26	21	16	22	21	2	16
GNB5	ENSG00000069966	30	7	52	21	30	25	48	41	26	31	37	35	16	30	14	41	37	46	45	20	52	33	58	32	62	32	51	64	34	10	39	21	26	24	35	53	46	29	37	42	22	30	20	32	33	36	26	47
RAB27A	ENSG00000069974	28	44	42	52	38	51	49	120	53	44	65	46	38	40	38	40	74	74	48	30	58	55	45	36	58	60	48	57	60	40	52	22	30	32	50	30	56	34	56	49	33	48	28	32	33	37	62	36
HDHD5	ENSG00000069998	26	6	28	10	10	6	16	15	10	32	13	16	5	14	10	10	7	10	16	2	16	16	22	8	35	8	30	16	18	10	12	14	14	10	20	27	34	33	18	6	13	17	10	12	22	12	12	20
UFD1	ENSG00000070010	29	4	18	14	6	18	44	33	18	8	19	24	15	10	18	19	13	14	38	23	30	20	38	15	32	8	14	26	27	17	32	19	22	13	37	12	40	28	16	32	26	19	12	16	22	16	26	23
LRP6	ENSG00000070018	36	29	48	37	49	27	41	43	15	34	40	25	36	24	25	37	26	22	34	24	69	50	34	38	96	26	28	24	31	16	40	16	26	18	35	36	52	59	71	37	16	39	26	16	18	12	39	26
GUCY2C	ENSG00000070019	15	33	19	20	14	9	22	20	16	18	4	8	8	11	10	16	12	11	23	11	19	13	18	13	32	17	20	13	24	20	8	6	20	12	6	19	18	19	28	6	6	26	12	9	0	15	4	8
SCT	ENSG00000070031	0	2	12	2	0	0	0	2	1	2	0	3	0	0	0	6	0	2	4	0	0	0	0	0	2	4	2	2	4	0	4	2	4	2	2	4	0	4	2	0	4	0	0	0	2	0	2	0
PHRF1	ENSG00000070047	7	18	15	20	10	34	24	30	16	14	12	13	10	24	19	17	23	16	26	13	28	25	15	12	42	30	19	42	16	2	28	19	19	10	27	27	65	7	18	19	8	24	15	11	23	18	10	24
ELP1	ENSG00000070061	50	83	97	56	52	83	87	79	97	64	100	85	69	50	58	56	68	71	65	53	98	94	65	62	129	97	82	79	70	40	114	44	66	26	45	63	100	38	87	76	64	81	63	49	71	50	43	48
NUCB2	ENSG00000070081	15	24	40	50	20	19	17	46	24	41	30	10	38	32	8	21	20	24	37	16	34	22	37	50	46	22	16	42	23	18	20	14	24	30	26	33	30	30	44	20	16	35	23	16	15	15	32	29
PFN2	ENSG00000070087	10	14	6	2	6	20	18	11	8	5	4	3	16	10	11	10	8	6	4	8	18	13	8	4	10	8	4	9	6	8	22	6	8	10	4	4	8	20	8	12	6	8	4	1	6	2	6	4
PTPN3	ENSG00000070159	33	11	20	26	33	64	44	50	28	40	21	30	20	12	30	40	24	12	31	14	50	28	34	35	62	30	35	51	44	14	51	31	6	18	24	20	34	22	32	24	22	53	16	12	32	13	28	29
SPTB	ENSG00000070182	37	30	75	29	75	54	32	45	19	27	57	40	18	49	23	26	18	44	43	23	49	24	52	38	78	30	39	63	54	26	33	28	36	28	52	45	69	71	63	33	30	23	34	34	43	45	47	41
DAPP1	ENSG00000070190	16	46	36	16	38	42	39	54	44	74	30	30	24	9	10	34	50	60	14	26	22	29	24	28	32	41	6	33	32	35	36	22	11	22	50	18	160	31	98	71	14	16	28	22	24	28	35	25
FGF10	ENSG00000070193	16	19	18	24	9	10	16	14	18	8	19	12	14	20	30	24	10	6	10	4	24	17	12	4	36	14	24	9	14	6	20	8	16	10	14	22	13	12	10	8	10	10	6	2	20	10	12	6
SLC44A1	ENSG00000070214	45	37	36	22	51	26	45	45	49	32	24	38	34	30	30	38	44	35	36	18	44	28	26	28	55	36	35	30	35	24	56	19	33	12	39	41	67	31	66	31	30	32	27	14	24	21	32	54
TMEM260	ENSG00000070269	11	15	20	25	26	20	18	12	20	20	21	22	15	12	22	23	31	17	9	0	20	8	22	7	26	16	32	25	23	10	27	6	15	8	22	32	34	38	30	12	24	7	17	11	11	11	18	16
SMG6	ENSG00000070366	18	29	34	38	16	41	60	46	52	36	42	29	12	46	32	18	33	42	58	28	45	31	40	40	60	50	27	34	35	14	33	29	29	15	33	47	43	32	49	42	12	42	15	14	29	24	39	15
EXOC5	ENSG00000070367	36	57	37	43	31	42	50	83	64	33	30	24	35	35	20	38	40	63	25	62	46	16	36	36	60	52	30	28	46	30	46	44	16	18	25	36	70	42	72	64	36	47	32	38	23	34	29	34
CLTCL1	ENSG00000070371	18	32	37	36	36	20	32	50	24	26	27	20	25	28	31	21	29	31	56	11	62	24	19	18	65	24	30	31	39	22	43	29	24	23	43	35	50	29	28	39	26	31	8	24	24	29	20	25
FGF22	ENSG00000070388	4	4	6	2	8	4	6	0	2	4	10	10	2	16	6	2	2	6	8	0	10	4	2	4	14	10	6	6	0	5	2	6	10	6	10	4	4	2	2	4	8	2	2	4	8	4	2	4
FSTL3	ENSG00000070404	6	9	4	4	4	10	8	4	6	0	7	8	10	6	2	4	4	16	20	0	13	4	2	4	19	16	8	6	10	4	6	4	8	10	14	16	10	14	9	6	0	10	12	6	20	0	6	4
DGCR2	ENSG00000070413	8	4	26	8	24	7	13	16	16	12	18	12	12	14	6	20	10	12	22	28	12	14	18	22	10	17	18	7	14	16	7	12	15	14	13	9	31	22	25	8	5	12	15	12	14	15	20	19
RNF126	ENSG00000070423	8	6	18	14	8	18	19	14	16	24	10	6	6	8	6	4	4	6	12	8	8	6	12	8	20	16	6	18	18	10	9	2	6	10	6	14	28	10	14	9	5	14	2	3	11	5	4	18
MNT	ENSG00000070444	18	8	20	10	6	12	35	14	26	12	7	34	24	42	16	10	32	16	11	11	36	9	14	18	34	30	21	22	19	16	33	33	15	34	24	28	46	30	20	6	10	25	14	22	22	6	23	14
ZXDC	ENSG00000070476	16	11	39	24	14	14	28	42	26	28	12	23	23	44	26	23	16	12	22	8	36	12	20	34	41	30	32	42	26	17	34	14	24	16	22	20	41	18	28	22	18	16	12	14	28	15	16	20
JMJD6	ENSG00000070495	18	14	17	13	17	10	28	50	2	15	22	26	12	22	8	12	22	19	21	12	24	10	34	9	34	26	15	16	8	10	23	14	15	12	10	24	22	9	25	7	6	24	14	6	23	4	8	20
POLB	ENSG00000070501	4	14	38	4	4	10	6	21	18	35	17	5	10	20	16	27	44	6	11	0	14	23	2	19	9	16	10	20	24	8	27	5	16	10	12	21	35	12	36	22	4	14	4	6	19	10	20	12
ST6GALNAC1	ENSG00000070526	9	10	10	10	13	12	13	16	21	12	10	17	6	8	12	10	6	12	20	9	16	8	1	8	32	22	12	11	4	6	13	6	12	4	3	19	29	14	20	1	10	8	19	14	10	2	20	16
WIPI1	ENSG00000070540	10	16	16	18	16	9	16	15	15	8	11	4	10	16	8	15	10	12	12	6	12	4	5	10	12	13	10	4	22	13	5	16	12	10	14	18	22	10	12	8	13	8	1	16	21	17	16	6
FRMPD1	ENSG00000070601	18	16	9	17	8	17	16	19	21	25	21	12	4	18	16	13	12	8	29	6	30	8	30	15	44	20	24	21	17	4	24	8	23	12	28	30	48	6	29	20	24	13	15	16	9	9	8	12
GBA2	ENSG00000070610	5	32	20	12	23	8	28	18	39	10	12	18	10	10	6	8	16	29	12	8	24	20	10	30	20	24	24	22	21	8	20	2	15	24	16	22	43	32	16	13	5	23	18	10	10	16	12	16
NDST1	ENSG00000070614	34	24	50	40	31	20	39	42	16	39	21	20	17	29	23	30	20	16	42	7	51	36	28	20	34	38	45	32	31	14	37	24	22	29	33	48	75	34	43	26	19	35	18	21	21	29	30	30
ASNS	ENSG00000070669	2	4	2	9	4	8	8	8	10	6	6	12	6	3	4	0	2	2	2	6	8	4	6	7	6	10	2	5	2	4	16	0	2	6	2	2	14	10	12	2	4	5	4	2	4	4	2	0
AP3M2	ENSG00000070718	18	12	24	14	33	4	19	36	18	50	16	19	12	6	6	14	6	23	16	16	21	18	32	18	24	38	24	20	32	5	32	8	12	17	6	24	46	26	24	18	10	26	11	17	12	10	20	24
CNGB1	ENSG00000070729	16	16	46	24	26	17	35	51	10	39	32	19	21	17	30	12	21	22	29	20	35	28	33	31	53	34	34	33	23	18	53	29	32	17	36	40	52	28	35	38	28	29	22	27	32	14	40	33
ST6GALNAC2	ENSG00000070731	4	4	2	2	0	2	11	2	0	5	10	3	2	4	2	2	0	2	6	0	3	4	8	2	13	2	2	6	4	4	11	4	6	4	4	8	2	9	2	8	4	6	0	2	10	6	2	3
CHAT	ENSG00000070748	32	32	31	14	24	9	40	30	21	15	25	20	22	24	10	22	11	19	43	7	24	19	24	12	37	26	32	24	15	18	32	21	22	15	16	30	29	43	20	12	29	20	8	14	22	8	16	38
PABPC1	ENSG00000070756	152	589	462	378	533	408	365	1299	627	653	436	848	446	520	238	386	432	470	148	696	231	226	295	456	459	392	230	702	320	442	317	220	312	283	423	140	1074	354	753	522	318	436	208	397	249	388	467	294
TESK2	ENSG00000070759	10	12	7	6	6	8	7	10	4	6	4	6	2	1	4	0	8	2	10	10	2	10	10	8	15	10	6	13	8	2	10	18	8	14	8	6	12	8	10	16	4	11	2	6	2	3	5	4
CFAP20	ENSG00000070761	2	6	8	0	29	4	5	17	6	8	0	16	6	16	6	6	10	8	10	5	10	1	6	15	8	6	0	13	12	0	6	2	2	10	11	12	17	18	18	6	2	17	5	4	6	5	6	4
CSNK2A2	ENSG00000070770	16	19	35	20	14	38	36	32	22	22	54	48	22	42	14	22	26	12	18	8	35	20	22	18	18	18	24	26	23	22	32	20	8	20	18	36	77	36	44	25	11	12	16	2	14	20	26	20
PTPN21	ENSG00000070778	43	20	30	10	32	18	25	19	24	32	10	24	33	15	18	29	28	34	14	9	35	22	17	15	33	19	38	35	20	22	16	21	26	12	15	28	44	22	26	16	23	32	14	14	18	23	12	13
EIF2B3	ENSG00000070785	18	4	21	12	13	8	20	32	20	14	19	9	7	12	7	10	16	14	28	6	14	6	22	16	12	10	8	20	22	4	20	19	6	8	8	22	32	24	27	3	6	10	20	17	8	6	20	16
CAMK2A	ENSG00000070808	36	14	41	19	22	10	61	22	19	20	20	36	18	26	8	33	20	26	40	16	48	32	31	20	48	31	25	38	43	28	38	28	25	27	26	40	66	20	47	18	20	48	14	22	28	14	36	18
TCOF1	ENSG00000070814	38	28	66	42	30	42	67	54	68	23	58	28	8	43	30	24	44	32	38	11	58	20	40	35	55	37	34	46	33	44	53	21	23	20	51	59	71	44	57	29	34	62	21	30	57	42	34	55
CDC42	ENSG00000070831	48	28	42	40	51	26	75	32	50	29	53	52	20	58	31	31	46	25	29	19	47	45	48	61	87	56	52	67	44	15	76	27	39	22	40	66	69	58	65	38	46	39	20	29	54	46	38	54
OSBPL3	ENSG00000070882	20	25	43	38	32	22	58	34	29	28	44	19	18	20	35	30	31	31	43	12	41	24	59	41	41	34	34	42	40	26	33	28	34	13	34	30	88	33	47	34	8	33	28	12	21	26	24	44
EPHA8	ENSG00000070886	14	2	15	4	9	18	18	22	10	17	14	10	14	11	7	6	22	16	22	8	22	22	26	17	29	22	16	20	10	8	18	26	11	4	16	22	29	20	28	8	21	10	4	13	11	6	17	18
SLC12A3	ENSG00000070915	28	8	29	14	14	28	25	21	30	13	24	18	9	32	22	11	46	23	24	12	26	13	26	28	31	23	25	46	19	14	14	24	15	10	24	34	23	30	16	12	12	39	13	14	20	14	22	27
RAD18	ENSG00000070950	17	17	14	12	22	24	18	19	37	25	24	26	35	14	22	16	29	11	16	20	24	35	31	17	52	30	28	51	21	12	15	12	26	19	30	27	42	22	42	28	24	18	17	16	12	18	17	14
ATP2B1	ENSG00000070961	34	21	54	33	20	44	54	46	36	28	27	30	15	43	20	33	26	28	18	16	49	31	39	28	58	43	20	25	44	28	29	26	14	18	22	39	43	9	44	34	10	28	30	18	29	24	15	30
TRPM5	ENSG00000070985	28	11	23	9	17	12	20	9	11	7	10	21	6	6	16	17	10	11	27	4	17	5	29	14	25	22	18	19	15	7	22	15	19	10	21	20	31	18	21	18	14	30	10	6	13	8	9	15
NCK2	ENSG00000071051	2	20	9	16	20	31	30	22	24	19	13	19	18	16	10	14	8	2	14	11	19	7	18	12	19	23	14	22	13	12	21	10	26	14	28	16	46	22	26	7	18	19	12	2	4	15	15	31
MAP4K4	ENSG00000071054	50	55	53	54	98	76	106	125	76	94	103	112	44	88	52	67	56	45	58	70	93	84	75	65	151	102	64	112	49	67	96	51	52	43	58	89	117	64	103	76	48	79	29	48	74	48	56	95
MGAT4A	ENSG00000071073	34	26	25	32	55	33	26	56	69	38	36	18	40	36	34	42	30	34	22	30	45	25	26	30	54	22	30	32	32	42	39	20	28	30	20	24	52	36	54	12	20	34	28	34	20	16	32	40
RPL31	ENSG00000071082	74	141	115	138	202	162	111	454	123	254	148	297	94	241	94	112	172	143	94	252	105	104	116	140	129	162	107	300	134	168	182	56	120	118	176	32	218	116	372	240	126	248	84	226	100	212	192	168
WDR1	ENSG00000071127	40	126	87	122	112	96	77	168	128	119	71	84	62	118	27	50	89	94	80	86	86	83	101	101	193	112	72	124	64	66	140	78	80	49	124	98	260	92	116	105	70	93	48	89	60	50	88	98
SNX13	ENSG00000071189	38	33	47	65	53	29	65	65	58	58	29	38	56	29	41	41	42	45	24	28	65	32	36	25	82	47	27	39	61	19	57	30	44	16	18	49	48	46	65	52	16	36	33	20	34	37	46	39
MS4A12	ENSG00000071203	14	8	14	8	14	7	15	0	8	0	5	1	2	0	6	12	10	10	4	8	10	8	2	2	8	0	10	4	2	0	11	12	0	0	4	13	11	3	9	14	9	5	6	8	4	2	6	7
ARHGAP10	ENSG00000071205	46	19	69	43	32	29	71	52	30	48	31	33	24	24	26	31	51	38	29	14	40	47	47	36	55	44	22	36	47	24	48	30	20	28	39	34	82	33	61	46	24	28	21	32	26	27	16	27
RPS6KA2	ENSG00000071242	37	17	28	14	22	18	48	48	29	18	30	37	16	38	11	20	28	30	24	13	41	38	19	45	67	44	36	45	48	18	37	22	30	20	48	55	37	61	49	27	34	37	14	11	42	16	28	30
ING3	ENSG00000071243	14	22	23	18	14	10	16	38	22	16	8	6	20	10	18	12	11	14	13	4	6	22	14	16	26	20	13	14	4	7	16	14	16	10	12	10	28	16	14	19	30	12	20	8	9	10	10	10
VASH1	ENSG00000071246	15	29	21	17	6	8	30	18	12	18	16	30	12	20	18	26	15	38	14	17	26	27	8	31	61	26	24	44	26	5	22	21	22	22	40	17	64	20	16	15	34	26	12	15	15	15	21	11
LMCD1	ENSG00000071282	22	29	49	36	16	28	31	36	16	18	18	16	30	24	16	18	24	32	24	9	28	26	42	36	50	40	45	56	44	20	22	34	22	16	42	28	48	26	38	26	22	28	18	26	20	25	16	26
BUD23	ENSG00000071462	6	6	15	3	10	4	4	14	10	8	16	4	4	8	10	8	10	2	13	4	14	4	8	16	18	14	6	4	16	5	20	5	10	4	10	16	11	4	12	12	8	6	6	8	8	8	6	12
SEL1L	ENSG00000071537	46	32	32	37	33	15	60	30	67	52	47	32	20	42	28	19	24	34	32	16	45	18	34	18	44	21	22	39	36	35	28	25	16	14	11	32	46	30	35	32	32	28	14	14	14	35	10	30
TRIP13	ENSG00000071539	12	17	19	4	6	4	16	8	6	5	21	17	12	10	7	4	6	6	13	0	9	11	12	10	27	10	6	14	29	2	22	12	2	6	2	22	25	13	10	8	0	13	6	1	8	16	10	4
ATP6AP1	ENSG00000071553	21	10	44	14	12	12	22	18	17	6	15	30	12	21	11	12	8	28	20	4	14	20	16	20	33	40	24	36	19	4	20	38	10	26	20	29	20	39	33	22	16	41	14	4	24	12	30	14
TCF3	ENSG00000071564	11	12	37	14	20	37	32	40	34	22	18	40	19	36	28	14	24	22	31	12	35	20	42	25	51	52	34	14	46	37	33	22	37	16	34	20	62	26	38	43	13	27	24	13	27	28	41	39
TRIB2	ENSG00000071575	6	10	20	14	30	26	16	18	56	18	20	18	10	26	14	28	10	20	12	2	28	15	22	18	22	24	22	18	33	12	20	14	10	18	28	24	26	14	27	9	8	22	8	24	14	19	10	20
DAZAP1	ENSG00000071626	19	29	43	18	38	28	41	63	37	30	30	50	26	30	23	25	23	46	39	12	41	26	42	16	56	26	30	46	42	26	47	36	26	24	43	40	45	63	62	21	14	58	28	30	45	37	30	40
MBD3	ENSG00000071655	8	7	16	8	23	19	32	16	12	10	16	8	8	18	18	12	25	11	19	7	16	16	22	10	30	13	16	17	12	8	17	12	18	16	14	17	30	24	26	19	2	16	10	10	32	17	21	21
PRLH	ENSG00000071677	2	0	0	0	0	0	0	2	2	0	2	6	0	5	0	0	3	2	8	0	0	0	0	0	2	0	1	2	0	2	0	8	2	0	7	4	0	0	0	0	0	0	2	0	4	2	2	3
HLTF	ENSG00000071794	6	18	10	12	15	9	26	24	19	27	8	18	12	12	19	20	35	13	3	9	26	16	17	8	25	14	14	12	11	10	18	16	8	4	6	11	10	12	29	16	2	14	21	6	13	20	14	8
FAM50A	ENSG00000071859	12	1	8	4	0	7	18	9	6	2	4	3	6	8	6	4	16	6	23	6	8	6	6	7	17	10	12	14	8	2	13	14	0	6	18	23	28	24	14	7	8	11	6	4	9	4	20	5
FAM3A	ENSG00000071889	10	12	24	12	0	2	24	10	10	20	10	20	6	6	10	12	10	19	18	8	25	22	6	13	24	8	13	10	6	12	20	12	10	34	18	11	18	24	23	8	16	21	13	11	18	12	13	7
CPSF1	ENSG00000071894	12	8	29	20	22	5	42	38	14	4	22	24	24	18	6	12	16	18	26	16	24	6	19	19	24	14	16	34	14	6	23	16	18	14	26	20	29	27	19	29	6	16	22	22	20	23	10	17
MYO3B	ENSG00000071909	31	7	27	20	27	10	36	43	11	63	33	19	35	31	33	30	20	39	20	6	49	18	48	31	81	54	30	52	23	16	28	22	22	14	28	47	49	37	51	21	37	28	26	20	34	14	13	29
CYBRD1	ENSG00000071967	14	14	23	18	8	4	17	48	24	12	4	22	8	10	6	10	12	15	12	7	28	13	28	20	38	14	18	18	15	9	10	6	16	7	10	12	26	22	19	12	6	12	10	12	16	8	8	9
CDH19	ENSG00000071991	19	13	28	12	12	17	16	23	17	6	25	12	12	6	20	18	32	8	12	6	30	24	12	10	22	22	19	8	19	4	24	13	10	8	6	13	18	15	21	6	13	15	2	4	21	6	2	12
PDCD2	ENSG00000071994	29	5	26	26	12	20	50	43	37	22	25	34	15	21	10	10	24	24	12	30	20	20	27	19	40	42	10	38	22	18	22	22	20	16	10	28	50	30	30	43	24	32	18	30	20	4	28	30
SLC6A15	ENSG00000072041	34	46	35	36	40	30	60	41	22	24	33	24	28	46	64	28	44	28	24	10	70	42	58	26	74	44	48	46	46	18	40	18	20	18	14	42	55	36	66	24	26	36	46	18	29	34	23	20
RDH11	ENSG00000072042	12	16	6	14	6	12	7	13	21	23	4	11	10	8	10	9	12	10	25	4	16	16	10	12	28	26	16	13	9	4	20	11	15	6	20	6	45	16	22	29	12	6	6	8	8	11	10	8
PRKACA	ENSG00000072062	16	18	20	21	31	35	35	78	18	28	24	36	19	34	21	10	26	30	14	25	33	26	32	29	76	38	40	30	35	30	34	28	33	23	47	30	61	29	32	34	30	24	14	30	30	30	14	40
ADGRL1	ENSG00000072071	30	9	35	18	22	19	24	22	29	8	22	45	12	20	22	14	18	15	32	10	31	19	20	12	46	37	24	30	22	10	48	20	24	20	38	21	62	15	34	11	16	20	16	24	16	24	21	44
SPP2	ENSG00000072080	2	4	5	4	6	2	4	10	2	12	10	0	3	6	9	8	0	2	2	2	10	3	9	2	6	2	10	5	12	10	11	4	2	6	0	15	9	11	6	10	0	2	2	4	2	0	3	0
ACTN1	ENSG00000072110	23	45	64	62	47	42	90	117	98	99	74	79	46	68	66	42	93	53	53	57	75	36	98	71	105	114	50	106	50	61	91	48	41	52	83	50	204	73	84	53	38	53	55	40	57	65	77	54
ZFYVE26	ENSG00000072121	77	39	49	38	46	54	65	71	37	47	53	84	50	69	34	26	53	34	52	44	65	70	56	67	87	65	51	83	69	39	52	55	59	18	52	82	109	64	91	56	45	62	31	37	28	56	66	45
RPS6KA6	ENSG00000072133	18	12	30	39	30	21	24	28	30	28	43	30	18	26	18	18	49	14	14	16	22	30	27	15	27	20	18	25	24	16	27	4	8	2	7	28	33	14	30	14	13	20	13	20	29	4	20	14
EPN2	ENSG00000072134	12	9	17	20	6	19	20	31	20	21	24	25	8	19	7	15	20	10	14	2	53	12	14	24	55	25	16	35	26	6	22	10	18	12	22	30	38	33	41	30	8	22	14	14	12	10	12	26
PTPN18	ENSG00000072135	36	30	54	41	64	57	57	96	28	106	26	51	26	63	44	48	56	44	42	40	41	31	43	26	67	82	22	74	49	86	62	26	35	59	50	52	148	43	86	100	36	60	20	50	27	50	52	54
LIMS2	ENSG00000072163	12	9	38	16	31	6	29	26	16	31	14	12	24	22	18	14	16	11	35	24	35	18	31	20	53	16	21	43	33	24	32	15	28	29	34	45	35	32	18	14	29	32	6	14	23	20	17	16
ASIC4	ENSG00000072182	15	6	16	9	9	18	38	6	6	4	14	10	0	16	4	12	14	14	12	6	20	12	12	8	22	8	18	16	11	10	22	11	27	8	33	29	30	16	14	21	12	16	6	18	18	10	4	16
SPEG	ENSG00000072195	48	24	67	33	40	36	64	81	42	38	54	58	42	60	48	18	48	73	76	18	64	52	70	24	105	91	67	81	74	36	62	62	73	38	105	72	121	66	68	64	30	66	42	39	26	54	64	60
LNX1	ENSG00000072201	20	15	25	15	10	16	16	8	8	8	10	6	12	14	19	9	21	32	19	12	10	32	20	28	24	12	8	24	11	9	25	1	6	18	12	22	52	19	20	16	25	14	5	12	26	3	13	14
ALDH3A2	ENSG00000072210	50	40	50	50	49	35	72	46	35	45	30	52	30	54	40	40	46	31	50	24	68	63	56	34	76	70	52	66	33	28	59	40	40	24	37	48	65	60	45	16	19	59	33	44	54	32	30	28
TFRC	ENSG00000072274	69	56	64	56	102	30	64	105	71	54	48	100	63	33	74	52	58	55	54	40	81	45	50	60	96	93	50	74	62	38	78	36	42	36	61	58	113	48	74	65	55	49	34	54	34	37	42	53
SREBF1	ENSG00000072310	24	6	26	12	22	5	36	20	10	12	36	4	6	18	12	17	16	30	32	10	24	13	16	11	40	16	26	29	15	14	26	23	24	27	25	26	18	10	24	24	26	14	10	14	16	15	10	18
TRPC5	ENSG00000072315	28	27	28	22	39	43	23	36	28	28	39	19	14	30	42	24	32	20	36	12	42	45	30	31	38	40	32	60	38	18	56	18	34	16	18	40	64	54	49	37	20	18	20	21	30	17	20	10
AFF4	ENSG00000072364	36	43	57	30	74	59	45	89	80	45	54	48	51	54	69	45	43	74	29	46	63	55	52	37	70	75	49	67	29	51	54	26	32	23	48	56	104	53	63	41	22	50	38	33	24	36	60	35
UBE2D1	ENSG00000072401	12	14	6	8	20	16	13	34	13	10	14	18	12	11	10	20	8	12	12	24	18	4	16	10	18	16	19	16	15	12	14	4	8	6	4	12	18	8	10	12	4	12	14	6	8	6	16	11
PALS1	ENSG00000072415	30	31	62	23	18	32	49	36	42	27	40	42	17	20	46	30	27	24	18	8	30	26	28	32	72	42	19	38	33	16	40	22	22	14	20	33	37	26	52	24	30	44	46	14	31	16	26	23
RHOBTB1	ENSG00000072422	18	34	14	14	9	15	19	26	17	23	12	16	16	29	13	6	12	12	19	12	24	34	9	10	21	26	19	24	25	8	26	4	20	10	24	18	49	14	38	14	6	29	6	11	20	29	16	14
SMC1A	ENSG00000072501	23	45	39	36	68	50	70	78	60	65	36	38	35	50	51	25	68	72	66	30	81	60	52	47	81	74	50	101	40	40	62	24	40	36	65	68	113	52	76	37	34	82	44	26	52	46	38	52
HSD17B10	ENSG00000072506	4	0	11	4	6	10	9	6	22	10	4	2	2	10	4	8	12	4	3	2	8	8	2	8	18	16	6	8	3	4	2	4	2	4	8	6	12	4	3	12	10	12	4	2	1	6	4	3
MARK2	ENSG00000072518	28	21	44	26	30	23	69	43	37	38	34	32	13	60	31	34	34	45	49	53	51	40	64	47	60	52	43	53	48	23	39	36	36	24	54	56	77	56	58	38	24	35	23	20	48	15	33	40
HMMR	ENSG00000072571	12	12	6	5	3	10	4	15	15	6	10	9	20	12	8	8	9	14	20	9	11	26	4	9	25	12	10	12	8	4	18	2	6	3	3	12	16	14	23	6	5	8	12	8	4	3	5	10
CHFR	ENSG00000072609	35	38	52	51	42	41	55	42	38	47	44	40	32	52	63	32	54	40	62	30	70	23	52	66	70	55	81	74	57	44	62	58	27	36	46	36	62	57	45	70	46	60	32	43	39	32	35	64
TRHDE	ENSG00000072657	14	8	33	24	29	40	22	25	54	20	26	18	12	18	33	25	30	25	18	6	31	40	25	21	36	7	22	26	19	10	22	24	8	10	12	22	26	9	38	26	10	15	42	14	21	20	23	9
P4HA2	ENSG00000072682	27	14	35	22	20	32	39	38	19	15	31	22	26	36	19	18	25	30	24	12	60	16	39	36	61	38	23	49	31	40	43	19	34	8	46	60	47	26	60	24	18	24	27	10	23	4	30	16
FCGR2B	ENSG00000072694	16	20	21	8	8	16	29	14	22	22	16	16	10	33	16	8	9	16	18	0	24	5	20	24	29	14	22	20	10	6	9	5	8	10	7	24	39	24	24	18	8	12	14	4	19	6	12	20
NFATC3	ENSG00000072736	26	42	41	53	62	33	45	111	41	36	44	49	36	33	54	41	44	35	34	34	43	42	26	30	82	84	29	56	19	22	47	23	28	13	30	22	77	28	45	45	26	37	20	49	21	46	31	26
TRNT1	ENSG00000072756	32	6	42	21	34	24	24	26	27	12	8	26	18	34	22	24	53	33	13	28	32	37	24	27	46	20	30	17	38	28	42	25	18	15	22	35	46	22	34	12	12	25	12	16	29	15	40	36
ACADVL	ENSG00000072778	18	19	16	18	8	8	20	15	22	13	10	8	10	22	12	12	14	10	14	24	27	8	12	28	36	6	10	26	22	18	20	12	10	14	22	12	29	6	26	21	10	6	9	18	18	10	16	12
STK10	ENSG00000072786	44	52	72	56	69	42	59	124	98	89	67	61	46	58	36	47	82	35	54	91	70	28	72	81	94	85	51	83	42	102	68	45	58	49	78	33	148	70	72	69	54	52	20	74	36	76	94	72
FBXW11	ENSG00000072803	21	22	39	18	24	22	26	46	28	26	11	19	23	26	16	37	19	34	28	18	30	29	25	15	46	34	21	39	14	30	46	20	28	10	16	16	49	34	30	19	22	26	18	22	26	22	17	28
ACAP1	ENSG00000072818	28	7	35	12	36	18	30	40	27	32	35	22	10	44	35	22	20	32	25	12	36	8	34	37	34	26	19	63	36	26	21	24	25	35	31	20	40	41	26	42	14	28	20	16	20	21	21	29
CRMP1	ENSG00000072832	10	28	35	12	20	22	47	24	23	34	16	26	14	19	10	20	15	18	32	4	40	17	23	27	56	18	47	32	24	22	40	25	16	22	42	42	30	31	22	6	8	28	10	14	40	19	16	26
EVC	ENSG00000072840	31	19	37	14	25	22	24	15	26	17	31	13	12	12	16	12	20	24	30	18	32	18	34	31	47	37	37	27	23	14	30	10	32	24	22	23	49	28	24	12	22	37	22	18	19	26	24	24
DERL2	ENSG00000072849	32	22	18	16	20	8	17	10	10	10	12	20	24	16	24	24	8	14	19	20	19	22	21	22	23	18	23	16	12	12	22	13	12	12	20	16	23	11	16	20	17	18	12	12	12	18	2	14
SIDT1	ENSG00000072858	16	32	20	15	33	30	53	47	19	29	19	10	15	41	27	33	27	36	38	17	32	25	29	23	52	26	34	41	20	15	37	18	16	18	19	40	45	27	46	40	12	16	16	10	24	21	13	44
NDE1	ENSG00000072864	13	26	36	35	20	48	28	26	12	22	22	51	24	16	13	21	24	20	26	12	45	24	16	27	72	36	17	67	32	15	43	28	16	19	31	14	40	27	35	14	23	28	23	32	20	17	26	23
IRAG1	ENSG00000072952	37	19	27	26	16	28	31	33	8	16	38	40	10	15	17	15	42	12	37	17	35	19	17	26	56	18	20	31	17	13	37	36	22	27	25	50	43	39	46	40	14	31	15	10	18	11	29	29
TMEM38A	ENSG00000072954	22	2	6	8	0	0	6	4	2	2	10	9	4	18	4	4	12	10	7	8	20	10	11	8	14	6	4	11	13	2	12	10	10	2	12	14	8	22	10	8	6	10	2	4	4	12	0	20
AP1M1	ENSG00000072958	20	36	32	26	36	26	38	56	35	63	28	38	27	17	36	24	36	41	38	29	54	39	41	48	49	41	40	69	26	16	50	42	37	40	49	35	64	50	51	43	20	28	14	38	52	18	38	30
PVR	ENSG00000073008	14	26	16	18	23	14	20	18	16	16	25	18	8	12	21	24	9	14	28	18	18	26	26	16	47	18	22	21	34	14	31	18	21	14	23	13	49	17	42	20	15	23	6	14	20	11	10	15
XRCC1	ENSG00000073050	8	5	15	12	16	12	10	18	14	13	8	17	0	12	4	7	12	6	10	15	18	11	15	7	22	14	16	9	9	8	14	12	22	7	4	16	23	9	15	9	10	16	5	5	12	16	10	10
SCARB1	ENSG00000073060	26	23	44	32	30	40	42	41	34	28	44	43	31	25	35	14	26	26	64	28	66	29	47	40	70	46	45	71	56	42	44	27	30	25	47	59	48	42	46	36	16	39	29	18	61	17	21	28
CYP2W1	ENSG00000073067	6	2	2	0	0	10	7	4	2	2	10	8	4	16	6	2	8	9	14	4	4	4	3	4	6	4	12	8	18	10	8	2	4	4	12	15	8	8	8	6	4	16	6	2	8	6	8	4
MCM2	ENSG00000073111	18	7	5	6	10	19	22	6	10	20	12	11	7	12	19	6	14	13	20	10	27	10	16	18	21	7	17	21	20	2	7	19	14	12	28	20	30	21	29	20	7	6	2	12	18	14	20	13
MOV10L1	ENSG00000073146	29	17	33	12	17	19	25	14	13	24	14	30	10	16	17	8	17	25	41	11	20	15	32	32	40	19	14	36	39	23	51	35	18	10	24	25	37	33	33	30	10	30	14	19	15	20	17	27
PANX2	ENSG00000073150	10	6	8	2	0	4	24	12	6	8	8	8	8	8	6	0	8	14	10	4	8	4	2	5	19	8	8	8	8	0	10	4	16	8	2	17	11	4	6	4	8	12	0	2	5	2	7	14
SELENOO	ENSG00000073169	5	6	4	2	2	2	2	5	15	3	8	8	4	4	6	14	2	4	10	0	7	0	2	0	13	16	6	10	4	3	2	6	6	4	10	9	14	2	4	4	8	2	2	8	4	8	5	8
TP63	ENSG00000073282	19	33	26	20	27	22	32	34	28	43	18	40	16	22	24	31	28	22	31	8	31	28	37	20	52	31	19	24	31	6	26	18	12	17	18	20	51	21	31	16	16	34	22	25	10	25	15	38
ALPK1	ENSG00000073331	41	22	45	26	26	16	44	72	52	32	35	46	15	46	31	45	55	28	44	10	48	36	42	56	69	46	42	86	41	22	35	35	48	27	30	41	68	62	46	20	23	36	28	22	15	34	25	43
LLGL2	ENSG00000073350	22	20	16	10	22	18	14	17	14	10	34	31	13	36	12	16	22	13	36	14	25	9	25	17	33	31	33	19	23	17	32	26	23	13	19	44	40	26	24	19	25	32	13	11	32	18	12	19
PDE8A	ENSG00000073417	21	21	36	32	20	35	36	33	15	35	21	40	17	22	28	16	40	7	23	16	26	30	20	22	49	24	24	29	24	16	38	16	35	16	18	28	35	21	54	34	27	40	25	24	26	24	31	36
CLCN4	ENSG00000073464	20	8	25	28	12	19	19	21	18	31	16	30	12	24	18	26	19	26	31	26	22	19	38	36	45	20	28	36	37	15	36	20	30	18	28	39	41	23	23	10	12	21	10	15	22	22	14	14
NLE1	ENSG00000073536	13	17	22	10	20	14	28	25	8	20	20	10	2	11	6	10	8	20	23	10	30	13	9	16	37	16	23	40	34	9	34	18	24	8	22	25	42	24	10	13	18	12	10	8	18	15	20	23
SDHA	ENSG00000073578	14	13	12	6	6	8	18	4	13	12	25	16	3	15	10	7	8	8	21	20	22	18	9	20	22	38	14	13	4	7	15	5	10	12	23	26	29	12	18	6	8	14	2	5	14	6	4	10
SMARCE1	ENSG00000073584	45	16	34	44	23	32	47	53	18	29	44	37	20	29	55	24	30	33	29	14	66	39	20	30	58	24	43	34	27	12	44	24	20	37	24	41	51	36	52	14	36	34	20	18	21	30	27	28
FNDC8	ENSG00000073598	2	0	6	2	4	2	2	4	0	2	4	4	0	0	0	0	0	3	2	2	8	0	3	4	6	0	1	1	2	2	0	0	6	8	6	0	4	0	0	0	2	6	0	2	2	0	2	0
GSDMB	ENSG00000073605	22	18	30	23	16	28	45	44	11	16	24	30	12	14	14	12	18	14	28	14	41	25	32	12	50	18	40	22	33	6	32	14	17	14	12	37	32	38	24	16	12	22	10	26	30	4	28	16
KDM5A	ENSG00000073614	62	59	75	62	65	40	65	126	97	86	104	86	31	81	40	72	46	66	40	58	62	61	57	50	71	62	60	74	64	49	64	36	32	16	62	58	109	61	115	67	49	61	34	56	45	62	55	52
ADAM11	ENSG00000073670	10	14	37	6	8	12	21	18	18	19	25	17	20	10	18	6	10	15	36	6	22	6	21	16	25	20	6	24	11	13	21	18	18	8	17	9	28	18	23	18	12	23	16	16	14	8	6	10
PPP2R3A	ENSG00000073711	28	11	18	22	26	22	19	22	18	28	17	24	15	18	20	26	40	35	26	26	33	24	15	7	45	20	20	29	14	14	24	19	13	12	14	18	36	16	40	19	12	22	12	20	8	17	23	16
FERMT2	ENSG00000073712	19	14	23	22	28	14	27	13	29	26	12	26	26	14	30	49	19	22	22	7	36	22	44	36	49	29	20	36	20	8	41	18	16	10	13	22	26	14	44	24	21	24	18	20	18	15	16	25
ABCB11	ENSG00000073734	13	18	43	31	22	20	27	26	38	23	19	22	30	29	29	16	26	21	27	7	39	19	30	17	65	29	39	62	15	38	39	31	22	21	29	45	46	28	28	19	18	30	21	18	23	17	18	5
DHRS9	ENSG00000073737	13	14	18	6	13	8	10	24	10	10	6	8	7	9	8	8	24	18	10	2	22	6	6	6	30	10	13	22	16	6	12	9	11	8	14	14	12	13	18	4	10	18	18	13	6	6	10	1
CD5L	ENSG00000073754	6	7	10	10	6	3	12	22	16	9	8	18	7	18	13	8	12	10	4	2	12	18	18	14	19	8	8	14	7	6	8	5	4	10	8	12	4	13	13	6	18	7	0	8	8	2	0	4
PTGS2	ENSG00000073756	12	18	6	16	10	11	11	24	10	14	10	10	12	12	16	10	5	6	6	16	14	16	7	14	18	14	7	14	10	21	20	20	2	2	8	14	16	10	25	8	6	8	12	6	14	10	12	0
IGF2BP2	ENSG00000073792	30	18	10	32	46	39	33	44	18	20	20	24	6	22	33	18	27	38	19	12	16	23	24	22	32	31	12	35	20	24	32	8	17	15	30	31	43	22	49	28	20	31	13	14	29	18	22	19
MAP3K13	ENSG00000073803	20	25	54	31	28	30	30	43	30	30	14	31	23	36	22	32	22	26	23	32	41	45	29	32	60	36	33	52	43	26	63	16	27	16	33	43	37	38	44	28	18	35	38	20	53	14	18	29
ST6GAL1	ENSG00000073849	40	19	44	44	59	52	61	69	65	42	33	55	45	40	28	35	30	56	22	13	46	33	42	49	53	73	44	53	37	36	45	26	43	40	47	31	105	52	51	29	42	41	14	41	35	34	29	52
TBX21	ENSG00000073861	7	4	4	22	6	8	16	36	16	6	30	14	14	20	20	15	18	2	14	12	10	18	17	20	48	18	8	18	8	24	32	13	20	9	16	18	16	12	29	13	6	18	10	12	12	8	18	10
FRY	ENSG00000073910	46	42	62	65	44	78	97	101	52	49	54	90	60	55	56	65	47	66	54	33	99	73	52	65	122	77	58	78	61	24	73	52	36	30	51	65	75	58	76	64	57	47	43	64	45	49	30	57
PICALM	ENSG00000073921	47	166	80	93	134	78	116	200	101	101	88	87	75	129	46	62	72	93	26	76	28	64	47	55	126	69	70	124	76	77	53	18	42	39	64	40	183	67	115	70	44	61	34	80	52	38	66	60
NSF	ENSG00000073969	14	22	23	24	49	19	13	30	30	15	30	23	13	13	15	27	8	34	20	14	18	27	28	6	66	13	18	36	28	15	23	6	20	10	7	25	60	26	42	24	12	12	9	8	12	15	10	13
GLI2	ENSG00000074047	14	17	39	8	26	16	35	14	20	34	30	16	20	30	18	15	18	18	30	12	41	21	29	32	40	20	24	51	46	10	29	17	27	16	36	28	39	32	29	28	25	22	15	8	24	16	20	29
CLASP1	ENSG00000074054	44	39	54	47	79	43	65	60	66	40	66	51	37	59	74	31	45	49	47	50	85	56	64	71	107	72	55	78	50	29	72	38	35	27	55	73	82	77	83	56	41	73	28	49	47	41	34	67
MRPS34	ENSG00000074071	2	3	4	2	2	0	0	0	4	6	2	7	2	8	0	2	2	0	0	1	2	1	4	4	2	0	4	6	4	3	0	2	11	2	9	2	7	2	6	4	0	2	0	0	0	8	2	2
NOTCH3	ENSG00000074181	27	18	31	17	26	19	32	32	8	27	18	10	21	27	12	15	16	17	32	12	41	18	33	23	52	30	40	45	32	18	38	19	22	26	42	43	58	48	32	18	22	26	25	20	24	30	18	39
CLNS1A	ENSG00000074201	12	26	36	26	27	28	27	43	37	23	22	26	27	56	27	22	12	23	28	34	35	35	16	22	44	16	31	47	34	14	33	13	24	12	26	19	46	18	25	31	12	34	14	46	11	19	40	26
PPP2R2C	ENSG00000074211	23	16	46	24	24	22	29	25	22	27	12	36	15	20	20	41	20	31	36	10	36	30	37	31	58	38	17	33	28	21	28	25	18	10	31	17	63	14	36	19	20	35	26	32	24	26	22	27
TEAD2	ENSG00000074219	12	9	22	22	11	18	10	16	15	11	12	14	2	14	16	13	12	21	18	12	22	21	19	14	36	22	16	23	29	11	23	23	16	5	11	18	17	14	15	12	12	14	5	10	6	18	6	22
EED	ENSG00000074266	18	15	19	17	21	5	45	41	16	21	25	10	18	20	17	21	15	6	18	6	38	18	14	12	29	26	13	24	29	8	23	6	10	6	22	24	20	7	17	28	14	12	10	10	17	4	26	23
CDHR2	ENSG00000074276	27	17	22	16	31	18	33	30	20	11	20	28	12	26	16	22	13	15	27	11	25	30	22	34	47	23	19	27	18	18	18	17	21	16	59	26	49	17	17	42	8	24	26	14	20	20	9	22
SNCB	ENSG00000074317	7	4	6	6	2	0	12	4	1	10	10	5	8	0	4	0	0	9	12	2	12	6	7	4	14	12	18	10	2	14	10	2	8	12	21	4	23	10	1	12	0	0	6	6	8	8	14	4
TSG101	ENSG00000074319	8	24	14	23	22	35	4	35	36	28	14	17	15	29	20	14	4	23	6	20	23	13	16	16	30	20	21	30	11	18	30	13	8	0	16	22	16	24	23	10	8	19	8	26	17	16	10	6
NCBP3	ENSG00000074356	64	69	71	46	60	34	38	60	62	26	38	64	22	41	50	52	48	58	58	32	52	43	46	38	80	79	45	57	50	42	58	18	24	24	64	64	79	52	52	40	32	50	38	26	50	23	46	62
ATP2A3	ENSG00000074370	14	13	62	22	23	11	41	22	42	34	31	26	14	15	10	15	22	13	30	8	18	22	28	28	44	25	46	38	23	19	38	29	27	16	49	35	58	24	27	29	21	21	15	22	8	22	14	31
CA12	ENSG00000074410	23	34	39	16	6	16	37	20	6	19	19	30	14	15	24	8	14	12	21	10	34	12	44	10	53	16	20	31	30	7	48	14	15	6	32	26	22	2	51	12	16	18	12	12	23	8	8	24
MGLL	ENSG00000074416	21	26	34	41	28	22	35	41	28	26	21	44	26	36	20	18	24	49	48	16	57	24	33	42	70	50	29	52	37	22	38	34	35	22	59	36	69	35	23	36	22	20	16	22	39	39	17	30
NTN4	ENSG00000074527	16	11	14	6	10	6	12	10	15	8	2	6	6	12	10	15	14	12	19	2	22	16	8	20	22	12	15	8	20	6	23	2	16	8	18	16	29	14	10	10	18	15	4	4	6	16	12	12
BCS1L	ENSG00000074582	8	18	18	11	18	14	22	13	4	4	12	4	2	10	2	6	18	10	30	14	16	10	19	6	26	25	8	20	15	14	10	13	12	2	10	14	34	22	24	8	8	8	10	6	12	13	4	20
NUAK1	ENSG00000074590	4	14	16	28	26	4	21	24	6	6	8	20	14	12	12	18	17	18	16	8	29	18	20	10	37	13	14	31	26	16	36	16	23	18	30	15	26	21	32	9	10	12	8	8	18	9	6	24
DPP8	ENSG00000074603	28	34	53	44	58	44	38	57	43	26	18	35	22	40	23	32	34	23	20	22	42	18	49	35	34	41	34	46	45	36	46	36	34	18	35	59	53	33	58	40	18	30	26	20	27	32	32	38
SLC24A1	ENSG00000074621	40	28	31	26	23	34	32	29	32	25	28	21	17	16	18	36	19	16	41	14	50	27	36	38	65	43	59	30	24	16	44	26	29	26	37	47	64	24	31	34	20	22	24	32	12	18	18	35
ZNF532	ENSG00000074657	43	31	54	30	19	36	46	52	37	61	24	47	26	41	30	24	26	27	45	24	47	42	42	60	90	54	45	64	46	28	43	38	30	27	31	50	76	57	64	36	20	47	31	12	30	20	45	37
SCARF1	ENSG00000074660	16	2	11	10	8	6	16	8	8	4	6	14	6	35	8	8	12	2	12	9	16	6	16	4	22	10	12	12	10	5	14	14	16	2	10	14	15	20	16	6	4	10	0	2	8	14	12	16
LMAN1	ENSG00000074695	14	16	19	13	14	8	40	23	49	12	18	8	10	18	10	22	16	22	10	4	45	8	13	19	30	13	43	28	22	12	12	10	16	12	10	28	24	9	29	13	12	22	20	15	23	2	6	22
HACD3	ENSG00000074696	30	19	26	23	20	31	15	26	25	18	24	23	24	6	30	16	18	20	30	14	42	27	27	14	49	17	21	36	15	6	46	30	29	18	10	31	44	29	43	9	22	24	30	25	14	14	12	32
IPCEF1	ENSG00000074706	25	33	23	24	48	40	46	51	28	31	28	12	34	20	24	20	24	17	8	17	37	42	56	38	50	27	31	39	13	33	24	14	31	16	22	29	49	26	18	23	21	40	22	22	29	24	14	16
ZZEF1	ENSG00000074755	60	42	86	51	36	50	71	111	69	41	49	74	73	56	39	59	59	54	40	28	77	54	61	70	82	75	63	67	60	43	58	28	40	30	74	57	89	92	94	50	42	59	33	41	53	46	52	61
NOX3	ENSG00000074771	6	7	2	8	10	14	8	4	12	4	2	14	8	4	8	4	4	14	4	4	16	6	6	8	22	19	2	16	6	7	8	8	8	12	8	10	14	8	13	6	8	12	2	4	11	9	0	6
ENO1	ENSG00000074800	12	59	74	28	64	40	43	138	70	61	58	80	30	50	22	46	48	61	26	57	32	52	46	32	46	56	49	90	62	69	80	35	56	42	58	28	128	49	115	47	47	52	22	36	39	58	46	32
SLC12A1	ENSG00000074803	44	30	44	50	25	13	31	57	24	46	31	29	24	21	50	25	40	21	32	17	41	42	53	36	47	41	49	34	37	12	45	22	22	12	34	55	42	44	53	29	32	30	29	21	32	26	15	32
MYDGF	ENSG00000074842	4	2	7	10	0	2	6	2	15	2	8	3	2	5	2	4	1	2	5	3	10	4	1	8	4	4	4	3	2	0	6	6	0	4	8	8	3	8	5	4	2	0	0	4	8	0	7	6
ANO8	ENSG00000074855	10	2	20	14	12	1	11	4	15	10	18	6	0	24	8	2	2	6	14	2	27	4	19	18	6	22	19	18	15	8	20	14	19	18	21	10	16	12	12	4	4	8	13	4	14	22	11	9
TUBE1	ENSG00000074935	20	21	13	2	22	16	34	11	18	10	8	15	33	2	26	12	10	8	10	0	22	26	22	4	20	10	22	6	6	10	12	8	16	2	12	22	12	14	12	20	6	24	6	8	14	8	14	6
ARHGEF10L	ENSG00000074964	23	16	29	13	24	21	42	30	31	31	27	33	6	25	33	9	29	28	57	12	44	18	28	22	62	29	23	50	39	22	34	24	18	20	60	37	60	25	35	24	15	40	16	25	22	15	23	37
TXK	ENSG00000074966	16	15	25	22	21	24	12	36	23	36	18	14	14	20	37	22	12	21	4	18	29	26	10	20	30	20	8	21	17	10	27	6	12	16	20	12	30	32	12	13	10	23	6	6	9	12	9	5
WSCD2	ENSG00000075035	18	16	12	8	12	8	26	16	14	27	9	20	12	15	14	18	16	28	37	9	31	20	28	27	36	28	19	19	22	22	23	20	33	16	32	30	33	16	32	16	24	22	11	16	21	14	18	31
KCNQ2	ENSG00000075043	44	18	60	21	25	52	67	21	18	22	42	29	20	33	34	32	42	40	50	24	65	29	47	32	61	30	57	71	52	18	58	43	55	30	61	74	81	72	38	26	38	37	16	30	61	37	25	62
TACR2	ENSG00000075073	4	5	12	6	6	6	16	8	4	6	12	4	2	8	10	6	22	12	12	6	10	4	4	12	6	4	4	14	2	4	17	4	16	10	6	12	9	12	14	2	2	6	5	6	4	4	0	18
ACTR6	ENSG00000075089	15	2	12	2	9	8	28	10	13	9	4	16	21	7	6	7	10	10	12	6	12	14	4	7	11	10	12	19	16	2	10	8	6	8	11	5	22	10	8	24	14	10	11	5	6	6	0	24
TIPIN	ENSG00000075131	6	5	15	0	6	8	2	11	16	16	6	2	0	8	2	9	6	4	10	5	4	12	9	4	14	0	8	8	4	4	8	10	10	4	4	12	16	3	8	4	3	11	2	0	20	4	0	3
SRI	ENSG00000075142	4	4	10	10	8	12	13	38	16	9	1	26	8	14	7	13	13	9	5	5	35	12	15	18	18	4	30	27	16	6	8	10	10	6	6	8	18	2	35	13	14	10	6	16	4	6	17	8
EIF4G3	ENSG00000075151	60	51	72	38	37	33	64	78	67	59	32	58	46	66	42	33	69	36	30	36	62	55	61	50	85	62	60	62	43	14	58	51	29	26	58	43	134	59	92	46	46	58	45	28	41	24	44	41
NUP37	ENSG00000075188	14	8	14	30	8	11	10	0	6	12	11	20	8	9	14	2	17	10	6	18	2	6	4	9	11	10	5	20	14	4	4	10	9	6	9	10	21	14	14	22	10	8	5	6	6	1	12	4
SEMA3A	ENSG00000075213	38	18	24	22	35	23	29	28	22	30	16	26	32	38	20	32	40	21	28	4	46	40	34	16	44	22	14	42	46	12	28	10	29	26	10	40	26	14	50	18	10	22	18	14	7	8	18	27
GTSE1	ENSG00000075218	6	8	12	4	6	2	17	16	20	6	9	30	8	10	10	10	8	4	18	2	12	12	30	19	30	4	22	18	7	8	20	2	17	10	10	26	21	21	3	10	9	18	13	3	8	14	17	14
SEMA3C	ENSG00000075223	37	18	16	18	12	13	41	23	3	49	18	40	11	22	10	20	26	13	28	4	28	17	22	10	36	21	16	7	19	8	35	27	22	12	9	27	9	17	28	12	15	12	8	9	15	8	9	18
TTC38	ENSG00000075234	6	5	18	14	18	12	15	21	10	8	17	11	2	23	18	11	8	8	6	20	30	4	5	14	21	26	10	12	8	21	19	4	13	8	14	18	32	14	19	8	13	11	6	5	16	7	22	26
ACAT1	ENSG00000075239	30	16	24	18	21	14	12	25	19	19	15	32	14	11	14	12	8	8	26	7	18	24	14	14	48	12	29	35	18	20	12	8	14	12	8	18	30	22	24	18	14	13	14	16	21	14	20	12
GRAMD4	ENSG00000075240	20	8	25	12	7	13	17	20	22	4	16	11	12	20	4	14	10	8	12	8	13	14	30	8	30	17	16	30	17	17	14	14	12	18	14	17	44	23	12	15	9	23	8	6	13	8	14	25
CELSR1	ENSG00000075275	20	18	87	36	24	31	72	44	45	59	36	37	36	44	40	34	41	64	75	28	48	33	51	33	80	81	55	81	58	22	70	46	65	25	81	73	97	56	50	38	46	42	25	40	57	45	57	57
WNT8B	ENSG00000075290	2	4	10	12	2	4	12	0	0	2	4	4	4	7	2	6	8	4	10	2	6	4	4	8	10	17	8	6	4	2	8	10	9	2	4	2	5	8	7	1	2	2	2	2	8	4	10	6
ZNF638	ENSG00000075292	28	58	47	72	80	50	74	95	42	83	45	61	43	61	58	76	48	61	36	22	100	47	52	37	71	59	44	103	66	34	42	36	30	22	34	43	85	41	95	57	40	67	46	57	66	44	55	66
SLC25A40	ENSG00000075303	2	30	6	23	36	14	21	31	26	3	17	20	12	22	8	25	22	15	6	2	9	20	9	10	27	2	12	13	10	2	21	4	2	10	1	8	20	10	28	12	8	12	8	2	4	4	16	12
TIMM21	ENSG00000075336	6	8	16	10	18	12	28	26	6	22	12	15	10	2	12	4	16	10	8	8	18	6	22	8	32	28	14	14	8	14	20	10	0	2	6	8	20	13	10	7	4	20	10	8	4	4	8	10
ADD2	ENSG00000075340	51	42	68	22	34	34	80	46	40	30	55	84	40	49	15	28	46	51	49	29	60	33	48	63	96	54	53	74	38	26	59	48	40	24	46	53	63	35	58	32	38	36	28	38	60	29	49	47
FGF4	ENSG00000075388	6	2	2	4	4	4	10	8	10	12	2	8	14	6	6	16	11	4	8	0	12	12	10	4	14	9	8	12	12	2	8	4	8	1	8	10	8	4	6	24	12	7	12	6	8	7	6	16
RASAL2	ENSG00000075391	82	32	45	49	65	55	65	65	54	70	52	69	48	53	43	74	56	52	37	38	84	64	52	33	98	86	58	66	60	41	52	36	22	31	68	76	96	87	79	44	34	61	35	19	39	29	36	50
VPS9D1	ENSG00000075399	3	2	8	8	18	1	12	14	14	5	19	11	2	12	8	2	0	8	10	4	16	10	2	7	11	19	10	17	12	4	15	0	2	4	11	9	22	6	13	6	8	2	6	8	10	9	0	4
ZNF37A	ENSG00000075407	54	40	26	28	48	34	52	66	28	40	30	40	20	23	34	54	39	24	28	28	48	70	48	28	52	30	40	45	22	36	30	32	24	24	14	32	64	31	60	32	24	28	26	34	16	22	14	18
MARK3	ENSG00000075413	44	27	88	44	56	67	72	84	73	76	44	73	48	79	70	49	89	76	46	61	76	50	69	47	107	67	55	92	83	46	85	37	50	22	45	48	110	72	92	55	45	59	36	50	39	55	31	50
SLC25A3	ENSG00000075415	27	34	48	22	36	56	42	72	52	69	40	112	22	74	26	41	62	60	28	77	25	34	46	38	60	38	22	62	48	32	42	22	18	34	48	36	68	40	80	55	48	66	42	22	34	46	52	46
FNDC3B	ENSG00000075420	27	50	52	40	45	52	37	98	79	54	60	58	23	90	33	37	62	34	40	60	35	39	36	35	88	52	54	92	48	33	54	35	37	32	36	68	86	39	75	48	28	35	26	33	19	32	38	46
FOSL2	ENSG00000075426	32	18	27	24	37	40	40	58	12	32	37	36	30	24	22	20	32	26	17	14	44	18	14	18	50	20	31	53	14	22	28	14	28	28	32	28	44	34	38	28	18	32	14	30	32	18	28	24
CACNG5	ENSG00000075429	17	4	32	16	18	28	42	18	20	24	18	16	22	26	24	24	28	20	32	18	45	10	29	28	56	44	30	44	32	13	44	27	34	12	36	36	48	24	34	21	16	36	10	21	44	20	17	29
CACNG4	ENSG00000075461	8	10	2	8	0	2	4	6	1	10	6	12	0	4	2	8	12	8	13	7	14	10	2	8	18	22	4	11	12	14	28	10	8	8	6	14	20	10	16	8	5	7	2	6	6	4	9	4
FRYL	ENSG00000075539	63	104	99	67	114	74	121	165	98	102	88	81	57	69	87	68	59	82	50	31	92	92	73	56	92	87	56	50	76	46	80	58	37	36	30	82	117	72	130	47	37	44	43	55	36	43	79	77
TMEM131	ENSG00000075568	32	30	40	24	56	31	71	80	79	36	62	63	37	50	28	31	57	41	44	26	35	31	36	46	65	71	38	38	68	43	45	18	38	18	52	60	78	46	76	33	32	44	27	30	41	28	40	47
FSCN1	ENSG00000075618	10	4	11	2	6	10	8	14	2	0	4	6	4	16	6	10	2	10	17	2	18	4	6	4	22	6	4	18	6	8	12	6	12	6	11	8	10	6	20	6	8	16	8	8	22	10	24	4
ACTB	ENSG00000075624	332	1240	1230	971	1374	1138	1182	3622	1278	1704	1052	1666	836	1200	576	830	1020	820	404	1490	458	614	702	746	1221	1370	528	1494	949	1390	1036	740	952	904	1900	408	3818	1029	1674	1434	700	978	490	1146	517	1090	1316	968
MOCOS	ENSG00000075643	19	6	10	18	25	24	12	11	14	14	16	19	22	10	16	16	16	22	32	8	25	18	25	12	30	31	9	16	12	14	20	17	10	30	21	15	20	19	26	9	17	10	10	23	16	10	15	24
PLD1	ENSG00000075651	47	23	49	48	37	39	26	36	40	44	30	40	30	36	53	26	35	21	26	20	66	30	43	12	62	28	31	50	50	16	49	30	40	12	22	33	72	35	52	26	29	57	18	28	28	26	27	24
ATP12A	ENSG00000075673	11	5	27	10	13	2	20	30	11	14	15	17	16	18	12	20	5	21	22	9	24	12	26	17	34	16	14	14	25	14	23	9	22	12	18	22	30	18	13	14	1	9	8	18	4	12	10	16
WDR62	ENSG00000075702	27	25	66	15	24	18	45	43	23	24	30	29	22	18	21	12	31	41	58	6	33	41	50	25	41	37	44	42	26	16	39	34	28	23	55	30	71	58	48	24	20	30	18	10	33	24	28	17
DLG1	ENSG00000075711	44	25	71	36	30	36	77	74	61	55	61	40	46	55	59	69	62	47	26	39	58	62	68	52	91	71	29	48	32	14	70	32	38	27	12	57	70	43	68	54	33	49	52	26	46	48	26	48
RAB7A	ENSG00000075785	30	66	56	19	46	68	42	181	70	70	83	70	62	66	32	30	70	38	22	40	30	45	40	38	81	56	33	97	36	47	63	34	32	26	58	42	116	36	57	71	39	47	27	54	30	40	61	48
BCAP29	ENSG00000075790	11	6	0	8	8	0	5	1	0	6	4	2	2	4	8	8	0	10	2	0	2	8	6	12	9	6	10	2	4	1	4	0	5	4	14	12	0	2	0	12	2	0	4	2	4	0	0	4
SEC31B	ENSG00000075826	15	20	22	9	19	27	30	27	26	39	10	28	10	44	26	23	22	26	46	10	38	26	30	30	55	43	20	34	44	26	26	16	31	10	26	36	44	43	22	21	15	12	14	23	34	28	31	35
SART3	ENSG00000075856	38	27	37	32	41	15	18	54	18	38	20	43	13	26	18	39	22	19	20	20	70	18	29	64	38	57	41	71	22	16	25	28	18	19	17	32	53	54	44	17	26	17	12	26	37	28	23	20
ARHGAP15	ENSG00000075884	16	29	33	32	29	20	51	60	40	44	67	38	19	26	12	19	40	27	8	34	21	21	41	34	36	36	28	37	24	12	35	22	22	24	25	26	60	23	61	34	14	36	15	22	30	33	15	24
TUBA3D	ENSG00000075886	0	1	12	2	4	2	14	0	2	0	6	15	4	8	14	8	2	4	2	1	12	4	2	2	10	2	6	14	17	0	5	4	2	4	14	6	10	11	0	4	3	2	0	2	3	8	8	5
PAX2	ENSG00000075891	18	12	22	6	14	14	40	19	24	34	20	8	13	14	18	14	13	10	20	20	39	27	52	20	58	34	26	34	8	20	40	22	26	14	31	27	32	16	26	20	24	38	14	24	22	14	25	18
EXOSC7	ENSG00000075914	10	17	17	6	7	17	18	14	10	15	16	23	8	7	12	6	10	10	19	14	18	18	14	8	22	25	8	12	9	12	18	5	16	8	11	30	20	12	13	4	8	12	2	10	17	6	6	18
KIFAP3	ENSG00000075945	20	16	29	20	19	32	28	59	20	30	28	36	18	25	28	29	23	25	20	28	16	44	34	19	27	23	19	23	22	15	17	20	32	10	26	22	60	24	43	17	11	35	15	18	21	14	16	10
MKRN2	ENSG00000075975	16	10	12	20	10	8	33	9	10	19	8	6	12	16	4	12	12	4	10	0	24	22	19	29	22	18	21	25	18	6	22	9	14	19	17	22	18	26	32	18	21	14	6	6	14	11	6	17
MCM6	ENSG00000076003	9	24	17	38	12	16	23	37	24	34	12	13	4	14	8	8	10	16	10	20	20	8	25	17	25	17	4	21	12	16	9	10	16	0	15	24	22	25	10	16	22	13	10	6	16	18	12	14
REXO2	ENSG00000076043	10	16	15	6	14	15	19	12	13	8	4	24	5	18	6	7	12	8	20	0	12	12	13	15	14	24	16	14	12	13	24	8	4	6	20	12	26	12	26	9	2	16	6	2	8	14	6	7
RBM7	ENSG00000076053	10	14	28	8	27	24	32	57	4	16	9	16	32	16	8	16	20	18	22	12	15	10	22	10	32	16	12	34	20	20	24	6	18	11	10	22	16	14	22	30	15	14	10	22	10	8	16	14
RBMS2	ENSG00000076067	28	34	41	38	54	47	43	62	32	61	43	25	18	58	42	23	34	31	52	5	56	38	39	57	52	64	30	73	38	27	50	36	11	30	19	36	71	32	54	36	25	40	14	24	17	38	43	46
BAZ2A	ENSG00000076108	35	64	90	36	58	34	48	70	49	51	73	62	43	73	34	34	79	46	28	51	64	48	59	50	120	74	52	72	32	72	41	38	41	55	62	61	93	58	48	33	36	41	25	54	28	27	49	56
PTPN23	ENSG00000076201	20	22	42	22	8	10	28	20	30	16	14	28	18	22	17	12	8	27	20	14	26	27	25	33	46	18	34	47	20	21	28	32	26	28	47	16	40	27	34	24	18	25	20	16	28	22	28	43
MLH1	ENSG00000076242	20	30	34	32	15	19	16	18	32	14	29	26	6	21	27	16	14	12	16	23	34	18	49	32	40	22	43	43	47	12	30	11	15	26	15	12	58	36	28	17	12	24	15	16	16	16	12	20
UNG	ENSG00000076248	18	8	12	18	16	10	28	14	6	15	18	16	14	12	24	19	14	19	17	0	24	21	16	21	41	24	38	27	28	18	18	14	11	15	18	15	28	28	17	10	12	16	8	6	19	24	10	19
FMO4	ENSG00000076258	3	2	8	3	18	6	18	16	8	5	2	20	6	2	14	16	4	0	4	4	7	8	8	2	16	12	6	24	3	2	14	2	12	0	7	14	14	12	12	6	8	9	8	2	14	0	4	6
KLHL20	ENSG00000076321	10	22	10	8	10	20	25	22	18	18	6	33	14	30	2	14	12	14	10	10	23	20	17	16	20	8	6	21	18	6	13	2	10	2	12	11	20	8	30	16	10	18	13	2	14	10	8	12
RGS11	ENSG00000076344	6	0	4	8	4	0	25	4	8	8	22	2	8	4	4	7	4	6	15	4	7	2	12	9	27	13	6	5	18	8	9	10	2	6	12	16	2	8	21	10	8	14	2	2	17	10	4	20
SLC46A1	ENSG00000076351	11	0	2	6	5	10	12	12	8	4	12	8	10	6	8	2	4	6	2	8	6	12	4	8	12	12	6	10	10	6	8	6	14	11	10	16	28	7	14	9	2	1	5	2	8	10	6	2
PLXNA2	ENSG00000076356	42	36	74	51	42	45	104	34	28	53	46	34	17	51	38	27	33	61	72	20	83	64	57	57	68	67	56	67	67	31	61	48	37	28	40	47	98	56	53	41	32	25	32	30	38	32	47	46
SPAG5	ENSG00000076382	4	21	23	13	10	4	14	24	17	19	24	25	8	9	4	10	10	41	16	10	22	28	6	14	20	13	10	31	30	16	22	10	4	5	20	10	46	24	14	10	8	10	10	4	14	22	16	20
ANKRD13A	ENSG00000076513	27	29	32	29	25	24	49	84	41	38	37	67	26	83	24	32	40	27	6	54	35	29	25	60	87	60	28	49	17	21	40	22	37	20	42	32	77	56	53	44	24	49	15	28	18	24	14	23
TPD52	ENSG00000076554	18	14	14	27	49	35	39	50	42	49	11	25	22	21	22	24	19	26	20	20	25	17	23	30	30	28	22	34	42	41	18	9	18	6	5	25	61	52	34	20	14	12	19	20	30	42	16	12
ACACB	ENSG00000076555	66	45	50	36	55	66	70	51	48	42	57	46	21	57	40	27	53	46	43	47	75	47	36	62	95	49	50	49	60	40	72	41	40	38	55	92	100	71	67	35	34	53	28	26	45	35	54	83
TRAF4	ENSG00000076604	4	9	12	18	15	4	6	5	0	10	8	4	4	12	11	4	10	18	12	8	9	0	9	13	8	9	8	18	12	4	11	8	6	6	4	19	22	8	4	6	6	14	4	6	0	13	6	6
PAG1	ENSG00000076641	29	23	26	40	42	42	38	22	66	34	10	16	18	60	41	36	44	36	16	20	24	40	14	48	36	64	32	43	21	17	27	28	24	10	24	24	40	23	46	19	24	26	13	18	20	27	14	14
GPATCH1	ENSG00000076650	22	8	10	16	24	12	13	24	14	9	15	18	6	21	22	24	12	27	10	9	28	15	17	22	28	14	12	15	19	16	11	21	20	11	17	13	29	17	29	16	17	13	14	10	22	20	11	17
ICAM3	ENSG00000076662	7	0	6	3	16	0	4	6	0	7	2	3	4	4	4	4	6	2	6	8	6	6	5	5	9	0	2	11	4	1	4	3	4	5	2	8	13	0	10	6	12	6	2	8	0	8	2	4
NT5C2	ENSG00000076685	32	33	20	23	26	22	25	34	36	18	30	26	16	22	30	11	26	8	13	5	24	28	38	24	49	34	26	33	27	10	40	15	4	30	21	17	45	19	46	22	22	16	4	26	24	20	10	32
MCAM	ENSG00000076706	26	6	23	14	9	10	10	1	14	19	13	20	4	22	20	10	14	22	26	4	24	18	24	8	33	37	21	35	35	2	24	16	10	19	12	16	34	29	28	18	4	24	22	6	16	8	16	26
GPC4	ENSG00000076716	24	24	28	12	19	16	12	14	36	13	20	10	14	10	10	14	34	20	9	8	14	8	18	16	34	12	15	15	12	14	26	10	10	12	4	12	16	15	12	17	4	12	22	12	12	8	8	10
MBNL3	ENSG00000076770	172	282	250	276	1210	435	385	690	216	437	402	648	228	535	283	396	243	859	242	426	162	271	492	127	506	342	241	466	164	276	257	46	216	222	318	60	258	417	692	268	140	266	100	283	248	265	265	190
CAMSAP3	ENSG00000076826	8	0	37	15	4	10	27	4	6	14	2	6	1	20	6	7	18	2	21	8	23	10	17	2	28	13	17	19	9	3	13	18	20	13	16	12	20	18	14	18	11	14	10	11	12	3	11	23
RAP1GAP	ENSG00000076864	25	15	51	14	4	20	40	31	11	12	32	32	21	22	28	20	15	22	24	23	24	11	24	22	26	22	28	30	47	15	21	33	27	8	49	32	38	35	26	31	28	23	21	9	21	19	24	21
XAB2	ENSG00000076924	16	12	12	16	18	28	19	35	23	17	9	22	6	10	16	6	12	20	10	21	12	20	10	36	32	32	16	26	16	12	17	16	32	12	16	25	16	17	14	12	19	26	12	14	19	6	28	28
ARHGEF1	ENSG00000076928	38	32	50	40	35	32	68	87	52	31	65	48	20	54	36	44	40	34	40	36	65	22	51	63	77	67	46	55	54	36	52	43	52	37	68	61	103	61	87	52	72	48	40	41	52	42	52	70
STXBP2	ENSG00000076944	16	7	16	21	12	10	45	9	16	6	23	10	2	10	24	4	11	13	24	4	10	10	15	26	31	38	15	18	8	11	9	9	12	7	25	15	22	11	17	7	18	12	3	24	12	7	15	33
MAP2K7	ENSG00000076984	13	8	19	11	7	3	14	24	14	19	12	36	14	12	12	10	8	16	11	14	24	6	15	8	18	12	11	20	7	8	10	12	28	22	12	13	20	36	8	15	8	20	4	18	16	17	6	27
NMRK2	ENSG00000077009	9	0	2	4	14	2	2	8	3	3	2	6	3	0	9	0	3	11	0	0	13	0	0	8	15	16	8	13	3	0	2	4	10	0	4	5	13	6	6	5	6	3	1	4	12	4	2	1
DGKD	ENSG00000077044	42	24	49	45	35	37	72	72	22	53	38	60	24	36	18	32	29	30	38	22	43	51	51	45	62	39	28	46	42	24	64	22	59	37	48	60	90	54	75	59	26	44	27	30	31	30	42	71
CTTNBP2	ENSG00000077063	12	25	22	22	30	10	30	23	28	43	18	34	18	20	35	30	28	16	14	26	28	21	34	25	36	27	40	35	28	16	23	24	12	10	16	32	36	31	27	16	14	33	19	35	16	14	22	20
ACTL6B	ENSG00000077080	24	6	16	9	9	2	24	8	12	6	16	7	4	14	2	3	13	6	32	0	21	7	18	16	17	6	18	8	9	2	14	10	10	4	26	24	19	31	13	10	10	13	7	4	13	17	10	6
RARB	ENSG00000077092	30	31	20	16	15	19	50	24	21	33	32	29	10	16	28	38	40	21	39	10	33	40	26	14	73	46	28	22	23	6	34	22	16	17	40	53	48	20	39	25	16	57	8	14	14	22	20	22
TOP2B	ENSG00000077097	66	89	88	101	91	58	80	160	120	88	94	82	70	131	58	86	80	76	28	60	90	54	61	69	120	92	65	85	82	69	101	50	53	25	44	52	134	43	78	98	36	44	59	68	54	46	68	76
TM9SF3	ENSG00000077147	29	40	21	36	44	32	49	52	40	45	16	40	28	30	42	39	44	42	16	32	31	34	37	24	56	42	52	29	26	18	39	9	15	16	24	16	48	31	38	21	22	15	29	12	19	12	22	36
NFKB2	ENSG00000077150	18	2	22	10	6	30	36	12	30	12	14	20	6	9	7	14	8	30	18	24	14	10	22	12	32	20	32	28	22	16	24	16	22	12	18	16	38	26	24	24	20	24	11	18	22	22	22	24
UBE2T	ENSG00000077152	8	4	6	2	0	6	6	6	8	0	2	0	8	0	2	8	2	2	6	2	6	2	0	7	7	2	2	16	2	4	2	4	5	2	5	2	12	0	10	4	2	10	6	4	12	2	4	6
PPP1R12B	ENSG00000077157	61	65	86	54	75	22	105	88	92	75	72	75	39	57	47	49	72	48	74	24	108	47	105	81	147	79	59	59	59	29	105	66	54	40	79	105	127	103	94	66	56	62	59	46	78	35	56	71
DNAJC10	ENSG00000077232	57	53	52	70	62	58	102	46	95	87	63	28	54	77	76	79	91	67	41	27	86	80	72	58	98	78	63	92	70	34	76	47	50	30	22	44	89	62	73	52	52	52	41	48	32	26	52	75
GTF3C1	ENSG00000077235	31	27	60	29	35	22	68	52	45	44	45	45	20	28	29	16	27	50	43	12	69	35	66	43	63	55	46	61	44	16	33	36	37	38	65	75	91	43	58	40	35	46	23	51	45	20	33	38
IL4R	ENSG00000077238	20	6	41	20	29	29	69	26	28	20	10	14	6	22	12	14	13	16	28	25	37	8	29	22	41	26	5	24	13	10	21	21	10	14	19	44	14	30	35	18	12	14	20	10	17	26	18	19
USP33	ENSG00000077254	24	15	20	40	40	54	26	55	68	52	36	40	23	31	37	45	44	41	20	16	33	39	20	24	38	51	21	32	28	21	38	16	10	19	32	30	89	26	47	37	30	32	28	22	27	12	22	18
PAK3	ENSG00000077264	36	12	42	34	24	26	37	36	12	28	20	24	17	16	48	24	38	19	23	18	44	24	24	23	60	35	26	24	26	16	45	8	37	30	26	39	22	29	55	28	22	31	23	26	28	13	25	14
CAPN6	ENSG00000077274	12	8	18	10	10	8	13	14	22	16	32	16	26	16	20	12	10	10	10	16	27	14	13	21	43	11	22	12	30	10	21	6	16	6	10	16	13	20	16	7	16	20	12	12	18	12	12	16
DCX	ENSG00000077279	14	18	33	38	20	36	33	56	40	40	33	45	27	33	27	28	26	14	35	16	58	36	39	38	40	31	38	56	38	6	32	27	34	21	24	36	54	16	22	32	18	27	26	22	22	14	20	18
SNRPA	ENSG00000077312	6	4	7	4	4	9	14	14	9	18	4	16	4	17	6	8	3	15	9	13	10	7	4	11	9	12	20	14	12	11	6	3	8	2	12	10	8	10	17	16	2	12	10	0	4	8	4	12
SPAG6	ENSG00000077327	22	13	18	12	19	12	18	4	4	20	10	10	9	4	10	18	26	14	8	5	22	19	6	12	21	8	4	17	18	6	33	20	6	4	4	15	17	12	45	10	16	6	16	4	12	9	8	8
EXOSC5	ENSG00000077348	6	4	16	6	10	10	20	4	10	0	4	6	2	17	10	6	18	4	18	20	19	16	9	11	14	16	8	16	16	1	22	8	20	8	12	10	20	24	8	8	11	6	0	0	19	4	21	4
DYNC1I2	ENSG00000077380	26	28	20	28	16	28	35	41	18	45	20	29	18	20	31	20	18	24	19	34	32	15	38	46	28	36	28	36	22	32	41	14	21	20	10	24	46	30	36	40	26	34	22	36	14	27	30	20
APBB1IP	ENSG00000077420	12	50	30	36	39	18	51	107	47	78	49	38	6	24	28	33	26	36	24	58	16	23	25	27	56	38	30	46	33	28	29	12	37	42	18	21	77	46	52	32	16	22	18	21	30	40	36	20
LRCH4	ENSG00000077454	10	14	27	14	4	6	6	16	33	22	18	8	20	10	12	18	0	24	16	0	12	14	21	8	29	9	23	23	6	6	24	14	18	4	12	15	18	25	11	4	10	11	2	14	10	2	8	16
FAM76B	ENSG00000077458	2	22	18	8	16	16	33	36	8	14	4	21	28	25	14	5	18	16	20	18	38	14	19	15	14	23	18	15	12	4	10	6	4	10	10	8	15	12	22	20	10	14	20	14	10	6	10	1
SIRT6	ENSG00000077463	4	6	6	2	6	4	8	2	7	3	2	6	6	7	5	2	4	5	5	4	6	6	12	11	12	18	20	8	8	8	11	6	4	4	9	11	40	20	14	4	16	5	8	6	10	8	10	2
TYR	ENSG00000077498	4	8	18	10	4	4	9	12	4	2	6	4	6	3	11	4	10	0	4	0	4	12	4	1	5	10	6	7	2	0	13	6	4	8	6	12	8	6	3	14	9	6	0	0	6	2	2	8
POLD3	ENSG00000077514	22	12	31	28	25	5	32	32	38	27	17	20	20	23	15	14	40	13	18	15	14	18	14	28	31	20	23	35	28	15	29	24	21	10	4	29	47	19	14	16	18	19	20	14	10	21	14	14
ACTN2	ENSG00000077522	60	68	65	58	48	42	67	43	49	70	54	32	48	36	52	23	44	32	51	32	80	50	44	32	86	62	64	51	54	21	77	32	40	48	42	66	80	52	70	46	39	44	43	28	49	39	26	64
CAPZB	ENSG00000077549	55	63	98	62	114	78	100	148	106	64	88	100	54	94	54	76	64	61	64	116	73	72	65	58	135	93	78	141	69	72	110	84	66	69	111	98	136	104	120	91	84	74	44	68	72	76	92	82
GPR137B	ENSG00000077585	14	12	6	6	5	9	11	22	6	8	6	18	2	12	6	6	10	13	4	2	4	7	16	10	16	21	4	15	14	12	15	6	4	4	10	4	20	8	10	14	4	4	11	8	9	6	10	14
NAALAD2	ENSG00000077616	6	7	16	16	6	16	14	18	24	28	6	20	18	10	30	21	41	11	6	6	22	28	23	10	20	20	14	18	22	8	18	18	8	8	16	18	12	10	21	6	14	8	12	1	24	15	14	17
JADE1	ENSG00000077684	24	18	24	21	12	27	19	31	31	44	31	35	24	28	28	20	39	19	45	20	42	20	24	20	64	20	29	16	24	21	44	28	32	20	23	33	58	18	28	23	13	31	18	29	18	24	16	15
SLC25A43	ENSG00000077713	18	12	12	12	16	8	9	22	8	22	14	10	4	6	6	4	8	2	4	4	12	4	6	10	20	24	0	8	14	4	6	14	2	12	14	12	14	0	10	4	6	5	4	4	9	16	6	4
UBE2A	ENSG00000077721	20	14	24	12	31	26	38	48	18	24	30	34	12	8	22	19	20	14	22	14	31	28	12	15	22	22	16	14	14	16	23	14	18	6	14	24	30	18	29	21	16	27	16	10	5	11	25	16
FGFR1	ENSG00000077782	68	26	81	20	35	38	70	28	50	33	36	46	30	50	26	34	38	27	52	22	70	37	48	69	103	71	71	79	47	28	83	50	50	45	71	70	86	97	75	48	38	29	42	32	58	36	54	84
FKBP6	ENSG00000077800	10	16	23	14	6	7	30	20	24	15	31	15	2	8	12	8	2	24	12	0	14	20	22	27	41	24	3	16	8	4	35	16	16	15	18	16	23	20	21	16	8	21	4	2	19	18	8	6
SMC1B	ENSG00000077935	22	14	23	6	13	15	16	11	21	8	32	12	10	15	17	27	13	20	17	4	24	30	24	21	37	18	14	32	18	2	23	6	11	14	16	17	31	27	21	12	15	24	16	11	15	10	8	4
FBLN1	ENSG00000077942	23	12	22	6	34	17	25	16	22	19	28	28	19	35	24	20	20	19	36	22	36	21	45	10	39	32	36	29	35	14	38	23	30	22	33	39	64	31	24	17	30	34	18	17	31	19	17	29
ITGA8	ENSG00000077943	16	30	47	26	28	31	33	13	14	43	32	16	50	25	28	19	18	27	45	10	56	23	52	35	37	22	28	25	18	12	47	18	24	28	16	39	35	25	38	28	6	38	19	24	39	12	22	29
CST7	ENSG00000077984	4	2	14	8	0	17	29	16	6	3	2	12	4	8	6	2	8	2	4	4	4	6	2	2	4	12	6	4	2	8	15	6	2	4	11	0	5	2	4	8	3	8	0	4	2	8	10	6
MAP2	ENSG00000078018	50	33	38	41	46	36	63	35	33	57	33	18	12	34	33	32	29	26	44	10	63	33	34	65	48	38	48	23	43	33	27	46	26	16	27	48	54	29	36	16	24	33	27	28	29	30	15	27
PIAS2	ENSG00000078043	44	53	32	34	48	32	51	66	28	57	51	42	30	30	63	65	47	64	31	34	64	51	55	60	88	55	42	68	49	30	86	26	30	28	24	72	137	76	88	40	41	63	50	30	44	18	23	42
AMPH	ENSG00000078053	26	31	18	18	22	17	34	22	16	19	14	14	32	18	12	13	31	14	12	10	32	14	28	27	30	18	34	28	30	13	22	10	20	19	20	38	27	20	25	21	20	12	13	12	21	11	22	12
ARAF	ENSG00000078061	4	7	22	9	8	8	27	37	22	34	14	18	14	11	9	4	16	4	7	6	36	8	9	7	33	20	11	26	24	10	10	15	14	14	38	26	26	18	30	15	14	10	5	8	12	11	13	11
MCCC1	ENSG00000078070	26	6	22	16	10	19	32	14	10	6	8	34	16	10	10	10	18	22	20	2	22	22	27	22	24	20	29	26	8	21	25	23	10	8	12	22	32	10	48	4	13	16	9	16	16	8	18	18
LAMP3	ENSG00000078081	0	24	10	9	18	22	16	16	14	11	9	27	10	14	22	16	22	5	22	8	25	7	14	17	33	18	23	28	22	14	20	11	12	0	12	14	28	24	19	7	6	8	16	10	17	6	19	14
FAP	ENSG00000078098	20	16	28	32	24	4	21	20	14	13	12	22	17	8	27	23	26	15	14	31	22	41	22	19	30	25	25	30	19	13	11	24	28	12	14	28	36	22	35	18	4	20	12	6	8	10	0	34
NEBL	ENSG00000078114	31	63	96	48	45	54	65	48	55	53	33	59	56	43	40	34	70	45	54	24	58	64	69	38	120	54	64	67	58	34	85	37	35	25	50	56	76	74	49	63	41	54	26	23	56	45	39	43
ACER3	ENSG00000078124	32	28	72	28	56	43	72	64	32	55	38	37	33	43	53	49	50	52	32	14	76	49	64	40	120	46	64	47	40	28	62	36	55	36	42	58	60	63	84	34	56	68	34	30	40	38	25	34
UBE2K	ENSG00000078140	8	39	8	24	49	22	42	56	32	36	20	45	22	30	26	20	26	47	28	14	24	8	22	28	40	44	18	21	20	26	21	10	28	34	12	16	42	20	44	34	24	26	8	18	19	18	18	28
PIK3C3	ENSG00000078142	46	62	42	34	57	41	77	92	66	72	48	64	35	44	54	45	43	63	20	28	58	48	53	32	67	67	36	52	47	38	59	42	38	31	37	44	84	36	62	68	30	43	60	28	24	34	29	25
N4BP2	ENSG00000078177	21	24	13	60	50	22	31	56	60	35	22	30	20	30	35	25	21	36	17	22	45	17	40	13	37	43	26	32	23	20	20	8	14	27	10	30	62	22	42	22	28	24	20	17	28	10	28	24
TIGAR	ENSG00000078237	10	14	24	10	8	12	41	24	16	8	18	28	12	18	18	26	10	25	30	4	38	22	36	16	50	11	26	32	28	32	40	22	20	10	20	32	27	20	36	28	16	20	10	16	12	16	8	26
TULP3	ENSG00000078246	13	6	6	18	15	18	15	26	7	20	8	17	6	20	14	12	12	10	23	12	14	14	15	8	24	12	13	17	28	18	14	10	8	16	8	11	18	12	24	30	15	4	9	7	24	19	10	10
SYNJ2	ENSG00000078269	23	23	45	51	40	36	58	41	45	49	38	67	16	49	23	34	44	42	67	23	47	19	55	40	66	51	54	72	50	20	51	57	43	39	65	63	64	80	64	29	37	44	42	54	38	34	38	70
ADCY2	ENSG00000078295	50	50	72	38	42	63	52	31	34	49	57	55	29	41	58	27	62	37	71	39	80	64	69	65	93	53	63	85	54	22	73	56	49	44	36	80	85	75	49	36	36	56	38	35	40	39	50	42
PPP2R5C	ENSG00000078304	41	57	88	104	88	68	102	213	114	105	92	83	86	90	77	51	65	90	63	94	79	58	75	54	108	91	77	108	97	55	100	50	70	49	80	65	132	65	119	95	63	67	40	58	49	50	70	30
PMS2P1	ENSG00000078319	0	0	0	0	0	0	0	0	0	0	0	0	0	0	0	0	0	0	0	0	0	0	0	0	0	0	0	0	0	0	0	0	0	0	0	0	0	0	0	0	0	0	0	0	0	0	0	0
RBFOX1	ENSG00000078328	41	48	62	38	43	42	78	41	38	40	51	29	34	32	31	48	61	43	60	27	71	52	70	48	79	42	65	69	45	28	71	51	32	34	51	78	72	51	51	42	36	41	46	40	41	42	40	59
GNB1	ENSG00000078369	53	93	105	76	80	58	74	154	65	117	54	113	48	74	44	48	75	76	55	49	62	65	51	28	104	118	80	166	84	58	66	49	71	48	93	63	161	83	132	102	80	71	38	88	47	70	70	88
HOXA9	ENSG00000078399	12	2	4	1	10	5	15	5	2	4	4	6	6	0	8	6	4	14	8	0	13	4	3	4	14	0	2	8	6	4	8	4	3	2	6	2	1	7	8	2	5	4	0	4	2	8	2	4
EDN1	ENSG00000078401	8	6	1	4	4	4	17	3	9	0	4	6	0	8	12	8	15	4	2	4	8	5	2	4	18	14	10	10	4	10	8	2	12	2	4	13	18	8	12	8	6	12	2	0	5	2	2	8
MLLT10	ENSG00000078403	26	34	35	48	18	42	57	66	34	32	39	33	19	47	29	49	39	25	24	11	57	30	34	23	64	37	31	35	24	17	33	32	16	20	20	51	67	34	60	25	38	29	21	20	30	31	18	39
ZCWPW1	ENSG00000078487	9	8	10	12	6	11	12	11	14	8	2	6	9	1	6	2	12	25	12	10	15	6	12	8	11	8	4	18	7	2	11	8	8	4	11	15	25	22	10	1	3	17	8	5	6	7	7	14
ADCYAP1R1	ENSG00000078549	18	11	49	21	24	25	45	24	31	17	12	16	11	24	18	9	31	6	28	18	43	28	35	26	71	44	29	38	23	16	45	45	32	16	31	62	52	27	27	22	12	26	22	25	49	28	20	53
FGF20	ENSG00000078579	0	1	2	0	2	0	2	4	0	8	8	2	10	6	6	2	6	2	8	0	4	6	6	2	6	8	2	6	0	3	6	2	4	3	14	4	12	4	6	2	4	0	2	2	6	8	1	6
P2RY10	ENSG00000078589	16	6	19	10	19	18	14	40	20	12	42	26	6	14	12	15	22	24	10	10	16	4	10	16	32	24	14	26	12	10	29	14	14	7	11	22	39	11	36	12	20	8	6	4	10	10	8	22
ITM2A	ENSG00000078596	2	2	3	10	0	12	12	2	18	4	9	10	2	6	6	20	12	10	4	7	7	2	6	12	18	8	10	8	2	6	2	4	4	6	2	4	20	10	10	2	4	10	4	10	4	6	8	5
NRDC	ENSG00000078618	20	37	59	38	45	44	46	50	44	62	48	52	49	32	22	29	36	54	36	13	53	38	49	36	71	44	30	34	18	10	45	18	34	33	18	43	65	52	67	40	35	25	25	21	26	28	23	30
VDAC3	ENSG00000078668	20	39	28	28	24	14	35	49	14	45	51	28	14	18	24	24	17	30	10	8	32	8	18	16	30	35	24	27	19	13	22	14	16	14	9	25	59	29	39	33	15	22	9	18	19	26	20	19
PCM1	ENSG00000078674	62	74	65	74	95	72	42	179	89	69	102	97	73	86	32	76	62	66	46	36	98	49	53	78	70	97	60	108	55	67	74	30	50	18	46	49	107	63	82	74	48	66	44	58	50	38	68	47
TNRC6C	ENSG00000078687	30	38	39	21	40	44	61	62	51	39	47	52	49	56	42	41	18	40	48	23	51	29	50	50	49	35	65	59	33	20	52	22	37	16	41	34	67	23	31	31	18	30	28	46	54	36	22	34
CBFA2T2	ENSG00000078699	25	24	48	26	30	47	35	27	48	31	33	11	14	25	22	45	24	14	38	32	58	31	43	41	52	37	34	35	40	30	53	14	32	11	12	18	44	24	54	33	26	20	22	24	16	22	36	26
BRINP1	ENSG00000078725	4	6	12	24	8	4	20	4	8	10	13	22	12	8	12	14	8	5	11	2	22	5	12	11	24	6	14	4	14	13	13	4	15	7	3	19	10	2	20	9	8	8	4	4	12	20	8	11
ITCH	ENSG00000078747	29	26	30	16	17	26	26	45	28	18	20	35	20	24	26	24	36	33	32	22	33	20	31	26	42	25	30	31	24	22	38	32	27	28	18	41	43	16	49	20	24	12	18	21	16	22	18	30
PKD2L2	ENSG00000078795	7	13	4	3	8	6	8	2	13	14	0	2	9	11	14	29	10	18	8	2	12	10	12	11	22	13	17	6	10	4	27	6	8	2	7	12	18	10	24	2	8	12	12	16	9	10	14	10
TP53INP2	ENSG00000078804	2	40	16	32	4	28	23	37	20	30	16	30	8	12	18	4	12	14	26	8	14	20	7	30	34	35	18	28	10	12	16	6	4	5	20	16	20	22	20	6	10	8	18	14	18	10	22	27
SDF4	ENSG00000078808	15	4	22	12	26	7	14	12	28	10	6	36	10	16	12	8	24	5	28	2	20	10	14	22	38	14	26	24	20	12	38	12	18	6	18	10	33	12	18	24	10	22	5	9	20	18	10	26
MYH7B	ENSG00000078814	24	7	33	23	37	31	29	40	21	24	35	25	7	22	18	15	16	38	70	12	23	40	38	27	39	39	33	40	42	28	59	30	32	30	47	70	56	37	65	23	27	40	25	32	38	24	17	32
BPIFB2	ENSG00000078898	6	3	12	6	6	6	16	16	10	8	9	6	6	6	4	2	2	8	12	14	13	8	11	8	23	8	16	14	13	8	23	2	20	22	19	20	16	14	6	10	0	9	2	8	10	5	10	7
TP73	ENSG00000078900	10	8	20	14	14	10	14	22	15	17	17	12	12	12	14	6	12	2	25	10	27	16	12	22	17	25	12	12	16	13	11	22	17	17	13	20	14	24	21	12	16	14	12	16	21	18	8	31
TOLLIP	ENSG00000078902	16	8	34	16	15	12	27	14	14	16	20	24	24	22	10	28	12	20	20	8	20	34	25	22	28	27	9	42	30	6	33	23	34	14	23	20	40	22	45	16	34	26	16	7	18	15	18	28
UBE2D4	ENSG00000078967	6	12	14	4	13	3	12	22	8	11	8	22	8	2	10	4	16	4	22	4	11	12	20	16	14	18	18	18	14	4	36	12	10	4	18	19	14	22	25	12	12	6	6	16	20	16	4	8
CLUL1	ENSG00000079101	15	3	17	3	10	9	12	8	0	2	17	10	6	10	19	10	3	16	2	2	8	6	14	4	10	10	9	5	10	2	10	4	0	9	4	15	8	10	13	8	4	16	4	6	8	4	1	11
RUNX1T1	ENSG00000079102	27	43	44	52	32	33	49	26	39	19	42	58	40	52	39	28	28	38	46	11	54	27	51	54	48	48	51	48	41	20	44	40	29	17	32	62	78	39	53	30	30	42	47	36	40	30	28	24
CDH17	ENSG00000079112	10	14	6	10	7	21	22	8	26	12	19	16	12	14	20	16	24	11	6	14	28	25	24	33	52	22	28	22	23	9	18	12	8	11	6	25	31	8	26	6	12	16	6	14	15	6	14	18
THOC1	ENSG00000079134	18	35	43	17	22	28	36	41	31	32	22	20	22	12	26	38	34	27	20	10	40	27	32	13	38	33	30	28	31	12	22	17	26	21	24	50	46	16	41	18	12	31	18	20	26	6	15	21
FKBP7	ENSG00000079150	12	6	10	12	24	18	18	8	14	14	24	6	10	20	6	22	18	12	14	6	12	12	18	12	36	18	14	8	24	4	6	18	10	4	8	14	14	16	12	16	2	2	10	10	15	4	10	11
OSBPL6	ENSG00000079156	18	21	40	27	31	12	56	35	32	27	24	31	52	27	40	39	25	20	41	6	31	29	38	23	45	30	28	50	50	8	40	26	23	20	36	47	51	45	36	14	16	22	27	28	30	23	33	28
SLC1A3	ENSG00000079215	41	67	44	69	52	36	68	77	58	36	41	49	38	52	64	36	46	41	62	18	82	47	80	56	132	100	61	53	72	44	64	36	42	36	55	68	135	41	71	44	31	61	40	38	60	36	39	30
XRCC5	ENSG00000079246	28	68	66	38	99	38	55	156	110	99	66	64	33	50	35	34	43	41	44	56	73	45	36	48	66	64	51	94	48	36	53	31	46	26	42	44	101	42	67	53	26	64	35	62	26	52	73	22
LXN	ENSG00000079257	10	4	7	7	6	0	2	6	2	11	7	6	3	8	6	2	2	4	8	4	5	13	2	12	4	2	14	8	2	2	0	6	0	7	2	8	12	4	7	2	4	4	2	2	4	2	6	4
SP140	ENSG00000079263	18	53	28	33	24	24	45	66	60	32	33	52	23	45	32	33	45	68	35	15	36	32	33	49	50	39	40	54	27	33	46	20	29	31	29	49	66	45	62	27	28	21	32	18	26	18	20	36
MKNK1	ENSG00000079277	37	28	41	10	31	24	35	52	25	24	24	17	10	16	22	35	16	27	26	12	36	30	30	37	46	23	21	39	15	11	29	27	14	38	19	20	34	29	23	34	16	31	22	4	26	18	21	30
TNS1	ENSG00000079308	69	77	111	83	140	113	140	151	90	108	93	120	50	75	90	78	91	104	115	86	61	90	98	76	136	111	82	111	92	51	133	80	100	71	125	99	156	125	98	62	60	64	53	54	76	74	74	102
REXO1	ENSG00000079313	12	5	7	10	9	13	25	19	21	8	4	28	10	12	5	4	4	22	35	12	29	20	4	4	27	8	28	26	14	14	14	12	10	4	15	23	34	21	13	8	16	11	13	8	8	6	16	16
SAR1A	ENSG00000079332	27	32	16	34	32	24	44	54	29	48	30	26	22	32	16	31	19	28	18	65	41	44	39	26	68	40	28	27	24	12	40	39	35	3	29	28	62	24	54	34	17	34	17	16	29	21	34	39
CDC14A	ENSG00000079335	16	22	23	34	11	26	31	50	25	18	20	20	18	21	27	21	10	24	19	9	33	13	12	23	55	20	10	26	12	24	35	17	13	11	18	18	31	31	20	36	22	24	24	14	13	9	20	16
RAPGEF3	ENSG00000079337	30	9	36	26	26	20	50	28	35	57	48	48	20	38	28	32	36	8	46	14	46	21	54	26	78	37	32	83	36	32	47	35	39	20	42	58	71	38	46	27	32	21	23	20	41	32	28	44
CEACAM1	ENSG00000079385	38	12	45	10	8	11	10	19	15	18	19	32	4	18	19	8	36	6	34	10	27	15	12	22	38	17	27	19	22	4	17	22	8	15	12	13	39	33	35	16	11	16	10	5	21	4	13	24
SENP1	ENSG00000079387	18	28	10	24	22	38	32	40	12	14	36	40	16	12	18	36	41	23	31	10	26	33	24	8	22	48	11	35	10	12	22	12	6	10	24	20	33	16	21	14	16	26	14	36	7	18	29	14
DUSP13	ENSG00000079393	9	6	10	10	6	11	10	16	4	4	6	2	0	10	16	3	6	6	12	0	20	18	8	6	8	5	12	24	10	4	14	16	15	8	6	4	5	8	4	19	6	8	2	0	10	2	5	12
CIC	ENSG00000079432	24	6	36	28	27	11	50	52	34	26	20	30	18	60	24	20	20	28	28	15	39	20	24	28	66	56	27	48	36	14	51	35	33	27	38	35	73	36	54	24	32	42	24	33	50	18	30	54
LIPE	ENSG00000079435	12	8	12	4	16	7	17	8	11	12	14	19	6	8	16	12	22	6	8	8	10	22	22	12	39	24	14	32	12	10	32	15	14	18	29	21	22	33	45	2	18	10	2	4	17	20	9	14
FDFT1	ENSG00000079459	12	13	23	23	48	21	31	58	44	26	36	20	14	31	30	6	20	18	26	30	29	14	18	19	48	36	23	29	22	26	30	24	33	17	22	24	38	40	48	40	25	36	22	16	14	26	20	20
PAFAH1B3	ENSG00000079462	4	0	7	0	4	0	2	4	8	0	2	8	3	4	2	0	0	0	4	4	12	2	4	4	5	4	8	5	2	8	2	0	8	2	4	6	5	7	4	4	8	12	8	0	4	5	9	2
OPHN1	ENSG00000079482	40	67	62	60	53	74	66	94	46	49	49	65	32	46	58	40	58	66	59	55	82	61	73	54	108	74	61	92	74	39	77	52	51	33	49	56	85	50	103	26	62	54	41	34	53	32	53	68
AFM	ENSG00000079557	20	8	2	10	13	4	2	2	10	1	13	4	4	6	10	3	3	12	4	4	12	6	6	6	9	2	8	16	8	6	8	8	4	0	6	10	16	2	16	14	11	10	6	3	15	2	5	2
KIF22	ENSG00000079616	11	7	20	19	10	20	23	22	24	15	14	14	10	16	24	0	12	6	22	6	24	17	28	10	40	17	22	36	12	18	20	12	18	22	22	31	29	15	30	18	6	17	6	14	28	16	10	14
SCGN	ENSG00000079689	0	0	4	0	2	2	0	2	0	10	4	0	0	2	0	0	2	2	0	0	0	0	2	2	4	0	0	0	2	0	0	2	4	2	4	4	6	2	0	0	2	4	0	0	0	2	6	0
CARMIL1	ENSG00000079691	38	24	20	28	30	32	26	36	18	43	45	35	17	22	12	37	38	25	15	10	45	23	36	30	49	28	48	40	25	24	48	30	35	12	17	34	28	29	29	36	16	21	17	20	36	17	20	18
PGM1	ENSG00000079739	12	6	16	11	14	12	10	25	13	12	12	6	14	16	7	8	12	5	14	20	24	25	25	19	14	21	12	18	25	16	17	14	12	15	15	16	34	21	28	12	10	15	9	10	4	10	10	8
DDX1	ENSG00000079785	40	22	34	54	25	36	30	52	24	55	30	29	25	26	35	18	44	52	24	32	44	22	18	34	62	43	53	36	46	9	29	21	20	10	21	28	43	29	45	36	22	32	34	28	26	2	32	18
DNM2	ENSG00000079805	49	56	58	64	30	42	88	79	77	50	72	68	25	72	42	32	63	51	56	21	62	48	62	63	89	96	47	88	67	62	68	40	41	39	64	39	125	77	65	51	30	45	39	44	64	46	36	62
EPB41L2	ENSG00000079819	23	53	68	37	35	47	66	110	56	51	54	68	33	44	24	39	52	56	60	19	51	48	51	35	117	67	48	77	46	44	51	36	43	34	36	72	95	48	61	56	39	38	46	33	37	34	51	35
RIMS1	ENSG00000079841	38	30	50	28	45	34	58	30	30	19	40	32	28	43	33	36	32	31	33	12	44	47	65	32	44	54	33	43	50	18	60	40	25	16	18	51	47	25	59	10	17	27	40	19	29	15	14	28
MOXD1	ENSG00000079931	12	18	34	18	14	8	14	13	14	17	14	16	19	24	4	16	22	6	24	2	29	19	18	17	30	18	6	20	7	4	18	6	2	4	14	23	30	19	22	12	16	15	7	6	8	12	12	6
STX7	ENSG00000079950	50	61	59	52	84	65	68	156	82	56	45	72	46	50	58	68	51	57	34	58	58	64	55	46	100	72	63	70	49	30	64	44	39	36	50	43	104	42	149	45	53	52	26	40	58	50	62	56
RABL2B	ENSG00000079974	9	13	12	15	10	30	17	25	14	10	14	19	8	23	13	14	12	24	15	2	10	21	19	14	27	18	9	31	18	12	20	14	7	10	42	26	33	28	12	8	10	32	8	20	10	16	14	22
KEAP1	ENSG00000079999	2	8	24	6	2	12	6	10	6	13	7	4	2	16	2	4	16	6	12	2	12	6	13	10	12	12	2	20	4	4	16	11	14	16	12	8	18	12	30	12	9	12	6	10	10	6	12	10
DDX43	ENSG00000080007	16	24	12	14	7	12	19	10	20	11	11	15	2	6	12	8	13	11	8	0	12	11	19	14	4	8	8	21	9	11	0	10	5	4	2	8	27	8	6	11	2	16	15	10	6	4	10	5
PTPRH	ENSG00000080031	18	9	18	27	7	14	44	19	8	20	26	18	7	31	20	10	14	19	17	18	20	24	35	15	30	23	14	26	14	24	32	7	25	11	16	23	38	18	7	11	17	18	6	18	18	9	18	11
DCT	ENSG00000080166	14	22	25	10	21	10	24	18	23	6	16	14	24	11	10	20	22	10	14	4	23	10	36	21	30	12	18	49	18	2	16	2	20	8	14	30	43	14	20	10	8	17	11	12	20	8	10	12
SLC35C2	ENSG00000080189	21	8	30	22	30	18	12	20	19	22	21	19	16	65	20	15	20	6	10	4	39	22	26	27	34	29	14	50	28	8	34	14	23	14	16	26	30	26	21	36	16	27	20	8	17	16	12	21
CRYBG3	ENSG00000080200	23	20	31	28	8	24	34	23	18	23	23	54	18	39	21	19	12	20	24	4	27	25	26	31	44	30	36	20	24	8	24	16	20	14	20	23	24	30	43	23	16	25	10	22	28	8	17	14
EPHA6	ENSG00000080224	52	18	36	35	36	26	40	30	49	45	29	31	16	20	18	24	51	42	26	18	54	49	31	40	61	30	46	34	49	34	39	34	26	26	30	40	55	38	48	29	35	52	44	24	23	25	22	29
SCTR	ENSG00000080293	4	6	10	9	13	10	12	12	10	17	8	16	1	19	6	7	6	7	26	16	18	10	26	8	16	23	10	18	22	14	22	18	6	2	14	19	42	10	26	12	6	22	4	12	6	23	17	14
RFX3	ENSG00000080298	23	29	32	17	26	34	52	64	56	40	24	28	16	20	34	20	27	33	24	16	50	28	19	42	63	45	38	35	31	16	24	12	28	9	24	31	42	40	49	19	24	42	27	24	19	13	14	27
RIF1	ENSG00000080345	65	42	75	57	54	49	89	140	85	66	35	54	54	37	76	69	61	57	50	68	67	59	53	54	72	61	61	56	58	36	81	49	29	18	20	73	116	81	129	40	36	50	48	38	55	40	44	73
RAB21	ENSG00000080371	35	53	44	46	46	36	40	128	41	39	59	34	34	44	38	64	38	48	32	24	42	50	32	26	79	46	22	60	43	24	45	26	30	24	32	42	72	41	58	53	29	48	34	20	44	34	32	32
SLC4A4	ENSG00000080493	25	30	18	35	23	18	44	23	22	15	22	27	20	11	13	20	32	29	27	6	37	27	38	12	63	43	24	22	24	14	41	19	14	14	15	33	43	26	52	14	20	18	28	19	18	21	26	20
SMARCA2	ENSG00000080503	84	73	73	90	64	73	85	138	97	89	103	81	46	55	70	70	90	94	39	80	109	87	79	99	134	96	77	120	76	73	88	51	87	63	56	80	160	92	120	96	76	76	73	66	55	64	68	66
RDH8	ENSG00000080511	4	2	5	6	10	2	8	10	2	10	6	9	2	12	0	2	8	7	12	0	12	4	8	1	18	12	12	8	3	4	16	24	8	6	10	8	8	19	4	2	2	16	8	14	10	6	4	2
SESN1	ENSG00000080546	16	10	14	24	18	8	55	33	47	18	18	15	7	30	22	27	22	11	20	2	18	15	22	9	29	16	20	17	15	6	30	20	10	8	11	12	28	18	27	4	10	24	8	19	20	20	18	18
MID2	ENSG00000080561	10	18	14	18	48	12	20	31	20	22	26	24	22	13	10	18	18	22	36	8	33	24	24	23	62	41	37	20	17	14	30	8	12	18	13	28	41	42	39	8	34	20	14	10	24	8	8	8
DNAAF6	ENSG00000080572	8	6	6	4	4	4	12	6	2	0	4	2	8	7	10	6	2	0	2	3	4	2	4	9	0	7	10	2	8	6	1	6	4	1	0	2	8	12	4	3	0	6	0	4	12	4	6	4
COL5A3	ENSG00000080573	32	16	47	27	35	23	63	19	30	45	41	30	16	52	42	32	36	36	59	39	44	32	52	37	63	40	47	47	53	40	53	49	22	24	53	65	67	49	55	35	22	30	28	32	34	35	44	49
SRCAP	ENSG00000080603	6	9	9	7	7	12	16	18	15	16	11	10	6	2	5	5	4	10	14	3	20	4	13	12	19	24	14	24	10	4	12	12	16	9	13	8	17	14	8	6	8	21	6	8	6	18	12	16
PUM3	ENSG00000080608	22	10	7	10	5	22	10	15	34	11	17	9	7	4	13	4	16	11	11	8	14	2	13	1	12	17	6	10	14	4	20	8	6	12	8	9	11	7	19	16	22	14	18	14	4	9	11	11
CPB2	ENSG00000080618	22	16	25	12	20	23	42	22	24	16	31	12	18	24	25	16	14	36	14	6	30	28	18	26	48	24	18	16	42	8	29	20	16	7	10	30	22	24	38	8	16	14	17	12	13	4	18	17
CHRNA3	ENSG00000080644	12	16	22	4	16	14	20	11	14	8	12	30	3	17	18	8	2	19	22	2	38	10	13	11	19	10	13	14	28	2	24	4	6	10	18	13	43	18	24	12	16	14	4	16	8	10	8	21
KCNN2	ENSG00000080709	16	4	10	11	16	8	20	4	12	0	6	14	8	2	16	6	11	2	8	4	10	4	12	8	22	21	23	16	20	0	8	8	18	4	22	35	26	12	26	18	6	10	4	6	19	12	12	10
CNOT4	ENSG00000080802	41	25	24	30	49	27	16	32	31	44	18	56	13	35	23	28	55	52	24	6	40	36	35	46	45	44	26	26	34	34	40	33	27	21	20	30	76	61	72	28	32	30	26	28	28	30	10	40
PSEN1	ENSG00000080815	97	64	80	57	58	59	83	101	74	46	54	84	56	84	95	31	69	92	64	20	106	74	62	46	172	69	84	102	72	48	61	58	55	64	50	88	122	86	66	70	35	71	48	46	93	56	38	57
CPOX	ENSG00000080819	12	3	14	4	16	6	8	11	6	2	0	8	15	6	2	7	10	7	11	2	6	16	2	8	12	15	4	12	10	10	12	10	8	2	8	8	3	20	5	5	2	8	4	4	2	2	7	2
CLDND1	ENSG00000080822	4	23	8	10	38	6	24	22	42	9	14	2	16	12	4	25	22	14	4	6	12	10	16	40	28	24	8	28	9	6	9	10	5	6	9	20	13	4	14	4	3	16	7	4	8	2	14	12
MOK	ENSG00000080823	24	28	43	30	39	17	36	24	32	32	34	32	12	21	30	34	24	28	55	10	46	38	44	28	55	55	39	39	59	20	49	34	27	26	31	36	45	45	53	42	20	45	20	15	22	28	21	30
HSP90AA1	ENSG00000080824	42	152	92	92	73	73	140	298	158	142	98	132	58	107	26	56	54	82	41	162	52	72	92	70	90	103	64	142	92	62	86	64	84	46	84	51	188	71	158	134	62	50	34	100	64	82	76	86
RBL1	ENSG00000080839	18	24	16	16	29	28	40	55	20	41	20	26	17	16	22	19	30	30	18	21	26	19	20	18	26	29	27	33	16	14	35	12	10	18	19	18	38	16	32	30	20	22	18	6	28	16	21	20
DLGAP4	ENSG00000080845	20	10	32	14	20	18	21	39	22	27	28	16	12	21	24	19	17	27	30	19	30	15	45	24	52	36	19	30	28	18	30	35	17	21	44	35	50	47	55	34	23	26	18	16	31	19	28	33
IGSF9B	ENSG00000080854	68	48	86	35	47	43	93	45	89	54	62	63	26	87	49	38	44	81	83	42	72	33	78	59	104	58	83	94	75	30	69	66	74	62	75	71	143	63	34	57	46	71	24	56	74	31	44	66
CFHR2	ENSG00000080910	2	6	2	0	2	10	17	0	6	4	26	8	4	8	6	6	2	2	6	6	20	10	10	4	6	10	4	5	8	6	6	2	8	4	6	10	6	7	12	5	0	2	10	4	6	2	8	4
CROCCP3	ENSG00000080947	0	0	0	0	0	0	2	0	4	0	0	0	0	0	0	0	0	0	0	0	1	0	0	4	2	0	2	0	0	0	0	0	0	0	0	0	4	0	0	0	0	0	0	0	0	0	0	0
NDC80	ENSG00000080986	4	8	11	30	8	50	17	10	8	13	6	12	5	10	7	14	11	14	22	6	31	14	20	10	24	7	4	6	11	4	22	0	13	2	12	12	7	4	20	17	9	6	11	6	4	13	6	5
AP4E1	ENSG00000081014	29	39	34	19	23	16	34	40	31	21	10	59	24	40	28	28	17	14	13	12	35	18	26	16	38	23	29	56	18	8	26	6	10	20	22	34	42	8	22	19	12	35	28	20	16	28	15	20
RSBN1	ENSG00000081019	16	36	26	32	26	22	36	54	54	39	22	8	12	30	22	24	24	22	26	34	40	16	10	20	27	35	14	25	18	24	20	8	22	12	12	29	37	22	28	24	26	10	20	22	8	28	22	28
MAGI3	ENSG00000081026	18	10	8	22	23	32	31	35	26	16	14	23	21	26	20	26	17	29	26	6	37	36	25	33	33	32	24	31	22	13	32	20	10	16	16	28	22	21	33	20	20	16	14	8	14	14	16	32
CXCL2	ENSG00000081041	6	2	0	0	13	2	0	2	2	2	12	4	6	2	6	4	4	6	0	2	6	2	4	2	8	4	5	6	4	2	6	4	2	0	0	0	2	4	6	6	2	8	1	0	0	4	4	0
AFP	ENSG00000081051	8	11	10	11	13	12	11	10	14	11	6	10	14	6	8	5	8	8	6	6	8	16	10	12	15	6	6	7	9	7	14	8	20	6	7	14	6	11	13	2	7	22	6	0	6	5	12	13
COL4A4	ENSG00000081052	33	54	36	38	46	32	41	43	36	44	28	40	26	46	40	38	36	33	30	14	53	34	45	51	68	50	43	36	48	36	31	37	35	28	28	48	63	71	45	39	30	42	31	11	20	28	24	34
TCF7	ENSG00000081059	36	40	71	62	72	44	56	80	92	61	78	62	20	60	25	36	32	38	27	39	66	62	54	42	69	82	39	52	38	38	50	26	50	44	58	46	138	64	76	47	36	48	24	56	32	34	47	67
OSTM1	ENSG00000081087	40	33	22	39	16	21	44	51	18	25	16	32	21	37	38	32	12	25	28	27	60	34	39	22	67	54	35	34	33	21	41	17	33	19	28	32	70	36	65	18	28	34	35	18	18	32	12	36
CDH7	ENSG00000081138	41	24	42	21	33	26	47	27	28	32	30	21	24	22	38	22	46	30	30	16	39	22	29	24	55	36	35	9	20	20	52	32	16	16	22	26	45	39	48	20	20	28	28	8	22	10	18	12
IMPG2	ENSG00000081148	22	22	31	25	24	43	28	14	32	35	22	22	30	29	24	24	28	26	6	10	31	38	29	26	70	26	26	43	30	9	33	12	22	8	26	34	36	11	32	16	18	20	30	24	20	22	18	16
PCNP	ENSG00000081154	16	60	18	28	58	39	32	58	26	46	20	36	44	36	24	29	24	50	16	32	20	14	32	24	32	24	20	40	50	22	34	22	24	22	52	26	82	26	62	42	20	16	8	16	34	32	34	18
EXD2	ENSG00000081177	12	5	20	16	11	17	23	28	20	16	8	18	16	8	10	14	7	20	14	9	26	3	21	16	12	25	13	10	25	16	18	12	14	18	12	24	22	25	30	13	8	12	17	29	14	16	23	35
ARG2	ENSG00000081181	14	6	0	16	2	4	8	0	4	10	2	2	0	6	0	0	6	2	2	0	4	1	4	6	1	13	4	10	2	0	12	8	10	6	2	11	7	6	4	12	2	0	4	6	6	17	10	4
MEF2C	ENSG00000081189	22	43	62	40	61	73	59	160	99	99	62	87	40	56	46	73	57	63	24	55	82	51	63	57	94	61	42	57	32	31	63	47	42	31	34	53	123	82	86	36	38	90	37	58	28	45	49	54
PTPRC	ENSG00000081237	75	94	72	86	56	69	197	123	216	75	85	57	53	66	41	119	74	62	46	62	74	47	68	48	134	92	50	61	80	49	89	51	58	48	48	46	94	68	95	76	44	72	39	36	32	78	90	45
CACNA1S	ENSG00000081248	29	7	36	18	23	17	38	50	28	28	36	38	22	29	16	15	8	14	39	9	35	32	46	32	54	37	45	29	41	37	34	16	29	19	67	34	51	41	12	27	29	30	18	20	34	20	29	37
PKP1	ENSG00000081277	19	11	35	12	22	27	33	21	18	30	34	30	12	30	12	22	12	27	34	8	39	30	27	44	33	16	24	41	34	11	26	23	32	20	36	44	28	27	26	32	12	45	22	12	17	20	26	26
UBA5	ENSG00000081307	14	18	24	21	28	18	18	34	16	20	18	20	26	6	26	15	41	32	20	6	17	12	18	6	28	28	20	16	18	12	24	18	12	9	16	39	14	12	38	9	6	16	16	22	11	16	14	12
STK17B	ENSG00000081320	36	90	93	58	127	86	100	160	134	143	94	124	53	128	44	70	97	78	58	146	56	46	66	67	101	59	51	120	54	96	86	50	64	38	70	44	193	89	167	115	62	120	38	97	46	74	59	60
CDC14B	ENSG00000081377	36	27	41	15	24	40	30	34	34	32	27	38	40	22	20	53	16	20	17	17	48	31	32	30	38	41	40	44	14	18	33	24	12	12	26	22	41	49	31	30	34	20	37	21	16	18	8	22
ZNF510	ENSG00000081386	8	8	26	18	14	23	20	39	24	17	21	60	6	12	18	16	14	24	12	56	14	19	28	18	22	22	20	35	16	10	30	16	26	10	18	24	30	14	23	14	11	20	6	14	14	20	6	34
LRP2	ENSG00000081479	58	55	78	72	51	60	93	48	75	56	72	46	56	51	47	38	65	41	55	16	84	57	71	79	111	97	58	61	83	30	60	58	55	20	46	104	87	84	88	67	56	61	30	26	60	40	57	78
ZNF506	ENSG00000081665	36	18	8	18	24	23	33	31	52	28	13	34	20	23	12	24	30	37	14	24	28	18	10	24	29	20	16	24	16	15	36	7	16	8	16	26	46	18	23	20	20	20	16	18	7	22	21	20
JMJD4	ENSG00000081692	0	2	0	0	6	0	2	1	6	0	2	6	0	4	2	2	4	0	2	4	4	3	2	4	0	1	2	0	5	3	4	4	0	2	4	2	2	0	4	6	2	0	0	6	0	0	5	0
DUSP12	ENSG00000081721	0	2	0	8	2	2	4	6	2	0	6	0	6	0	0	8	4	6	6	4	4	4	2	0	10	6	12	8	1	5	8	4	4	2	0	15	4	0	8	4	0	4	0	4	0	2	0	2
AACS	ENSG00000081760	38	39	65	41	38	36	53	52	36	46	56	29	16	42	46	29	38	22	74	23	70	70	45	45	98	66	26	69	47	33	55	42	50	30	61	69	83	76	74	71	42	64	29	33	62	18	66	67
DELE1	ENSG00000081791	8	14	24	16	20	20	28	29	29	28	24	18	20	20	26	12	12	13	44	16	32	25	30	28	46	32	32	30	33	10	23	18	25	14	21	27	60	20	34	12	14	32	15	18	25	16	12	21
SLC13A1	ENSG00000081800	7	14	4	6	15	10	10	12	6	13	21	8	8	10	12	9	14	4	7	4	21	8	4	6	33	11	17	17	10	14	12	14	10	10	0	11	19	22	10	8	12	12	16	8	10	11	6	22
CADPS2	ENSG00000081803	28	41	32	18	14	10	24	26	20	19	18	8	15	14	16	15	25	21	27	4	16	16	38	20	40	18	23	25	35	14	33	20	20	6	16	38	47	29	33	31	8	29	22	12	26	26	21	20
PCDHB4	ENSG00000081818	8	8	6	12	8	18	6	12	4	4	8	8	2	8	14	6	4	12	0	4	14	7	6	8	8	6	8	6	12	2	4	8	8	4	6	6	10	14	12	6	10	6	6	0	3	6	6	2
PCDHA6	ENSG00000081842	2	0	4	1	4	2	8	6	0	3	0	2	0	4	0	0	0	0	2	2	2	2	0	2	0	0	2	2	7	4	5	0	4	2	4	4	0	6	4	2	2	2	6	0	4	0	2	2
PCDHGA2	ENSG00000081853	6	16	16	2	12	6	24	16	18	2	12	14	10	8	18	6	6	10	20	0	16	2	6	4	28	16	16	11	12	2	12	18	14	2	12	6	35	26	18	16	4	10	10	2	6	12	10	2
HSPB11	ENSG00000081870	8	13	2	6	6	4	6	11	8	7	8	6	10	4	6	14	8	6	6	10	7	14	12	14	20	8	13	10	13	5	6	5	2	6	12	9	26	6	24	13	8	10	12	0	6	4	0	2
PHLPP1	ENSG00000081913	27	13	28	11	19	24	44	27	24	17	30	24	17	18	30	18	34	24	41	22	34	32	40	24	43	32	24	38	27	11	23	35	37	5	24	39	47	42	30	18	13	27	13	6	26	30	10	28
ATP8B1	ENSG00000081923	6	7	40	16	8	22	24	37	24	21	11	25	19	14	24	32	20	21	20	2	31	21	20	28	29	17	12	39	16	24	21	19	18	10	11	28	38	26	28	10	26	24	15	10	23	19	11	22
IL12RB2	ENSG00000081985	30	13	22	25	19	28	11	30	18	18	29	28	8	19	24	27	14	11	21	10	32	34	37	39	34	30	14	48	29	20	46	14	13	16	26	34	32	24	27	20	18	16	15	8	20	16	12	21
SMARCD3	ENSG00000082014	16	6	6	5	10	10	23	4	13	13	17	14	8	15	6	4	4	8	17	6	16	4	22	10	28	17	8	22	6	14	22	18	26	4	14	18	24	20	20	17	7	12	4	14	20	15	12	14
WDR70	ENSG00000082068	18	15	16	34	11	18	42	44	32	20	8	29	16	20	28	22	12	43	22	12	20	23	32	16	34	11	22	22	23	14	16	20	14	14	23	20	24	24	38	10	22	20	21	6	27	7	20	26
FYB1	ENSG00000082074	45	138	117	137	180	144	151	428	198	167	120	139	76	139	111	77	97	86	52	133	81	79	89	101	153	99	92	124	111	100	105	50	78	97	103	38	216	101	175	103	66	85	60	94	50	86	116	100
MPP4	ENSG00000082126	27	8	10	20	13	13	34	23	7	16	14	3	10	10	17	26	27	12	20	6	34	34	29	11	45	12	31	31	20	16	32	11	32	6	14	44	34	9	34	13	4	12	6	21	15	9	2	18
STRADB	ENSG00000082146	11	108	68	106	178	116	90	152	48	108	86	156	30	90	70	46	32	164	45	83	29	48	114	27	102	36	31	83	33	63	51	22	34	60	57	10	51	134	108	98	30	90	22	50	50	70	54	39
BZW1	ENSG00000082153	26	58	42	52	30	34	32	98	50	53	68	62	12	80	22	30	39	61	16	56	49	40	33	31	82	54	29	74	35	33	78	29	32	35	27	18	65	32	70	42	16	48	11	52	44	30	56	39
PGR	ENSG00000082175	16	26	45	32	30	16	32	34	36	25	23	27	18	34	38	30	20	20	16	26	31	38	44	24	42	32	31	34	42	22	26	12	18	4	20	46	44	28	26	12	24	29	16	22	26	12	14	26
C1QTNF3	ENSG00000082196	7	8	6	4	8	10	6	10	8	2	10	0	6	12	6	4	6	5	6	8	18	0	24	4	16	6	8	8	8	4	10	2	4	4	18	18	11	8	11	2	4	8	16	2	6	6	6	17
ME2	ENSG00000082212	29	58	46	40	55	70	77	55	59	54	50	58	34	43	38	41	76	56	27	34	44	41	45	18	68	83	54	50	52	25	44	24	28	21	34	38	93	58	65	35	31	34	34	40	32	46	41	44
C5orf22	ENSG00000082213	12	24	12	16	14	18	25	45	21	12	22	15	20	15	16	25	28	10	10	12	14	10	22	14	22	22	13	23	15	10	12	8	4	8	10	10	22	14	25	7	4	30	10	9	6	8	20	13
CCNT2	ENSG00000082258	32	38	38	16	44	26	38	30	32	20	8	14	30	20	14	25	15	18	12	12	26	28	28	18	38	43	24	18	26	14	44	17	14	18	10	30	24	30	24	23	16	20	24	12	26	16	12	17
FAM135A	ENSG00000082269	24	20	18	6	26	35	48	58	32	52	33	18	19	10	18	20	33	19	20	18	41	20	27	30	49	38	22	47	30	23	29	18	16	12	10	38	27	10	41	29	12	12	29	14	24	22	12	21
COL19A1	ENSG00000082293	38	12	42	43	26	36	46	48	25	31	53	36	37	25	28	41	36	46	22	17	65	31	37	31	47	43	25	37	31	15	33	38	19	12	23	46	46	30	41	34	16	28	43	13	31	16	28	24
EPB41L3	ENSG00000082397	37	46	71	56	22	40	80	76	43	38	45	36	40	47	59	43	62	29	49	14	56	49	70	49	80	46	82	56	33	35	58	52	30	34	64	39	91	71	53	42	41	42	53	42	44	47	57	28
COBLL1	ENSG00000082438	33	62	52	39	54	45	64	94	97	54	43	54	45	49	50	60	63	80	50	30	66	40	48	30	65	64	38	49	55	17	77	40	32	20	34	72	100	45	80	34	30	34	36	46	34	48	16	30
DLG3	ENSG00000082458	28	15	30	41	30	25	30	25	27	39	24	27	12	37	22	10	32	24	33	16	58	27	34	33	47	36	27	34	24	31	44	33	26	20	24	22	50	47	25	21	17	25	17	6	20	20	33	34
KCNK2	ENSG00000082482	14	8	15	13	21	12	20	8	10	12	14	18	10	18	13	19	12	14	24	10	24	14	15	14	32	23	10	24	28	2	15	6	0	14	20	20	26	18	25	16	14	8	12	16	10	9	14	13
SERTAD4	ENSG00000082497	18	12	10	8	6	14	22	10	10	6	8	18	14	16	13	10	10	26	26	4	22	19	20	16	30	26	14	18	16	10	16	12	38	4	8	29	24	8	17	10	14	10	14	12	16	2	14	13
TRAF5	ENSG00000082512	14	32	18	38	25	22	47	43	27	36	34	38	21	20	33	22	32	36	24	14	22	12	25	14	44	31	20	59	39	32	30	28	11	18	13	30	40	52	35	24	22	28	16	26	32	12	28	28
MRPL22	ENSG00000082515	14	14	22	10	14	22	14	14	18	20	26	28	14	14	12	16	20	18	20	6	22	7	16	4	18	18	18	15	14	8	16	4	4	12	16	24	24	14	24	20	6	10	2	12	16	8	16	15
GEMIN5	ENSG00000082516	37	13	16	25	28	22	24	33	16	8	31	12	16	17	14	10	11	32	23	12	40	38	31	28	46	26	40	22	25	10	39	21	12	7	29	15	34	31	24	18	20	20	10	2	10	22	9	15
OPRK1	ENSG00000082556	22	4	28	6	3	22	16	36	13	12	6	12	4	2	8	16	6	8	8	2	6	14	20	15	36	12	14	4	8	8	8	8	12	8	12	20	8	18	14	8	6	6	8	4	8	12	4	12
NFE2L1	ENSG00000082641	22	22	34	10	12	25	40	38	18	33	30	21	20	24	29	12	12	14	35	16	29	2	18	19	36	28	27	37	18	24	34	16	16	16	22	21	36	28	26	20	34	15	8	23	24	24	12	37
SEMA5B	ENSG00000082684	45	32	47	22	30	22	52	26	28	33	42	31	20	26	24	15	16	36	72	12	33	46	45	35	68	44	35	46	43	25	39	32	38	18	66	48	40	58	53	45	25	41	20	18	35	28	29	34
GSK3B	ENSG00000082701	53	49	65	74	91	77	65	131	75	102	60	78	39	67	51	30	98	97	88	56	84	76	50	63	86	100	70	66	62	37	59	55	44	55	40	56	132	78	115	62	60	38	47	36	60	26	70	41
ITGB5	ENSG00000082781	26	32	27	32	23	27	32	20	16	19	21	24	29	22	18	22	24	25	34	26	33	15	27	33	25	36	24	17	32	21	39	24	26	22	23	31	53	18	31	14	20	20	14	15	30	15	10	36
ERC1	ENSG00000082805	44	66	58	40	91	63	94	62	76	65	55	73	40	48	32	51	31	55	65	52	76	51	80	66	123	78	74	79	66	37	78	63	64	24	58	60	105	67	58	68	19	53	30	40	40	30	39	52
XPO1	ENSG00000082898	60	83	81	68	88	57	110	140	105	81	60	82	65	99	70	62	84	97	48	49	86	43	68	54	111	100	53	89	49	85	111	34	49	24	58	67	145	78	110	81	62	51	74	67	73	32	46	62
LINC01587	ENSG00000082929	4	0	8	0	0	1	3	4	4	0	8	12	2	10	8	2	16	4	2	0	11	0	2	4	4	6	16	0	0	2	2	2	2	0	2	6	10	2	4	2	0	0	2	2	6	0	0	0
RNF13	ENSG00000082996	10	8	16	6	10	24	35	36	26	22	20	14	12	20	6	18	26	27	12	22	13	2	8	12	30	11	28	8	19	8	14	11	6	10	1	11	26	4	31	24	13	11	5	15	7	7	18	15
TRPM3	ENSG00000083067	46	50	70	59	86	62	97	73	102	27	46	72	50	57	87	80	78	58	60	14	86	70	76	102	112	68	56	86	62	44	118	56	76	49	35	77	82	56	93	43	60	50	55	46	28	51	47	44
PALB2	ENSG00000083093	14	16	33	18	22	30	18	18	24	22	24	22	17	33	20	28	32	20	28	8	39	16	32	19	38	26	14	28	38	18	44	14	14	12	26	32	44	24	37	18	22	22	18	28	12	20	15	26
DOP1A	ENSG00000083097	40	15	26	26	23	26	31	29	37	26	22	34	23	29	31	22	24	27	43	11	42	29	19	30	46	27	33	42	35	23	22	22	25	16	22	35	35	47	38	17	16	31	24	12	27	4	17	14
LYRM2	ENSG00000083099	12	19	28	14	43	28	20	30	16	14	14	36	14	10	14	28	14	16	30	14	15	12	18	20	28	24	10	10	33	22	23	6	22	20	10	14	40	18	18	19	10	19	22	14	6	16	14	24
BCKDHB	ENSG00000083123	6	11	10	16	10	8	16	14	16	8	10	2	12	12	10	8	12	23	18	1	12	13	12	10	18	31	20	6	12	4	10	15	4	8	6	8	6	28	27	8	13	10	11	6	8	17	12	4
KAT6A	ENSG00000083168	68	59	120	86	93	85	138	168	154	96	88	80	67	125	105	96	84	62	60	86	113	59	107	87	142	102	132	87	76	77	95	62	51	46	78	78	220	96	148	84	87	98	49	84	54	63	92	70
TUT7	ENSG00000083223	36	47	38	27	60	78	47	59	46	57	32	33	19	47	30	30	85	59	28	13	44	40	28	20	64	52	25	62	37	35	42	26	21	20	46	29	93	51	68	52	23	33	12	50	21	20	24	30
ULK2	ENSG00000083290	29	26	17	32	32	25	29	37	27	39	24	27	18	18	22	25	46	20	40	28	44	30	46	22	71	26	27	35	43	14	57	10	20	18	14	41	54	47	31	37	12	29	17	10	17	20	26	22
GRHL2	ENSG00000083307	24	16	16	12	16	8	12	12	12	12	16	23	12	6	12	14	13	16	26	6	25	27	20	28	28	27	14	7	12	10	14	28	8	10	14	21	22	9	23	32	18	10	10	6	20	2	10	9
TNPO1	ENSG00000083312	20	37	38	62	54	48	86	69	52	53	75	64	60	64	49	46	50	42	51	38	50	46	42	52	59	66	56	71	38	32	65	36	23	18	34	50	114	57	60	53	54	60	46	34	40	43	50	76
PLOD1	ENSG00000083444	16	15	22	19	15	11	23	9	18	10	14	43	10	34	14	12	14	10	8	4	28	26	16	11	22	20	26	14	28	11	33	6	8	22	22	18	19	19	31	9	4	14	9	7	18	15	14	13
P2RX5	ENSG00000083454	4	4	10	9	19	2	10	12	10	4	12	14	4	1	4	2	3	13	4	14	8	4	10	10	11	4	4	12	5	2	4	6	6	0	16	4	12	3	9	6	6	13	8	5	17	8	13	3
ITGAE	ENSG00000083457	19	38	33	11	20	18	19	17	35	30	20	14	12	44	26	9	15	22	25	12	40	9	24	21	29	26	22	38	28	14	41	8	29	13	43	33	34	40	40	20	22	29	21	16	30	23	18	37
DIS3	ENSG00000083520	10	15	32	20	22	42	30	45	48	22	21	34	30	26	68	6	20	10	33	31	37	22	24	18	52	27	31	38	19	32	27	15	14	12	22	34	85	36	25	28	26	17	21	13	18	21	42	34
PIBF1	ENSG00000083535	9	20	26	14	10	15	10	22	6	25	17	18	8	2	10	10	19	23	9	5	18	15	12	6	12	11	13	14	13	6	18	5	16	4	4	20	20	13	18	9	8	24	12	4	6	5	12	12
TDRD3	ENSG00000083544	8	26	10	15	6	28	41	31	25	45	18	20	29	12	22	24	21	10	10	19	28	17	32	11	47	35	24	32	36	17	16	8	17	16	12	12	30	26	17	33	10	31	13	15	24	20	21	20
NUFIP1	ENSG00000083635	10	14	23	20	10	10	30	9	9	8	10	12	16	10	16	14	20	10	18	4	16	12	8	7	14	16	15	8	14	6	12	2	8	8	6	14	24	32	18	8	4	5	6	2	2	14	10	6
PDS5B	ENSG00000083642	21	42	30	30	48	28	74	72	84	39	30	32	51	44	46	78	67	43	18	16	69	61	40	38	73	86	32	45	52	18	50	26	31	6	27	38	97	61	54	54	32	37	32	44	22	28	36	27
OXCT1	ENSG00000083720	16	9	29	27	12	22	10	41	10	9	18	40	10	14	23	9	15	22	14	12	23	6	17	20	23	16	13	40	8	14	33	2	14	14	6	8	42	12	30	9	12	19	18	6	16	6	17	10
RRAGB	ENSG00000083750	14	5	3	7	8	6	10	16	6	11	4	8	11	9	14	10	2	7	6	10	6	5	5	19	12	16	8	10	9	0	10	3	4	11	9	2	21	16	25	10	2	10	4	10	7	6	4	7
EPYC	ENSG00000083782	2	6	4	4	12	2	10	8	8	8	6	2	4	9	4	4	6	6	2	6	12	8	0	2	10	6	6	4	2	0	6	2	12	10	4	4	16	9	4	7	6	0	4	4	5	0	3	10
CYLD	ENSG00000083799	44	73	54	85	56	70	49	128	112	50	66	64	37	75	48	54	67	72	39	66	94	53	57	42	111	60	39	72	61	39	74	26	32	38	34	55	153	92	100	45	37	48	47	57	38	40	48	37
SLC27A5	ENSG00000083807	19	0	12	16	17	17	26	6	12	5	8	14	9	10	10	6	6	8	22	2	16	10	20	20	20	16	6	26	12	12	21	12	8	4	13	23	23	16	20	14	14	14	18	20	21	10	7	21
ZNF324	ENSG00000083812	10	4	2	4	4	10	12	11	12	2	12	8	12	2	4	8	4	2	8	2	10	12	18	14	20	8	4	8	6	6	7	8	10	10	14	0	16	14	2	0	6	12	4	10	4	12	0	6
ZNF671	ENSG00000083814	10	6	16	4	23	6	24	8	14	14	18	2	10	13	10	8	10	14	28	12	22	14	1	6	32	10	17	11	14	4	16	12	8	10	10	23	30	22	14	20	8	18	6	11	16	2	14	28
ZNF416	ENSG00000083817	4	8	10	16	18	4	2	9	6	7	13	0	6	8	8	2	6	1	4	0	10	2	6	4	8	16	10	12	18	3	0	0	8	2	10	8	10	12	6	0	2	9	2	8	2	4	12	13
ZNF586	ENSG00000083828	12	17	12	20	34	17	28	16	16	18	5	20	9	12	10	14	16	16	16	15	19	11	14	30	23	31	24	21	21	12	24	6	10	8	18	20	16	10	14	12	2	12	10	4	28	18	12	18
ZNF446	ENSG00000083838	2	4	8	4	0	0	0	6	4	2	1	4	0	2	4	4	4	3	10	10	2	0	2	2	10	6	8	6	0	0	0	2	2	5	10	13	6	10	0	0	0	2	2	2	2	0	2	4
ZNF264	ENSG00000083844	26	32	55	24	30	36	57	64	40	39	34	68	40	32	32	22	34	34	31	26	32	27	37	36	45	46	53	26	44	22	46	30	24	8	49	20	65	27	44	46	20	51	16	40	19	24	38	62
RPS5	ENSG00000083845	32	88	154	68	110	88	64	238	82	142	58	196	70	162	62	60	76	94	43	176	48	39	66	76	106	80	53	221	77	112	100	34	104	66	118	39	173	90	143	160	74	154	31	70	86	122	108	97
FAT1	ENSG00000083857	39	36	67	42	26	47	70	35	32	32	49	55	30	35	39	37	31	27	78	38	60	40	47	58	84	61	35	74	45	32	93	26	41	25	24	70	56	46	57	19	30	31	25	28	34	41	57	36
YTHDC1	ENSG00000083896	13	65	49	52	39	35	36	69	66	36	64	34	28	40	36	47	25	30	21	18	41	36	34	23	59	32	43	60	22	20	41	24	28	12	13	15	58	46	38	45	26	32	24	26	32	22	35	16
CHMP2B	ENSG00000083937	14	14	6	10	38	20	20	30	12	17	24	20	22	22	12	24	13	17	12	12	37	8	30	16	48	24	22	56	4	22	24	10	18	5	6	18	36	26	34	24	18	16	16	20	13	6	12	20
SMAP2	ENSG00000084070	22	72	68	68	66	100	33	128	73	85	82	66	28	52	33	58	38	78	34	88	49	32	75	38	55	76	36	64	39	50	42	33	27	60	50	22	131	55	98	63	48	54	30	50	38	46	28	73
PPIE	ENSG00000084072	36	14	27	23	33	26	50	50	46	22	40	31	39	36	20	26	24	32	45	18	40	37	35	27	48	45	30	35	46	30	49	20	34	29	33	41	37	36	46	20	24	17	19	26	35	24	22	19
ZMPSTE24	ENSG00000084073	4	10	9	16	16	10	22	10	16	13	14	6	14	13	24	16	8	19	12	8	15	34	12	8	13	7	10	20	16	10	9	10	11	8	6	38	16	2	26	13	12	10	14	8	12	2	10	4
STARD7	ENSG00000084090	17	46	28	34	38	32	30	85	53	49	32	58	44	24	34	32	30	24	24	49	31	16	32	36	48	24	20	68	25	36	38	6	33	15	18	16	42	36	68	58	32	32	19	46	29	22	20	23
NOA1	ENSG00000084092	2	11	12	8	4	9	10	14	10	2	8	22	2	9	6	5	13	8	6	16	6	14	4	2	12	22	4	16	16	16	11	12	16	2	14	11	19	10	14	8	6	4	8	3	8	14	6	8
REST	ENSG00000084093	24	68	28	38	47	42	46	94	47	48	65	66	58	52	36	43	29	58	50	30	36	26	33	38	78	30	32	86	59	46	41	40	31	24	32	38	90	48	49	35	32	28	18	30	30	28	39	26
HAL	ENSG00000084110	16	9	12	20	21	10	25	19	9	38	16	10	16	15	6	14	19	5	30	16	25	6	18	19	36	14	21	14	31	12	26	10	14	10	22	18	29	21	19	18	10	19	10	8	12	2	12	8
SSH1	ENSG00000084112	64	51	74	50	62	34	70	75	28	46	35	79	40	56	47	36	46	39	50	34	52	47	50	52	86	56	42	59	54	16	88	31	37	49	59	35	72	48	54	43	40	39	28	27	51	34	58	41
GSTP1	ENSG00000084207	12	17	24	8	16	28	18	45	16	10	8	34	22	18	14	10	6	5	18	38	12	10	14	24	22	8	10	17	12	16	12	12	14	12	20	14	40	5	26	24	10	18	6	32	14	10	8	24
APLP2	ENSG00000084234	18	26	36	30	30	20	43	46	22	24	42	29	26	28	25	31	27	13	22	28	50	32	42	48	61	40	17	40	36	27	40	16	15	11	27	46	45	37	51	23	26	15	19	22	30	26	32	20
FAM234B	ENSG00000084444	21	17	29	27	23	13	12	35	24	21	20	14	15	22	26	12	20	15	20	19	24	23	20	8	49	27	33	24	14	10	26	14	6	12	29	24	29	43	28	31	16	20	14	10	24	20	12	24
SLCO1A2	ENSG00000084453	30	27	36	17	12	22	44	36	18	18	16	28	19	18	26	30	25	33	20	8	46	24	51	24	57	34	30	40	24	27	34	10	24	22	24	54	31	34	38	28	20	20	32	16	12	20	38	38
WBP11	ENSG00000084463	16	10	18	30	22	17	31	42	41	25	20	32	28	32	20	32	31	23	8	29	40	24	17	12	46	19	17	38	32	16	12	10	22	18	27	12	39	17	43	26	14	24	16	35	20	22	20	31
EIF3I	ENSG00000084623	23	36	32	23	20	20	38	54	26	42	44	42	24	28	20	26	29	29	62	44	40	30	39	32	48	34	35	45	28	26	54	16	44	12	14	24	63	33	26	45	18	49	18	8	19	32	31	31
NKAIN1	ENSG00000084628	10	12	25	4	13	2	20	6	8	12	13	8	4	4	12	8	9	10	20	16	32	10	10	19	24	11	14	16	14	6	8	6	8	6	11	7	26	14	20	8	2	14	6	8	10	19	11	6
COL16A1	ENSG00000084636	35	36	51	53	15	40	76	48	42	32	42	52	39	34	32	32	32	38	70	19	64	44	36	49	95	70	74	40	67	32	66	38	30	24	91	68	64	62	76	38	41	34	45	28	29	35	28	49
TXLNA	ENSG00000084652	7	18	17	16	14	17	27	60	14	26	10	20	10	16	20	16	18	23	18	22	28	32	18	26	31	23	21	34	26	5	37	18	8	7	27	28	45	24	25	18	6	22	10	12	14	20	38	41
APOB	ENSG00000084674	35	27	40	30	29	45	58	49	14	34	34	35	38	47	28	54	33	38	38	27	63	53	33	39	92	57	72	34	43	32	42	10	31	24	31	69	49	54	63	23	38	24	30	41	47	22	35	46
NCOA1	ENSG00000084676	24	52	50	35	52	27	65	98	48	76	52	44	34	58	50	46	31	36	26	36	79	36	51	52	99	52	43	66	42	34	25	53	24	38	61	54	102	45	78	87	37	27	40	36	26	24	30	55
AGBL5	ENSG00000084693	19	15	22	18	10	13	28	16	26	13	31	22	13	27	20	10	21	13	26	4	17	17	17	26	36	43	10	16	21	7	20	12	12	7	31	24	52	22	25	8	16	22	6	12	30	21	16	16
EFR3B	ENSG00000084710	24	14	33	22	18	25	53	42	31	17	32	32	13	35	28	34	45	26	40	18	45	18	55	41	75	39	51	40	37	28	30	28	48	23	45	41	41	43	53	57	24	40	26	20	53	29	38	56
KIF3C	ENSG00000084731	20	22	36	10	14	18	16	6	14	26	12	18	20	13	14	12	12	18	32	21	27	17	18	14	29	23	28	25	10	14	16	30	18	24	37	24	34	26	35	14	16	13	4	16	18	6	6	16
RAB10	ENSG00000084733	29	42	16	36	28	25	38	70	40	57	38	24	22	38	12	45	36	34	18	64	12	16	26	14	47	24	22	50	37	32	34	20	30	16	18	20	100	18	81	46	14	24	6	42	29	28	26	30
GCKR	ENSG00000084734	4	9	14	13	16	12	14	13	14	27	38	6	7	12	9	15	8	15	18	16	34	13	15	20	29	15	21	39	20	20	13	17	17	6	33	16	22	15	15	12	8	14	10	0	16	6	13	25
HADHA	ENSG00000084754	25	48	43	31	60	40	42	124	47	44	58	54	30	48	43	48	72	37	32	81	47	25	35	42	51	40	44	76	40	42	71	24	32	34	58	23	83	40	59	42	32	48	30	38	32	44	36	48
MAPRE3	ENSG00000084764	14	9	6	5	10	4	11	19	12	16	6	18	7	12	16	18	7	18	11	12	24	12	22	15	17	6	14	12	14	2	18	13	16	10	10	8	22	14	15	6	22	3	12	4	6	10	6	17
CAD	ENSG00000084774	18	30	19	29	18	9	38	28	29	29	36	22	18	42	36	26	25	41	55	30	57	25	26	32	64	30	39	32	44	25	47	33	42	16	59	53	67	38	45	32	19	42	20	34	30	22	16	56
CD59	ENSG00000085063	18	14	16	32	16	30	24	24	30	17	32	18	12	4	26	27	21	23	28	20	28	32	36	28	53	28	17	47	30	20	34	23	23	18	35	34	63	33	31	34	20	41	28	27	19	16	17	38
CD82	ENSG00000085117	13	2	17	5	10	12	7	15	12	16	9	15	10	8	13	10	21	8	33	11	13	9	17	10	22	27	13	33	12	7	20	8	9	13	18	13	25	4	22	20	12	16	9	16	6	9	13	19
BCORL1	ENSG00000085185	26	25	42	32	42	23	56	37	14	29	33	41	22	19	37	24	24	15	21	12	61	40	22	47	71	48	70	30	58	13	30	31	42	34	59	23	45	36	36	29	23	38	18	25	28	11	28	54
ATRX	ENSG00000085224	54	56	79	76	103	108	132	198	164	134	91	141	78	124	61	102	111	103	60	93	83	79	95	81	116	92	75	102	63	63	69	62	68	37	78	102	128	64	127	109	60	68	70	72	63	58	114	61
AK6	ENSG00000085231	4	4	4	2	4	6	10	6	2	20	4	1	0	3	2	2	2	0	0	2	4	4	1	2	13	2	1	10	10	1	8	0	4	2	8	2	2	2	0	12	2	7	2	4	0	2	0	0
FCN1	ENSG00000085265	48	58	49	26	25	32	32	48	11	27	24	26	22	26	18	12	28	33	22	14	42	27	26	35	49	38	28	39	26	30	39	20	36	6	25	27	42	34	33	50	24	45	28	28	34	12	36	40
MYNN	ENSG00000085274	7	13	8	4	8	16	5	8	18	6	11	4	10	14	18	24	26	12	11	8	26	8	8	17	27	16	10	3	18	18	14	16	20	0	6	14	11	15	42	19	2	21	24	8	8	9	5	12
MECOM	ENSG00000085276	30	56	46	28	23	32	30	38	33	43	33	30	26	9	30	26	16	45	24	20	44	42	32	30	45	38	29	39	43	16	32	8	45	13	28	36	60	16	52	24	14	30	27	28	20	32	33	21
SCAMP1	ENSG00000085365	13	11	20	18	21	15	22	18	22	20	10	17	8	34	8	31	14	14	8	4	22	12	14	9	39	28	12	18	8	8	16	6	21	14	8	7	24	26	18	12	12	15	12	8	12	16	14	9
PREP	ENSG00000085377	31	15	23	31	29	24	16	38	25	17	25	40	28	25	28	28	26	21	39	25	37	30	30	21	59	29	30	46	36	14	30	26	28	24	20	20	48	30	44	38	26	50	30	18	31	39	34	44
HACE1	ENSG00000085382	36	20	16	31	24	19	28	34	16	53	27	44	11	26	52	31	40	13	22	8	36	31	23	10	44	16	14	20	19	12	38	12	29	13	16	26	48	27	32	32	18	26	18	18	24	12	16	15
SEH1L	ENSG00000085415	34	19	23	29	46	9	41	42	29	31	29	29	12	31	26	24	23	30	25	22	52	54	29	40	66	15	32	47	27	33	14	35	26	17	29	32	52	20	64	18	23	28	37	10	16	27	16	39
WDR47	ENSG00000085433	6	10	26	4	16	16	12	33	13	30	18	14	6	18	6	14	19	12	2	5	24	18	12	17	17	22	15	28	17	8	28	12	10	14	12	12	22	24	18	6	4	21	4	6	16	6	8	10
WDFY1	ENSG00000085449	10	18	8	28	22	9	11	38	20	32	0	46	8	16	16	6	12	8	10	8	20	10	15	14	22	34	10	20	14	30	9	9	8	10	12	14	28	20	22	18	18	16	6	14	8	12	17	10
OVGP1	ENSG00000085465	5	0	6	7	6	2	21	8	8	4	7	8	7	6	12	2	10	8	14	16	2	4	6	7	20	14	12	6	8	11	6	15	17	9	14	8	18	12	5	10	12	5	8	0	5	4	6	20
SLC25A24	ENSG00000085491	18	19	11	20	12	35	23	40	15	12	15	32	12	14	17	10	16	13	16	20	20	15	19	19	41	40	17	21	16	12	16	18	30	4	34	23	50	26	40	18	4	14	8	8	16	18	12	19
MAP3K4	ENSG00000085511	22	11	46	24	48	22	34	66	43	38	34	23	20	48	33	27	32	30	30	18	19	42	30	43	46	52	45	49	35	25	26	21	27	22	33	25	34	31	45	23	15	35	15	22	31	17	12	37
PILRA	ENSG00000085514	4	16	18	4	25	6	22	7	6	19	8	5	2	7	2	4	4	7	14	24	7	5	12	6	19	6	10	10	12	12	7	6	20	10	2	4	8	5	15	16	8	9	0	10	19	8	7	3
IGSF9	ENSG00000085552	22	12	29	23	29	20	47	16	38	18	34	8	25	24	8	4	22	18	38	15	39	14	40	28	45	38	39	48	14	12	24	32	26	32	25	33	38	35	16	32	12	30	13	12	25	13	16	30
ABCB1	ENSG00000085563	22	3	18	26	15	33	38	16	31	17	20	7	10	26	30	17	19	26	23	6	32	39	28	21	33	28	14	24	18	8	44	14	25	16	16	26	30	21	19	23	30	22	30	5	18	14	15	16
ZNF213	ENSG00000085644	22	8	34	2	6	13	31	9	10	10	6	20	16	10	24	8	8	4	34	6	22	20	12	14	22	14	16	25	12	6	34	8	28	18	23	24	42	26	8	12	14	16	8	14	18	24	24	14
AKR1B1	ENSG00000085662	4	13	12	24	20	8	28	10	18	20	6	12	11	18	8	12	20	32	12	4	16	18	17	14	36	14	20	32	6	9	24	3	20	20	16	16	16	17	32	12	14	11	12	7	8	6	11	14
CPNE3	ENSG00000085719	18	48	38	45	28	60	41	108	31	28	36	43	33	40	36	29	28	35	12	28	30	32	43	36	56	65	14	36	41	27	37	17	40	18	15	38	65	38	49	56	14	26	14	40	19	54	20	35
RRN3	ENSG00000085721	19	11	15	8	12	25	23	54	33	20	12	14	23	24	13	16	10	33	14	16	25	15	24	16	31	31	30	21	17	25	26	9	6	10	8	28	32	18	32	22	17	18	10	8	24	12	19	23
CTTN	ENSG00000085733	19	18	14	19	38	18	50	27	32	26	18	26	24	36	9	44	31	26	25	19	40	24	34	25	42	32	28	28	22	10	29	24	24	27	45	24	98	44	36	19	16	27	18	19	29	10	14	32
WNT11	ENSG00000085741	4	8	8	0	0	2	6	1	6	10	6	2	2	8	2	0	4	2	2	0	4	6	4	10	15	8	10	10	6	4	8	10	16	0	4	8	12	8	8	2	4	6	8	6	4	0	4	2
MTIF2	ENSG00000085760	6	10	8	8	12	10	17	18	19	6	8	6	16	19	18	36	9	9	6	14	19	6	26	22	20	20	12	13	20	18	13	8	12	20	19	6	45	28	20	8	14	14	4	14	13	6	14	2
DDHD2	ENSG00000085788	44	20	44	34	36	54	47	78	28	16	16	60	18	13	42	38	47	43	18	18	56	30	16	39	47	28	27	47	24	17	38	18	21	25	14	45	42	26	60	44	23	45	19	28	26	20	31	35
TTC39A	ENSG00000085831	18	18	30	32	44	34	38	50	19	21	27	20	20	24	25	15	14	12	42	28	39	22	27	33	68	23	34	33	54	16	50	31	32	29	35	40	52	20	37	32	25	26	24	19	41	38	23	39
EPS15	ENSG00000085832	34	52	62	35	54	78	67	123	103	60	56	72	22	74	74	38	54	59	35	71	33	39	28	40	53	55	41	56	51	45	55	30	50	37	44	52	103	54	87	62	36	49	45	42	40	53	35	18
ORC1	ENSG00000085840	18	4	16	10	16	10	15	4	17	6	26	17	19	10	12	6	5	10	6	10	19	1	23	23	27	20	10	16	13	4	10	14	10	12	8	17	11	10	18	6	6	12	3	4	11	16	12	22
MGST2	ENSG00000085871	9	2	8	10	9	8	12	24	12	16	15	22	14	14	7	14	9	10	9	6	22	18	20	20	18	9	5	14	3	8	8	12	8	4	8	8	12	9	8	14	6	13	14	10	4	12	13	8
CHERP	ENSG00000085872	8	12	33	11	10	13	23	24	30	15	10	8	6	18	15	10	30	21	12	8	22	14	17	26	26	22	10	17	14	10	8	12	16	20	16	16	34	28	44	10	7	32	14	6	13	12	5	18
ATG16L1	ENSG00000085978	12	22	32	19	8	17	34	18	14	22	14	25	8	32	14	24	18	14	25	8	25	22	30	12	61	52	29	49	25	16	27	22	22	41	26	29	54	25	50	4	20	36	17	14	16	30	36	25
USP40	ENSG00000085982	48	23	48	36	35	24	39	18	11	21	34	32	24	37	30	23	32	29	30	25	55	46	44	27	58	15	52	39	31	25	63	19	21	18	23	27	61	35	35	26	36	28	37	26	21	22	18	44
POMGNT1	ENSG00000085998	24	13	44	29	12	20	28	36	13	13	6	30	14	36	15	12	12	41	14	9	52	20	56	50	48	21	28	24	24	18	39	40	16	35	41	44	52	22	28	20	33	40	28	22	19	16	17	22
RAD54L	ENSG00000085999	8	10	28	12	18	14	18	13	6	14	10	31	4	18	2	25	16	16	17	2	24	19	21	12	37	24	10	22	20	6	17	6	4	9	23	21	28	13	12	24	12	19	8	12	28	10	15	8
MAST2	ENSG00000086015	47	22	52	27	16	25	42	30	31	28	32	39	32	33	14	16	33	20	55	17	44	34	55	31	59	46	34	38	32	28	44	24	27	31	44	43	60	32	50	25	23	45	15	33	51	22	30	45
DNAJA1	ENSG00000086061	20	16	30	12	32	23	23	99	29	44	18	27	15	36	12	26	14	29	13	66	13	9	14	19	57	33	16	44	28	34	28	8	29	20	36	4	40	30	53	20	23	14	22	32	26	26	30	28
B4GALT1	ENSG00000086062	28	34	29	13	24	16	32	41	50	23	4	29	24	32	10	20	26	18	18	12	32	8	8	22	26	25	15	28	12	14	26	14	10	8	12	24	40	35	30	22	12	11	10	12	20	26	4	17
CHMP5	ENSG00000086065	2	26	20	12	0	22	6	24	6	22	14	10	18	9	10	8	8	27	7	28	14	19	17	14	27	18	16	23	4	8	11	4	16	3	12	13	18	24	26	26	16	8	6	14	5	8	7	14
NFX1	ENSG00000086102	27	18	55	20	50	29	40	74	36	42	34	46	24	51	35	22	33	34	25	28	42	35	41	36	67	54	17	42	21	26	39	19	38	23	48	41	40	33	53	24	24	24	31	28	38	23	37	48
AQP6	ENSG00000086159	8	18	28	8	10	11	24	21	6	6	17	12	12	16	6	14	20	5	20	10	17	7	18	8	19	10	17	28	15	16	20	8	22	7	16	14	18	25	8	17	16	14	14	18	9	8	6	17
DIMT1	ENSG00000086189	14	12	19	22	30	14	18	20	27	12	12	12	13	28	25	40	17	42	20	6	28	18	10	16	26	22	22	4	17	8	21	8	8	4	10	10	16	16	30	30	12	8	19	6	9	10	13	6
IPO11	ENSG00000086200	12	12	35	22	12	12	17	50	24	22	18	16	18	14	16	32	33	28	18	8	26	15	31	9	26	6	28	32	14	12	32	12	11	7	16	16	42	9	31	14	8	22	27	10	25	28	17	8
FOLH1	ENSG00000086205	10	22	20	10	12	18	19	16	6	4	12	4	8	17	6	5	18	21	11	2	27	23	10	19	18	17	24	17	24	8	18	12	4	5	8	7	37	12	23	15	10	20	16	8	8	7	11	12
EIF2AK1	ENSG00000086232	25	70	84	38	112	84	105	126	76	109	82	79	52	75	54	77	49	91	26	46	47	26	55	52	70	87	55	91	39	40	56	35	54	50	92	18	114	61	70	46	38	53	20	48	28	46	52	53
NME8	ENSG00000086288	8	9	0	16	6	0	17	38	11	8	7	20	2	12	9	9	14	8	7	2	20	14	11	10	14	19	14	14	14	6	20	2	10	11	10	16	16	7	14	12	14	6	16	16	5	6	8	6
EPDR1	ENSG00000086289	4	8	6	7	14	12	10	4	7	4	4	2	2	8	4	2	1	4	11	2	8	8	4	0	10	13	12	10	2	0	2	6	4	0	4	14	10	10	0	8	2	2	2	0	4	6	8	6
SNX10	ENSG00000086300	35	32	20	26	29	41	49	42	20	57	38	65	16	50	36	14	32	37	28	24	53	20	44	23	66	34	51	43	24	14	36	18	28	21	27	19	62	33	39	32	13	33	15	27	29	24	34	33
SEPHS1	ENSG00000086475	8	3	2	10	14	12	4	35	14	10	24	10	10	17	7	11	8	18	5	18	18	16	21	9	22	14	16	9	11	10	12	15	8	8	9	17	35	16	27	16	6	19	10	12	7	21	6	14
MRPL28	ENSG00000086504	10	6	10	8	8	8	7	8	6	12	2	14	4	6	2	10	6	10	18	6	14	14	6	10	24	4	13	13	6	10	8	12	7	4	8	10	30	16	16	8	12	14	4	3	20	20	2	10
HBQ1	ENSG00000086506	2	3	0	0	2	2	0	4	0	0	0	4	0	0	4	0	2	0	2	4	0	0	2	4	0	4	2	3	0	0	0	4	6	2	2	0	2	0	2	2	2	2	0	0	0	7	2	1
ITPKC	ENSG00000086544	4	8	20	2	2	2	6	11	4	4	7	6	3	12	6	4	8	8	15	12	12	8	6	8	16	12	5	7	6	2	3	3	5	0	14	4	16	12	14	9	8	10	0	1	8	4	6	10
CEACAM6	ENSG00000086548	4	0	20	6	8	12	10	25	9	10	13	19	8	10	16	4	9	6	9	6	18	6	24	10	14	16	8	26	10	6	14	4	18	10	7	18	12	11	14	18	12	10	11	6	12	3	13	6
FAT2	ENSG00000086570	36	40	65	38	27	33	68	44	29	18	35	29	25	33	50	30	28	58	41	24	52	31	73	58	84	47	54	50	30	21	40	56	30	30	64	58	60	56	49	39	36	46	24	14	40	22	23	31
RBM22	ENSG00000086589	16	16	42	12	9	20	10	71	16	16	22	34	14	26	32	8	8	15	18	25	18	18	15	14	44	12	19	38	29	10	22	13	14	10	26	22	37	32	10	18	6	26	6	9	21	8	16	16
TMED2	ENSG00000086598	4	22	5	6	14	16	10	60	55	22	38	8	14	14	5	16	7	34	14	5	21	2	16	15	32	28	10	20	14	6	8	12	26	10	14	32	28	31	24	10	14	12	8	14	10	4	11	14
ERO1B	ENSG00000086619	25	25	48	23	22	26	43	30	28	22	26	26	32	36	41	36	20	21	16	4	44	28	51	26	50	46	46	44	25	24	16	24	18	12	14	39	41	16	51	33	24	41	34	10	22	16	28	35
ZFAND6	ENSG00000086666	14	46	34	24	35	24	37	44	36	24	38	62	19	26	32	20	20	62	7	16	27	28	22	24	33	38	30	45	46	14	38	28	24	12	16	26	53	44	58	49	20	32	35	28	22	16	42	32
HSD17B2	ENSG00000086696	16	12	26	40	18	10	28	22	14	18	32	18	16	17	20	16	6	34	32	12	23	18	32	30	36	32	42	38	31	10	30	18	12	10	18	48	32	25	36	17	16	16	23	18	28	24	10	17
TXLNG	ENSG00000086712	10	47	15	21	21	14	20	30	40	38	12	16	18	16	8	32	36	28	8	16	26	25	20	12	19	18	9	17	10	23	16	14	8	2	14	28	56	16	32	10	16	9	4	16	18	22	11	26
PPEF1	ENSG00000086717	29	18	16	12	6	20	25	18	22	12	16	10	2	14	16	12	2	32	13	8	26	20	23	23	30	20	17	28	18	14	12	18	14	4	20	19	29	18	23	18	15	23	6	7	12	16	9	18
LAT2	ENSG00000086730	14	11	22	18	17	20	17	34	16	12	14	18	4	20	8	8	17	8	24	14	18	8	13	14	25	30	16	33	29	6	27	14	17	12	24	8	33	24	32	12	2	21	10	20	13	13	22	18
HUWE1	ENSG00000086758	85	102	85	94	96	103	150	136	143	93	103	113	75	90	84	87	91	103	91	82	78	112	113	108	173	133	77	140	130	74	119	90	80	78	133	109	214	112	116	95	55	126	38	56	74	74	70	78
ZW10	ENSG00000086827	11	10	11	6	14	6	25	11	12	14	8	12	18	20	4	19	2	6	4	2	14	4	14	9	13	7	18	8	24	11	9	5	4	4	9	14	15	10	18	8	6	12	4	5	6	16	0	20
ALG9	ENSG00000086848	28	23	28	16	8	17	9	24	18	10	14	19	8	6	15	24	10	14	26	8	24	17	27	34	28	20	29	22	7	8	20	8	12	5	12	23	20	15	30	10	14	10	10	16	4	10	10	16
MYBPC2	ENSG00000086967	18	4	37	18	17	17	13	17	18	13	33	16	14	14	7	14	22	4	11	13	21	10	17	19	23	31	19	46	17	17	21	8	12	19	24	48	43	24	20	11	25	12	9	5	37	15	14	21
NOX4	ENSG00000086991	18	4	13	22	16	15	17	19	14	12	26	19	18	11	12	11	16	14	8	16	26	19	26	20	32	14	19	18	26	6	29	6	26	2	2	29	22	16	27	11	10	18	14	12	8	18	10	6
ACOX3	ENSG00000087008	12	6	24	14	4	22	14	18	20	7	19	16	14	18	15	14	14	16	24	8	15	20	20	16	32	20	16	17	8	19	12	10	17	20	19	38	59	7	11	16	8	15	10	18	15	14	7	18
MTMR2	ENSG00000087053	47	46	38	37	40	40	40	58	44	46	40	46	26	26	40	59	29	40	20	37	56	26	31	52	74	51	37	51	55	23	42	43	35	18	13	55	56	28	57	26	26	36	27	34	28	44	14	29
PPP1R15A	ENSG00000087074	10	0	18	14	16	8	16	32	18	16	22	4	8	8	6	8	12	12	14	18	4	10	16	12	14	10	6	20	22	6	4	8	4	6	12	11	18	14	16	13	12	4	4	8	21	12	7	15
HSD17B14	ENSG00000087076	5	2	6	14	8	4	23	10	4	10	18	10	9	7	2	14	10	25	10	2	9	8	8	6	14	24	24	13	5	6	18	0	12	7	21	14	22	24	4	10	6	3	2	1	18	9	12	9
TRIP6	ENSG00000087077	6	2	7	12	4	4	4	10	12	8	6	16	0	10	16	2	10	6	8	8	8	6	13	18	6	2	8	4	14	4	6	4	0	10	10	14	8	17	8	3	0	9	3	6	6	1	0	9
ACHE	ENSG00000087085	19	10	12	7	4	2	6	8	6	2	12	4	6	6	6	8	10	8	22	12	12	5	21	9	10	12	12	20	17	12	4	16	14	20	19	18	14	10	16	2	9	12	6	10	14	2	14	5
FTL	ENSG00000087086	130	476	638	352	394	430	511	1448	406	592	392	860	404	592	210	494	510	434	204	772	140	256	438	306	714	600	210	862	394	566	572	450	454	378	612	184	1298	402	810	802	364	510	260	696	276	530	740	451
SRRT	ENSG00000087087	10	7	24	34	22	22	18	39	44	36	15	40	12	12	22	3	18	30	43	23	14	26	32	13	30	34	13	40	16	8	34	12	16	24	26	17	54	24	37	24	18	23	6	25	16	34	29	14
BAX	ENSG00000087088	5	8	5	2	18	8	10	12	19	9	12	10	2	16	0	10	4	6	10	9	11	9	8	4	14	20	10	14	8	4	8	12	25	6	4	8	26	13	20	17	10	20	4	12	14	4	7	10
NLK	ENSG00000087095	12	20	21	34	12	27	30	27	14	29	34	22	17	24	10	10	18	26	7	4	14	20	25	15	36	48	18	27	16	18	24	20	10	10	14	16	52	14	40	14	2	23	6	10	12	6	22	4
PIGS	ENSG00000087111	26	16	38	19	21	20	22	38	24	29	18	22	10	38	22	32	18	13	16	24	36	21	26	38	49	20	28	18	30	8	58	22	20	22	21	35	34	32	42	33	18	16	10	15	21	30	16	28
ADAMTS2	ENSG00000087116	15	9	35	18	20	13	57	16	12	21	16	32	24	27	16	10	25	16	46	14	42	19	37	43	58	40	18	29	20	25	26	26	28	16	42	25	59	39	38	33	23	25	20	13	36	20	31	34
TMPRSS11E	ENSG00000087128	12	0	4	14	8	12	8	4	27	10	6	15	20	8	6	8	16	10	16	1	17	12	2	8	8	8	8	10	4	6	10	0	10	4	4	8	9	6	8	6	0	12	2	4	2	2	6	8
ATXN7L3	ENSG00000087152	14	4	32	18	28	9	25	46	18	28	30	24	16	10	10	6	12	10	11	16	27	14	18	17	26	22	24	42	14	6	27	10	17	27	18	14	52	28	19	19	28	20	10	16	10	9	11	12
PGS1	ENSG00000087157	16	14	21	12	11	8	22	28	10	19	6	24	14	5	12	4	16	15	16	14	22	10	20	16	22	10	27	23	9	7	21	9	27	8	28	23	22	11	25	12	14	30	12	10	4	19	8	24
PSMC5	ENSG00000087191	8	13	7	12	26	26	30	14	20	14	28	38	2	7	4	18	16	19	8	8	20	11	25	13	21	9	15	12	15	16	12	4	14	28	20	8	40	24	33	14	2	16	4	2	12	16	21	17
UIMC1	ENSG00000087206	10	27	27	28	44	28	43	55	22	37	26	18	27	41	15	21	29	20	15	47	39	21	16	36	42	61	37	30	36	14	56	22	14	15	22	27	58	28	60	46	14	43	10	22	22	18	18	16
CETP	ENSG00000087237	17	15	20	14	14	16	2	19	7	24	17	18	6	12	8	4	11	6	11	8	21	9	20	20	18	17	9	22	8	7	13	4	11	8	7	16	22	9	13	9	4	15	10	4	11	6	10	6
MMP2	ENSG00000087245	7	14	25	16	7	10	28	13	30	16	10	16	14	13	22	10	8	5	19	14	19	8	4	6	28	20	18	24	40	11	17	9	18	8	25	32	22	26	14	13	10	14	19	7	20	16	9	22
MT3	ENSG00000087250	2	0	10	0	2	4	4	0	4	2	14	6	0	0	0	6	0	2	0	6	4	0	2	16	10	0	14	0	5	7	0	6	2	2	0	10	8	0	0	0	2	6	6	3	0	6	10	10
LPCAT2	ENSG00000087253	16	14	25	8	20	14	11	23	12	17	15	9	10	22	17	15	20	16	12	12	7	13	17	14	41	20	22	17	22	15	12	19	4	18	18	17	31	22	12	16	13	16	14	8	14	6	5	8
GNAO1	ENSG00000087258	26	30	68	34	32	33	64	54	18	44	33	41	19	45	36	32	27	21	49	28	39	49	42	44	76	44	40	63	44	33	54	42	36	25	56	58	85	58	56	32	26	49	29	20	44	38	43	57
OGFOD1	ENSG00000087263	9	7	30	17	6	29	24	23	16	7	33	14	4	15	29	7	16	18	13	16	22	18	7	30	25	12	30	10	16	16	18	12	4	11	8	6	33	13	33	12	11	16	16	18	23	12	16	12
SH3BP2	ENSG00000087266	47	32	50	46	36	40	107	48	34	50	25	71	28	46	27	48	34	68	60	45	73	35	66	52	104	66	55	68	40	39	61	59	55	46	75	38	75	59	65	44	48	46	34	32	39	22	56	41
NOP14	ENSG00000087269	10	14	32	6	9	11	20	48	23	20	21	16	12	5	10	6	20	4	10	18	21	15	14	11	22	15	7	28	9	9	23	18	18	10	16	12	22	18	25	8	18	15	3	0	19	8	8	6
ADD1	ENSG00000087274	55	44	76	85	91	74	105	138	80	74	78	92	63	72	51	44	84	62	39	24	84	57	84	51	96	74	53	94	85	52	54	54	62	40	79	58	131	61	104	60	50	40	22	44	63	91	57	40
L2HGDH	ENSG00000087299	12	10	12	29	20	6	20	44	16	12	15	19	5	14	22	14	14	21	16	4	24	27	7	16	15	22	14	18	6	10	29	10	17	0	14	18	44	12	19	17	11	18	3	16	6	14	4	9
TXNDC16	ENSG00000087301	20	5	26	12	15	15	13	12	20	26	13	13	22	24	17	14	32	32	16	12	10	21	14	21	30	19	21	17	18	8	16	14	7	6	5	18	22	26	23	10	12	24	24	14	13	20	6	9
RTRAF	ENSG00000087302	20	36	18	22	24	33	25	76	16	34	32	26	30	24	43	32	18	17	21	32	42	18	22	22	49	30	28	48	24	22	14	12	14	6	12	38	56	35	51	28	16	33	11	21	24	10	20	44
NID2	ENSG00000087303	16	21	34	9	13	12	9	22	14	18	16	9	8	18	15	4	10	11	15	9	30	13	20	10	27	19	4	14	16	8	26	12	25	11	23	16	39	10	24	14	14	15	12	11	20	16	17	14
GMCL1	ENSG00000087338	8	35	6	6	10	21	12	40	20	9	47	12	6	18	4	19	17	25	6	10	18	29	23	16	18	24	18	19	15	12	13	8	19	21	10	24	39	11	18	26	12	18	12	3	10	9	20	10
SF3B2	ENSG00000087365	42	32	52	40	34	47	48	96	64	47	44	75	48	41	44	26	42	44	38	39	42	42	30	46	89	64	49	81	30	28	52	44	41	22	27	34	94	39	53	51	44	53	18	22	20	47	61	50
KLHL42	ENSG00000087448	20	17	27	12	6	12	18	22	22	17	14	32	14	23	6	21	12	18	12	14	26	8	20	8	42	30	20	23	12	4	32	8	22	14	16	19	28	14	20	12	11	19	11	12	16	14	13	36
GNAS	ENSG00000087460	78	124	145	154	204	158	146	428	203	267	242	250	98	157	110	103	158	222	101	132	81	129	111	104	190	196	115	270	132	194	154	114	124	86	167	103	496	158	281	183	93	157	99	165	119	122	144	157
DNM1L	ENSG00000087470	24	28	36	62	36	22	33	40	32	24	14	15	30	29	25	29	34	24	13	22	32	16	41	16	51	39	30	59	31	22	31	11	16	14	16	24	91	23	36	28	20	18	16	28	18	25	19	20
PTHLH	ENSG00000087494	6	2	6	8	8	2	10	4	4	2	2	12	10	0	9	4	8	8	18	2	14	14	6	12	20	10	6	2	6	7	12	6	14	7	8	8	20	2	7	8	10	2	4	10	12	8	4	4
PHACTR3	ENSG00000087495	32	7	22	14	14	18	20	26	23	12	28	22	13	10	33	12	10	18	15	18	41	24	18	15	26	30	18	25	25	11	35	15	18	18	36	35	49	34	37	21	14	11	20	16	20	18	12	10
ERGIC2	ENSG00000087502	12	30	6	9	18	45	17	25	22	8	12	18	28	20	16	13	13	19	20	14	18	20	30	6	30	8	24	13	21	14	15	13	8	7	7	18	35	11	20	14	14	22	8	18	14	15	18	11
TFAP2C	ENSG00000087510	14	14	22	13	4	12	16	6	24	16	8	8	6	6	6	7	19	8	10	2	16	16	26	14	18	12	21	19	16	8	15	6	6	3	16	11	18	19	14	17	6	16	4	10	10	12	21	18
AURKA	ENSG00000087586	9	7	8	4	17	4	24	14	8	14	6	10	14	12	12	14	17	12	15	6	12	12	17	12	29	28	8	10	8	5	21	9	17	4	6	16	34	14	22	10	2	4	7	4	4	8	2	4
CASS4	ENSG00000087589	18	2	14	14	8	14	28	30	11	12	30	15	10	12	22	10	10	10	10	21	20	12	18	9	50	26	14	24	15	5	12	14	22	13	12	4	20	18	18	22	6	12	6	12	8	18	11	10
PIR	ENSG00000087842	8	7	18	10	2	7	3	18	4	1	10	8	6	6	4	8	4	11	6	10	8	10	20	8	28	23	14	14	11	12	10	3	6	4	4	10	6	12	10	6	12	23	8	5	2	8	5	10
AAMDC	ENSG00000087884	0	4	0	1	12	8	1	1	6	2	0	6	2	2	0	2	0	16	8	4	6	5	12	0	8	4	8	4	1	3	8	4	8	0	4	0	0	8	8	1	4	4	3	4	0	2	0	4
RFX2	ENSG00000087903	22	16	21	12	12	15	42	26	34	23	23	33	30	12	18	28	6	21	23	12	34	30	32	37	37	38	44	53	26	14	21	20	27	17	32	28	48	23	44	21	12	29	8	14	30	11	32	26
METTL2A	ENSG00000087995	7	14	24	8	12	7	13	15	14	13	18	23	10	16	26	6	12	24	19	6	22	25	12	33	32	28	11	36	24	14	25	8	20	4	23	28	27	14	34	20	10	26	14	16	24	12	14	25
SULT2B1	ENSG00000088002	5	2	4	6	8	4	10	5	6	4	11	22	10	11	4	11	6	13	8	5	20	10	9	4	14	28	10	21	10	4	10	14	10	9	14	26	28	13	12	8	8	6	20	0	6	8	10	10
ALG6	ENSG00000088035	6	42	26	8	14	6	16	54	16	13	19	24	10	26	26	2	25	16	15	8	12	16	24	13	32	24	14	28	9	4	11	16	26	4	2	8	17	3	18	8	12	14	27	11	12	8	7	16
CNOT3	ENSG00000088038	15	8	20	11	26	14	36	33	36	8	13	26	10	19	18	20	26	28	21	31	24	14	28	19	35	40	26	32	12	22	32	21	16	17	32	24	66	35	26	23	24	34	14	12	16	22	17	27
GP6	ENSG00000088053	10	17	4	4	24	10	9	2	6	6	8	15	12	4	3	2	8	6	13	2	6	6	15	10	16	10	14	2	13	19	14	5	6	4	15	17	15	4	19	6	15	10	2	4	0	10	12	5
PTPN4	ENSG00000088179	38	38	46	39	46	34	64	94	55	67	53	54	40	58	47	82	49	46	17	51	42	44	52	46	66	74	48	37	46	35	56	38	20	12	20	40	73	45	81	54	38	50	29	33	38	44	42	38
DDX18	ENSG00000088205	43	45	29	26	53	46	64	82	48	62	34	46	30	50	30	40	38	32	22	52	45	36	40	37	58	49	22	50	20	23	48	16	17	22	34	30	71	37	61	55	20	36	20	33	32	36	28	24
KHSRP	ENSG00000088247	12	24	36	12	26	48	39	61	34	19	21	42	18	30	24	10	31	19	34	20	31	18	22	31	26	33	22	58	24	28	24	22	24	9	37	18	49	24	82	24	21	25	12	30	36	2	24	28
GNA11	ENSG00000088256	16	3	18	6	15	8	10	12	6	9	16	2	6	9	8	4	12	12	12	0	10	8	8	14	20	12	10	16	11	8	24	16	14	7	14	17	22	12	15	9	28	4	8	18	6	20	6	12
ASAP3	ENSG00000088280	22	22	32	14	10	12	28	33	14	20	21	11	8	7	13	27	8	36	16	16	24	12	26	24	35	30	28	40	45	18	30	17	24	14	34	35	26	17	24	20	20	22	10	22	16	12	20	34
EDEM2	ENSG00000088298	6	4	15	5	2	10	3	27	14	4	8	8	5	12	4	4	3	2	12	2	6	6	2	15	6	4	9	16	5	10	2	6	8	4	8	6	12	6	14	6	14	6	6	2	3	10	10	7
DNMT3B	ENSG00000088305	17	17	46	29	16	26	26	12	24	15	28	16	16	17	26	18	23	33	37	17	40	31	24	22	46	30	16	37	25	12	24	14	14	19	17	40	36	38	26	25	21	48	28	24	29	22	12	35
REM1	ENSG00000088320	2	4	4	4	6	4	3	6	6	8	2	0	0	0	0	4	2	6	7	0	4	5	12	2	7	1	6	7	11	2	10	4	4	2	6	10	12	10	0	0	2	2	6	8	0	1	4	8
TPX2	ENSG00000088325	26	15	12	11	9	19	24	19	31	31	9	8	6	13	16	11	6	14	10	8	26	8	14	21	25	6	20	15	6	9	20	10	19	10	8	19	22	13	13	12	16	10	8	7	14	15	11	10
FER1L4	ENSG00000088340	50	21	52	22	24	16	56	33	24	11	40	32	12	48	18	23	23	41	40	38	48	34	54	41	77	40	38	41	47	30	58	32	35	15	38	64	82	41	47	40	35	35	14	26	44	29	35	56
PDRG1	ENSG00000088356	2	4	8	4	5	5	0	4	3	4	6	2	2	10	2	1	2	0	0	10	4	2	2	2	7	4	8	8	4	8	2	0	2	2	4	3	8	2	10	6	2	8	1	2	5	4	10	0
EPB41L1	ENSG00000088367	20	37	53	29	31	44	47	57	11	26	45	40	32	35	12	23	40	29	62	26	43	53	43	41	81	45	39	53	33	27	58	35	50	41	52	51	70	54	47	31	27	40	8	22	25	40	26	45
SLC15A1	ENSG00000088386	16	13	22	13	19	36	36	15	12	4	23	17	6	14	19	10	13	10	21	12	40	21	25	11	39	22	13	24	20	12	42	16	19	12	3	12	14	18	24	26	18	16	13	10	14	12	8	18
DOCK9	ENSG00000088387	36	48	73	68	60	56	79	89	102	48	43	59	51	69	70	45	48	51	49	15	89	65	61	63	94	68	67	68	55	39	54	27	36	36	57	70	88	57	99	75	77	49	41	34	26	46	43	41
ANKRD10	ENSG00000088448	36	27	23	18	16	17	20	30	30	26	9	28	26	14	15	42	2	34	21	6	30	18	16	16	26	8	21	34	12	10	28	8	6	15	8	24	18	10	38	13	15	19	12	20	12	7	8	19
TGDS	ENSG00000088451	10	2	12	3	14	6	9	7	14	21	10	6	11	2	10	3	2	6	0	10	12	7	4	4	13	14	4	6	9	5	3	4	6	0	8	8	16	4	13	4	2	21	4	7	4	5	10	2
DOCK3	ENSG00000088538	34	29	22	30	37	31	54	21	39	24	54	39	30	34	23	27	38	32	61	31	43	25	41	36	49	58	27	17	21	15	45	29	36	10	36	44	47	70	44	19	19	54	27	29	21	23	37	53
C3orf18	ENSG00000088543	12	6	14	8	13	6	13	4	12	9	12	10	5	16	14	6	6	12	16	6	6	8	21	8	20	14	0	6	10	6	6	10	4	18	18	9	9	18	14	24	12	16	8	9	8	2	7	15
COQ9	ENSG00000088682	8	15	11	4	3	13	14	12	8	16	12	4	4	20	16	8	6	6	14	12	19	16	16	17	6	8	2	18	10	17	21	7	14	3	10	17	30	4	9	8	6	16	8	4	11	6	8	15
TMEM40	ENSG00000088726	4	12	2	14	6	7	16	29	5	21	18	11	3	14	6	12	16	21	10	10	14	12	6	14	29	36	7	18	0	10	8	8	10	5	15	18	42	14	26	5	2	12	12	4	4	6	1	18
KIF9	ENSG00000088727	7	4	28	24	12	31	31	19	16	34	6	18	13	9	12	2	5	10	30	10	24	23	15	14	28	12	19	12	14	13	12	19	20	6	22	24	17	26	28	18	2	21	14	11	25	8	5	22
ARHGAP28	ENSG00000088756	29	30	20	17	22	36	44	58	24	39	12	38	25	26	37	36	38	38	31	18	52	29	48	21	55	33	37	32	35	16	36	18	16	33	21	62	80	24	46	20	12	21	25	24	32	31	20	23
CRLS1	ENSG00000088766	22	13	8	7	0	2	6	2	7	0	13	1	7	10	14	8	4	12	2	0	8	6	4	2	4	9	10	2	10	3	6	0	2	0	10	2	3	4	6	0	2	2	0	4	4	4	4	6
DEFB127	ENSG00000088782	1	2	2	1	0	2	4	0	0	1	0	2	2	2	0	0	4	0	5	0	2	2	0	0	2	0	0	0	6	0	1	0	0	2	0	2	2	2	0	0	0	0	6	0	2	0	2	0
PPP1R13B	ENSG00000088808	30	18	66	16	29	18	56	58	28	28	44	26	10	30	21	17	29	31	16	20	42	12	40	41	47	44	24	34	41	18	43	18	28	28	40	44	64	46	36	32	38	31	28	19	37	16	33	46
ATRN	ENSG00000088812	26	26	39	29	20	14	28	25	62	27	15	36	34	10	33	28	15	16	33	19	46	38	20	36	55	39	52	26	41	22	34	17	24	20	14	30	58	49	22	16	23	21	10	32	20	31	28	28
SMOX	ENSG00000088826	21	26	12	16	17	9	40	15	8	25	10	26	6	13	8	22	10	12	18	6	17	11	17	24	24	25	10	27	10	8	15	13	11	6	22	30	48	14	32	24	14	8	8	12	11	3	10	26
SIGLEC1	ENSG00000088827	6	10	34	22	34	20	34	18	26	12	16	31	14	39	8	20	24	23	36	12	42	20	25	22	40	14	31	32	30	27	38	25	18	17	26	26	64	35	34	10	13	16	2	12	16	20	12	28
FKBP1A	ENSG00000088832	22	30	34	32	20	46	44	56	52	35	58	56	52	34	12	34	46	41	18	36	38	25	38	20	60	46	30	62	38	32	24	23	22	27	52	28	122	25	85	66	28	32	28	56	25	30	24	38
NSFL1C	ENSG00000088833	17	12	16	20	28	20	20	23	18	18	21	22	9	39	12	14	7	27	32	12	26	13	21	26	36	38	13	22	16	18	31	8	10	9	14	16	43	22	31	12	25	24	11	22	8	20	18	23
SLC4A11	ENSG00000088836	6	6	23	9	10	10	20	8	11	12	13	7	8	18	8	4	10	12	9	2	28	10	13	19	36	12	9	8	10	12	14	12	15	20	17	17	20	13	14	17	4	14	8	6	9	12	16	12
DNAAF9	ENSG00000088854	34	18	41	43	26	25	49	28	11	24	31	29	18	39	23	25	20	36	32	9	36	34	24	16	34	46	24	24	28	28	33	19	42	9	33	24	64	35	53	10	31	32	24	34	35	14	17	27
ZNF343	ENSG00000088876	11	1	14	21	9	7	22	10	8	7	22	21	13	19	4	10	8	21	8	0	14	9	8	14	37	10	14	8	24	2	20	14	25	8	10	20	26	14	27	14	12	10	8	6	9	12	26	6
EBF4	ENSG00000088881	14	16	14	4	6	2	17	10	18	10	8	15	3	18	11	11	0	8	14	10	4	6	10	18	35	7	15	16	28	6	10	16	20	5	8	16	18	20	14	8	10	14	8	8	18	4	12	11
CPXM1	ENSG00000088882	4	4	15	9	10	10	11	12	6	15	5	18	2	11	2	4	0	12	12	8	10	4	10	4	8	10	8	14	7	6	13	9	10	8	7	8	19	10	9	10	2	4	6	0	3	5	12	12
MAVS	ENSG00000088888	26	32	14	24	32	33	66	54	50	20	48	46	36	36	32	16	28	61	53	16	28	38	44	38	51	44	46	46	22	18	58	17	42	28	48	17	70	56	40	41	8	29	28	22	20	28	34	44
LZTS3	ENSG00000088899	2	8	20	0	21	6	18	18	6	12	12	14	8	12	12	8	8	16	6	14	24	6	12	11	14	18	8	12	8	0	10	4	26	10	16	6	14	6	10	6	6	16	8	6	13	10	8	22
F11	ENSG00000088926	4	2	6	8	14	18	14	19	15	5	8	29	11	19	19	15	14	8	16	0	8	5	16	26	16	16	10	12	14	6	12	7	17	4	8	18	17	10	21	11	12	24	8	16	14	0	0	0
XRN2	ENSG00000088930	18	39	41	32	41	53	36	82	56	42	66	26	26	12	30	21	13	23	25	20	34	20	21	22	45	38	35	21	22	28	45	17	20	16	34	15	72	20	65	30	24	26	21	18	28	31	31	33
KIZ	ENSG00000088970	39	15	20	10	23	12	24	16	11	9	14	16	12	14	8	18	8	22	12	23	31	38	26	24	26	20	24	22	14	2	28	18	14	12	17	22	29	16	33	9	12	15	12	10	12	12	19	24
DYNLL1	ENSG00000088986	15	34	22	18	14	24	46	28	24	63	9	24	16	26	14	28	20	8	12	24	25	12	20	8	26	34	6	54	30	25	32	18	16	18	32	8	60	26	67	32	20	28	18	19	14	22	22	24
TESC	ENSG00000088992	11	2	5	8	11	8	5	13	4	5	10	13	12	18	12	3	6	5	10	12	13	8	8	12	13	10	12	9	8	6	17	6	4	9	6	11	22	10	9	14	4	16	6	10	1	4	6	13
SNX5	ENSG00000089006	36	43	20	10	30	34	46	58	33	43	46	49	25	28	26	18	36	46	18	33	34	28	38	34	55	30	13	70	26	7	37	24	16	32	36	23	78	34	45	42	29	38	18	33	10	29	56	16
RPL6	ENSG00000089009	54	226	148	152	254	244	151	514	204	236	260	258	158	294	100	161	152	224	88	265	112	106	126	144	150	174	102	390	178	192	226	90	154	110	140	64	359	120	376	267	126	174	112	190	84	192	202	174
SIRPG	ENSG00000089012	6	12	16	12	6	6	10	12	8	14	6	2	4	14	12	8	7	9	16	4	16	8	12	8	20	26	14	16	4	13	5	12	14	0	10	8	20	8	11	8	10	5	6	12	10	2	8	4
MAPKAPK5	ENSG00000089022	49	16	53	23	16	18	51	38	36	68	17	36	29	26	18	48	28	35	26	18	60	29	28	35	59	27	27	34	26	22	66	22	22	20	24	46	41	36	45	22	32	57	18	31	39	20	31	22
P2RX7	ENSG00000089041	6	13	6	6	9	27	5	21	7	11	16	14	6	6	12	1	6	18	14	10	21	16	12	18	30	31	12	18	33	2	10	10	28	8	12	18	16	14	22	10	6	25	4	6	6	4	24	16
ESF1	ENSG00000089048	2	18	20	17	27	10	38	47	31	38	16	20	18	24	12	6	20	17	8	14	28	26	35	5	14	20	18	24	17	6	27	18	17	8	14	25	28	25	34	23	12	6	14	14	6	16	12	6
RBBP9	ENSG00000089050	10	12	6	6	16	6	28	2	9	6	10	16	6	6	8	12	12	16	10	8	22	10	12	8	6	21	2	8	8	2	4	6	6	3	15	8	27	12	16	6	18	11	8	8	10	6	4	10
ANAPC5	ENSG00000089053	38	36	28	28	52	31	45	58	93	42	43	64	48	44	32	31	57	32	30	20	50	40	48	45	91	50	23	65	26	32	65	33	12	22	24	28	100	34	47	33	24	26	26	30	22	33	28	34
SLC23A2	ENSG00000089057	29	20	14	18	28	18	40	12	14	25	17	26	21	18	14	23	20	14	25	6	49	17	37	22	40	45	23	25	30	14	54	16	11	12	19	24	41	23	28	15	20	22	16	20	39	12	17	20
SLC8B1	ENSG00000089060	8	8	26	20	14	21	27	8	39	11	14	31	8	25	19	26	24	16	24	32	34	23	15	18	35	23	14	36	17	12	11	9	31	23	39	25	24	14	44	16	24	21	14	10	14	10	10	37
TMEM230	ENSG00000089063	8	16	16	28	20	18	12	48	29	21	16	26	14	11	16	0	20	12	12	20	12	17	16	14	26	22	22	42	17	14	23	7	10	5	16	8	33	16	33	27	8	30	10	22	14	29	20	30
DZANK1	ENSG00000089091	22	15	34	32	32	18	28	28	28	14	21	14	21	6	14	18	15	24	32	13	28	29	24	24	47	36	24	10	25	18	35	22	16	11	15	26	32	31	42	34	18	40	20	20	20	12	21	23
KDM2B	ENSG00000089094	49	24	54	22	18	38	45	41	38	29	28	40	30	41	13	29	14	29	32	25	55	22	30	39	69	46	33	44	31	25	34	25	26	14	40	52	90	52	72	19	30	27	16	20	36	22	36	44
CFAP61	ENSG00000089101	30	16	28	26	38	49	41	52	21	26	14	25	28	17	19	26	37	39	38	20	41	27	35	29	48	43	37	34	32	6	45	38	23	20	24	24	52	56	27	17	25	45	28	9	29	33	8	28
LHX5	ENSG00000089116	5	0	2	6	2	10	2	8	2	8	2	10	6	8	6	2	9	8	6	2	6	4	11	4	10	16	5	12	6	2	16	4	6	6	12	5	23	6	9	7	8	16	6	8	2	4	6	8
TASP1	ENSG00000089123	10	10	19	2	8	20	15	13	12	10	22	29	8	8	10	12	11	29	8	10	16	18	7	10	11	16	13	17	12	2	16	6	7	10	19	14	18	11	17	5	24	12	16	4	13	8	12	9
OAS1	ENSG00000089127	36	20	58	66	57	44	65	82	50	28	33	53	22	33	29	30	32	42	52	19	78	52	59	50	99	57	48	70	32	39	42	73	43	34	22	63	80	42	70	35	30	41	45	36	42	31	36	71
GCN1	ENSG00000089154	47	34	48	52	32	34	47	56	44	30	56	33	41	29	25	24	45	42	49	14	49	34	69	63	86	52	57	37	27	18	44	38	30	40	53	40	82	37	43	60	36	32	25	30	35	48	33	40
RPLP0	ENSG00000089157	56	128	128	128	212	162	102	394	196	206	140	266	86	200	58	104	112	140	68	224	68	68	86	112	142	82	75	336	131	140	157	48	154	108	116	62	322	120	282	190	88	138	54	174	84	155	158	146
PXN	ENSG00000089159	37	26	23	14	14	20	29	44	33	9	15	16	14	28	9	21	18	7	31	16	25	23	19	28	42	32	20	30	19	28	18	23	24	14	25	28	48	21	50	22	22	14	12	21	16	14	18	30
SIRT4	ENSG00000089163	3	2	10	6	7	8	2	8	0	8	2	2	2	8	10	2	8	2	6	3	2	0	2	4	2	0	2	6	5	5	6	0	4	4	4	14	8	2	11	6	9	3	3	4	2	0	0	2
RPH3A	ENSG00000089169	59	38	53	27	22	77	68	57	29	24	42	56	25	35	33	22	45	54	46	14	43	35	70	28	93	59	34	50	42	34	37	24	32	28	51	39	69	47	57	28	30	42	26	32	29	24	12	22
KIF16B	ENSG00000089177	22	31	24	26	24	59	38	57	19	34	20	58	17	34	30	36	24	24	19	20	54	30	52	27	38	38	34	52	52	12	36	36	25	24	19	31	27	25	30	18	16	30	15	17	20	30	16	17
TRMT6	ENSG00000089195	19	15	26	14	9	5	30	32	21	15	24	18	10	13	8	24	24	14	11	2	36	16	10	14	21	4	21	20	18	18	26	12	8	14	6	16	21	16	16	18	8	15	12	14	21	6	10	10
CHGB	ENSG00000089199	11	24	6	9	12	4	18	4	0	8	12	2	4	20	18	2	7	16	10	6	32	12	18	8	18	13	16	28	12	13	11	7	16	12	10	12	14	27	18	8	2	15	10	16	17	13	14	20
PEBP1	ENSG00000089220	16	2	12	6	4	12	8	55	34	14	8	30	6	20	8	9	6	25	16	20	0	10	14	12	12	12	10	16	14	12	21	6	6	5	13	6	31	14	8	20	4	8	6	2	12	28	14	12
TBX5	ENSG00000089225	11	16	18	8	13	6	24	13	20	14	12	16	16	20	6	12	14	10	12	10	12	8	14	22	26	24	20	24	18	10	25	14	14	12	16	16	27	28	25	20	8	25	14	18	6	11	7	18
BRAP	ENSG00000089234	6	18	15	24	12	20	20	38	12	12	20	32	10	32	22	12	14	32	26	10	35	21	17	14	40	9	26	40	20	20	24	14	14	8	18	20	23	7	22	16	14	8	2	30	16	19	18	7
ERP29	ENSG00000089248	8	10	23	18	32	21	17	44	28	20	12	12	12	14	24	14	4	22	10	28	6	14	28	14	17	9	8	44	31	12	22	12	16	26	12	14	34	32	20	20	13	30	12	30	14	12	24	18
NOS1	ENSG00000089250	40	19	57	39	54	50	89	45	72	40	32	54	40	39	17	25	42	40	71	20	95	52	62	69	113	87	50	87	51	25	87	43	37	46	76	73	113	93	72	54	38	43	41	31	51	36	49	65
FUS	ENSG00000089280	28	20	20	74	42	58	60	81	73	49	26	44	25	60	46	49	41	43	56	30	63	41	36	33	110	78	37	51	29	24	47	25	30	27	41	30	70	53	63	48	48	47	33	24	32	28	32	49
IGBP1	ENSG00000089289	10	24	17	17	6	21	13	25	17	24	14	24	14	22	12	6	8	6	14	15	16	7	11	10	14	12	14	11	24	18	19	3	16	8	8	10	24	17	32	14	3	21	11	14	6	20	22	8
FXYD5	ENSG00000089327	10	34	45	26	14	62	45	68	68	49	22	62	42	36	18	35	30	37	26	22	18	23	36	38	48	43	20	51	36	26	38	25	27	42	41	32	115	27	52	32	42	28	21	22	18	28	38	28
ZNF302	ENSG00000089335	10	42	25	22	22	20	12	18	20	16	8	13	9	10	14	15	6	20	20	24	10	10	14	6	15	16	14	22	24	10	4	8	4	14	14	8	12	12	17	8	18	22	28	10	4	12	9	24
GRAMD1A	ENSG00000089351	25	5	26	26	6	10	37	38	27	31	15	39	14	20	22	29	26	20	32	6	22	20	18	25	28	22	26	50	20	4	25	35	24	18	22	26	35	27	43	26	18	45	5	17	22	22	32	16
FXYD3	ENSG00000089356	2	1	4	10	2	0	4	11	4	4	9	3	8	6	9	4	6	2	14	0	9	2	13	6	12	1	8	6	14	10	9	11	6	4	15	6	13	7	6	8	5	14	1	8	15	12	2	27
HEPH	ENSG00000089472	52	23	51	22	26	23	27	26	40	32	36	21	10	33	26	20	42	36	3	11	55	37	32	27	71	31	36	66	32	22	38	24	34	24	26	48	54	42	32	14	13	24	22	9	27	15	16	24
CDIP1	ENSG00000089486	8	8	20	16	16	14	30	21	8	16	24	20	8	10	10	10	20	21	14	5	18	2	14	14	26	18	21	30	22	23	10	9	14	12	19	19	36	13	28	8	16	24	6	12	16	21	12	16
CMTM1	ENSG00000089505	1	6	0	2	2	3	6	6	0	4	9	6	2	2	2	0	2	3	4	2	4	4	2	0	3	4	2	5	0	7	3	2	4	2	0	3	8	4	4	8	0	1	2	0	2	4	4	3
KCNH4	ENSG00000089558	11	7	18	17	30	17	35	14	9	14	22	15	6	11	12	6	21	15	31	14	20	14	8	12	27	18	23	20	23	6	35	21	16	8	32	23	10	18	18	6	12	26	15	9	19	19	18	21
GANAB	ENSG00000089597	24	28	28	38	28	20	32	38	70	18	26	52	18	20	22	12	14	16	44	22	34	22	21	30	61	34	25	36	24	12	43	6	31	22	30	34	44	36	40	8	14	26	16	8	13	8	22	44
GMIP	ENSG00000089639	17	8	43	16	22	22	31	78	42	12	19	22	24	46	10	20	26	14	18	8	26	8	19	31	30	32	15	34	10	38	12	30	24	21	35	31	34	20	31	29	34	16	14	25	9	16	15	14
RBM41	ENSG00000089682	32	39	32	22	24	38	40	52	30	30	42	39	24	32	30	34	32	39	46	18	47	41	33	22	66	36	34	40	34	17	47	27	28	14	32	34	40	38	41	18	22	29	12	11	26	16	12	40
BIRC5	ENSG00000089685	18	6	10	4	6	2	14	9	16	4	10	10	2	8	3	10	2	4	6	6	8	2	12	2	12	18	12	20	6	2	13	16	13	7	12	4	18	10	16	10	6	3	4	6	16	6	10	20
LAG3	ENSG00000089692	12	6	6	10	16	6	11	4	10	16	10	18	11	11	4	1	12	2	16	6	21	4	6	10	30	15	6	8	18	2	15	12	8	11	14	12	18	8	12	2	8	14	3	8	7	12	2	6
MLF2	ENSG00000089693	10	18	8	6	18	28	26	28	24	18	22	14	12	12	6	20	18	26	19	8	23	14	22	20	30	18	34	18	14	8	26	6	10	12	24	14	26	16	16	18	12	12	4	12	14	14	22	32
OTUB2	ENSG00000089723	6	4	12	14	8	8	18	10	4	8	18	22	2	2	6	12	8	8	10	6	18	8	6	5	24	12	4	18	7	13	10	16	6	8	12	18	13	24	18	10	6	11	4	6	6	6	10	0
DDX24	ENSG00000089737	36	61	38	37	58	38	60	86	44	50	32	95	42	61	18	20	24	32	38	30	32	39	36	50	78	56	43	55	28	22	60	29	54	34	24	44	62	51	64	28	22	47	22	34	44	46	36	33
ZBTB25	ENSG00000089775	21	21	32	24	22	40	27	46	10	42	20	32	12	24	26	18	43	15	20	12	55	24	36	24	42	26	22	28	29	20	27	16	30	40	19	34	48	22	36	22	24	24	21	16	16	18	18	24
NECAP1	ENSG00000089818	8	20	12	17	9	4	25	42	18	32	17	35	10	24	33	28	40	12	25	10	30	12	35	22	21	22	28	17	30	19	31	28	29	18	24	31	28	16	26	10	12	22	19	7	16	6	18	12
ARHGAP4	ENSG00000089820	7	11	33	7	27	15	31	41	18	16	29	31	22	20	33	22	24	22	15	16	24	20	16	30	20	25	18	40	33	21	34	26	13	12	38	32	56	28	28	12	6	22	26	16	31	21	12	31
ANKRD24	ENSG00000089847	18	10	12	22	5	12	13	13	28	21	16	22	8	26	14	15	16	12	24	18	31	22	14	22	14	25	16	25	10	18	27	16	4	12	22	21	47	18	22	27	12	19	14	8	25	24	10	32
DHX32	ENSG00000089876	10	7	16	6	7	12	20	4	12	15	8	39	8	2	9	0	10	16	12	2	16	16	14	24	29	17	9	16	17	6	28	15	8	2	11	4	16	12	16	14	4	6	9	6	7	2	2	4
RCOR1	ENSG00000089902	26	31	22	22	31	22	25	62	30	27	38	32	12	30	7	15	20	28	24	10	36	11	33	25	61	11	15	44	20	20	39	8	18	12	14	33	48	24	27	24	12	24	14	24	26	16	16	16
GPATCH2L	ENSG00000089916	42	57	72	66	78	67	80	59	38	83	80	56	71	64	62	50	92	38	49	66	100	65	60	59	129	82	87	72	90	44	68	68	58	54	72	72	107	61	76	60	62	59	58	41	63	53	56	44
LTBP4	ENSG00000090006	34	25	45	21	17	30	43	37	22	21	40	32	7	20	23	24	26	25	63	11	42	31	53	39	50	36	18	61	39	33	47	36	37	26	44	43	44	49	26	40	26	29	25	34	44	35	33	34
BLVRB	ENSG00000090013	18	4	16	2	8	14	19	11	4	28	9	20	12	6	6	12	8	6	6	8	4	2	4	13	19	12	12	18	6	4	5	11	12	10	4	14	27	10	4	20	14	4	2	4	10	6	16	17
SLC9A1	ENSG00000090020	25	6	24	21	20	12	28	15	12	18	9	12	10	22	24	10	12	20	16	6	33	16	15	28	43	20	21	31	18	8	44	31	18	18	21	17	46	27	29	8	14	31	15	16	8	16	16	20
SPTLC1	ENSG00000090054	18	43	49	25	30	36	40	58	30	34	28	48	47	35	32	24	37	57	18	10	59	28	47	16	62	48	59	58	42	18	56	18	19	14	32	39	54	67	30	36	28	47	33	16	30	14	25	22
PAPOLA	ENSG00000090060	55	88	86	102	104	106	75	193	100	137	124	101	54	96	66	86	84	81	45	113	90	87	85	55	91	78	43	124	38	66	104	22	60	43	74	50	155	122	136	96	60	60	43	48	83	79	72	89
CCNK	ENSG00000090061	8	10	17	10	20	0	22	10	13	6	7	6	14	10	20	6	12	17	6	20	24	6	8	14	12	15	6	16	6	8	8	12	8	6	4	12	24	18	14	12	6	4	8	14	6	11	11	22
PCBP4	ENSG00000090097	22	2	23	14	18	8	13	8	14	16	14	6	12	12	4	14	20	10	20	10	14	8	14	14	21	20	10	10	7	8	18	6	8	18	14	20	17	36	13	5	6	5	7	16	13	10	12	16
RGS1	ENSG00000090104	6	2	6	10	6	14	16	4	2	10	4	6	10	2	26	6	4	4	6	0	22	2	6	4	7	8	12	16	12	2	8	0	8	6	4	12	16	8	8	10	6	6	8	2	8	0	6	8
YPEL3	ENSG00000090238	14	20	30	22	38	30	31	38	16	19	22	18	8	30	14	14	8	16	12	14	12	2	28	20	26	18	12	24	16	28	24	10	34	12	26	9	62	16	42	19	8	26	8	22	12	24	10	11
MRPS33	ENSG00000090263	18	24	24	4	16	18	15	12	10	23	13	22	16	12	7	6	11	24	26	8	17	6	28	8	34	18	14	22	16	20	18	4	24	6	6	25	24	21	41	10	10	18	4	16	16	4	9	22
NDUFB2	ENSG00000090266	2	6	14	1	8	2	14	11	11	2	2	4	0	11	6	0	11	4	5	0	10	6	12	18	27	6	7	18	7	12	6	3	9	11	12	8	20	6	6	14	10	7	1	6	4	4	3	11
NUDC	ENSG00000090273	12	23	20	25	24	9	8	48	22	18	15	24	18	14	17	22	8	10	20	16	17	32	26	19	8	36	11	24	19	10	12	6	22	10	12	16	35	17	14	27	4	28	7	20	15	18	34	19
MAEA	ENSG00000090316	19	22	33	30	48	26	22	35	37	20	30	36	34	50	26	24	31	31	30	20	36	14	37	34	42	43	21	47	28	20	30	28	33	10	28	46	61	46	32	31	19	29	16	26	25	20	12	44
ICAM1	ENSG00000090339	6	6	2	6	8	6	8	8	4	10	6	6	0	2	8	0	6	6	4	0	14	4	6	2	11	14	12	3	4	8	15	4	11	2	4	3	19	4	2	12	6	14	7	15	2	10	6	3
STRN4	ENSG00000090372	19	27	30	19	24	19	30	52	20	22	29	35	14	36	17	4	32	19	64	24	22	14	23	11	51	44	24	33	25	25	30	29	26	29	48	26	67	43	23	24	18	38	21	12	39	32	22	46
IRAK3	ENSG00000090376	18	44	36	46	22	20	49	60	36	63	44	71	26	63	34	46	36	58	23	24	34	22	24	25	41	38	34	45	42	19	54	20	35	29	36	32	75	32	36	30	16	42	18	22	20	30	38	17
LYZ	ENSG00000090382	6	42	40	38	5	68	36	197	32	30	40	55	73	26	10	64	30	26	20	47	6	14	52	46	67	68	10	31	54	54	34	17	30	14	30	18	43	5	47	25	25	16	18	22	18	89	48	16
SI	ENSG00000090402	13	17	23	13	15	19	34	31	18	21	22	20	12	14	16	25	21	11	4	2	31	13	14	14	30	6	22	24	25	6	26	16	13	7	8	9	19	13	10	16	12	16	21	8	21	8	14	5
MUL1	ENSG00000090432	0	2	16	2	2	2	10	4	2	2	8	2	1	8	6	2	4	2	6	2	11	12	8	6	14	8	0	3	4	3	2	6	2	10	14	8	10	7	0	2	4	2	0	4	2	6	4	11
TFAP4	ENSG00000090447	16	10	18	16	22	28	32	20	10	12	21	12	14	22	17	8	22	18	44	16	34	12	24	20	36	22	32	29	18	16	34	18	22	14	20	16	31	26	28	11	12	14	12	32	8	20	10	20
PDCD7	ENSG00000090470	10	6	2	12	6	8	10	12	13	6	20	4	10	4	9	8	8	8	12	4	12	6	6	12	12	20	12	16	2	8	10	4	4	4	12	8	20	15	10	11	6	8	4	2	2	7	8	16
SPG21	ENSG00000090487	6	12	28	11	14	20	46	72	39	34	16	14	14	22	14	20	18	11	14	19	26	9	14	17	22	50	24	36	41	12	31	12	12	14	18	22	34	31	23	27	20	16	10	20	16	14	20	14
FETUB	ENSG00000090512	7	5	10	2	15	8	3	4	15	6	16	10	4	6	6	7	6	4	16	0	8	8	8	4	18	10	11	12	15	8	22	8	3	9	6	10	22	25	16	12	0	17	2	2	6	0	12	8
DNAJB11	ENSG00000090520	15	6	15	18	0	4	19	24	36	16	20	6	12	22	20	4	4	25	19	20	38	30	18	9	55	22	24	22	17	13	16	8	12	10	17	16	49	22	31	6	19	14	16	18	14	12	8	14
P3H2	ENSG00000090530	28	20	34	12	21	8	14	12	13	8	15	12	6	10	18	10	11	12	15	11	18	8	19	8	24	36	10	20	31	10	20	12	14	18	20	16	25	20	19	22	10	22	7	25	19	13	8	15
THPO	ENSG00000090534	10	2	18	4	6	7	2	16	8	5	25	8	0	2	5	8	8	4	8	5	11	12	9	17	10	8	12	6	8	4	12	22	22	4	3	16	8	16	4	14	4	18	4	8	18	16	14	12
CHRD	ENSG00000090539	17	0	36	11	22	8	18	6	20	22	16	14	6	6	8	6	12	2	27	8	32	17	18	22	41	18	16	19	18	2	19	30	10	8	24	40	56	26	18	10	18	26	16	5	20	12	14	9
FLT3LG	ENSG00000090554	8	2	6	6	6	2	8	6	3	4	1	10	0	2	6	6	4	8	12	2	0	2	6	5	9	5	8	6	6	12	8	5	2	2	12	2	0	8	8	0	6	4	2	6	11	16	4	7
RAB11FIP3	ENSG00000090565	22	15	26	12	14	11	10	34	20	15	20	19	2	17	14	12	8	17	23	4	26	8	32	37	24	22	12	26	18	30	19	12	20	15	21	30	60	10	8	7	10	22	12	21	6	13	19	17
GNPTG	ENSG00000090581	0	6	22	3	6	3	11	8	12	8	2	20	9	8	2	6	16	8	8	2	5	4	9	6	17	20	6	8	17	5	10	6	7	6	12	8	10	10	8	12	14	10	4	6	8	8	14	8
ZNF268	ENSG00000090612	31	27	40	20	20	28	56	23	34	13	14	20	14	62	31	16	28	17	18	32	26	26	22	28	52	28	20	20	20	6	48	22	14	20	20	26	38	44	50	36	18	24	12	26	18	22	16	26
GOLGA3	ENSG00000090615	36	24	61	27	42	21	74	36	65	23	38	62	26	30	34	26	36	38	49	34	77	18	48	57	86	78	53	63	38	23	65	29	45	35	37	43	68	33	72	42	32	73	26	25	20	63	52	50
PABPC4	ENSG00000090621	37	40	40	36	49	36	52	100	49	36	37	71	14	57	55	33	20	33	34	21	43	53	20	55	67	41	43	53	42	33	46	26	29	19	61	34	101	25	88	50	25	72	29	45	31	36	47	52
CD209	ENSG00000090659	8	5	6	7	8	6	5	15	4	6	16	6	12	5	10	2	8	2	8	3	14	8	10	10	18	12	18	14	6	4	16	8	9	0	20	34	27	9	10	0	8	25	9	4	10	14	10	20
CERS4	ENSG00000090661	13	4	16	6	11	10	17	18	13	18	16	18	10	19	4	7	6	9	18	4	22	11	20	17	20	25	17	17	18	14	0	14	2	10	12	14	30	9	8	16	7	12	6	13	8	18	6	14
MCOLN1	ENSG00000090674	2	12	16	10	16	14	8	12	3	13	18	14	4	8	3	4	8	18	22	0	16	3	7	12	14	15	18	12	8	8	10	13	12	12	8	13	23	4	8	5	22	9	10	3	12	13	10	16
USP48	ENSG00000090686	28	33	32	53	28	39	49	85	30	29	23	53	21	46	32	32	25	27	22	26	43	40	49	30	46	78	46	37	65	34	43	24	26	17	32	47	57	29	60	26	14	51	39	24	33	39	25	17
EFNB1	ENSG00000090776	6	4	10	4	3	14	13	16	4	6	18	10	12	11	10	4	2	12	8	8	8	0	8	4	2	4	4	12	12	0	16	6	14	2	10	12	18	18	10	14	0	14	2	8	12	4	16	4
PDPR	ENSG00000090857	20	9	11	16	23	12	39	10	39	29	33	18	8	15	25	12	10	29	29	8	64	28	26	21	39	7	12	44	36	10	47	35	25	16	44	59	51	36	39	26	19	30	27	20	23	22	24	26
AARS1	ENSG00000090861	24	16	42	30	36	47	44	48	27	30	27	58	48	75	12	24	14	38	28	30	38	20	61	53	40	32	31	51	35	28	33	34	38	34	18	14	60	44	38	21	34	44	28	32	18	29	18	22
GLG1	ENSG00000090863	36	24	36	62	26	37	83	47	94	26	23	40	38	48	26	47	43	48	34	20	85	64	43	45	76	67	53	41	36	20	53	36	42	26	45	63	74	56	59	45	39	42	27	44	52	26	34	39
KIF4A	ENSG00000090889	15	13	33	18	34	8	13	19	30	19	22	14	15	19	25	10	41	20	9	14	30	32	26	17	38	25	20	27	26	13	30	14	8	24	12	28	26	31	30	28	25	31	20	7	18	14	15	13
TNRC6A	ENSG00000090905	37	42	58	31	31	44	73	88	75	41	30	36	30	42	55	56	49	48	38	56	66	49	53	48	66	62	46	80	38	18	79	36	31	32	43	52	75	62	58	37	38	33	24	50	46	35	39	32
PLEKHG2	ENSG00000090924	38	14	32	34	24	22	46	38	36	28	20	56	19	46	24	18	24	26	31	27	60	26	39	38	54	32	36	57	45	22	56	42	36	12	40	56	38	64	52	24	36	39	38	32	29	28	38	30
DLL3	ENSG00000090932	4	2	5	1	16	5	2	8	2	1	6	1	4	14	4	9	2	6	9	0	14	10	28	8	6	5	6	4	3	7	8	6	5	6	11	4	6	14	6	8	9	12	0	4	7	3	8	7
NAT14	ENSG00000090971	2	0	8	3	2	0	8	4	6	16	0	2	0	2	8	4	6	4	6	0	10	8	8	14	10	2	0	10	10	9	6	4	2	8	0	4	2	4	2	6	6	4	4	0	10	0	2	0
PITPNM2	ENSG00000090975	10	32	49	16	30	44	48	54	43	24	21	36	24	38	20	16	17	21	35	22	31	24	29	42	35	33	18	56	23	29	25	26	25	20	42	53	68	38	23	36	16	32	16	11	36	23	19	21
EXOC1	ENSG00000090989	8	11	24	12	23	16	20	20	9	34	12	40	15	11	23	22	19	7	12	14	14	9	20	12	28	18	7	9	17	12	13	12	9	12	8	11	22	16	22	15	6	27	11	10	18	14	13	6
RBM27	ENSG00000091009	8	4	9	38	14	30	21	20	6	10	10	6	20	10	14	6	16	2	4	18	6	21	8	6	14	18	8	7	8	17	20	12	8	6	14	12	20	12	15	4	4	12	4	12	10	10	18	16
POU4F3	ENSG00000091010	8	10	6	2	8	1	8	12	2	4	2	12	2	9	10	0	4	10	14	2	10	4	6	10	11	6	8	17	10	6	4	10	4	8	6	7	8	2	15	7	2	12	6	2	12	10	2	10
OSBPL8	ENSG00000091039	31	119	73	61	88	97	67	209	118	109	90	65	89	92	46	62	68	118	32	126	44	58	35	70	107	74	52	106	70	53	53	37	27	20	58	43	107	48	110	63	32	65	40	62	50	57	38	54
DTX2	ENSG00000091073	8	4	40	11	6	12	7	14	20	10	13	13	2	26	6	2	18	12	18	10	23	10	18	16	25	14	6	13	11	8	23	13	10	12	28	12	27	9	28	5	0	7	14	12	14	10	12	12
NLRC4	ENSG00000091106	10	8	7	14	9	1	12	14	11	0	11	8	9	20	4	0	3	9	14	5	12	2	16	5	12	8	8	13	9	4	13	2	4	2	8	5	8	8	10	2	3	1	4	4	2	9	9	12
PUS7	ENSG00000091127	8	11	20	14	10	8	22	19	13	23	14	21	16	6	8	15	17	25	6	4	25	11	11	13	24	10	26	12	14	20	13	14	12	4	13	24	20	14	24	14	15	8	10	12	10	7	20	13
LAMB4	ENSG00000091128	22	21	20	26	18	22	23	30	28	18	25	30	19	17	8	10	25	22	32	17	35	23	28	25	58	43	20	27	10	6	34	20	24	8	12	29	47	19	26	24	9	24	16	18	37	4	14	27
NRCAM	ENSG00000091129	39	15	36	32	21	26	47	32	25	25	22	31	18	28	22	25	31	17	30	10	47	51	29	17	50	10	30	46	32	20	37	22	14	36	11	43	54	35	32	23	23	31	25	13	18	18	27	20
LAMB1	ENSG00000091136	54	26	70	48	56	46	44	55	24	59	49	63	40	42	40	44	53	49	39	15	83	38	53	42	83	54	57	52	53	32	66	44	30	42	48	54	85	61	73	41	47	42	25	18	42	33	29	29
SLC26A4	ENSG00000091137	17	15	15	18	8	14	20	24	15	16	4	9	8	13	14	6	16	12	30	13	31	20	10	12	29	12	13	9	17	18	23	16	14	4	19	10	24	21	26	4	6	20	10	9	11	5	18	16
SLC26A3	ENSG00000091138	20	6	30	9	24	4	41	16	14	7	19	14	11	7	18	2	26	14	6	12	30	17	27	12	24	14	16	31	15	12	16	17	16	10	12	23	22	8	28	2	11	14	10	16	10	6	12	10
DLD	ENSG00000091140	20	34	17	14	40	7	14	31	8	30	9	24	28	8	8	25	30	24	22	4	29	18	12	14	66	23	12	30	15	7	44	15	16	8	12	22	38	23	39	17	21	20	12	30	9	22	17	4
WDR7	ENSG00000091157	20	45	80	38	37	39	66	77	37	48	22	35	25	20	27	20	32	30	25	9	40	40	33	20	50	26	25	39	49	36	61	36	30	22	44	40	67	30	44	22	26	43	22	49	20	24	19	38
TXNL1	ENSG00000091164	14	47	26	56	31	40	21	40	22	53	20	43	44	41	14	47	47	35	28	32	35	31	49	28	84	48	29	44	58	28	35	29	34	10	20	25	37	30	57	24	26	25	26	31	32	34	30	25
IL5RA	ENSG00000091181	11	27	19	6	13	18	32	19	10	7	4	16	20	1	26	10	8	13	20	12	34	28	19	25	30	22	12	26	20	20	37	11	22	18	10	33	22	10	34	9	8	50	18	14	14	14	7	18
ABCC6	ENSG00000091262	29	11	27	20	22	35	32	31	20	10	40	35	14	15	34	24	8	51	26	8	23	18	25	23	26	46	32	21	42	23	39	14	27	15	42	31	41	27	26	6	19	24	20	24	24	15	16	28
CMTM6	ENSG00000091317	9	6	8	28	34	9	22	33	30	33	13	4	6	12	12	14	20	12	8	10	13	18	4	6	19	25	16	20	18	12	10	10	4	10	8	10	32	12	18	24	4	12	12	14	16	2	20	14
ITGA6	ENSG00000091409	18	46	24	47	28	36	29	14	42	34	16	20	26	27	32	36	29	27	23	8	35	35	41	26	54	21	31	45	39	23	33	32	20	22	18	21	50	26	44	16	17	25	32	19	12	16	13	27
RAPGEF4	ENSG00000091428	25	13	31	14	16	25	42	23	22	21	27	28	19	35	38	28	37	31	45	2	38	28	30	26	52	30	25	21	30	5	18	17	34	8	27	28	40	37	32	26	28	22	32	8	12	12	24	39
MAP3K20	ENSG00000091436	42	34	52	15	56	22	48	86	52	39	36	32	24	48	38	36	36	46	51	26	80	33	48	62	84	37	51	24	60	30	84	28	36	28	33	49	83	47	48	36	22	47	31	29	34	39	22	36
SMPX	ENSG00000091482	3	0	2	6	4	2	6	6	0	4	2	2	0	11	7	3	10	1	4	0	12	4	12	3	10	12	1	6	10	0	8	4	10	6	0	4	14	2	4	2	0	4	2	6	7	0	0	2
FH	ENSG00000091483	2	14	38	12	26	8	21	58	36	16	12	20	34	16	16	28	12	25	24	6	34	21	23	12	43	14	18	20	10	12	18	6	18	12	18	24	21	20	35	16	26	29	33	14	40	8	10	15
SEL1L3	ENSG00000091490	21	30	29	24	35	32	70	37	93	24	24	31	29	23	39	14	30	20	37	5	53	23	41	37	41	28	36	40	38	17	39	36	27	22	42	37	46	27	54	19	39	19	26	12	36	16	6	28
TF	ENSG00000091513	72	55	66	57	51	72	94	55	49	53	53	68	55	44	57	53	53	64	50	16	82	63	85	63	101	89	55	59	76	59	49	42	34	26	54	76	115	65	96	47	50	73	55	44	48	35	32	80
CDV3	ENSG00000091527	16	90	40	80	90	79	60	176	76	80	145	100	40	96	30	44	46	80	28	102	33	30	38	45	80	64	36	88	52	66	70	38	42	44	60	22	101	106	80	62	36	66	24	70	24	44	59	46
MYO15A	ENSG00000091536	66	37	88	50	41	40	91	66	41	50	54	64	33	61	45	30	32	40	88	52	77	67	98	51	112	74	66	77	89	36	84	66	66	42	74	91	108	73	78	51	47	69	35	43	57	54	60	64
ALKBH5	ENSG00000091542	12	10	20	20	22	12	9	45	42	21	23	30	6	24	20	17	20	12	16	16	14	4	10	12	44	36	14	28	9	8	26	18	15	14	20	18	29	26	26	12	14	20	14	18	16	8	12	24
APOH	ENSG00000091583	14	4	14	0	6	6	2	10	2	9	6	4	0	6	0	3	8	2	4	9	7	10	4	6	6	4	3	3	6	6	4	1	4	6	3	2	13	6	9	1	10	5	8	13	4	6	0	12
NLRP1	ENSG00000091592	66	47	60	57	52	60	108	61	67	87	83	73	42	54	58	56	80	67	85	43	93	60	115	85	121	68	64	116	63	53	97	48	38	38	80	108	108	75	108	54	61	74	60	60	62	75	57	66
PITPNM3	ENSG00000091622	27	5	32	29	23	32	61	38	24	30	32	31	18	56	34	10	20	22	40	22	56	26	32	26	50	60	43	43	42	24	36	37	21	21	51	53	69	49	53	34	19	49	24	30	15	26	34	22
SPAG7	ENSG00000091640	12	8	7	6	12	24	11	20	4	4	8	14	4	7	9	12	16	12	16	20	8	16	8	6	28	18	4	12	28	16	17	22	12	7	14	24	22	6	20	10	15	18	6	10	10	2	0	10
ORC6	ENSG00000091651	7	5	6	2	4	6	12	14	6	9	13	8	10	6	12	6	8	0	18	4	16	14	14	6	10	10	12	24	12	12	2	8	8	4	11	16	8	8	12	6	2	4	6	2	10	8	9	3
ZFHX4	ENSG00000091656	34	33	68	66	70	16	65	52	56	46	24	54	16	53	55	26	62	36	51	20	82	47	66	56	108	82	79	80	52	34	47	31	59	32	29	66	107	70	65	63	42	47	36	30	66	40	44	44
SLC17A6	ENSG00000091664	9	1	11	12	11	8	10	14	12	8	11	12	12	8	6	18	9	6	8	4	8	18	14	8	14	6	13	18	18	6	11	7	22	13	10	20	8	12	25	10	10	8	9	2	6	12	3	11
CPA1	ENSG00000091704	4	10	14	2	8	4	16	5	12	8	4	10	2	22	24	4	6	8	13	6	30	7	12	7	15	15	6	16	5	3	22	8	9	5	17	30	30	12	12	12	7	14	4	6	12	6	13	18
ZC3HC1	ENSG00000091732	16	8	9	22	14	4	6	7	13	6	13	7	8	10	10	5	8	6	14	6	15	13	10	10	18	8	6	8	18	10	16	7	13	10	6	12	12	8	17	10	10	13	7	4	8	22	5	9
ESR1	ENSG00000091831	37	28	37	20	32	32	32	58	47	24	35	33	24	33	44	29	32	25	47	17	56	35	53	30	61	67	57	48	39	21	60	24	39	17	26	56	57	50	42	25	18	36	38	37	26	13	32	30
RGS17	ENSG00000091844	4	6	14	18	6	1	24	16	12	24	4	8	8	12	18	8	28	8	4	2	24	13	8	4	14	14	26	14	12	5	10	10	14	2	2	14	18	14	16	6	8	18	14	2	2	4	10	4
ANGPT2	ENSG00000091879	17	16	15	20	24	20	26	26	21	28	18	21	8	18	12	15	26	12	22	4	34	26	12	22	16	25	26	17	11	14	26	22	16	14	10	13	18	22	23	18	9	18	10	6	6	10	21	16
TMEM101	ENSG00000091947	10	6	10	2	2	8	6	10	6	14	10	4	8	13	2	2	10	0	12	4	10	5	15	10	8	8	10	10	14	10	16	2	10	6	14	31	11	10	2	8	10	11	4	9	5	4	6	14
CD200	ENSG00000091972	12	2	5	0	2	6	15	17	8	11	4	10	14	4	2	5	4	8	11	6	12	21	13	16	10	8	12	18	11	8	18	10	6	2	4	12	14	12	12	2	16	12	1	12	11	2	8	8
CCDC80	ENSG00000091986	34	30	57	33	34	23	30	36	38	32	26	23	24	32	28	20	31	40	24	13	46	34	36	45	48	52	22	50	50	14	34	36	32	26	27	44	62	39	51	35	34	42	29	17	27	18	17	34
CMA1	ENSG00000092009	4	2	6	0	0	3	5	5	4	4	12	0	0	0	0	2	0	2	8	0	8	4	0	2	6	6	2	8	0	2	4	0	6	4	2	8	7	15	2	3	2	4	0	2	2	8	0	2
PSME1	ENSG00000092010	4	18	27	8	4	20	24	49	22	28	23	26	14	30	14	18	30	39	10	32	16	9	20	31	30	29	18	48	37	18	18	22	35	26	30	14	60	40	55	32	18	26	14	39	14	14	43	20
PPP2R3C	ENSG00000092020	2	6	19	2	8	7	18	20	16	9	10	16	6	18	10	16	11	8	4	6	4	8	25	10	16	11	20	14	10	6	18	10	2	3	2	13	8	15	23	16	0	12	18	13	10	8	11	1
HAUS4	ENSG00000092036	3	1	2	0	5	3	4	8	4	8	2	7	2	13	0	5	6	5	4	5	12	9	10	2	1	0	14	3	4	5	9	9	10	4	1	8	7	13	12	4	4	6	2	0	4	4	1	0
JPH4	ENSG00000092051	21	11	17	17	16	18	25	15	6	26	24	25	17	24	8	18	12	16	40	10	27	18	20	19	39	32	22	14	42	2	28	21	18	12	37	29	30	16	29	14	17	10	11	8	9	17	18	19
MYH7	ENSG00000092054	21	22	38	30	22	24	31	37	18	28	26	20	12	20	28	12	26	21	32	14	54	32	13	37	49	45	20	48	43	32	34	16	27	30	41	28	48	45	18	24	23	32	18	29	32	22	11	31
CEBPE	ENSG00000092067	0	0	16	0	3	0	8	16	10	4	6	2	2	8	2	2	4	4	12	0	7	4	8	8	10	5	5	8	7	2	8	4	5	2	10	4	10	5	8	8	0	18	4	4	7	2	2	4
SLC7A8	ENSG00000092068	31	16	38	15	17	15	29	10	17	16	33	20	8	34	8	15	12	18	48	16	32	22	23	30	64	22	24	31	39	6	26	11	22	12	35	34	63	24	20	30	29	14	14	16	22	11	18	34
OSGEP	ENSG00000092094	12	8	16	14	14	3	10	24	10	19	21	10	6	12	8	2	16	12	12	6	17	24	26	14	30	18	20	14	14	8	12	6	10	4	12	22	30	24	19	6	19	18	6	14	16	10	8	14
SLC22A17	ENSG00000092096	30	14	14	12	14	14	26	23	12	8	12	6	8	16	10	12	12	16	20	10	14	10	24	16	26	12	20	42	25	18	21	24	16	14	32	26	32	18	17	16	20	16	8	6	20	12	18	14
RNF31	ENSG00000092098	5	0	12	4	0	2	6	4	6	12	2	6	1	1	4	2	2	6	2	0	12	2	8	4	20	11	6	12	2	2	4	7	9	0	6	8	8	2	6	7	2	1	8	4	2	2	3	6
SCFD1	ENSG00000092108	55	41	90	82	84	75	78	96	94	66	30	42	50	41	59	76	76	81	40	34	64	77	86	78	113	54	55	73	78	19	84	38	38	25	33	82	72	63	97	82	46	66	48	36	58	59	52	37
G2E3	ENSG00000092140	26	15	18	12	30	24	28	44	26	16	22	26	25	12	28	28	43	32	18	15	38	20	31	16	46	29	22	22	32	8	29	14	22	10	22	21	38	25	36	20	22	31	25	28	14	38	12	3
HECTD1	ENSG00000092148	38	74	73	86	52	62	79	97	97	84	70	82	62	72	49	63	76	48	24	35	88	66	52	40	110	88	65	84	67	29	55	38	43	40	37	54	94	69	95	62	67	94	36	46	52	46	75	61
HNRNPC	ENSG00000092199	27	78	68	92	84	58	76	210	126	124	49	140	58	61	53	62	40	76	26	108	62	44	60	54	86	59	50	102	60	59	60	38	41	56	80	44	151	61	154	90	52	70	39	54	38	74	58	54
RPGRIP1	ENSG00000092200	22	17	26	15	14	19	20	40	10	17	14	20	15	22	18	16	21	12	20	6	31	20	17	16	21	44	28	20	21	9	13	15	18	8	10	22	26	9	30	21	12	26	12	13	16	10	14	14
SUPT16H	ENSG00000092201	28	55	28	50	45	32	44	92	44	49	42	68	28	41	27	28	51	45	38	66	57	40	40	32	47	26	46	54	28	22	48	19	38	12	30	26	77	34	65	31	22	46	34	32	26	39	24	44
TOX4	ENSG00000092203	10	18	30	16	22	13	34	41	36	22	14	38	16	31	18	22	28	20	24	40	25	15	28	15	32	24	28	36	28	26	18	12	18	14	20	24	32	31	34	28	18	30	10	18	20	18	36	34
GEMIN2	ENSG00000092208	10	13	12	14	4	6	25	7	10	6	0	18	6	14	10	10	10	4	10	2	7	10	10	6	9	4	6	13	14	2	4	4	6	2	15	11	12	8	16	3	2	10	4	3	2	0	4	12
TGM1	ENSG00000092295	14	26	13	15	6	11	24	16	12	6	20	19	12	18	10	12	10	18	11	15	17	4	13	16	45	6	10	24	16	6	17	24	15	12	20	20	25	16	18	10	14	4	10	8	14	17	15	16
TINF2	ENSG00000092330	6	18	24	28	18	13	14	34	16	23	30	8	8	16	4	16	10	11	16	10	4	12	23	20	20	26	6	26	10	6	6	4	8	12	12	8	38	12	28	26	4	20	8	18	14	18	14	14
DAZL	ENSG00000092345	9	9	16	8	8	16	26	1	18	20	10	19	6	36	10	10	10	10	8	2	18	8	15	9	33	4	16	20	10	6	10	8	4	5	5	10	24	16	18	6	10	7	4	2	8	4	2	4
TBL1Y	ENSG00000092377	0	0	0	0	0	0	0	0	0	0	0	0	0	0	0	0	0	0	0	0	0	0	0	0	0	0	0	0	2	0	0	0	0	0	0	0	0	0	0	0	0	0	0	0	0	0	0	0
SEMA6A	ENSG00000092421	26	24	43	48	32	34	74	36	20	31	42	60	4	20	24	26	33	33	26	12	57	32	31	27	78	41	26	28	33	22	44	31	27	11	29	48	63	40	35	28	33	45	30	12	32	12	22	47
TRPM7	ENSG00000092439	20	36	32	38	32	42	45	77	65	58	25	48	44	43	31	48	36	64	24	43	53	47	17	27	53	55	28	53	27	24	28	20	33	25	18	45	65	39	87	42	21	35	27	32	16	17	35	27
TYRO3	ENSG00000092445	23	31	26	31	22	28	45	16	23	44	20	34	17	45	28	18	27	22	26	20	37	33	37	39	50	43	30	40	23	19	57	36	41	23	23	49	40	36	42	30	34	39	13	26	44	10	28	30
WDR76	ENSG00000092470	20	6	23	4	18	8	10	20	18	12	10	14	23	14	12	12	10	24	2	8	20	12	14	10	13	17	11	22	20	8	11	13	21	4	10	10	23	12	8	12	8	6	12	14	4	14	5	23
CAPN3	ENSG00000092529	24	12	23	26	12	20	28	20	17	8	22	32	14	25	6	20	12	8	26	11	39	14	30	28	66	27	30	26	28	12	44	6	21	16	20	27	50	17	38	24	16	22	32	12	14	20	7	36
SNAP23	ENSG00000092531	12	19	7	11	17	8	15	26	14	17	28	24	6	16	20	14	22	24	22	6	12	22	14	13	14	37	16	19	8	4	36	14	16	10	27	12	38	15	30	24	14	19	10	7	11	6	23	12
TBX15	ENSG00000092607	8	12	20	16	10	15	20	9	19	11	10	14	16	18	12	4	6	27	22	2	17	14	26	8	9	16	26	26	15	10	24	10	12	11	12	19	16	14	10	15	19	18	10	4	13	8	9	13
PHGDH	ENSG00000092621	34	29	35	30	28	18	39	28	34	15	53	37	18	45	32	37	18	33	34	30	63	28	49	37	43	42	34	36	35	17	39	18	34	28	28	28	70	32	46	18	22	28	29	19	34	16	13	27
COL9A3	ENSG00000092758	15	3	22	13	6	22	15	8	8	18	6	20	2	20	16	14	12	24	41	0	18	15	23	20	18	6	26	9	28	13	25	6	15	18	24	12	25	23	26	13	12	14	7	12	21	18	18	20
EZR	ENSG00000092820	20	39	47	21	70	36	52	122	60	43	59	66	32	52	48	58	23	66	39	63	27	24	38	22	53	39	28	67	25	53	18	37	31	30	40	40	102	47	45	70	29	16	32	36	26	26	42	40
MYL6	ENSG00000092841	20	31	45	21	27	31	32	54	54	55	35	48	14	33	13	77	42	45	16	24	38	17	8	22	46	36	21	34	27	43	51	20	32	22	63	26	104	41	55	30	27	34	20	35	17	25	43	43
AGO1	ENSG00000092847	40	52	86	48	78	46	50	60	66	114	65	49	66	72	52	38	43	46	56	47	50	42	46	51	90	94	76	71	70	30	63	35	46	35	24	75	85	47	103	31	44	55	49	40	38	54	40	52
TEKT2	ENSG00000092850	2	4	6	10	12	4	12	2	2	4	4	12	12	3	1	8	10	6	13	10	10	0	4	8	11	6	8	12	10	0	22	4	12	6	7	17	21	6	10	8	10	6	4	0	4	10	5	11
CLSPN	ENSG00000092853	36	16	47	21	28	30	37	23	36	26	29	21	10	16	26	40	30	24	15	12	52	20	42	48	66	32	51	42	28	24	45	24	27	16	21	42	39	27	50	17	24	36	31	24	31	16	15	37
RFFL	ENSG00000092871	22	8	25	14	10	26	21	33	29	24	24	42	16	12	16	14	13	20	16	38	24	20	15	18	13	24	15	15	30	10	32	11	8	9	18	22	32	18	20	28	17	14	4	16	14	8	13	18
UNC13D	ENSG00000092929	20	16	55	16	21	21	38	42	35	22	40	16	24	33	23	18	38	23	22	25	26	24	31	32	44	31	24	39	20	16	24	27	19	10	32	22	46	23	29	42	28	22	14	22	32	32	20	29
MFSD11	ENSG00000092931	20	18	12	20	14	14	12	14	22	21	12	13	11	15	10	8	16	6	16	11	40	15	17	19	28	18	18	22	27	7	18	10	16	25	10	30	16	13	17	13	9	16	10	11	19	15	4	18
DPYSL2	ENSG00000092964	15	38	68	68	56	35	79	118	45	54	60	83	51	62	37	46	37	58	55	68	54	54	52	59	110	97	41	114	48	26	86	18	34	46	57	39	105	51	68	32	26	53	41	58	40	42	41	52
TGFB2	ENSG00000092969	18	18	32	12	18	10	11	4	5	11	13	24	11	4	14	18	14	3	6	0	10	8	16	6	20	12	25	12	20	4	22	12	17	10	8	26	24	9	21	12	14	16	4	6	22	2	6	6
GPATCH2	ENSG00000092978	7	22	16	34	23	28	24	20	37	33	24	34	12	24	27	38	24	20	22	12	41	19	20	35	40	28	18	40	12	18	38	8	14	7	8	16	30	24	34	8	2	26	12	10	22	14	20	24
NUP50	ENSG00000093000	28	70	64	56	50	53	54	112	54	87	54	61	27	74	37	32	42	16	24	50	34	42	36	36	48	49	41	82	46	46	64	34	29	37	28	28	94	49	84	32	38	43	34	34	33	30	21	52
CDC45	ENSG00000093009	12	14	10	12	4	9	8	6	10	16	15	17	6	12	8	2	8	2	6	8	17	12	25	17	24	23	8	25	15	12	11	10	6	13	19	14	29	10	14	13	8	4	4	6	7	10	14	11
COMT	ENSG00000093010	15	4	20	12	8	19	38	22	10	18	19	29	7	16	10	3	21	11	24	2	18	12	18	25	23	17	18	17	10	18	25	12	6	15	14	16	39	30	22	6	14	6	13	12	12	6	23	32
ADA2	ENSG00000093072	42	22	58	27	20	32	73	46	62	54	20	26	16	18	34	24	16	54	41	25	41	30	55	44	74	69	32	52	47	32	61	49	17	20	41	64	64	39	57	41	40	42	28	22	46	32	23	56
VNN3P	ENSG00000093134	15	3	16	16	18	7	6	18	20	12	16	22	16	10	16	12	14	11	4	0	22	12	17	12	24	21	29	8	18	12	6	16	10	10	16	16	13	6	26	4	14	12	6	0	18	6	17	8
ECHDC1	ENSG00000093144	20	12	24	19	34	20	10	58	16	13	28	13	32	24	26	13	14	12	30	32	12	8	14	29	30	22	18	25	20	11	26	18	8	6	8	28	28	27	25	24	6	22	10	8	14	14	22	23
LRRFIP2	ENSG00000093167	34	29	47	36	30	31	82	66	59	27	67	35	33	39	42	28	50	36	44	28	46	35	41	26	59	55	48	33	50	17	55	31	44	23	47	58	55	45	83	43	26	35	30	20	29	29	27	48
SEC22C	ENSG00000093183	8	36	43	10	29	18	30	43	22	21	17	12	19	44	22	20	23	16	22	22	18	30	25	14	42	41	17	38	37	13	21	14	15	11	10	42	47	20	56	27	20	16	18	18	14	17	21	33
XYLB	ENSG00000093217	20	10	22	27	26	28	41	29	26	22	19	19	14	29	12	14	18	23	23	20	40	30	24	27	62	40	30	21	37	9	14	20	20	8	20	25	65	37	52	16	15	32	16	22	32	30	39	47
HDAC6	ENSG00000094631	32	30	64	47	48	30	55	40	35	29	40	50	54	50	34	22	71	38	46	24	74	34	57	40	88	58	32	73	54	24	54	37	46	38	42	55	95	54	52	45	28	40	29	30	38	38	34	49
OR1I1	ENSG00000094661	10	28	12	18	24	14	18	28	12	18	12	6	6	22	6	10	24	24	36	12	20	8	28	14	32	10	24	20	12	12	10	14	12	10	23	26	22	26	16	34	4	16	20	16	6	2	10	24
GABRP	ENSG00000094755	13	8	11	27	16	28	26	18	6	13	18	20	12	8	14	9	10	14	14	6	32	20	32	39	35	53	16	26	11	8	18	13	18	12	19	19	19	12	13	18	23	16	10	20	7	20	21	15
[truncated: 33,112 more rows]
[truncated: 58 more columns]
