# Supplementary material for: Cell‐free transcriptomic profiles and mechanism insights in female androgenetic alopecia
Source: Clin Transl Med. 2025 Nov 14;15(11):e70471. doi: 10.1002/ctm2.70471 (PMC12617273; doi:10.1002/ctm2.70471)
Supplement: Supplementary file 1 — SUPPORTING INFORMATION [file CTM2-15-e70471-s001.zip › supplemental tables/Table_S5-DE_AGA_vs_Control.xlsx]

## Sheet: Sheet1
gene_names	Ensembl_ID	Entrez_ID	logFC	AveExpr	t	P.Value	adj.P.Val	B
CYTB	ENSG00000198727	4519	1.48351	11.3504	17.0264	3.91613e-33	2.29011e-28	57.3178
RNY1	ENSG00000201098	6084	0.967354	10.6338	14.6685	4.86228e-28	1.42171e-23	46.0454
TMSB4X	ENSG00000205542	7114	1.93816	10.451	7.9034	1.86226e-12	3.6301e-08	11.4068
B2M	ENSG00000166710	567	1.36167	9.7623	5.97733	2.63821e-08	0.0003857	6.41431
ATP6	ENSG00000198899	4508	1.65751	11.2592	5.64044	1.24613e-07	0.00145745	-1.31384
EEF1A1	ENSG00000156508	1915	-1.4161	11.8416	-5.16072	1.0477e-06	0.00875261	1.8237
DPP10-AS1	ENSG00000235026	389023	0.512451	5.17241	4.65681	8.72808e-06	0.0567122	2.84507
ND3	ENSG00000198840	4537	0.954257	9.48604	4.35439	2.92288e-05	0.170927	0.278121
KRT223P	ENSG00000229028	643115	-1.01442	2.8676	-4.23638	4.61966e-05	0.216786	-0.147976
RNU6-173P	ENSG00000201085	106479643	-0.812754	0.543416	-4.21415	5.03108e-05	0.216786	0.345102
ND6	ENSG00000198695	4541	0.943386	9.38041	4.20603	5.18991e-05	0.216786	-0.13214
DENND6A-DT	ENSG00000241933	101929159	0.953783	2.96789	3.93751	0.000141949	0.417001	-0.726698
EGLN3	ENSG00000129521	112399	-0.374006	5.49019	-3.92047	0.000151089	0.417001	0.694057
LOC442225	ENSG00000217477	442225	-0.880191	0.946726	-3.91017	0.000156877	0.417001	-0.561727
C19orf25	ENSG00000119559	148223	0.678564	4.05305	3.83152	0.000208622	0.508335	-0.271131
ND5	ENSG00000198786	4540	-2.15606	11.8792	-3.78473	0.000246725	0.518771	-3.83674
POM121L12	ENSG00000221900	285877	-1.0163	2.38069	-3.7562	0.00027311	0.518771	-1.32056
ATP2A3	ENSG00000074370	489	0.428865	5.5506	3.70034	0.000332721	0.578747	0.0564021
RNU6-293P	ENSG00000223191	106481271	0.79978	0.704703	3.69344	0.000340878	0.578747	-0.865541
ST6GAL1	ENSG00000073849	6480	0.321368	6.32953	3.67932	0.000358192	0.578747	0.0473445
LOC100419436	ENSG00000232344	100419436	-0.998306	1.89431	-3.67304	0.000366155	0.578747	-1.53744
RNU6-318P	ENSG00000207010	106481589	0.665	0.415639	3.62715	0.000429635	0.578747	-0.82745
RNU6-592P	ENSG00000223265	106481368	0.614945	0.270886	3.61194	0.000452866	0.578747	-0.777418
AQP4	ENSG00000171885	361	0.56016	4.35909	3.61145	0.000453637	0.578747	-0.617702
FTL	ENSG00000087086	2512	0.41375	9.76949	3.60275	0.00046749	0.578747	-3.01633
ND4L	ENSG00000212907	4539	0.828156	9.19986	3.60255	0.000467808	0.578747	-1.91219
PPIL3	ENSG00000240344	53938	-0.558856	4.57179	-3.60174	0.000469116	0.578747	-0.529201
RBM22P12	ENSG00000260631	100131641	0.99683	1.93199	3.59811	0.00047504	0.578747	-1.67467
RPL31P55	ENSG00000242295	100128250	0.759159	0.785081	3.56641	0.000529758	0.619594	-1.21941
TTC4P1	ENSG00000221971	222052	0.907093	1.18712	3.54722	0.000565728	0.648661	-1.51902
LOC124900810	ENSG00000287660	124900810	0.851586	1.06629	3.54049	0.000578862	0.648661	-1.46077
DPY19L4	ENSG00000156162	286148	0.505905	4.44981	3.53311	0.00059362	0.648661	-0.769216
HNRNPA3P9	ENSG00000270903	100421415	-0.834032	2.73992	-3.52758	0.000604915	0.648661	-1.61952
OR2BH1P	ENSG00000272882	403238	0.897397	1.0805	3.51804	0.000624854	0.648661	-1.48201
ESM1	ENSG00000164283	11082	0.839002	3.31623	3.51471	0.000631953	0.648661	-1.399
GOLGA3	ENSG00000090615	2802	0.282184	6.30205	3.47994	0.000710854	0.67393	-0.550365
RN7SL205P	ENSG00000241392	106479297	-0.593249	0.447795	-3.47283	0.000728097	0.67393	-1.26257
RAMP1	ENSG00000132329	10267	-0.892906	2.38832	-3.4624	0.000754083	0.67393	-1.85037
LINC02201	ENSG00000251538	101927379	0.512862	4.38234	3.44864	0.000789736	0.67393	-0.994064
HLA-C	ENSG00000204525	3107	0.537134	5.54933	3.44237	0.000806469	0.67393	-0.672728
LOC101928386	ENSG00000232377	101928386	0.920235	1.34618	3.43402	0.000829329	0.67393	-1.81554
BRK1	ENSG00000254999	55845	0.488479	5.3494	3.43295	0.000832299	0.67393	-0.735007
RNU6-770P	ENSG00000200799	106481423	0.484258	0.228625	3.42463	0.000855731	0.67393	-1.20244
LOC100420683	ENSG00000249053	100420683	-0.88701	1.34957	-3.419	0.000871936	0.67393	-1.82343
LOC124907968	ENSG00000287524	124907968	-0.851741	2.91576	-3.41765	0.000875848	0.67393	-1.74199
MTCO2P17	ENSG00000233888	107075268	-1.00362	1.96494	-3.40527	0.000912681	0.680121	-1.98713
RNASEH2B	ENSG00000136104	79621	0.202865	6.92699	3.40326	0.000918784	0.680121	-0.896331
OR51M1	ENSG00000184698	390059	0.616324	4.10907	3.39448	0.000945961	0.691486	-1.2371
CCDC74A	ENSG00000163040	90557	0.788041	3.12466	3.36891	0.00102938	0.713485	-1.77686
FTH1	ENSG00000167996	2495	0.577981	8.51696	3.36315	0.00104911	0.713485	-1.91908
SNRNP40P1	ENSG00000227709	751837	0.912842	1.91496	3.34788	0.00110313	0.713485	-2.08729
TNPO1	ENSG00000083312	3842	0.254113	6.52826	3.34592	0.00111026	0.713485	-0.971721
RNU6-139P	ENSG00000252449	106481977	0.566415	0.294966	3.33214	0.00116154	0.716632	-1.40422
FOXL2	ENSG00000183770	668	0.86978	3.0476	3.32936	0.00117216	0.716632	-1.87629
PPP5C	ENSG00000011485	5536	0.393723	5.15049	3.31805	0.00121626	0.716632	-1.07698
POC1B-GALNT4	ENSG00000259075	100528030	0.469762	0.26238	3.31475	0.00122942	0.716632	-1.42681
MIR1302-6	ENSG00000221393	100302140	0.637217	0.441833	3.31416	0.0012318	0.716632	-1.51778
IGHV3-49	ENSG00000211965	28423	0.99502	2.13426	3.3126	0.00123807	0.716632	-2.08905
RPSAP25	ENSG00000230384	129841	0.821496	1.34763	3.3081	0.00125633	0.716632	-1.97725
ZNF32-AS1	ENSG00000226245	414197	0.636665	0.495158	3.29405	0.00131506	0.716632	-1.59545
ZNF579	ENSG00000218891	163033	0.485795	4.3946	3.29031	0.00133111	0.716632	-1.36599
FAM161A	ENSG00000170264	84140	0.560106	4.30166	3.28767	0.00134255	0.716632	-1.40221
THRA	ENSG00000126351	7067	-0.325724	5.54282	-3.2874	0.00134375	0.716632	-1.09298
CYP4F36P	ENSG00000273330	100422235	0.786701	1.10453	3.28738	0.00134381	0.716632	-1.97017
TBRG4	ENSG00000136270	9238	0.46486	4.72736	3.27934	0.00137929	0.716632	-1.28219
MARK2P19	ENSG00000270773	100421508	-0.927489	2.03402	-3.27736	0.00138812	0.716632	-2.17936
MEGF11	ENSG00000157890	84465	0.287921	5.82541	3.26183	0.00145953	0.716632	-1.14862
LOC105376291	ENSG00000226355	105376291	-0.772392	2.77278	-3.25994	0.00146844	0.716632	-2.08189
RNU6-1161P	ENSG00000251985	106480077	0.540375	0.43881	3.25654	0.00148464	0.716632	-1.64011
PGPEP1	ENSG00000130517	54858	0.353523	5.55236	3.25311	0.0015011	0.716632	-1.18405
DUX4L19	ENSG00000258991	643034	0.525644	0.228625	3.25105	0.00151109	0.716632	-1.56319
PITPNA-AS1	ENSG00000236618	100306951	0.53071	0.303042	3.24335	0.00154897	0.716632	-1.60384
TM4SF1-AS1	ENSG00000240541	100874091	-0.861635	2.50168	-3.24008	0.00156531	0.716632	-2.18976
CCL5	ENSG00000271503	6352	0.659692	7.01439	3.22916	0.00162103	0.716632	-1.4475
COPB1	ENSG00000129083	1315	0.366719	5.45043	3.22679	0.00163339	0.716632	-1.26281
FATE1	ENSG00000147378	89885	-0.858021	2.37833	-3.22294	0.00165361	0.716632	-2.23152
IL4	ENSG00000113520	3565	-0.868028	2.55653	-3.22114	0.00166316	0.716632	-2.20177
ATP6V0E2	ENSG00000171130	155066	0.366101	4.77575	3.2096	0.0017256	0.716632	-1.43306
DLGAP1	ENSG00000170579	9229	0.274648	6.03786	3.20749	0.00173722	0.716632	-1.30115
VN1R66P	ENSG00000237185	100129315	0.807753	2.21787	3.20696	0.00174014	0.716632	-2.32042
RALBP1P1	ENSG00000239880	131054	-0.776458	3.09715	-3.19667	0.00179808	0.725244	-2.07203
NAP1L5	ENSG00000177432	266812	-0.7929	2.85043	-3.19233	0.00182306	0.725244	-2.16522
RPL12P7	ENSG00000242941	326275	-0.760244	0.883431	-3.18965	0.00183864	0.7265	-2.03708
PKP3	ENSG00000184363	11187	0.539688	4.24122	3.17949	0.00189881	0.735037	-1.65409
CPTP	ENSG00000224051	80772	0.781704	3.07786	3.17577	0.00192131	0.735037	-2.10801
CLOCK	ENSG00000134852	9575	0.275406	5.73937	3.17307	0.0019378	0.735037	-1.38543
RBPMS-AS1	ENSG00000254109	100128750	-0.828247	2.59763	-3.17193	0.00194481	0.735037	-2.28052
RNVU1-22	ENSG00000199879	106481627	0.708541	0.875897	3.17137	0.00194823	0.735037	-2.03797
RBM23	ENSG00000100461	55147	-0.229385	6.4581	-3.15861	0.00202834	0.73994	-1.48927
SNORD115-40	ENSG00000272460	100033814	0.55645	0.420628	3.1584	0.00202966	0.73994	-1.83325
VPS25	ENSG00000131475	84313	0.609613	4.04417	3.15595	0.00204541	0.73994	-1.77956
NOL12	ENSG00000273899	79159	-0.760984	3.05586	-3.14541	0.00211436	0.751775	-2.17521
LINC02174	ENSG00000249297	105377536	0.842389	2.85632	3.14204	0.00213684	0.751775	-2.25989
BTNL9	ENSG00000165810	153579	-0.387135	4.96729	-3.13356	0.00219447	0.754885	-1.55969
LHX8	ENSG00000162624	431707	0.475825	4.38946	3.12754	0.00223628	0.755234	-1.72454
OST4	ENSG00000228474	100128731	0.778076	6.37665	3.11855	0.0023	0.755234	-1.59161
BAZ2B-AS1	ENSG00000224152	643072	0.766342	3.32753	3.11601	0.00231833	0.755234	-2.14192
RNU1-78P	ENSG00000212550	106480665	0.757593	0.739134	3.11343	0.00233708	0.755234	-2.07957
ACVR2B-AS1	ENSG00000229589	100128640	0.73608	3.10519	3.11195	0.00234792	0.755234	-2.20645
TRIM64DP	ENSG00000254751	727828	0.454117	0.250738	3.11058	0.00235798	0.755234	-1.88271
TRPC3	ENSG00000138741	7222	-0.383105	4.96425	-3.10607	0.00239138	0.755234	-1.63165
HNRNPA3P14	ENSG00000224494	729817	-0.744368	2.99448	-3.10597	0.00239213	0.755234	-2.26512
HERC2P2	ENSG00000291003	400322	0.842444	2.32366	3.10463	0.00240209	0.755234	-2.45594
GCH1	ENSG00000131979	2643	0.449953	4.77671	3.10302	0.00241416	0.755234	-1.67527
CKAP2LP1	ENSG00000271461	100533711	-0.755815	3.03883	-3.10277	0.00241609	0.755234	-2.25714
SHANK1	ENSG00000161681	50944	0.258483	6.2403	3.10091	0.00243008	0.755234	-1.60969
MCCC1	ENSG00000078070	56922	0.409101	4.82219	3.09983	0.00243823	0.755234	-1.67871
C1QTNF7-AS1	ENSG00000249252	101929095	-0.856499	2.30255	-3.09779	0.00245378	0.755234	-2.46305
ZNF749	ENSG00000186230	388567	-0.59108	3.93659	-3.09222	0.00249664	0.759178	-1.9341
ZFAND6	ENSG00000086666	54469	0.355758	5.73047	3.08926	0.00251969	0.759178	-1.60236
SHMT2	ENSG00000182199	6472	0.413918	4.95486	3.08077	0.0025869	0.759178	-1.69445
ACOX1	ENSG00000161533	51	0.32449	5.41278	3.08046	0.00258936	0.759178	-1.63557
CISD1	ENSG00000122873	55847	0.652076	3.14777	3.07773	0.00261134	0.759178	-2.28745
RN7SL364P	ENSG00000243560	106479356	-0.799454	1.13705	-3.07631	0.00262286	0.759178	-2.38394
MEF2C-AS2	ENSG00000245864	109729137	0.585451	3.46055	3.07472	0.0026358	0.759178	-2.17226
LINC00871	ENSG00000258700	100506412	0.535721	3.35708	3.07272	0.00265214	0.759178	-2.18667
LOC124904769	ENSG00000252429	124904769	0.533489	0.489626	3.07123	0.00266438	0.759178	-2.04114
VN1R107P	ENSG00000268545	100312849	0.607329	0.673674	3.06954	0.00267834	0.759178	-2.13575
PITPNM2-AS1	ENSG00000251497	100507091	0.696194	3.38307	3.0691	0.00268195	0.759178	-2.20384
LOC124903925	ENSG00000283025	124903925	-0.676077	3.55714	-3.0675	0.00269527	0.759178	-2.13308
GAS2L1P2	ENSG00000228376	340508	-0.776338	2.75701	-3.0606	0.00275327	0.759567	-2.41814
LPAR2	ENSG00000064547	9170	-0.604353	3.7887	-3.05487	0.0028023	0.759567	-2.07933
ANKRD34B	ENSG00000189127	340120	0.647127	3.64742	3.05314	0.00281725	0.759567	-2.14881
RNA5SP107	ENSG00000223290	100873377	0.655496	0.594052	3.04464	0.00289191	0.759567	-2.13698
LOC124901942	ENSG00000286484	124901942	-0.803741	2.08522	-3.04461	0.00289216	0.759567	-2.56181
RNU4-48P	ENSG00000202429	106479580	0.575179	0.542445	3.04179	0.00291729	0.759567	-2.12873
RN7SL187P	ENSG00000240299	106481829	-0.743936	0.979813	-3.03919	0.00294064	0.759567	-2.36629
TRAV8-2	ENSG00000211786	28684	-0.809865	1.36449	-3.03882	0.00294403	0.759567	-2.52412
MYL12-AS1	ENSG00000264235	104968399	0.728425	1.02972	3.03824	0.00294926	0.759567	-2.33776
CCDC194	ENSG00000269720	110806280	0.433947	4.29586	3.03786	0.00295274	0.759567	-1.94848
LOC124904294	ENSG00000289168	124904294	0.774568	2.88069	3.03457	0.00298261	0.759567	-2.443
MTATP6P1	ENSG00000248527	106480796	0.708084	8.68632	3.02809	0.00304242	0.759567	-3.06539
GAPDHP54	ENSG00000226769	100421319	0.835719	1.68385	3.0251	0.00307039	0.759567	-2.58866
RPS15AP15	ENSG00000223739	100130782	0.545217	0.498611	3.02348	0.00308562	0.759567	-2.13623
BUD31P1	ENSG00000253684	106480331	-0.681555	0.845969	-3.0214	0.00310529	0.759567	-2.29171
ENPP7P9	ENSG00000250476	100421803	0.756312	1.35604	3.019	0.0031281	0.759567	-2.5312
F10	ENSG00000126218	2159	-0.629882	3.38724	-3.01843	0.00313355	0.759567	-2.28838
ZMYM2	ENSG00000121741	7750	0.260258	6.28295	3.01716	0.00314574	0.759567	-1.83586
NUDT19P4	ENSG00000270900	100422452	0.733932	1.07785	3.0167	0.00315017	0.759567	-2.41111
DUSP13	ENSG00000079393	51207	-0.558688	3.72256	-3.01422	0.0031741	0.759567	-2.16153
RNU1-19P	ENSG00000200176	100873861	-0.675099	0.724401	-3.01242	0.00319154	0.759567	-2.28484
CLCA3P	ENSG00000291014	9629	0.709809	0.886997	3.01137	0.00320181	0.759567	-2.34817
RPL5P31	ENSG00000214878	341674	-0.852254	1.34133	-3.01121	0.00320337	0.759567	-2.56092
CADM2-AS2	ENSG00000241648	100874037	-0.79406	1.55763	-3.0101	0.00321425	0.759567	-2.53993
RN7SL757P	ENSG00000239249	106480530	0.570154	0.540443	3.00896	0.00322545	0.759567	-2.19034
LINC01056	ENSG00000237119	100144597	-0.753715	2.64352	-3.00603	0.00325434	0.759567	-2.53736
CYP4X1	ENSG00000186377	260293	-0.605406	3.79361	-3.00528	0.00326174	0.759567	-2.16551
PVALEF	ENSG00000225180	388428	-0.672572	3.0809	-3.00374	0.00327713	0.759567	-2.41189
SNORD115-17	ENSG00000201482	100033455	0.595797	0.493441	3.00145	0.00330001	0.759567	-2.17974
IGLCOR22-2	ENSG00000243519	84086	0.740931	0.930627	3.00106	0.00330388	0.759567	-2.37843
RNA5SP497	ENSG00000251890	100873739	0.657357	0.532664	2.99897	0.00332501	0.759567	-2.20556
NCLN	ENSG00000125912	56926	0.603165	4.07852	2.99493	0.00336602	0.76097	-2.10057
ASB7	ENSG00000183475	140460	-0.379715	4.62093	-2.9944	0.00337144	0.76097	-1.95392
OR11N1P	ENSG00000185903	392540	-0.773662	2.25433	-2.9891	0.00342615	0.76494	-2.62638
LOC124900890	ENSG00000202440	124900890	0.584104	0.395443	2.989	0.00342711	0.76494	-2.153
MIR626	ENSG00000207766	693211	0.622307	0.513058	2.98475	0.00347162	0.768486	-2.22612
GDF9	ENSG00000164404	2661	0.555373	3.81284	2.98257	0.00349457	0.768486	-2.20626
FMO4	ENSG00000076258	2329	0.587245	3.69262	2.98027	0.00351901	0.768486	-2.26596
LOC124900792	ENSG00000250406	124900792	-0.613083	3.85926	-2.97892	0.00353341	0.768486	-2.19872
FHOD1	ENSG00000135723	29109	0.341483	4.83379	2.97187	0.00360948	0.768486	-1.96461
ZFP82	ENSG00000181007	284406	-0.339716	5.21018	-2.9684	0.00364748	0.768486	-1.92056
TNFRSF10C	ENSG00000173535	8794	0.8288	2.8356	2.96837	0.00364783	0.768486	-2.54696
RPL13P5	ENSG00000240370	283345	-0.782728	1.18337	-2.96705	0.00366242	0.768486	-2.57195
FLNA	ENSG00000196924	2316	0.422953	7.82787	2.96597	0.00367433	0.768486	-2.58338
LOC100288208	ENSG00000177596	100288208	0.672318	2.87316	2.96407	0.00369551	0.768486	-2.56162
ANXA9	ENSG00000143412	8416	-0.480045	3.7593	-2.96207	0.00371781	0.768486	-2.25525
PABPC1	ENSG00000070756	26986	0.345214	9.48878	2.96103	0.00372945	0.768486	-4.27771
HBB	ENSG00000244734	3043	-1.12941	11.6694	-2.95308	0.00381979	0.771704	-7.42313
TFDP3	ENSG00000183434	51270	0.823835	2.55745	2.9514	0.00383908	0.771704	-2.64899
ITGB3	ENSG00000259207	3690	0.612348	5.61839	2.94699	0.00389027	0.771704	-1.95693
CXCL10	ENSG00000169245	3627	-0.768645	2.5995	-2.94298	0.0039374	0.771704	-2.63931
SLC35C1	ENSG00000181830	55343	0.584224	3.77815	2.94275	0.00394011	0.771704	-2.30662
RNU6-875P	ENSG00000252297	106479953	0.5861	0.586257	2.94243	0.00394394	0.771704	-2.34198
UGT1A9	ENSG00000241119	54600	0.856613	1.87295	2.94024	0.00396989	0.771704	-2.72396
U2AF1	ENSG00000160201	7307	0.701997	2.93966	2.9391	0.00398351	0.771704	-2.57681
MIR548F4	ENSG00000221442	100313895	0.369289	0.160169	2.93558	0.00402571	0.771704	-2.18809
PNPLA3	ENSG00000100344	80339	-0.539733	3.95627	-2.93422	0.00404212	0.771704	-2.25743
SPRY2	ENSG00000136158	10253	0.506342	3.69121	2.93313	0.00405538	0.771704	-2.34871
RNA5SP308	ENSG00000199402	100873582	0.579438	0.493707	2.93011	0.00409213	0.771704	-2.31165
TMSB15B	ENSG00000269226	286527	0.565678	0.35323	2.92865	0.00410997	0.771704	-2.27925
SEC24B	ENSG00000138802	10427	0.329692	5.61316	2.92629	0.00413907	0.771704	-2.00633
LOC102724637	ENSG00000214942	102724637	0.390516	4.5084	2.92579	0.00414525	0.771704	-2.12973
TAT	ENSG00000198650	6898	0.399059	4.44501	2.92287	0.00418163	0.771704	-2.14626
PCNA	ENSG00000132646	5111	0.646992	3.5621	2.91926	0.00422688	0.771704	-2.38672
MYRF-AS1	ENSG00000124915	26070	0.573764	3.70612	2.91811	0.00424138	0.771704	-2.36162
CD46P1	ENSG00000244703	4182	0.889458	1.48341	2.91411	0.00429232	0.771704	-2.69661
LOC124902718	ENSG00000255135	124902718	-0.766626	2.25001	-2.91103	0.00433184	0.771704	-2.7579
TBC1D7	ENSG00000145979	51256	-0.390224	4.77916	-2.91054	0.00433813	0.771704	-2.10717
BAD	ENSG00000002330	572	-0.762346	1.86655	-2.91045	0.00433923	0.771704	-2.77404
EIF3B	ENSG00000106263	8662	0.234728	6.01599	2.90818	0.00436871	0.771704	-2.07865
TPMTP4	ENSG00000223574	100129298	0.741581	0.930153	2.90791	0.00437214	0.771704	-2.53332
UPK3A	ENSG00000100373	7380	0.757052	2.16979	2.90601	0.00439698	0.771704	-2.71537
ZNF492	ENSG00000229676	57615	0.681922	3.03774	2.90419	0.00442076	0.771704	-2.60969
TRERF1	ENSG00000124496	55809	0.263147	5.80966	2.90375	0.00442655	0.771704	-2.06944
MGAT3-AS1	ENSG00000227188	104502417	-0.782802	1.10115	-2.90219	0.00444714	0.771704	-2.63762
TMEM102	ENSG00000181284	284114	-0.817738	1.63396	-2.8997	0.00448013	0.773188	-2.78253
USP53	ENSG00000145390	54532	0.306832	5.61924	2.89622	0.00452663	0.774119	-2.07909
SMIM14-DT	ENSG00000255458	105374419	0.571757	3.84308	2.89596	0.00453017	0.774119	-2.37326
OR10A6	ENSG00000279000	390093	-0.455764	4.47363	-2.89519	0.00454048	0.774119	-2.1978
LINC01115	ENSG00000237667	339822	0.357694	5.1907	2.88892	0.00462564	0.779547	-2.1082
AP3S1	ENSG00000177879	1176	0.409227	4.82893	2.88554	0.00467217	0.783208	-2.15626
RN7SL251P	ENSG00000244399	106480990	0.68601	0.791671	2.88508	0.0046785	0.783208	-2.51644
RNU2-9P	ENSG00000222126	106481636	0.520839	0.433608	2.88211	0.0047197	0.783208	-2.39935
MIR655	ENSG00000207646	724025	0.412368	0.24372	2.88196	0.00472188	0.783208	-2.32847
RNU6-756P	ENSG00000206724	106479900	0.452954	0.377459	2.8761	0.00480426	0.783208	-2.36416
LOC392145	ENSG00000274133	392145	0.548761	0.425681	2.87569	0.00481005	0.783208	-2.39425
LOC101929698	ENSG00000277301	101929698	0.701982	2.77725	2.87367	0.00483887	0.783208	-2.72188
OR7E18P	ENSG00000180926	390885	-0.742262	1.99477	-2.87319	0.00484567	0.783208	-2.83781
SCGB3A2	ENSG00000164265	117156	-0.728661	3.04735	-2.8723	0.00485849	0.783208	-2.64343
STS	ENSG00000101846	412	-0.254669	5.87521	-2.87095	0.00487775	0.783208	-2.15482
LINC02777	ENSG00000232453	105378753	-0.636003	3.39033	-2.87025	0.00488781	0.783208	-2.53648
TRIM64B	ENSG00000189253	642446	-0.793255	2.21854	-2.86938	0.00490049	0.783208	-2.79551
LOC101927141	ENSG00000254394	101927141	-0.37903	4.40869	-2.86744	0.00492852	0.783208	-2.27205
LINC01467	ENSG00000258977	101928559	-0.737602	2.92598	-2.86699	0.00493502	0.783208	-2.68121
SPO11	ENSG00000054796	23626	-0.747145	2.70895	-2.86692	0.00493599	0.783208	-2.73836
BANP	ENSG00000172530	54971	0.226367	5.89311	2.86507	0.00496297	0.783208	-2.16991
LOC124900444	ENSG00000212266	124900444	0.517542	0.426738	2.86376	0.00498219	0.783208	-2.42069
ADGRF5P1	ENSG00000227582	389740	-0.566001	3.73967	-2.85923	0.00504893	0.787383	-2.45194
SAA1	ENSG00000173432	6288	0.802531	1.67519	2.85798	0.0050675	0.787383	-2.8229
KRT18P63	ENSG00000235413	100288868	-0.83126	1.7435	-2.85687	0.00508419	0.787383	-2.84455
LTBP1	ENSG00000049323	4052	0.304797	6.02429	2.85454	0.00511897	0.787383	-2.21072
LINC01940	ENSG00000227744	401039	-0.474524	4.34353	-2.85201	0.00515723	0.787383	-2.31193
COX4I1	ENSG00000131143	1327	0.317986	6.01489	2.85141	0.00516625	0.787383	-2.21766
MIR873	ENSG00000215939	100126316	0.491176	0.34025	2.84979	0.00519083	0.787383	-2.40641
PYCARD-AS1	ENSG00000261359	100652740	0.503009	0.412552	2.84674	0.00523746	0.787383	-2.44327
CD9	ENSG00000010278	928	0.307433	5.26545	2.84602	0.00524853	0.787383	-2.20132
OR6T1	ENSG00000181499	219874	-0.8067	2.03394	-2.84601	0.00524871	0.787383	-2.86753
CT45A10	ENSG00000269586	102723631	-0.78416	1.41801	-2.84512	0.00526235	0.787383	-2.81502
MTND5P11	ENSG00000248923	100506169	0.388557	4.3423	2.84351	0.00528731	0.787383	-2.34073
ARMC3	ENSG00000165309	219681	0.310752	5.13321	2.84323	0.0052915	0.787383	-2.2161
MTND3P22	ENSG00000248946	107075314	0.572381	0.444462	2.83598	0.005405	0.798179	-2.46917
ICE2	ENSG00000128915	79664	0.220461	6.30977	2.83138	0.00547799	0.79974	-2.31329
PFN5P	ENSG00000283349	112422909	0.78851	1.34194	2.82873	0.00552057	0.79974	-2.79458
HHLA1	ENSG00000132297	10086	0.320204	4.90636	2.82872	0.00552082	0.79974	-2.26901
LOC102725019	ENSG00000232080	102725019	-0.766044	1.50859	-2.82716	0.00554593	0.79974	-2.80413
PPIH	ENSG00000171960	10465	-0.3818	4.43878	-2.8264	0.00555815	0.79974	-2.34301
RNU6-221P	ENSG00000238493	106480561	0.42682	0.206511	2.82599	0.00556479	0.79974	-2.41937
VDAC2P4	ENSG00000234682	100420574	0.772801	1.61445	2.82585	0.00556707	0.79974	-2.87385
ZNF561-AS1	ENSG00000267106	284385	-0.278618	5.46222	-2.82508	0.00557964	0.79974	-2.24476
RSU1P3	ENSG00000213659	100419964	-0.820005	1.75381	-2.82403	0.00559676	0.79974	-2.87869
TRBV12-5	ENSG00000275158	28575	-0.788406	1.34401	-2.823	0.00561354	0.79974	-2.84086
LOC124903640	ENSG00000287340	124903640	0.710715	2.74058	2.82139	0.00563988	0.79974	-2.81479
RSPO2	ENSG00000147655	340419	-0.434515	4.29494	-2.8209	0.00564806	0.79974	-2.38267
LARP7P1	ENSG00000271588	106480287	0.62406	0.699101	2.81722	0.00570878	0.800606	-2.60284
FXNP2	ENSG00000177736	100418706	-0.765513	1.10271	-2.81673	0.00571698	0.800606	-2.799
PIPSL	ENSG00000180764	266971	0.632199	3.66755	2.81463	0.00575193	0.800606	-2.57174
NPM1P52	ENSG00000253663	100422272	-0.741483	1.87752	-2.8109	0.00581463	0.800606	-2.84804
OR51E1	ENSG00000180785	143503	-0.471094	4.23088	-2.81025	0.00582558	0.800606	-2.42358
IQSEC3-AS2	ENSG00000256948	105369593	0.825148	1.67423	2.80984	0.00583255	0.800606	-2.9006
XPO1	ENSG00000082898	7514	0.198712	7.0569	2.80715	0.00587821	0.800606	-2.5962
KRTAP3-3	ENSG00000212899	85293	0.816528	2.29513	2.8068	0.00588421	0.800606	-2.90761
CD3G	ENSG00000160654	917	0.471133	4.36178	2.8045	0.00592358	0.800606	-2.4051
MIR1255B1	ENSG00000283207	100313806	0.494557	0.433608	2.80433	0.00592644	0.800606	-2.52252
SLC25A15	ENSG00000102743	10166	0.521816	4.17533	2.80433	0.00592646	0.800606	-2.44912
RBFA	ENSG00000101546	79863	-0.33404	4.91967	-2.80335	0.00594332	0.800606	-2.3209
LOC101928882	ENSG00000285336	101928882	-0.640284	2.91929	-2.80299	0.00594951	0.800606	-2.78713
MFN1	ENSG00000171109	55669	0.357987	4.8884	2.79869	0.00602411	0.803732	-2.33563
RPS14P1	ENSG00000224114	100271063	-0.865624	2.06176	-2.79533	0.00608293	0.806629	-2.93359
SLC18B1	ENSG00000146409	116843	0.407324	4.54544	2.79445	0.00609841	0.806853	-2.39383
TRAJ26	ENSG00000211863	28729	0.582376	0.535031	2.79107	0.00615833	0.80811	-2.58652
C2orf27A	ENSG00000287151	29798	0.594854	3.76985	2.78987	0.00617966	0.80811	-2.58615
TMEM117	ENSG00000139173	84216	-0.545406	3.94568	-2.78894	0.00619641	0.80811	-2.53065
BCL11A	ENSG00000119866	53335	0.173003	7.03013	2.78434	0.00627918	0.80811	-2.64938
MIR4794	ENSG00000264470	100616338	0.367333	0.198435	2.7835	0.00629446	0.80811	-2.49543
USP17L15	ENSG00000223569	100288520	0.380219	0.154208	2.78236	0.00631519	0.80811	-2.49349
CALCRL	ENSG00000064989	10203	0.429928	4.60806	2.78126	0.00633513	0.808891	-2.41357
GNB1	ENSG00000078369	2782	0.250512	7.12165	2.77935	0.00637009	0.811583	-2.69535
MRI1	ENSG00000037757	84245	-0.696304	2.66666	-2.77728	0.00640819	0.814479	-2.87904
SLC6A18	ENSG00000164363	348932	0.558911	3.47433	2.77211	0.00650425	0.814479	-2.69307
RNU6-240P	ENSG00000251907	106479673	0.47576	0.354288	2.77154	0.00651486	0.814479	-2.55531
PKD2L1	ENSG00000107593	9033	-0.417002	4.31925	-2.77142	0.00651715	0.814479	-2.48145
ARHGEF38	ENSG00000236699	54848	0.357701	4.58614	2.77128	0.00651982	0.814479	-2.43805
RNU6-1243P	ENSG00000200898	106481573	0.505921	0.417915	2.76874	0.00656746	0.815446	-2.59698
OR4T1P	ENSG00000258641	390435	-0.796984	1.7144	-2.7678	0.00658536	0.815446	-2.93767
RNY4P36	ENSG00000212418	106480313	0.541869	0.473743	2.76521	0.00663438	0.815446	-2.61619
SALRNA3	ENSG00000281264	104548972	-0.83418	2.02555	-2.76485	0.00664129	0.815446	-2.98042
CCNG1P1	ENSG00000218991	100130820	-0.703125	1.26326	-2.76435	0.00665081	0.815446	-2.88554
RNA5SP128	ENSG00000202175	100873398	0.616023	0.675242	2.76355	0.00666622	0.815446	-2.68229
RN7SL443P	ENSG00000241229	106480510	0.638693	0.777583	2.75746	0.00678362	0.815446	-2.73015
TPT1	ENSG00000133112	7178	0.324227	9.53511	2.75631	0.00680594	0.815446	-4.92581
TCF23	ENSG00000163792	150921	-0.394396	4.49132	-2.75605	0.00681094	0.815446	-2.47912
CTNNBL1	ENSG00000132792	56259	0.299347	5.53413	2.75514	0.0068288	0.815446	-2.40647
RSU1	ENSG00000148484	6251	0.48927	6.68849	2.75494	0.00683269	0.815446	-2.60886
RAD23A	ENSG00000179262	5886	0.453506	4.5577	2.75241	0.00688226	0.816655	-2.47759
RPL21P97	ENSG00000239470	387753	0.562085	0.626552	2.75069	0.00691617	0.816655	-2.68832
RNU4-77P	ENSG00000252501	106481196	0.534067	0.555425	2.75048	0.00692047	0.816655	-2.67531
RN7SL477P	ENSG00000239367	106479397	0.68209	0.693541	2.75003	0.00692924	0.816655	-2.70757
ZNF333	ENSG00000160961	84449	0.235232	5.57728	2.74984	0.00693304	0.816655	-2.42024
RN7SL778P	ENSG00000272412	106479504	0.619613	0.80759	2.74974	0.00693499	0.816655	-2.7532
SEPTIN4	ENSG00000108387	5414	-0.267798	5.59508	-2.74401	0.00704945	0.816655	-2.43494
SMG1P5	ENSG00000291266	595101	0.318273	0.147189	2.74266	0.00707678	0.816655	-2.56528
KRTAP4-12	ENSG00000213416	83755	0.765535	1.63997	2.74136	0.00710312	0.816655	-3.0018
PARP14	ENSG00000173193	54625	0.234448	6.86479	2.74086	0.00711316	0.816655	-2.69521
CLSTN3	ENSG00000139182	9746	0.27301	5.5604	2.74076	0.00711516	0.816655	-2.4399
RN7SL856P	ENSG00000276653	106479533	0.627352	0.572549	2.7393	0.00714492	0.816655	-2.69249
ASB2	ENSG00000100628	51676	-0.405121	4.76644	-2.73634	0.00720537	0.816655	-2.47705
PRAMEF5	ENSG00000270601	343068	0.768069	1.73923	2.73505	0.00723184	0.816655	-2.98009
LINC00397	ENSG00000223404	101930749	-0.721275	1.32294	-2.73383	0.00725703	0.816655	-2.96647
CLTCL1	ENSG00000070371	8218	-0.242323	5.70853	-2.73243	0.00728601	0.816655	-2.46877
PRAMEF28P	ENSG00000274178	102724742	-0.804386	1.67847	-2.73192	0.00729664	0.816655	-3.02052
LINC01892	ENSG00000265514	105371969	0.628881	3.59857	2.73186	0.00729787	0.816655	-2.73665
NBEAP4	ENSG00000258883	100418897	-0.784723	1.68145	-2.73155	0.00730442	0.816655	-3.02828
ERCC4	ENSG00000175595	2072	0.262714	5.96529	2.73093	0.00731716	0.816655	-2.49833
MIR653	ENSG00000208014	724023	0.442598	0.313626	2.7303	0.00733034	0.816655	-2.62269
MIR365A	ENSG00000199130	100126355	0.558766	0.593915	2.72581	0.00742445	0.816655	-2.72335
IL1F10	ENSG00000136697	84639	0.710097	2.94368	2.72467	0.00744869	0.816655	-2.90324
PIGY-DT	ENSG00000285122	101929134	0.434953	0.256848	2.72438	0.00745485	0.816655	-2.6286
SMIM10L2A	ENSG00000178947	399668	-0.402786	4.37206	-2.72377	0.00746779	0.816655	-2.55971
LINC01153	ENSG00000227143	101927889	0.530862	3.68755	2.72354	0.00747266	0.816655	-2.72704
LINC02118	ENSG00000248789	105378960	0.712972	2.01491	2.72241	0.00749654	0.816655	-3.02366
PSMA1	ENSG00000129084	5682	0.689408	2.93532	2.72227	0.00749949	0.816655	-2.91289
RPA3	ENSG00000106399	6119	-0.663557	3.43365	-2.72158	0.00751427	0.816655	-2.78207
RNU7-41P	ENSG00000251726	100147828	0.498714	0.298531	2.7207	0.00753312	0.816655	-2.63697
NAP1L2	ENSG00000186462	4674	0.492132	3.89778	2.72058	0.0075357	0.816655	-2.67175
DMAC2L	ENSG00000125375	27109	-0.590114	3.62002	-2.71982	0.00755189	0.816655	-2.73681
KCNJ4	ENSG00000168135	3761	0.705811	2.69853	2.71795	0.007592	0.816655	-2.96729
LINC01728	ENSG00000233277	105372626	0.760235	1.48371	2.71737	0.00760462	0.816655	-3.01014
LOC347097	ENSG00000224025	347097	0.637535	3.16613	2.71594	0.00763532	0.816655	-2.87387
CKMT1B	ENSG00000223572	1159	-0.718977	2.87323	-2.71403	0.00767688	0.816655	-2.93236
OR4K12P	ENSG00000218549	81078	0.759313	2.00181	2.71367	0.00768464	0.816655	-3.05688
RPL5P14	ENSG00000243914	100270835	-0.724636	2.21878	-2.71135	0.00773533	0.816655	-3.04613
HSPE1P22	ENSG00000237306	100289607	0.663374	1.14577	2.71016	0.00776137	0.816655	-2.94129
MIR934	ENSG00000216060	100126324	0.383152	0.138055	2.70954	0.00777498	0.816655	-2.63601
MRC1	ENSG00000260314	4360	0.3083	5.13304	2.70862	0.00779527	0.816655	-2.511
HERC3	ENSG00000138641	8916	0.59519	3.10959	2.70806	0.00780763	0.816655	-2.90006
BMS1P17	ENSG00000291205	101101776	0.358827	0.148789	2.70682	0.00783506	0.816655	-2.63556
IGKV2D-40	ENSG00000251039	28878	-0.445899	0.347269	-2.70385	0.00790104	0.816655	-2.70975
LINC01986	ENSG00000223587	102723448	0.7316	2.36133	2.70384	0.00790136	0.816655	-3.04612
C21orf58	ENSG00000160298	54058	-0.43594	4.3753	-2.70175	0.00794808	0.816655	-2.60612
RNA5SP42	ENSG00000201148	100873281	0.68895	1.13799	2.7014	0.00795598	0.816655	-2.94343
LINC00934	ENSG00000281196	144742	-0.67433	3.23871	-2.69931	0.00800312	0.816655	-2.85036
BRME1	ENSG00000132016	79173	-0.495186	4.03617	-2.6992	0.00800551	0.816655	-2.67581
CPA1	ENSG00000091704	1357	0.390344	4.14382	2.69783	0.0080365	0.816655	-2.65989
RNU6-482P	ENSG00000212370	106481332	0.420886	0.235643	2.69559	0.00808749	0.816655	-2.67964
BPNT2P1	ENSG00000270936	100421537	0.719872	1.40246	2.6955	0.00808945	0.816655	-3.02552
LINC00615	ENSG00000196243	439916	-0.681546	2.56699	-2.69524	0.00809537	0.816655	-3.02003
RPL17P16	ENSG00000236768	729349	-0.678726	1.27415	-2.6917	0.00817669	0.816655	-2.996
RN7SL523P	ENSG00000243976	106479414	0.683581	0.927954	2.69167	0.00817732	0.816655	-2.90186
ITPRIP	ENSG00000148841	85450	0.373913	4.74288	2.68877	0.0082444	0.816655	-2.57959
RPL36P12	ENSG00000213361	100271012	0.640231	0.877167	2.68704	0.00828462	0.816655	-2.88356
ANKDD1A	ENSG00000166839	348094	-0.368689	4.48368	-2.68536	0.0083237	0.816655	-2.62157
H3P19	ENSG00000271296	115482709	0.68369	1.00199	2.68473	0.00833841	0.816655	-2.93885
INTS6	ENSG00000102786	26512	-0.200949	6.63942	-2.68455	0.00834262	0.816655	-2.75905
LINC02126	ENSG00000259847	101927650	-0.662771	2.86685	-2.68444	0.00834521	0.816655	-2.97011
HCRTR1	ENSG00000121764	3061	0.506541	3.59634	2.68428	0.0083491	0.816655	-2.81737
PRDM16-DT	ENSG00000177133	440556	-0.442909	4.30895	-2.68377	0.00836098	0.816655	-2.64938
PCDHGA9	ENSG00000261934	56107	0.562305	3.31394	2.68307	0.00837757	0.816655	-2.87982
WHAMM	ENSG00000156232	123720	-0.321801	4.53473	-2.68221	0.00839769	0.816655	-2.62008
PITX2	ENSG00000164093	5308	0.29463	5.24239	2.68207	0.00840102	0.816655	-2.56551
RNA5SP343	ENSG00000284736	100873605	-0.440199	0.287947	-2.68158	0.00841259	0.816655	-2.72047
CPSF2	ENSG00000165934	53981	0.216962	6.36152	2.68098	0.00842676	0.816655	-2.69083
FAM236C	ENSG00000283594	109729126	0.692839	1.18027	2.68034	0.0084419	0.816655	-2.98668
CGB2	ENSG00000104818	114336	0.79424	1.41151	2.68005	0.00844878	0.816655	-3.04647
TCP10L3	ENSG00000290751	6953	-0.468717	4.2579	-2.67651	0.00853309	0.818606	-2.67402
CHST4	ENSG00000140835	10164	0.593914	3.53559	2.67621	0.00854042	0.818606	-2.81951
CARS1	ENSG00000110619	833	-0.227854	5.72545	-2.67523	0.00856398	0.818606	-2.6007
AP4M1	ENSG00000221838	9179	-0.442862	3.89974	-2.6751	0.00856695	0.818606	-2.7529
ZNF185	ENSG00000147394	7739	0.35644	5.73209	2.66987	0.00869349	0.820554	-2.61375
H1-10	ENSG00000184897	8971	0.697759	2.8295	2.66986	0.00869368	0.820554	-3.00949
FUT9	ENSG00000172461	10690	0.328252	5.24192	2.66892	0.00871664	0.820554	-2.59411
RNU4-23P	ENSG00000199709	106479568	0.551364	0.589461	2.66828	0.00873234	0.820554	-2.81868
NAIP	ENSG00000249437	4671	-0.806301	2.38869	-2.66811	0.00873642	0.820554	-3.08154
ZNF28	ENSG00000198538	7576	0.334621	4.64614	2.66792	0.00874103	0.820554	-2.63536
RPL17P11	ENSG00000233445	100270937	0.697603	1.39113	2.66714	0.00876019	0.820554	-3.07435
LOC112267977	ENSG00000216516	112267977	0.592205	0.717781	2.66678	0.00876908	0.820554	-2.86558
LOC100131038	ENSG00000248387	100131038	0.736286	1.65551	2.66517	0.00880868	0.820554	-3.11196
SLC16A12	ENSG00000152779	387700	0.402904	4.31107	2.66486	0.00881629	0.820554	-2.69027
PNPLA5	ENSG00000100341	150379	-0.535279	3.53586	-2.66411	0.00883465	0.820554	-2.85647
MYH9	ENSG00000100345	4627	0.296786	8.42864	2.66399	0.00883768	0.820554	-3.78567
RIPOR3-AS1	ENSG00000234693	100506175	0.667726	2.56804	2.66398	0.00883785	0.820554	-3.06899
PARD3-DT	ENSG00000226386	100505601	0.574766	0.712997	2.66298	0.00886269	0.820554	-2.86855
AZU1P1	ENSG00000270444	106480244	0.506024	0.505349	2.66069	0.00891945	0.821287	-2.81232
GHDC	ENSG00000167925	84514	-0.504863	4.0063	-2.6593	0.00895419	0.821287	-2.74937
RNU6-1102P	ENSG00000251958	106481527	0.455506	0.383569	2.65873	0.0089684	0.821287	-2.7691
AP1M1	ENSG00000072958	8907	0.219172	6.07757	2.65736	0.00900293	0.821287	-2.6872
BNIP5	ENSG00000189325	389384	0.385453	4.59399	2.65677	0.00901775	0.821287	-2.66407
RPL31P11	ENSG00000213075	641311	-0.739144	1.85509	-2.65672	0.009019	0.821287	-3.12539
HLA-E	ENSG00000204592	3133	0.430089	7.2981	2.65614	0.00903352	0.821287	-3.09566
UBE2D4	ENSG00000078967	51619	0.44302	4.35864	2.65508	0.0090604	0.821287	-2.70217
TUBAP9	ENSG00000225154	100533626	0.631098	0.727874	2.65503	0.00906151	0.821287	-2.88095
RPL18AP13	ENSG00000213304	646189	0.429182	0.276418	2.65407	0.00908588	0.821287	-2.75983
HLA-B	ENSG00000234745	3106	0.454938	5.95244	2.65372	0.00909473	0.821287	-2.68329
RNU6-342P	ENSG00000207251	106479718	0.555838	0.670978	2.65371	0.00909493	0.821287	-2.87247
RPL21P99	ENSG00000242986	100271429	0.66301	0.943562	2.65089	0.00916662	0.821287	-2.96718
RNF168	ENSG00000163961	165918	-0.299751	5.34543	-2.65039	0.0091796	0.821287	-2.63445
LINC01500	ENSG00000258583	102723742	0.292137	5.37782	2.64959	0.00919988	0.821287	-2.63681
TRAV11	ENSG00000256474	28675	0.695743	1.15911	2.64891	0.00921744	0.821287	-3.02505
DPPA2	ENSG00000163530	151871	-0.664468	2.8975	-2.64775	0.00924728	0.821841	-3.02381
GAL	ENSG00000069482	51083	-0.639231	3.06119	-2.64328	0.00936285	0.829217	-2.99593
RNU2-32P	ENSG00000223125	106481644	0.584384	0.592995	2.6429	0.0093728	0.829217	-2.87202
RN7SL20P	ENSG00000242251	106479232	0.619626	0.710002	2.64115	0.00941841	0.829487	-2.89225
TOMM70	ENSG00000154174	9868	0.373439	5.23181	2.63922	0.00946916	0.831452	-2.65747
MIR8073	ENSG00000276765	102465872	0.620239	0.926646	2.63561	0.00956459	0.834216	-2.98043
RANBP9	ENSG00000010017	10048	0.389196	5.06107	2.6348	0.00958591	0.834216	-2.66983
LOC651337	ENSG00000255585	651337	0.275673	5.05286	2.63452	0.00959337	0.834216	-2.67112
TAPBP	ENSG00000231925	6892	0.32386	4.95804	2.63215	0.00965661	0.834216	-2.6802
SLC39A12-AS1	ENSG00000226083	100129213	0.610869	3.45569	2.63118	0.00968279	0.834216	-2.93787
PPIG	ENSG00000138398	9360	0.250355	6.02147	2.63103	0.00968684	0.834216	-2.74029
LOC124900229	ENSG00000212229	124900229	0.400901	0.212472	2.62714	0.00979176	0.834216	-2.78916
RPL26P26	ENSG00000242595	100270967	0.585428	0.631871	2.62638	0.00981231	0.834216	-2.90264
RPL21P117	ENSG00000240238	729241	0.669188	0.945135	2.62634	0.00981341	0.834216	-3.00732
MAPK7	ENSG00000166484	5598	-0.370008	4.54848	-2.626	0.0098227	0.834216	-2.72553
MPV17L2	ENSG00000254858	84769	-0.71606	2.54116	-2.6258	0.00982803	0.834216	-3.1211
GHR	ENSG00000112964	2690	0.29809	5.18668	2.62363	0.00988732	0.834216	-2.69069
PMCHL2	ENSG00000290836	5370	0.676547	2.57837	2.62355	0.00988947	0.834216	-3.11524
HEYL	ENSG00000163909	26508	0.396866	4.36114	2.62249	0.00991833	0.834216	-2.76213
RNA5SP204	ENSG00000201415	100873465	0.58665	0.754081	2.62189	0.00993482	0.834216	-2.95857
CATSPER1	ENSG00000175294	117144	0.403544	4.32859	2.62176	0.00993855	0.834216	-2.77032
LOC100419806	ENSG00000236775	100419806	-0.744364	2.12662	-2.62105	0.00995795	0.834216	-3.17633
C11orf65	ENSG00000166323	160140	-0.377005	4.11541	-2.62015	0.00998273	0.834216	-2.80307
MIR7151	ENSG00000276866	102466814	0.549267	0.50986	2.61951	0.0100005	0.834216	-2.87905
RPL3	ENSG00000100316	6122	0.348252	9.2038	2.61928	0.0100069	0.834216	-4.72145
RNU7-103P	ENSG00000238370	107063544	0.396835	0.22651	2.61858	0.0100261	0.834216	-2.81508
RUVBL2	ENSG00000183207	10856	-0.365077	4.66676	-2.6182	0.0100367	0.834216	-2.72954
TBC1D2B	ENSG00000167202	23102	-0.24331	5.70103	-2.61644	0.0100856	0.834216	-2.7294
MIR3978	ENSG00000265584	100616491	0.428992	0.400363	2.61534	0.0101162	0.834216	-2.85147
ANKH	ENSG00000154122	56172	-0.219101	6.15904	-2.61472	0.0101337	0.834216	-2.80486
PAGE3	ENSG00000204279	139793	-0.679363	2.17943	-2.61244	0.0101974	0.834216	-3.18715
GOSR1	ENSG00000108587	9527	0.230009	5.71188	2.61125	0.0102311	0.834216	-2.74086
UBL7-DT	ENSG00000247240	440288	0.678551	2.76768	2.61023	0.0102599	0.834216	-3.11492
KRT19P6	ENSG00000249891	106480807	0.569953	0.629842	2.609	0.0102947	0.834216	-2.92943
RNU6-1338P	ENSG00000252137	106480150	0.343281	0.124018	2.60833	0.0103137	0.834216	-2.81032
ATPAF2	ENSG00000171953	91647	0.357995	4.66482	2.60787	0.0103268	0.834216	-2.75253
RN7SL494P	ENSG00000241175	106481057	0.687413	1.04968	2.60677	0.0103582	0.834216	-3.06756
JUNB	ENSG00000171223	3726	0.523793	4.28543	2.60643	0.0103677	0.834216	-2.79979
COPE	ENSG00000105669	11316	0.498525	4.10403	2.60632	0.0103709	0.834216	-2.83647
VN1R35P	ENSG00000228660	100312789	0.536919	0.642971	2.60119	0.0105184	0.839542	-2.93545
LOC124900500	ENSG00000252693	124900500	0.423526	0.314684	2.60023	0.0105459	0.839542	-2.85682
RNU6-260P	ENSG00000206819	106479682	0.437464	0.315113	2.5999	0.0105558	0.839542	-2.86049
CTTNBP2	ENSG00000077063	83992	0.250518	5.47933	2.59927	0.010574	0.839542	-2.74869
ADAM20	ENSG00000134007	8748	0.520179	3.54507	2.59717	0.0106351	0.839542	-2.97116
PTP4A2	ENSG00000184007	8073	0.309767	7.41784	2.59582	0.0106746	0.839542	-3.28769
EEF1A1P23	ENSG00000236297	100421815	0.66973	1.34729	2.59555	0.0106825	0.839542	-3.16283
PCNX2	ENSG00000135749	80003	0.215117	6.20328	2.59451	0.0107129	0.839542	-2.85676
GPKOW	ENSG00000068394	27238	0.524347	4.05369	2.59413	0.0107241	0.839542	-2.86629
RNU7-74P	ENSG00000239010	100151671	0.398748	0.258814	2.59223	0.0107803	0.841681	-2.88115
C18orf63	ENSG00000206043	644041	0.374674	4.58746	2.59049	0.0108318	0.844578	-2.79454
PPBP	ENSG00000163736	5473	0.776578	7.00859	2.5893	0.010867	0.844787	-3.14577
SNX5P1	ENSG00000249858	100131940	-0.726096	2.05272	-2.58706	0.010934	0.844787	-3.2256
HMGB1P12	ENSG00000223904	100129723	-0.688263	1.67575	-2.58609	0.0109632	0.844787	-3.20248
LOC101928505	ENSG00000287709	101928505	0.490362	4.1752	2.58596	0.0109671	0.844787	-2.85525
RPS15AP8	ENSG00000235002	100271143	0.608351	0.729459	2.58554	0.0109796	0.844787	-2.99731
LSM3	ENSG00000170860	27258	0.380607	4.66471	2.58508	0.0109934	0.844787	-2.79776
OR11H6	ENSG00000176219	122748	-0.77818	1.78826	-2.5834	0.0110441	0.844838	-3.23146
METTL6	ENSG00000206562	131965	0.34217	4.95036	2.58254	0.01107	0.844838	-2.78157
LINC00609	ENSG00000257585	101101773	0.735354	1.40341	2.58252	0.0110706	0.844838	-3.18123
SYTL2	ENSG00000137501	54843	-0.238942	5.95008	-2.58221	0.0110801	0.844838	-2.83851
FBXW9	ENSG00000132004	84261	0.638584	2.85506	2.58201	0.0110863	0.844838	-3.13926
MIR5186	ENSG00000264330	100847036	0.465815	0.454745	2.57998	0.0111479	0.844838	-2.92694
MYL7	ENSG00000106631	58498	0.550725	3.3227	2.57977	0.0111541	0.844838	-3.04107
LINC03013	ENSG00000227544	100506725	0.327452	4.84326	2.57855	0.0111916	0.844838	-2.79456
PRIMPOL	ENSG00000164306	201973	0.615191	3.8261	2.57844	0.0111948	0.844838	-2.94037
CYP21A1P	ENSG00000290788	1590	0.604774	0.823164	2.57808	0.0112058	0.844838	-3.04242
RNU6-850P	ENSG00000252743	106481919	0.422781	0.2567	2.57716	0.0112341	0.844838	-2.88886
FBXW11P1	ENSG00000230870	54099	-0.719567	2.64787	-2.57525	0.0112929	0.844838	-3.17295
MRPS15	ENSG00000116898	64960	-0.494592	4.13214	-2.57442	0.0113186	0.844838	-2.88304
DDX25	ENSG00000109832	29118	-0.208761	5.67	-2.57215	0.0113889	0.844838	-2.82391
RFX4	ENSG00000111783	5992	0.283447	5.10508	2.57167	0.0114038	0.844838	-2.79975
RPS3AP21	ENSG00000214784	402287	0.673099	1.18915	2.57044	0.0114419	0.844838	-3.15236
RNU6ATAC36P	ENSG00000252684	106480543	0.431085	0.272852	2.56926	0.0114788	0.846046	-2.90572
DNAJA1P2	ENSG00000236917	100131207	0.745694	1.67113	2.56809	0.0115155	0.846108	-3.23944
FCF1P9	ENSG00000231478	106480444	0.430867	0.422228	2.56604	0.0115799	0.847096	-2.94925
IGHVII-62-1	ENSG00000253747	28360	0.593593	0.849522	2.5646	0.0116254	0.847096	-3.06537
LOC105374042	ENSG00000239482	105374042	-0.704388	2.05562	-2.56218	0.0117023	0.847096	-3.25893
SLC16A14P1	ENSG00000213708	100128685	-0.691711	2.4511	-2.56202	0.0117074	0.847096	-3.21999
KAT8	ENSG00000103510	84148	-0.303914	4.86333	-2.56159	0.0117208	0.847096	-2.8259
ATG13	ENSG00000175224	9776	-0.234852	5.59923	-2.56142	0.0117264	0.847096	-2.84083
SLC7A15P	ENSG00000232800	100289450	-0.628144	3.18104	-2.56071	0.011749	0.847096	-3.09483
SIX3-AS1	ENSG00000236502	100506108	-0.681137	2.22607	-2.55977	0.011779	0.847096	-3.21325
CHD1	ENSG00000153922	1105	0.279508	6.16145	2.55692	0.0118707	0.847096	-2.93425
KRT8P49	ENSG00000271602	643447	-0.699156	1.92316	-2.5568	0.0118746	0.847096	-3.2702
PPEF1	ENSG00000086717	5475	-0.301737	4.83212	-2.556	0.0119005	0.847096	-2.83943
SNORD65B	ENSG00000238936	109616980	0.312285	0.108923	2.55543	0.0119188	0.847096	-2.90198
PGAM1P6	ENSG00000224464	100420567	-0.747785	1.66928	-2.55542	0.0119192	0.847096	-3.25855
PDGFA-DT	ENSG00000223855	441307	0.497811	4.01093	2.55364	0.0119769	0.847096	-2.9359
SELENOS	ENSG00000131871	55829	0.469826	3.95657	2.553	0.0119976	0.847096	-2.9562
PKHD1L1	ENSG00000205038	93035	0.216226	6.77576	2.55231	0.01202	0.847096	-3.12001
SHC2	ENSG00000129946	25759	0.403979	4.44099	2.55218	0.0120244	0.847096	-2.88139
IRF9	ENSG00000213928	10379	-0.485282	3.68402	-2.54903	0.0121276	0.847096	-3.01228
PTPRJ	ENSG00000149177	5795	0.306037	6.38391	2.54818	0.0121554	0.847096	-3.00666
RNU6-745P	ENSG00000200216	106481415	0.47586	0.377459	2.54747	0.0121787	0.847096	-2.96377
ADAMTSL5	ENSG00000185761	339366	-0.454947	3.93879	-2.54735	0.0121829	0.847096	-2.96325
FFAR1	ENSG00000126266	2864	-0.403822	4.35879	-2.54727	0.0121853	0.847096	-2.89891
HNRNPH1P1	ENSG00000220305	100132803	-0.63281	2.70486	-2.5461	0.0122242	0.847096	-3.20523
RN7SL294P	ENSG00000242638	106479329	-0.668706	1.15384	-2.54605	0.0122258	0.847096	-3.19875
UBR5	ENSG00000104517	51366	0.177336	6.61482	2.54553	0.0122429	0.847096	-3.08144
SUCLG1	ENSG00000163541	8802	0.436156	4.47144	2.54326	0.0123184	0.847096	-2.89621
RNY1P16	ENSG00000199933	106480312	0.501317	0.582442	2.54159	0.0123741	0.847096	-3.02048
FTX	ENSG00000230590	100302692	0.16091	7.0031	2.54158	0.0123746	0.847096	-3.22552
LOC105373508	ENSG00000286737	105373508	0.739741	2.23449	2.54135	0.0123822	0.847096	-3.27638
RPSAP52	ENSG00000241749	204010	0.611056	2.48368	2.54077	0.0124016	0.847096	-3.22735
LRRC25	ENSG00000175489	126364	0.633795	3.63154	2.53963	0.0124398	0.847096	-3.03528
YY1	ENSG00000100811	7528	-0.236043	6.15403	-2.53789	0.0124985	0.847096	-2.97679
ZHX1-C8orf76	ENSG00000259305	100533106	0.438762	0.324098	2.53778	0.0125022	0.847096	-2.97255
MIR324	ENSG00000199053	442898	0.309232	0.101904	2.53502	0.0125959	0.847096	-2.94185
RNU6-177P	ENSG00000223189	106481232	0.510185	0.429516	2.53484	0.012602	0.847096	-3.00426
MOG	ENSG00000204655	4340	-0.485986	4.01898	-2.53361	0.0126437	0.847096	-2.97599
MTND1P18	ENSG00000225276	100873338	0.747126	1.62496	2.53283	0.0126704	0.847096	-3.27413
TMEM161A	ENSG00000064545	54929	-0.488142	4.00148	-2.53229	0.0126888	0.847096	-2.97256
NEK6	ENSG00000119408	10783	0.33232	5.32	2.53175	0.0127074	0.847096	-2.88549
RN7SL123P	ENSG00000266863	106479266	0.524144	0.471178	2.53073	0.0127424	0.847096	-3.019
C8orf82	ENSG00000213563	414919	0.578042	3.36236	2.53066	0.0127449	0.847096	-3.11285
LOC124904362	ENSG00000199977	124904362	0.556359	0.763214	2.53016	0.012762	0.847096	-3.08856
KLF18	ENSG00000283039	105378952	-0.447475	3.57206	-2.52992	0.0127704	0.847096	-3.06636
LOC124904917	ENSG00000273828	124904917	-0.363463	4.46887	-2.52985	0.0127726	0.847096	-2.92132
NBEAP2	ENSG00000197927	100418881	0.428602	0.343007	2.52955	0.0127832	0.847096	-2.99032
SHPK	ENSG00000197417	23729	-0.753257	1.8198	-2.5282	0.0128297	0.847096	-3.30374
GPX5	ENSG00000224586	2880	-0.511721	3.71593	-2.5281	0.0128331	0.847096	-3.03564
SNORA20	ENSG00000207392	677806	0.351079	0.137147	2.52616	0.0129002	0.847096	-2.96148
LOC124906148	ENSG00000238570	124906148	0.277572	0.109981	2.5256	0.0129197	0.847096	-2.95972
DCXR-DT	ENSG00000264569	113523640	-0.666711	1.62961	-2.52516	0.0129352	0.847096	-3.29237
TCERG1L	ENSG00000176769	256536	0.294511	4.82113	2.52467	0.0129522	0.847096	-2.9019
RNA5SP492	ENSG00000223262	100873734	0.503997	0.590712	2.52461	0.0129544	0.847096	-3.05922
UQCC3	ENSG00000204922	790955	-0.712522	1.7764	-2.52374	0.0129846	0.847096	-3.28279
WSPAR	ENSG00000249073	105664404	-0.736644	1.76734	-2.52261	0.0130242	0.847096	-3.31157
PF4	ENSG00000163737	5196	0.848781	2.2501	2.52201	0.0130452	0.847096	-3.2935
EMP2	ENSG00000213853	2013	-0.247037	5.27272	-2.52192	0.0130483	0.847096	-2.90353
LOC105375743	ENSG00000255491	105375743	0.370355	4.57282	2.52178	0.0130532	0.847096	-2.92423
OR4C9P	ENSG00000254925	79530	-0.701195	2.18264	-2.52152	0.0130624	0.847096	-3.29376
PTPRG-AS1	ENSG00000241472	100506994	-0.346368	5.01913	-2.52092	0.0130834	0.847096	-2.90267
FOXC1	ENSG00000054598	2296	0.67612	3.2249	2.51978	0.0131236	0.847096	-3.14195
GATAD2A	ENSG00000167491	54815	0.225279	6.01306	2.51951	0.0131332	0.847096	-2.98866
PCAT19	ENSG00000267107	100505495	0.302877	5.08885	2.51939	0.0131373	0.847096	-2.90561
NAF1	ENSG00000145414	92345	0.562198	4.18567	2.51837	0.0131734	0.847096	-2.9739
RIF1	ENSG00000080345	55183	0.197053	6.71392	2.51764	0.0131995	0.847096	-3.17367
WDSUB1	ENSG00000196151	151525	0.567237	3.43233	2.51752	0.0132037	0.847096	-3.11923
CBLN1	ENSG00000102924	869	-0.568629	3.40485	-2.51731	0.0132112	0.847096	-3.11445
LOC105370769	ENSG00000259737	105370769	0.441485	4.05544	2.51673	0.0132317	0.847096	-3.00283
NPTN-IT1	ENSG00000281183	101241892	0.655685	2.91569	2.51548	0.013276	0.847096	-3.21248
AKT3	ENSG00000117020	10000	0.204134	6.7981	2.51512	0.013289	0.847096	-3.21195
ATP4B	ENSG00000186009	496	0.595881	3.07468	2.51496	0.0132945	0.847096	-3.18266
LOC112267949	ENSG00000249944	112267949	0.509143	0.586157	2.51485	0.0132985	0.847096	-3.07031
ZNF81	ENSG00000197779	347344	-0.226001	5.85977	-2.51316	0.0133589	0.847096	-2.97592
LINC02153	ENSG00000253199	286114	-0.506858	3.66892	-2.51227	0.0133911	0.847096	-3.06813
TAF12-DT	ENSG00000229388	105378616	0.628134	0.760706	2.51207	0.0133982	0.847096	-3.12271
RPSAP19	ENSG00000183298	730029	0.492266	0.542838	2.51204	0.0133991	0.847096	-3.06863
IGF2BP1	ENSG00000159217	10642	0.232335	5.63264	2.51107	0.013434	0.848387	-2.95151
ZNF624	ENSG00000197566	57547	0.402985	4.27828	2.51014	0.0134677	0.848701	-2.98118
TMC3	ENSG00000188869	342125	-0.294945	4.86568	-2.50834	0.0135327	0.850137	-2.93155
RNA5SP142	ENSG00000201325	100873409	-0.677963	1.23782	-2.50805	0.0135431	0.850137	-3.27876
LINC00494	ENSG00000235621	284749	-0.383946	4.94471	-2.50781	0.0135522	0.850137	-2.93025
MRPL39	ENSG00000154719	54148	0.421234	3.84883	2.50729	0.0135708	0.850137	-3.05379
LOC643709	ENSG00000254704	643709	0.564187	2.98456	2.50669	0.0135925	0.850137	-3.22197
HRH2	ENSG00000113749	3274	0.296999	5.01367	2.5054	0.0136396	0.85037	-2.93427
NACA4P	ENSG00000228224	83955	-0.550255	3.08201	-2.50526	0.0136449	0.85037	-3.19973
SPPL3	ENSG00000157837	121665	0.283266	5.43216	2.50422	0.0136827	0.85037	-2.94751
CTDNEP1	ENSG00000175826	23399	0.474438	3.66033	2.50323	0.0137191	0.85037	-3.09854
DMRTC1	ENSG00000269502	63947	0.394565	0.264776	2.50276	0.0137364	0.85037	-3.02763
SUMO4	ENSG00000177688	387082	0.700138	1.78593	2.50276	0.0137364	0.85037	-3.33207
RPS21P1	ENSG00000229795	100271090	0.348055	0.168245	2.50262	0.0137417	0.85037	-3.00475
RNU6-361P	ENSG00000201324	106480574	0.447247	0.31166	2.49938	0.0138612	0.853892	-3.03108
FOLR2	ENSG00000165457	2350	-0.629672	3.07524	-2.49813	0.0139077	0.855212	-3.20452
BEST2	ENSG00000039987	54831	-0.518856	3.96773	-2.49543	0.0140082	0.856971	-3.04702
IGHV3-29	ENSG00000254289	28440	-0.688203	1.094	-2.49539	0.0140096	0.856971	-3.24804
BCRP8	ENSG00000236794	100133044	-0.548109	0.806075	-2.49441	0.0140463	0.857429	-3.19329
VPS13C	ENSG00000129003	54832	0.226597	7.03073	2.49348	0.0140811	0.857429	-3.35347
TBC1D3	ENSG00000274512	729873	0.611949	0.884489	2.49293	0.0141018	0.857429	-3.19166
TAF6	ENSG00000106290	6878	-0.344375	4.71166	-2.49224	0.0141279	0.857429	-2.96968
ZNF429	ENSG00000197013	353088	-0.398646	4.73878	-2.49174	0.0141469	0.857429	-2.96953
SUMO2P16	ENSG00000253579	106480679	-0.573676	0.702293	-2.4911	0.0141708	0.857429	-3.16908
FOCAD-AS1	ENSG00000227071	101929548	0.6928	1.37206	2.49107	0.0141719	0.857429	-3.30249
ZNF713	ENSG00000178665	349075	-0.368982	4.33879	-2.49075	0.0141842	0.857429	-3.00428
RNA5SP202	ENSG00000201185	100873463	0.666848	1.4745	2.48923	0.0142419	0.857429	-3.32164
RFLNA	ENSG00000178882	144347	-0.571968	3.48895	-2.48839	0.0142735	0.857429	-3.14162
MIR190A	ENSG00000211137	406965	0.377397	0.220549	2.48778	0.014297	0.857429	-3.04177
RPL6P26	ENSG00000240305	100271035	-0.688395	1.62873	-2.48757	0.0143047	0.857429	-3.35338
NOX5	ENSG00000290203	79400	-0.59055	0.658856	-2.48716	0.0143205	0.857429	-3.17129
RNU7-169P	ENSG00000238457	106480827	0.473866	0.51014	2.48656	0.0143432	0.857429	-3.09549
DENND5B-AS1	ENSG00000255867	100874249	0.720966	1.60063	2.48628	0.0143543	0.857429	-3.33833
LINC01148	ENSG00000258804	283585	0.722099	1.87106	2.48506	0.0144006	0.858443	-3.36061
DUSP11	ENSG00000144048	8446	0.316633	4.732	2.4844	0.0144261	0.859089	-2.98369
LOC124902824	ENSG00000206913	124902824	0.497657	0.655951	2.48349	0.0144613	0.860305	-3.14028
ARHGEF39	ENSG00000137135	84904	-0.412154	4.47751	-2.48199	0.0145188	0.862852	-3.00653
RANBP3	ENSG00000031823	8498	-0.240932	5.59058	-2.47897	0.014636	0.863157	-3.01618
IGHV2-5	ENSG00000211937	28457	-0.643922	1.61594	-2.47789	0.014678	0.863157	-3.31677
YPEL5	ENSG00000119801	51646	0.406399	6.18204	2.47749	0.0146935	0.863157	-3.12246
FGF12-AS2	ENSG00000230126	100873987	0.697688	1.68886	2.47716	0.0147064	0.863157	-3.35552
CCNC	ENSG00000112237	892	-0.340966	4.4915	-2.47706	0.0147102	0.863157	-3.01438
RNU6-317P	ENSG00000206758	106479708	0.548856	0.723562	2.47679	0.014721	0.863157	-3.16133
MIR1283-2	ENSG00000221548	100302205	0.340599	0.16585	2.47589	0.014756	0.863157	-3.04836
KU-MEL-3	ENSG00000205444	497048	0.663024	2.74703	2.47533	0.0147779	0.863333	-3.30429
DDX19B	ENSG00000157349	11269	-0.456986	4.08369	-2.47311	0.0148655	0.864179	-3.06897
RNU6-270P	ENSG00000201001	106479686	0.474182	0.439289	2.47222	0.0149007	0.864179	-3.11
ANAPC7	ENSG00000196510	51434	0.287785	4.89233	2.47199	0.0149096	0.864179	-3.00165
LMNTD1	ENSG00000152936	160492	-0.554815	3.81781	-2.47182	0.0149165	0.864179	-3.10868
H3C1	ENSG00000275714	8350	-0.663919	1.39345	-2.47179	0.0149175	0.864179	-3.33061
ACAD9	ENSG00000177646	28976	-0.197014	5.72283	-2.47027	0.0149777	0.866349	-3.04911
CNIH3	ENSG00000143786	149111	-0.30238	5.04755	-2.46911	0.0150237	0.868153	-3.00551
SHOC2	ENSG00000108061	8036	0.233259	6.90966	2.46805	0.0150659	0.868902	-3.3616
RN7SL703P	ENSG00000266317	106479479	0.58703	0.73311	2.46761	0.0150838	0.868902	-3.18804
RN7SL70P	ENSG00000241172	106479249	0.481019	0.46697	2.46556	0.0151659	0.868902	-3.1228
AP1G1	ENSG00000166747	164	0.22023	6.45509	2.46471	0.0152001	0.868902	-3.2123
AKIRIN1P1	ENSG00000257786	100418731	-0.680842	1.2118	-2.46286	0.0152744	0.86975	-3.32902
RN7SL519P	ENSG00000243075	106479412	-0.54124	0.841317	-2.46158	0.0153265	0.870902	-3.23637
FRG2C	ENSG00000172969	100288801	0.535767	3.15783	2.46129	0.0153382	0.870902	-3.25262
ACP4	ENSG00000142513	93650	-0.526441	3.21106	-2.46049	0.0153707	0.871717	-3.23931
OR4F1P	ENSG00000220212	26685	0.46835	0.343816	2.45834	0.0154579	0.874474	-3.10522
MYO5C	ENSG00000128833	55930	0.198694	5.9731	2.45824	0.0154621	0.874474	-3.11544
CENPU	ENSG00000151725	79682	0.426396	4.02039	2.45687	0.0155181	0.876794	-3.10649
ZBTB6	ENSG00000186130	10773	0.384019	4.36728	2.45642	0.0155366	0.876994	-3.06638
LINC00216	ENSG00000279636	55451	-0.731398	1.57671	-2.45426	0.0156255	0.878861	-3.37177
ISM2	ENSG00000100593	145501	-0.414745	3.99148	-2.45424	0.0156262	0.878861	-3.11334
STX5-DT	ENSG00000256690	105369332	0.537983	0.684536	2.45416	0.0156298	0.878861	-3.19105
CDC42EP5	ENSG00000167617	148170	-0.682801	1.72202	-2.45299	0.0156778	0.878871	-3.39555
MIR3148	ENSG00000264788	100422876	0.474641	0.502675	2.45162	0.0157348	0.878871	-3.15491
PSME2P6	ENSG00000227462	338098	0.546951	0.756978	2.45081	0.0157683	0.878871	-3.21694
TRAJ24	ENSG00000211865	28731	0.399574	0.355458	2.44926	0.0158327	0.878871	-3.12474
NCBP2	ENSG00000114503	22916	0.297681	5.14277	2.44876	0.0158539	0.878871	-3.04672
GATAD2B	ENSG00000143614	57459	0.22877	6.32787	2.44803	0.0158842	0.878871	-3.21466
RN7SL273P	ENSG00000239953	106481834	0.297443	0.101904	2.44776	0.0158957	0.878871	-3.09133
LOC112267986	ENSG00000287672	112267986	0.673047	1.93111	2.4473	0.0159148	0.878871	-3.40474
IGHV3-64	ENSG00000223648	28414	0.665994	1.38306	2.44676	0.0159374	0.878871	-3.36313
OAS3	ENSG00000111331	4940	0.154283	6.85958	2.44578	0.0159787	0.878871	-3.39026
YWHAG	ENSG00000170027	7532	0.318486	5.6919	2.44534	0.0159969	0.878871	-3.09571
CHST7	ENSG00000147119	56548	-0.672785	2.44906	-2.44457	0.0160295	0.878871	-3.37603
SLC66A1	ENSG00000040487	54896	-0.59434	3.31529	-2.44424	0.0160437	0.878871	-3.23384
ATP6V1C1	ENSG00000155097	528	0.316031	5.25892	2.44306	0.0160935	0.878871	-3.06333
RNU6-718P	ENSG00000251975	106481406	0.357029	0.176321	2.44281	0.0161039	0.878871	-3.11496
RPL9P30	ENSG00000240074	100128710	0.610768	0.889568	2.4412	0.0161721	0.878871	-3.25797
XRCC3	ENSG00000126215	7517	0.630889	2.55726	2.44116	0.0161739	0.878871	-3.37377
PANX1	ENSG00000110218	24145	0.483517	3.78097	2.44085	0.0161869	0.878871	-3.17109
IRX1	ENSG00000170549	79192	0.615399	2.63393	2.43987	0.0162289	0.878871	-3.36259
KCNQ5-AS1	ENSG00000229154	100873997	-0.498726	3.75217	-2.43969	0.0162365	0.878871	-3.17376
OR3A3	ENSG00000159961	8392	0.415763	4.00948	2.4396	0.0162403	0.878871	-3.14212
TMDD1	ENSG00000284730	112163659	-0.568158	0.831423	-2.43822	0.0162992	0.878871	-3.28451
RERG-AS1	ENSG00000255660	100873980	-0.675773	1.27225	-2.438	0.0163089	0.878871	-3.37522
ADGRD2	ENSG00000180264	347088	-0.281091	5.1938	-2.4369	0.0163558	0.878871	-3.07297
MMP11	ENSG00000099953	4320	-0.376747	4.49747	-2.43663	0.0163674	0.878871	-3.08582
SYNE1	ENSG00000131018	23345	0.104237	8.2111	2.43626	0.0163834	0.878871	-4.15521
LRRC8E	ENSG00000171017	80131	-0.687089	2.32866	-2.43533	0.0164237	0.878871	-3.39993
KLHDC10	ENSG00000128607	23008	0.276816	5.3672	2.43489	0.0164426	0.878871	-3.08434
MRPL57P8	ENSG00000282625	359732	0.553477	0.626371	2.4341	0.0164765	0.878871	-3.21403
CELSR1	ENSG00000075275	9620	0.187616	6.519	2.43342	0.0165062	0.878871	-3.29902
C2orf88	ENSG00000187699	84281	0.440356	6.25478	2.4328	0.0165329	0.878871	-3.23371
BNIP3P30	ENSG00000268079	106481694	-0.624879	1.22238	-2.43262	0.0165407	0.878871	-3.34556
MPZL1	ENSG00000197965	9019	-0.26947	5.35459	-2.43252	0.0165451	0.878871	-3.09021
RN7SL497P	ENSG00000240847	106481846	0.656495	1.39202	2.43156	0.0165868	0.878871	-3.3873
LOC102546299	ENSG00000241956	102546299	0.245368	5.57132	2.43126	0.0165998	0.878871	-3.11043
LOC124900398	ENSG00000207410	124900398	0.459296	0.346211	2.43053	0.0166316	0.878871	-3.16637
PHACTR4	ENSG00000204138	65979	-0.251933	5.68185	-2.42979	0.0166637	0.878871	-3.12839
NDUFB9P1	ENSG00000271045	106050037	-0.593029	1.13783	-2.42951	0.0166762	0.878871	-3.30021
RCBTB2	ENSG00000136161	1102	0.335223	4.62274	2.42772	0.0167544	0.878871	-3.09618
ADCY8	ENSG00000155897	114	0.327331	4.56336	2.42758	0.0167605	0.878871	-3.10033
LINC02875	ENSG00000187013	388407	0.653453	1.87872	2.42568	0.0168441	0.878871	-3.43648
TRIM27	ENSG00000204713	5987	0.286788	5.2506	2.4256	0.0168474	0.878871	-3.09705
RN7SL4P	ENSG00000263740	6030	0.385943	6.07709	2.42546	0.0168536	0.878871	-3.20863
ZNF257	ENSG00000197134	113835	0.444007	4.10499	2.42487	0.0168797	0.878871	-3.1536
SMPDL3A	ENSG00000172594	10924	-0.521324	3.34126	-2.42261	0.0169801	0.878871	-3.27137
MIR646	ENSG00000207802	693231	0.498639	0.501268	2.42216	0.017	0.878871	-3.19982
FSHB	ENSG00000131808	2488	0.681481	2.50291	2.42112	0.0170464	0.878871	-3.40745
LOC124900281	ENSG00000276094	124900281	0.369543	0.254304	2.42039	0.0170786	0.878871	-3.16623
ZNF786	ENSG00000197362	136051	-0.464709	3.60127	-2.41996	0.0170978	0.878871	-3.22795
JPH4	ENSG00000092051	84502	-0.266314	5.11646	-2.41925	0.0171295	0.878871	-3.10418
PRPF4B	ENSG00000112739	8899	0.239595	5.84372	2.41869	0.0171546	0.878871	-3.17627
KRT8P25	ENSG00000239829	402134	-0.70424	1.96328	-2.41868	0.0171553	0.878871	-3.44349
MAP2K3	ENSG00000034152	5606	0.281545	6.29399	2.41844	0.0171657	0.878871	-3.27345
RPL21P83	ENSG00000230188	100271186	0.514665	0.54644	2.4181	0.0171812	0.878871	-3.21824
RUNDC3B	ENSG00000105784	154661	0.447263	4.18055	2.41675	0.0172416	0.878871	-3.15769
TET2	ENSG00000168769	54790	0.187789	6.77756	2.41649	0.0172537	0.878871	-3.42456
CEP57	ENSG00000166037	9702	-0.336276	5.10201	-2.41629	0.0172623	0.878871	-3.1101
RAB3C	ENSG00000152932	115827	0.261951	5.38787	2.41588	0.0172809	0.878871	-3.12517
LOC100130881	ENSG00000236114	100130881	-0.651432	2.64401	-2.41577	0.0172857	0.878871	-3.38877
CHRM3-AS2	ENSG00000233355	100506915	0.271827	5.17471	2.41494	0.0173235	0.878871	-3.11414
BLACAT1	ENSG00000281406	101669762	-0.333917	4.79872	-2.41472	0.0173334	0.878871	-3.11259
FRS2	ENSG00000166225	10818	0.269431	5.35271	2.41459	0.0173394	0.878871	-3.12495
CRBN	ENSG00000113851	51185	0.301565	4.92681	2.41453	0.0173419	0.878871	-3.11089
OR5H1	ENSG00000231192	26341	-0.453869	4.02649	-2.4132	0.0174022	0.878871	-3.1769
SNORD115-23	ENSG00000201331	100033800	-0.32988	0.166279	-2.41301	0.017411	0.878871	-3.17135
DOCK2	ENSG00000134516	1794	0.14867	7.38375	2.41284	0.0174185	0.878871	-3.69874
SYCE1	ENSG00000171772	93426	0.699756	2.05476	2.41199	0.017457	0.878871	-3.42715
RN7SKP82	ENSG00000252595	106480462	0.522407	0.636861	2.41187	0.0174625	0.878871	-3.24402
KRT10	ENSG00000186395	3858	-0.529575	3.8413	-2.41153	0.0174781	0.878871	-3.20449
HOXD11	ENSG00000128713	3237	-0.620094	2.37425	-2.41108	0.0174985	0.878871	-3.4285
MIR4670	ENSG00000264158	100616351	0.431292	0.446162	2.41105	0.0175	0.878871	-3.20546
CFAP77	ENSG00000188523	389799	-0.444643	3.82477	-2.41084	0.0175096	0.878871	-3.20819
LINC01298	ENSG00000253351	619344	-0.524135	3.16205	-2.41053	0.0175236	0.878871	-3.31888
RAB24	ENSG00000169228	53917	0.604195	1.00856	2.40953	0.0175696	0.879669	-3.33985
LRRC14B	ENSG00000185028	389257	0.615196	2.65552	2.40858	0.0176128	0.881079	-3.40644
RNA5SP418	ENSG00000251760	100873669	0.587996	1.1134	2.40796	0.0176412	0.881744	-3.35406
PRR23C	ENSG00000233701	389152	-0.463318	3.6382	-2.40746	0.0176643	0.882145	-3.24377
COX6A2	ENSG00000156885	1339	0.367999	0.286889	2.40646	0.0177102	0.882181	-3.18857
PRPF38AP2	ENSG00000236582	100131947	0.644198	1.70394	2.40599	0.0177322	0.882181	-3.45131
MYH7	ENSG00000092054	4625	-0.213415	5.57987	-2.40511	0.0177728	0.882181	-3.16559
SCAPER	ENSG00000140386	49855	-0.204839	6.09068	-2.4042	0.0178151	0.882181	-3.25489
PWRN1	ENSG00000259905	791114	-0.18193	6.62618	-2.40253	0.0178923	0.882181	-3.40388
MTCYBP40	ENSG00000248931	109729144	-0.640492	2.35444	-2.40224	0.0179059	0.882181	-3.44104
RNA5SP123	ENSG00000200114	100873393	0.564045	0.869638	2.40224	0.017906	0.882181	-3.31274
MIR4484	ENSG00000265092	100616327	0.535866	0.703563	2.40217	0.017909	0.882181	-3.27653
RNU6-1013P	ENSG00000206907	106480012	0.360521	0.267003	2.40137	0.0179464	0.882181	-3.1908
TMEM67	ENSG00000164953	91147	-0.278109	5.52322	-2.40123	0.0179531	0.882181	-3.16723
TCAM1P	ENSG00000240280	146771	-0.410524	3.84598	-2.40098	0.0179645	0.882181	-3.22436
SERPINA1	ENSG00000197249	5265	0.27286	5.5579	2.40059	0.0179826	0.882181	-3.17095
LOC101927383	ENSG00000228528	101927383	0.611136	2.88889	2.39876	0.0180683	0.882181	-3.38373
LINC03012	ENSG00000226770	100506682	0.657738	1.99268	2.39801	0.0181035	0.882181	-3.47103
RPS24P10	ENSG00000228874	100271097	0.595997	1.13371	2.39695	0.0181537	0.882181	-3.38233
PCBP1	ENSG00000169564	5093	0.702979	2.67545	2.396	0.0181982	0.882181	-3.40956
RGS17	ENSG00000091844	26575	0.42812	4.02036	2.39516	0.0182381	0.882181	-3.2116
LOC124902324	ENSG00000225460	124902324	0.684935	1.80527	2.3949	0.0182502	0.882181	-3.4704
RN7SL148P	ENSG00000244066	106479275	0.546419	0.660094	2.39484	0.0182533	0.882181	-3.27866
RN7SL190P	ENSG00000264933	106479291	0.468999	0.469479	2.39464	0.0182626	0.882181	-3.23672
TRIM53CP	ENSG00000254764	340970	-0.629327	2.39381	-2.39436	0.0182762	0.882181	-3.44137
ERCC6L2-AS1	ENSG00000175611	100128782	-0.348439	4.61992	-2.39413	0.0182867	0.882181	-3.15664
MIR520B	ENSG00000207722	574473	-0.417046	0.344065	-2.39384	0.0183004	0.882181	-3.22414
SNORA79	ENSG00000221303	677845	0.466684	0.542359	2.39367	0.0183087	0.882181	-3.25707
ATP11AUN	ENSG00000197595	400165	-0.462698	3.21731	-2.39361	0.0183113	0.882181	-3.33607
TLN1	ENSG00000137076	7094	0.309747	7.99481	2.39251	0.0183638	0.882181	-4.11055
SNORD6	ENSG00000202314	692075	0.319569	0.179887	2.39196	0.0183898	0.882181	-3.20485
SLCO5A1-AS1	ENSG00000246528	121233925	-0.603587	2.95531	-2.39186	0.0183946	0.882181	-3.3728
LOC124904986	ENSG00000274385	124904986	0.44822	0.434815	2.39047	0.018461	0.882181	-3.23693
LDLR	ENSG00000130164	3949	-0.300611	5.22753	-2.38986	0.0184903	0.882181	-3.16638
YWHAEP3	ENSG00000263976	106480273	0.441127	0.388043	2.38927	0.0185186	0.882181	-3.23447
EDA2R	ENSG00000131080	60401	0.424173	4.08897	2.38826	0.0185668	0.882181	-3.21411
SERPINE1	ENSG00000106366	5054	-0.468884	3.95338	-2.38822	0.0185688	0.882181	-3.22538
CES1P1	ENSG00000291109	51716	0.717478	1.47704	2.38801	0.0185791	0.882181	-3.4428
LRRC74A	ENSG00000100565	145497	-0.382518	4.25616	-2.38799	0.0185801	0.882181	-3.19296
MT1P3	ENSG00000229230	140851	0.303562	0.101904	2.38748	0.0186047	0.882181	-3.19532
FURIN	ENSG00000140564	5045	0.292298	5.42085	2.38698	0.0186285	0.882181	-3.18738
LOC124900270	ENSG00000238854	124900270	-0.401738	0.289004	-2.38643	0.0186553	0.882181	-3.22795
PPP1R9A	ENSG00000158528	55607	0.210912	5.89638	2.38633	0.0186598	0.882181	-3.24969
OR2T33	ENSG00000177212	391195	0.532544	3.76781	2.38564	0.0186932	0.882181	-3.26243
MRNIP	ENSG00000161010	51149	-0.355906	4.50345	-2.38529	0.0187102	0.882181	-3.17881
RPL30P12	ENSG00000240631	100271304	0.532683	0.745028	2.38333	0.0188054	0.884231	-3.31292
SNORA2C	ENSG00000221491	677815	0.336877	0.191416	2.38324	0.0188099	0.884231	-3.21018
SOD2	ENSG00000291237	6648	0.29318	7.96364	2.38284	0.0188293	0.884435	-4.11293
SNORD113-7	ENSG00000200632	767567	0.323772	0.182283	2.38222	0.0188594	0.884856	-3.21513
RN7SL388P	ENSG00000239577	106479365	0.501405	0.660574	2.38166	0.0188869	0.885003	-3.29793
ACTG1	ENSG00000184009	71	0.300809	8.807	2.38131	0.0189038	0.885089	-4.8198
SRC	ENSG00000197122	6714	0.258359	5.60643	2.38021	0.0189576	0.885378	-3.21931
CFAP418	ENSG00000156172	157657	0.567907	3.37599	2.37812	0.0190601	0.885378	-3.32302
MAT1A	ENSG00000151224	4143	0.328947	4.433	2.37697	0.0191166	0.885378	-3.19938
SPATA45	ENSG00000185523	149643	-0.616849	1.26013	-2.37619	0.0191553	0.885378	-3.44878
CYP39A1	ENSG00000146233	51302	0.444822	3.74006	2.37612	0.0191585	0.885378	-3.28043
TMEM246-AS1	ENSG00000225376	101928470	-0.619257	3.10991	-2.37576	0.0191764	0.885378	-3.37357
RNA5SP215	ENSG00000200310	100873475	0.445426	0.394153	2.37483	0.0192226	0.885378	-3.25175
RNA5SP95	ENSG00000222251	100873328	-0.388175	0.284494	-2.37459	0.0192344	0.885378	-3.25568
TVP23A	ENSG00000166676	780776	0.281631	4.9123	2.37457	0.0192353	0.885378	-3.18608
MED15P5	ENSG00000236595	391436	-0.663583	1.89545	-2.37359	0.019284	0.885378	-3.50148
TOLLIP	ENSG00000078902	54472	0.276633	5.26929	2.3732	0.0193033	0.885378	-3.20217
PRKAR2B	ENSG00000005249	5577	0.364601	6.79201	2.37307	0.0193097	0.885378	-3.5359
PANK1-AS1	ENSG00000232936	105378421	-0.596165	3.07119	-2.37302	0.0193121	0.885378	-3.38682
IGHV3-53	ENSG00000211967	28420	-0.632407	1.28603	-2.37262	0.0193323	0.885378	-3.44434
MIR561	ENSG00000207951	693146	0.354837	0.220549	2.37143	0.0193918	0.887335	-3.23762
PNPLA4	ENSG00000006757	8228	0.40899	3.97183	2.37026	0.0194502	0.888615	-3.24719
LOC100422641	ENSG00000258750	100422641	0.668338	1.35667	2.36975	0.0194757	0.888786	-3.45848
RNU7-49P	ENSG00000251991	100147836	0.283517	0.0948857	2.36918	0.0195042	0.888786	-3.22561
ZBED4	ENSG00000100426	9889	0.284784	5.07376	2.36834	0.0195466	0.888786	-3.20036
INCA1	ENSG00000196388	388324	-0.480585	3.22113	-2.36561	0.0196843	0.888786	-3.37322
RNU6-232P	ENSG00000252953	106480388	0.417888	0.396119	2.36502	0.0197142	0.888786	-3.26932
RPSAP20	ENSG00000229871	127406	-0.690158	1.51506	-2.36498	0.0197163	0.888786	-3.48183
LOC105373553	ENSG00000282033	105373553	0.41431	0.32276	2.36454	0.0197384	0.888786	-3.26514
ATP2A1-AS1	ENSG00000260442	100289092	0.65951	1.99976	2.36351	0.0197905	0.888786	-3.493
TSPAN31	ENSG00000135452	6302	-0.473284	3.80148	-2.36343	0.019795	0.888786	-3.28616
LINC01989	ENSG00000261156	101927239	-0.415215	3.39979	-2.36332	0.0198002	0.888786	-3.3468
WFDC1	ENSG00000103175	58189	-0.211049	5.73466	-2.36012	0.0199638	0.888786	-3.27836
C12orf75	ENSG00000235162	387882	0.39626	4.27446	2.35966	0.0199876	0.888786	-3.23762
KHSRP	ENSG00000088247	8570	0.251672	5.61653	2.35934	0.0200037	0.888786	-3.26185
RNU1-58P	ENSG00000199283	106481612	0.437307	0.399572	2.35867	0.0200382	0.888786	-3.28227
DIPK2A	ENSG00000181744	205428	0.381564	4.63495	2.35683	0.0201332	0.888786	-3.22263
LINC02603	ENSG00000230262	158257	0.561613	2.77544	2.35651	0.0201498	0.888786	-3.45564
FOSL2-AS1	ENSG00000229951	403150	-0.521227	3.93973	-2.35649	0.0201506	0.888786	-3.27848
SULT2A1	ENSG00000105398	6822	0.477262	3.41487	2.35573	0.0201899	0.888786	-3.36418
MIR449A	ENSG00000198983	554213	-0.305612	0.161226	-2.35572	0.0201902	0.888786	-3.26081
ZFP91	ENSG00000186660	80829	0.344003	5.11105	2.35556	0.0201986	0.888786	-3.22638
GGTLC2	ENSG00000100121	91227	-0.645042	1.81767	-2.35533	0.0202105	0.888786	-3.5171
OCM2	ENSG00000135175	4951	0.604538	2.32377	2.35495	0.0202304	0.888786	-3.50679
RNU6-257P	ENSG00000222170	106479681	0.452961	0.412701	2.35459	0.0202488	0.888786	-3.28955
LOC100289470	ENSG00000251545	100289470	0.686838	2.6725	2.35414	0.0202722	0.888786	-3.47266
C4BPB	ENSG00000123843	725	0.415987	4.12299	2.35392	0.0202836	0.888786	-3.26838
RNU6-1308P	ENSG00000252626	106480137	0.321433	0.167336	2.35317	0.0203226	0.888786	-3.26356
DHX57	ENSG00000163214	90957	-0.203857	5.65828	-2.35186	0.020391	0.888786	-3.28307
PARP1	ENSG00000143799	142	0.156273	7.14367	2.35165	0.0204023	0.888786	-3.71943
RNU6-1246P	ENSG00000212366	106480110	0.407468	0.248623	2.35096	0.0204381	0.888786	-3.27195
RNU6-1108P	ENSG00000252117	107105259	0.491949	0.501268	2.35087	0.0204428	0.888786	-3.31495
RNU4ATAC5P	ENSG00000253035	106481156	0.500498	0.659123	2.35053	0.0204609	0.888786	-3.33899
NECAB3	ENSG00000125967	63941	-0.359382	4.32493	-2.34987	0.020495	0.888786	-3.25096
MPO	ENSG00000005381	4353	0.360856	5.01841	2.34918	0.0205314	0.888786	-3.23575
MOS	ENSG00000172680	4342	0.683754	1.41316	2.34899	0.0205415	0.888786	-3.47954
RN7SL672P	ENSG00000239742	106481106	0.584877	0.762822	2.34803	0.0205922	0.888786	-3.36646
IGHVII-22-1	ENSG00000253345	28374	-0.675041	1.8107	-2.34764	0.0206125	0.888786	-3.53219
LOC107985222	ENSG00000227667	107985222	-0.49739	0.696245	-2.34631	0.0206826	0.888786	-3.3764
PES1P2	ENSG00000229268	347193	0.586566	3.29732	2.3456	0.0207201	0.888786	-3.39649
COX2	ENSG00000198712	4513	0.90508	11.4605	2.34551	0.020725	0.888786	-11.1949
RNU2-65P	ENSG00000222094	106480226	0.475892	0.540692	2.34468	0.0207692	0.888786	-3.33434
RPS2P49	ENSG00000274308	100271251	-0.702156	1.85946	-2.34443	0.0207826	0.888786	-3.53432
ATP2C2	ENSG00000064270	9914	0.275721	5.24044	2.3441	0.0208001	0.888786	-3.25391
TMEM42	ENSG00000169964	131616	0.551433	3.12963	2.34392	0.0208093	0.888786	-3.42001
KRT18P35	ENSG00000215606	391584	0.726499	2.13212	2.34348	0.0208327	0.888786	-3.52998
FOXD3	ENSG00000187140	27022	0.686669	1.77596	2.34345	0.0208345	0.888786	-3.52945
B3GALT6	ENSG00000176022	126792	-0.528099	3.48763	-2.34344	0.0208348	0.888786	-3.36179
MIR548AB	ENSG00000265328	100616336	0.290966	0.0948857	2.34296	0.0208606	0.888786	-3.27031
RBM4	ENSG00000173933	5936	-0.365585	4.12428	-2.34285	0.0208662	0.888786	-3.28335
RNU7-173P	ENSG00000238950	106479090	0.509667	0.636861	2.34124	0.0209525	0.888786	-3.34846
TAF11L11	ENSG00000283740	112488746	-0.703955	2.0347	-2.34058	0.0209875	0.888786	-3.53549
PLPPR1	ENSG00000148123	54886	0.38462	4.20334	2.34047	0.0209936	0.888786	-3.27935
ADI1	ENSG00000182551	55256	0.415113	4.76108	2.34042	0.0209964	0.888786	-3.24969
CAPN6	ENSG00000077274	827	-0.341938	4.54983	-2.34035	0.0210001	0.888786	-3.25544
GYG2P2	ENSG00000271580	100418892	-0.63411	1.67641	-2.34028	0.0210036	0.888786	-3.51743
AICDA	ENSG00000111732	57379	-0.362628	4.15681	-2.33987	0.021026	0.888786	-3.28401
ANGPTL8	ENSG00000130173	55908	0.659822	2.16526	2.33972	0.021034	0.888786	-3.5349
TNNT1	ENSG00000105048	7138	-0.46846	3.83901	-2.33967	0.0210363	0.888786	-3.31968
CAVIN2	ENSG00000168497	8436	0.618357	7.61507	2.3394	0.0210512	0.888786	-3.99984
GAPDHP56	ENSG00000249018	100421232	-0.648049	1.28219	-2.33877	0.0210848	0.888786	-3.49691
BLK	ENSG00000136573	640	0.274139	5.14491	2.33853	0.0210975	0.888786	-3.26062
LOC101929140	ENSG00000278390	101929140	-0.435246	3.84804	-2.33716	0.0211716	0.888786	-3.32434
SNX18P27	ENSG00000253418	100873788	0.645515	1.60961	2.33686	0.0211877	0.888786	-3.52803
HSCB	ENSG00000100209	150274	0.652884	2.73983	2.33645	0.0212101	0.888786	-3.48623
ATXN2L	ENSG00000168488	11273	0.208206	5.90074	2.33644	0.0212102	0.888786	-3.35443
THOC6	ENSG00000131652	79228	-0.473933	3.55559	-2.33631	0.0212177	0.888786	-3.36362
TIPARP	ENSG00000163659	25976	0.390591	4.6054	2.3362	0.0212232	0.888786	-3.2614
RNU6-649P	ENSG00000207192	106479854	0.514526	0.443433	2.33515	0.0212801	0.888786	-3.32491
GORASP1	ENSG00000114745	64689	-0.263362	5.38523	-2.33511	0.0212826	0.888786	-3.2854
ATP5IF1	ENSG00000130770	93974	-0.559313	3.53376	-2.33461	0.0213097	0.888786	-3.36847
CPS1-IT1	ENSG00000280837	29034	-0.649145	2.50662	-2.33373	0.0213574	0.888786	-3.50545
TM6SF1	ENSG00000136404	53346	-0.493627	3.06795	-2.33324	0.0213843	0.888786	-3.43339
H3C3	ENSG00000287080	8352	0.656019	2.57803	2.33156	0.0214758	0.888786	-3.49997
LOC101928381	ENSG00000236252	101928381	0.270805	0.101904	2.33139	0.0214852	0.888786	-3.2998
RNASET2	ENSG00000026297	8635	0.151359	6.55861	2.3301	0.0215555	0.888786	-3.53465
EEF2	ENSG00000167658	1938	0.304858	9.33762	2.32989	0.0215671	0.888786	-5.60077
SERPINB4	ENSG00000206073	6318	0.558073	3.1969	2.32985	0.0215694	0.888786	-3.43326
OR52K1	ENSG00000196778	390036	-0.307992	4.51127	-2.32724	0.0217127	0.888786	-3.27988
LOC105372401	ENSG00000286177	105372401	0.63169	2.78545	2.32715	0.0217178	0.888786	-3.49443
SNCA-AS1	ENSG00000247775	644248	0.651977	2.84551	2.32688	0.0217329	0.888786	-3.48103
MIR4474	ENSG00000264941	100616441	0.361093	0.18334	2.32688	0.0217329	0.888786	-3.30536
LOC124900240	ENSG00000253028	124900240	0.44613	0.495045	2.32664	0.0217462	0.888786	-3.34761
FBXL19-AS1	ENSG00000260852	283932	0.620961	3.42517	2.32561	0.0218032	0.888786	-3.40179
AK2	ENSG00000004455	204	-0.152063	6.67432	-2.32517	0.0218276	0.888786	-3.58668
ST6GALNAC1	ENSG00000070526	55808	0.375479	4.29103	2.32514	0.0218289	0.888786	-3.29868
RN7SL727P	ENSG00000241248	106481121	0.577294	1.08115	2.32467	0.0218553	0.888786	-3.46396
LGALS7	ENSG00000205076	3963	0.349344	0.245947	2.32465	0.0218563	0.888786	-3.31608
OR52K2	ENSG00000181963	119774	0.657694	1.90495	2.32463	0.0218576	0.888786	-3.55355
KLHL13	ENSG00000003096	90293	0.333761	4.73175	2.32366	0.0219116	0.888786	-3.28013
HMGN1P12	ENSG00000247911	106480725	-0.591547	1.14412	-2.32361	0.0219141	0.888786	-3.48227
LOC101928317	ENSG00000255649	101928317	0.650191	2.09944	2.3235	0.0219201	0.888786	-3.55829
PROX1	ENSG00000117707	5629	-0.252008	5.31174	-2.3233	0.0219314	0.888786	-3.30083
ROGDI	ENSG00000067836	79641	0.608958	2.77749	2.32253	0.0219741	0.888786	-3.50101
LCE2B	ENSG00000159455	26239	0.647665	1.61113	2.32227	0.0219891	0.888786	-3.54969
GUCY1B1	ENSG00000061918	2983	0.407433	4.96789	2.32192	0.0220086	0.888786	-3.28408
RPL6P29	ENSG00000236243	392505	-0.622384	1.88802	-2.3214	0.0220375	0.888786	-3.5564
LOC100419668	ENSG00000259502	100419668	0.668982	1.87649	2.31992	0.0221202	0.888786	-3.56376
RNU6-680P	ENSG00000207333	106480601	0.263513	0.0868095	2.31938	0.0221508	0.888786	-3.30862
FABP7	ENSG00000164434	2173	-0.507332	3.44695	-2.31893	0.0221762	0.888786	-3.40484
POLB	ENSG00000070501	5423	-0.385498	4.55725	-2.31871	0.0221883	0.888786	-3.29212
ABHD14A	ENSG00000248487	25864	-0.633484	1.92454	-2.31847	0.0222015	0.888786	-3.50824
F13A1	ENSG00000124491	2162	0.487591	7.31312	2.31803	0.0222264	0.888786	-3.88831
MIR4478	ENSG00000266583	100616312	0.398253	0.301984	2.31801	0.022228	0.888786	-3.3327
LINC02270	ENSG00000251210	101929019	-0.655954	1.76459	-2.3177	0.0222453	0.888786	-3.56426
GMPS	ENSG00000163655	8833	0.265642	5.71607	2.31703	0.0222832	0.888786	-3.36013
ALG6	ENSG00000088035	29929	0.374049	4.53406	2.31686	0.0222924	0.888786	-3.2973
DENND2B	ENSG00000166444	6764	-0.186922	6.41961	-2.31663	0.0223053	0.888786	-3.524
SLC1A1	ENSG00000106688	6505	-0.356336	4.39793	-2.31557	0.0223653	0.888786	-3.30621
HCFC2P1	ENSG00000232087	100419149	0.641126	1.63736	2.31536	0.0223777	0.888786	-3.55883
HNRNPA1P21	ENSG00000228168	344697	-0.652173	2.62977	-2.31518	0.0223879	0.888786	-3.51812
CHD8	ENSG00000100888	57680	0.150316	6.91594	2.31438	0.0224332	0.888786	-3.69966
PPIAP76	ENSG00000250484	111082983	0.662011	1.62991	2.31383	0.0224643	0.888786	-3.55256
LYSET	ENSG00000153485	26175	-0.558138	2.66177	-2.31245	0.0225429	0.888786	-3.5229
KCTD11	ENSG00000213859	147040	0.604854	2.65408	2.31184	0.022578	0.888786	-3.51665
SFTPA2	ENSG00000185303	729238	0.444935	3.86925	2.31141	0.0226021	0.888786	-3.36417
DPRXP4	ENSG00000264743	503645	0.667324	1.65191	2.31141	0.0226022	0.888786	-3.54798
RNU6-386P	ENSG00000199520	106481300	0.46901	0.493988	2.31115	0.022617	0.888786	-3.36869
SEC22A	ENSG00000121542	26984	-0.399988	4.07304	-2.31104	0.0226233	0.888786	-3.33993
SPATA12	ENSG00000186451	353324	0.54113	3.4707	2.31058	0.02265	0.888786	-3.41884
ASGR2	ENSG00000161944	433	-0.432029	4.35006	-2.3105	0.0226544	0.888786	-3.3166
ILDR1	ENSG00000145103	286676	0.401085	4.01793	2.31035	0.0226632	0.888786	-3.34972
RNU6-393P	ENSG00000207204	106481302	0.389383	0.258814	2.3102	0.0226715	0.888786	-3.34754
MIR8056	ENSG00000274994	102465862	0.301328	0.220549	2.31014	0.0226752	0.888786	-3.33332
CCDC62	ENSG00000130783	84660	0.34081	4.70113	2.3101	0.0226772	0.888786	-3.30473
METTL16	ENSG00000127804	79066	0.198181	5.72238	2.30959	0.0227065	0.888786	-3.37591
LOC105369850	ENSG00000257526	105369850	-0.642278	1.31678	-2.30952	0.0227106	0.888786	-3.54361
C18orf21	ENSG00000141428	83608	0.646934	2.46924	2.30931	0.0227227	0.888786	-3.55082
RNU6-1313P	ENSG00000199492	106480139	0.476085	0.660356	2.30915	0.022732	0.888786	-3.40843
LOC101928532	ENSG00000250915	101928532	0.630371	2.02547	2.30879	0.0227525	0.888786	-3.57593
FAM111A	ENSG00000166801	63901	0.262428	5.28832	2.30865	0.0227605	0.888786	-3.32534
RPS10P23	ENSG00000240861	645713	-0.628485	1.19764	-2.30753	0.022825	0.888786	-3.53331
MIR216B	ENSG00000211520	100126319	0.376668	0.240696	2.30727	0.02284	0.888786	-3.34195
FAM200A	ENSG00000221909	221786	0.52967	3.0749	2.30724	0.0228419	0.888786	-3.48115
CASQ1	ENSG00000143318	844	-0.417914	4.07339	-2.30713	0.0228481	0.888786	-3.34339
SIGLEC15	ENSG00000197046	284266	-0.385081	4.09789	-2.30647	0.0228863	0.888786	-3.34341
RNU6-764P	ENSG00000252205	106479904	0.43253	0.43838	2.30597	0.0229152	0.888786	-3.36871
SLC7A14	ENSG00000013293	57709	-0.228244	5.57742	-2.30569	0.0229315	0.888786	-3.36419
SNORD105B	ENSG00000238531	100113382	0.265392	0.0727721	2.30563	0.0229348	0.888786	-3.33267
OCEL1	ENSG00000099330	79629	-0.602159	2.70345	-2.30563	0.0229349	0.888786	-3.52394
CUL5	ENSG00000166266	8065	0.316593	5.01012	2.30501	0.0229708	0.888786	-3.31707
KRT6A	ENSG00000205420	3853	-0.444984	4.02268	-2.30475	0.0229862	0.888786	-3.35158
LOC124900892	ENSG00000199894	124900892	0.505957	0.640856	2.30395	0.0230323	0.888786	-3.41024
ANKRD29	ENSG00000154065	147463	-0.297763	4.77248	-2.30381	0.0230404	0.888786	-3.31517
MTND5P29	ENSG00000234934	100873265	-0.465507	3.59708	-2.30334	0.0230678	0.888786	-3.40718
LOC100421173	ENSG00000262700	100421173	-0.547664	2.92222	-2.30317	0.0230776	0.888786	-3.49131
HSD17B7	ENSG00000132196	51478	-0.397318	4.14537	-2.30269	0.0231058	0.888786	-3.34381
LINC02669	ENSG00000233321	101927880	-0.222757	5.46611	-2.30187	0.0231536	0.888786	-3.35609
BRK1P2	ENSG00000227983	100874492	0.385713	0.308094	2.30158	0.0231708	0.888786	-3.36368
LOC105373742	ENSG00000286557	105373742	-0.658525	1.97893	-2.3012	0.0231928	0.888786	-3.58533
LOC107986237	ENSG00000251228	107986237	-0.489689	0.791917	-2.3001	0.0232571	0.888786	-3.44112
IGKV2D-36	ENSG00000253127	28880	0.451754	0.508174	2.29922	0.0233089	0.888786	-3.39149
PARD6B	ENSG00000124171	84612	-0.487164	3.671	-2.29851	0.0233508	0.888786	-3.40435
FARSB	ENSG00000116120	10056	0.251712	5.23847	2.29824	0.0233664	0.888786	-3.34245
FAHD2A	ENSG00000115042	51011	-0.282807	4.60309	-2.29795	0.0233838	0.888786	-3.32757
LINC02607	ENSG00000228971	100996635	-0.228333	5.44814	-2.29725	0.023425	0.888786	-3.36339
NFYC	ENSG00000066136	4802	-0.240961	5.51943	-2.29629	0.0234817	0.888786	-3.37447
HSFX2	ENSG00000268738	100130086	0.373528	0.258814	2.29624	0.0234846	0.888786	-3.37109
ARHGAP26-AS1	ENSG00000226272	100874239	-0.562311	2.83211	-2.29575	0.0235133	0.888786	-3.52345
THYN1	ENSG00000151500	29087	-0.485932	3.77266	-2.29462	0.0235805	0.888786	-3.39772
S100A11P5	ENSG00000238032	107985628	-0.624844	1.17283	-2.2945	0.0235878	0.888786	-3.53021
LOC105373845	ENSG00000237843	105373845	0.656214	1.88825	2.29403	0.0236155	0.888786	-3.58515
OR51G1	ENSG00000278870	79324	-0.549595	2.56054	-2.29369	0.0236356	0.888786	-3.55643
SCAND1	ENSG00000171222	51282	0.633421	2.45507	2.29323	0.0236629	0.888786	-3.56582
DNAJC5B	ENSG00000147570	85479	0.423544	4.23246	2.29313	0.0236688	0.888786	-3.35558
ZAR1L	ENSG00000189167	646799	0.487617	3.08947	2.29292	0.0236816	0.888786	-3.49564
DUX4L26	ENSG00000236138	100996350	0.530614	3.38074	2.2929	0.023683	0.888786	-3.45349
RPL21P78	ENSG00000240237	100271185	-0.47019	0.629009	-2.2927	0.0236949	0.888786	-3.42845
PRORSD1P	ENSG00000162997	344405	-0.545367	3.13587	-2.29217	0.0237266	0.888786	-3.48638
BNIP3P22	ENSG00000268174	100421706	0.528936	0.719896	2.29196	0.0237391	0.888786	-3.44693
SMPD4P1	ENSG00000223553	645280	0.443075	3.66005	2.29114	0.0237877	0.888786	-3.41749
COLGALT2	ENSG00000198756	23127	-0.2144	5.37715	-2.29082	0.0238071	0.888786	-3.36793
SPATA31C2	ENSG00000177910	645961	-0.402471	3.88622	-2.29031	0.0238377	0.888786	-3.39103
CYCSP23	ENSG00000253495	360176	0.383436	0.344245	2.28858	0.0239412	0.888786	-3.38387
TRAV1-2	ENSG00000256553	28692	0.571986	1.1153	2.28857	0.0239418	0.888786	-3.52847
ZNF425	ENSG00000204947	155054	-0.481511	3.57461	-2.28847	0.023948	0.888786	-3.43242
FCN2	ENSG00000160339	2220	0.471337	3.43193	2.28787	0.0239844	0.888786	-3.45694
CNIH2	ENSG00000174871	254263	-0.491689	3.24623	-2.28752	0.0240049	0.888786	-3.47782
KNOP1	ENSG00000103550	400506	-0.284611	4.85985	-2.28707	0.0240326	0.888786	-3.34571
NFE2L1-DT	ENSG00000263412	116435298	0.595998	3.07655	2.28698	0.0240375	0.888786	-3.50746
DYNC1H1	ENSG00000197102	1778	0.109012	7.82298	2.28663	0.024059	0.888786	-4.2257
RIT2	ENSG00000152214	6014	0.486564	3.18546	2.28652	0.0240657	0.888786	-3.48374
MIR450A1	ENSG00000199132	554214	0.322587	0.199492	2.28622	0.0240835	0.888786	-3.37396
RN7SL824P	ENSG00000242764	106481146	0.468317	0.476746	2.28609	0.0240917	0.888786	-3.41059
RNU6-1263P	ENSG00000207331	106480653	0.529622	0.707973	2.28608	0.0240924	0.888786	-3.4496
RNU2-21P	ENSG00000222300	106480206	0.478293	0.632779	2.2859	0.0241031	0.888786	-3.43706
KICS2	ENSG00000174206	144577	0.355982	4.58916	2.28525	0.0241425	0.888786	-3.35016
MTMR1	ENSG00000063601	8776	0.194017	5.64448	2.2852	0.0241452	0.888786	-3.4122
LOC101929577	ENSG00000249635	101929577	0.534232	3.46456	2.28509	0.0241522	0.888786	-3.44157
XPNPEP2	ENSG00000122121	7512	0.258577	5.1373	2.28486	0.0241663	0.888786	-3.35979
WDR5B-DT	ENSG00000272758	102723582	-0.624801	2.1925	-2.28467	0.0241778	0.888786	-3.58943
MIR466	ENSG00000265376	100423038	0.418463	0.369382	2.28466	0.0241783	0.888786	-3.39238
HSPA14	ENSG00000187522	51182	-0.541035	3.33674	-2.28458	0.0241829	0.888786	-3.46719
KDM4E	ENSG00000235268	390245	-0.476234	3.46034	-2.28445	0.0241912	0.888786	-3.4529
SLC35G2	ENSG00000168917	80723	-0.442565	3.77957	-2.28439	0.0241947	0.888786	-3.41376
HNRNPC	ENSG00000092199	3183	0.25926	7.00535	2.2838	0.0242305	0.888786	-3.80691
RPL31P39	ENSG00000213291	641790	0.484106	0.621399	2.28335	0.024258	0.888786	-3.43534
MIR6783	ENSG00000278223	102466734	0.471131	0.377212	2.28319	0.0242675	0.888786	-3.39691
LOC100287498	ENSG00000233031	100287498	0.454651	0.333874	2.28302	0.0242778	0.888786	-3.39402
RPL21P43	ENSG00000231688	100271163	-0.530609	0.852213	-2.28292	0.0242838	0.888786	-3.47243
RPL12P5	ENSG00000243855	319142	-0.553992	0.873622	-2.28286	0.0242873	0.888786	-3.50595
CASTOR2	ENSG00000274070	729438	-0.265403	5.13515	-2.28272	0.0242962	0.888786	-3.36465
UQCRBP3	ENSG00000249928	100288785	-0.561432	1.12433	-2.28253	0.0243076	0.888786	-3.5258
NUPR2	ENSG00000185290	389493	0.584859	0.930049	2.28243	0.0243137	0.888786	-3.5018
STAT6	ENSG00000166888	6778	0.232542	6.47803	2.28131	0.0243823	0.888786	-3.61395
RNU7-45P	ENSG00000238829	100147832	0.464992	0.405795	2.28122	0.0243875	0.888786	-3.40629
SLC10A3	ENSG00000126903	8273	0.600491	3.22561	2.28103	0.0243996	0.888786	-3.49228
RN7SKP98	ENSG00000252879	106480863	0.493943	0.647445	2.28043	0.0244358	0.888786	-3.44795
LOC105376478	ENSG00000287420	105376478	0.352215	0.351892	2.27929	0.024506	0.888786	-3.39676
RNU4-72P	ENSG00000222686	106479591	0.419244	0.406591	2.27872	0.0245411	0.888786	-3.40711
RNU7-164P	ENSG00000238730	106479086	0.506144	0.610385	2.27866	0.0245444	0.888786	-3.44118
RNA5SP60	ENSG00000222552	100873295	0.45478	0.435723	2.27856	0.024551	0.888786	-3.4131
YIPF5	ENSG00000145817	81555	-0.3975	4.25616	-2.2784	0.0245607	0.888786	-3.37548
ANKHD1-EIF4EBP3	ENSG00000254996	404734	0.589267	2.94651	2.27787	0.0245935	0.888786	-3.53552
LINC02425	ENSG00000256259	105369810	0.586218	0.99911	2.27786	0.0245939	0.888786	-3.51694
TRIM64EP	ENSG00000223709	440061	0.477795	0.678692	2.27723	0.0246328	0.888786	-3.44761
CFH	ENSG00000000971	3075	-0.252736	5.34816	-2.27602	0.0247076	0.888786	-3.39404
OR4A2P	ENSG00000227547	390133	-0.627097	1.81706	-2.27585	0.0247179	0.888786	-3.61633
RNU2-15P	ENSG00000222624	106866980	0.374744	0.345154	2.27553	0.0247376	0.888786	-3.4069
ZNF271P	ENSG00000257267	10778	0.249507	5.46159	2.27532	0.0247508	0.888786	-3.40896
RNU5B-4P	ENSG00000200378	100147752	0.371452	0.347269	2.27521	0.0247573	0.888786	-3.40785
RNU1-47P	ENSG00000199836	106480161	0.510003	0.537568	2.27497	0.0247724	0.888786	-3.43238
CCR2	ENSG00000121807	729230	-0.370599	4.21942	-2.2747	0.0247888	0.888786	-3.3867
AZIN1	ENSG00000155096	51582	0.260195	6.31371	2.2747	0.0247892	0.888786	-3.58206
RNU1-150P	ENSG00000199361	106480413	0.503319	0.592267	2.27448	0.0248026	0.888786	-3.44312
SUPT7L	ENSG00000119760	9913	0.406605	4.40574	2.27431	0.0248131	0.888786	-3.37581
LOC101927711	ENSG00000286774	101927711	0.523421	3.12261	2.27409	0.0248267	0.888786	-3.51721
LOC124900225	ENSG00000202283	124900225	0.40397	0.253395	2.27336	0.0248723	0.888786	-3.4018
ATP5F1C	ENSG00000165629	509	0.341086	5.08161	2.27336	0.0248726	0.888786	-3.37787
MIR3713	ENSG00000266449	100500855	0.284208	0.16585	2.27309	0.0248891	0.888786	-3.38933
RABL2B	ENSG00000079974	11158	-0.275121	4.80045	-2.2718	0.0249696	0.888786	-3.37232
RPL7AP69	ENSG00000268483	100271545	0.606326	1.54108	2.27179	0.0249702	0.888786	-3.60197
ZER1	ENSG00000160445	10444	0.324407	5.43454	2.27113	0.0250116	0.888786	-3.41534
LINC00671	ENSG00000213373	388387	-0.424018	3.53287	-2.27107	0.0250153	0.888786	-3.46292
IGHVII-65-1	ENSG00000253169	28359	-0.560444	0.876559	-2.27096	0.025022	0.888786	-3.52118
IMMTP1	ENSG00000229880	54045	0.520929	3.09887	2.27083	0.0250301	0.888786	-3.52672
MTND4LP10	ENSG00000240084	107075099	-0.423357	0.473044	-2.27081	0.0250314	0.888786	-3.44426
RN7SKP33	ENSG00000222874	106480843	0.606364	1.19048	2.26989	0.0250891	0.888786	-3.56247
TBCA	ENSG00000171530	6902	0.318809	4.90647	2.26971	0.0251	0.888786	-3.37734
RAMAC	ENSG00000169612	83640	0.616654	2.26871	2.26819	0.0251958	0.888786	-3.61584
SCAT2	ENSG00000257596	112935960	0.501789	0.617109	2.26812	0.0252002	0.888786	-3.45912
TSPEAR-AS1	ENSG00000235890	54082	-0.44911	3.28798	-2.26772	0.0252252	0.888786	-3.49656
GMNN	ENSG00000112312	51053	-0.494348	3.30869	-2.26675	0.0252868	0.888786	-3.49064
TRAV8-1	ENSG00000211782	28685	0.611857	1.38468	2.26488	0.0254044	0.888786	-3.59604
SERTAD2	ENSG00000179833	9792	0.3029	5.3958	2.26488	0.0254044	0.888786	-3.41981
KBTBD6	ENSG00000165572	89890	-0.409722	3.98644	-2.26459	0.0254232	0.888786	-3.42068
LINC02120	ENSG00000248279	340113	-0.479376	3.59292	-2.26456	0.0254248	0.888786	-3.46458
FAAP100	ENSG00000185504	80233	0.345447	4.45501	2.26445	0.0254318	0.888786	-3.39049
RNA5SP502	ENSG00000199564	100873553	0.438386	0.437323	2.26427	0.0254435	0.888786	-3.43871
CORO2B	ENSG00000103647	10391	-0.295497	4.68798	-2.2642	0.0254477	0.888786	-3.38521
SSR4	ENSG00000180879	6748	0.279986	4.95067	2.26378	0.0254744	0.888786	-3.3899
UBOX5-AS1	ENSG00000235958	100134015	0.512523	2.74419	2.26353	0.0254906	0.888786	-3.57924
BPIFB9P	ENSG00000125997	402016	0.588137	2.96508	2.26313	0.0255161	0.888786	-3.55299
RNU6-412P	ENSG00000252243	106481308	0.398801	0.365021	2.26255	0.0255525	0.888786	-3.4315
RNU6-85P	ENSG00000271932	106481203	0.315788	0.18334	2.26216	0.0255774	0.888786	-3.40896
RPL7AP71	ENSG00000234566	100271399	-0.606137	1.35013	-2.26205	0.0255843	0.888786	-3.59613
OTULIN-DT	ENSG00000261360	728178	0.462563	3.56023	2.26165	0.0256102	0.888786	-3.47563
YJEFN3	ENSG00000250067	374887	-0.515425	3.34354	-2.26066	0.0256731	0.888786	-3.49467
RPL21P4	ENSG00000240828	140660	-0.530361	0.809276	-2.26024	0.0256999	0.888786	-3.52408
RN7SL673P	ENSG00000273818	106480525	0.297628	0.0868095	2.25969	0.0257352	0.888786	-3.4086
SNRPEP8	ENSG00000231399	100874423	-0.564665	0.941449	-2.25968	0.025736	0.888786	-3.54386
SNRPCP11	ENSG00000241346	100310850	0.409807	0.444341	2.25958	0.0257428	0.888786	-3.44306
PDE8B	ENSG00000113231	8622	-0.449263	3.67335	-2.25929	0.0257611	0.888786	-3.46097
SND1-IT1	ENSG00000279078	27099	-0.603545	2.48809	-2.25924	0.0257641	0.888786	-3.60499
RNU6-604P	ENSG00000212219	106479833	0.469403	0.522211	2.25922	0.0257658	0.888786	-3.45561
DNAJC3	ENSG00000102580	5611	0.350544	4.80263	2.25905	0.0257761	0.888786	-3.39478
SPECC1L	ENSG00000100014	23384	0.370398	4.44164	2.25903	0.0257777	0.888786	-3.40058
PLLP	ENSG00000102934	51090	-0.298952	4.59752	-2.25901	0.0257788	0.888786	-3.39494
UCKL1-AS1	ENSG00000280213	100113386	0.561677	2.99955	2.25888	0.0257874	0.888786	-3.55386
RNA5SP101	ENSG00000252845	100873372	0.383048	0.296814	2.25887	0.0257882	0.888786	-3.42443
LHPP	ENSG00000107902	64077	0.326058	4.42008	2.25883	0.0257908	0.888786	-3.40049
UBE2R2	ENSG00000107341	54926	0.27644	5.6366	2.25876	0.0257953	0.888786	-3.46161
PPIAP27	ENSG00000234363	100874405	0.579451	1.1282	2.25735	0.0258859	0.888786	-3.5666
LOC100505664	ENSG00000230387	100505664	-0.274054	5.21575	-2.25712	0.0259005	0.888786	-3.41705
FGD1	ENSG00000102302	2245	0.289001	4.66959	2.25678	0.0259223	0.888786	-3.3982
LINC02526	ENSG00000229654	105377926	-0.606085	1.782	-2.25615	0.0259632	0.888786	-3.64013
OR7E94P	ENSG00000249646	79273	0.329896	0.254304	2.25594	0.0259766	0.888786	-3.42682
DSG2-AS1	ENSG00000264859	100652770	-0.498248	3.28012	-2.25557	0.0260007	0.888786	-3.51816
LOC124904641	ENSG00000273694	124904641	0.401842	0.279871	2.25524	0.0260217	0.888786	-3.42745
QRSL1	ENSG00000130348	55278	0.281795	4.95343	2.25483	0.0260488	0.888786	-3.40591
RNU6-1118P	ENSG00000222314	106480058	-0.317603	0.130128	-2.25435	0.0260796	0.888786	-3.42159
RNU2-42P	ENSG00000222629	106481647	0.421935	0.423715	2.25298	0.0261689	0.888786	-3.44627
LOC100419679	ENSG00000228513	100419679	-0.629686	1.65683	-2.25295	0.0261706	0.888786	-3.62614
DIS3	ENSG00000083520	22894	0.242438	5.59917	2.25261	0.0261925	0.888786	-3.46782
ACAP3	ENSG00000131584	116983	0.276877	5.18446	2.25157	0.0262607	0.888786	-3.42437
RN7SL510P	ENSG00000266308	106479410	0.469337	0.57851	2.25151	0.0262641	0.888786	-3.47429
FNDC8	ENSG00000073598	54752	-0.60906	1.88663	-2.2514	0.0262715	0.888786	-3.63482
RBMS3	ENSG00000144642	27303	-0.186868	6.30199	-2.25082	0.0263094	0.888786	-3.62843
RNU6-542P	ENSG00000252214	106480588	0.45985	0.489626	2.2502	0.0263497	0.888786	-3.46712
NTSR2	ENSG00000169006	23620	0.598892	2.74085	2.24988	0.0263711	0.888786	-3.58859
LOC124909362	ENSG00000289460	124909362	-0.559669	1.08313	-2.24939	0.0264027	0.888786	-3.5815
TOX-DT	ENSG00000167912	100505501	0.468408	3.75634	2.24876	0.0264444	0.888786	-3.47073
RPS16P3	ENSG00000233329	100271067	0.536727	1.02086	2.24854	0.0264588	0.888786	-3.55111
LOC124900562	ENSG00000200288	124900562	0.435396	0.347269	2.24849	0.0264623	0.888786	-3.4488
RNA5SP197	ENSG00000200227	100873459	0.498906	0.461913	2.24823	0.0264788	0.888786	-3.46334
LOC124902403	ENSG00000289616	124902403	-0.654023	2.02766	-2.24785	0.0265039	0.888786	-3.63545
PEX7	ENSG00000112357	5191	-0.37302	3.99315	-2.24706	0.0265563	0.888786	-3.44702
CLDN19	ENSG00000164007	149461	0.379679	4.0205	2.24611	0.0266186	0.888786	-3.44963
UTF1	ENSG00000171794	8433	0.648288	1.77307	2.24609	0.02662	0.888786	-3.63309
HYCC1	ENSG00000122591	84668	0.180548	6.46468	2.24609	0.0266201	0.888786	-3.68065
RNF128	ENSG00000133135	79589	0.463518	3.48872	2.24608	0.0266209	0.888786	-3.50536
NRGN	ENSG00000154146	4900	0.52876	6.89166	2.24494	0.0266963	0.888786	-3.85835
PBX1-AS1	ENSG00000233693	100505795	0.53749	2.97924	2.24488	0.0266999	0.888786	-3.57399
ITIH3	ENSG00000162267	3699	0.272743	5.12811	2.24425	0.0267415	0.888786	-3.43315
CSNK1E	ENSG00000213923	1454	0.287698	4.67534	2.24365	0.0267817	0.888786	-3.4208
CEACAMP7	ENSG00000227349	1095	0.591031	1.69037	2.24353	0.0267893	0.888786	-3.61219
NDUFB4P3	ENSG00000231096	100288420	-0.643661	1.538	-2.24242	0.026863	0.888786	-3.64404
TFAP2E-AS1	ENSG00000239636	105378645	-0.601278	1.24548	-2.24242	0.0268634	0.888786	-3.61203
FAM124B	ENSG00000124019	79843	-0.490424	3.63642	-2.2423	0.0268712	0.888786	-3.49024
MIR607	ENSG00000207976	693192	0.33125	0.162284	2.24205	0.0268876	0.888786	-3.44013
LIPC-AS1	ENSG00000259293	101928694	-0.569094	3.18242	-2.24182	0.0269029	0.888786	-3.54887
SLC6A1	ENSG00000157103	6529	-0.147795	6.70434	-2.24173	0.0269094	0.888786	-3.77214
CFAP45	ENSG00000213085	25790	-0.416372	3.99885	-2.24124	0.0269417	0.888786	-3.4564
ZCRB1	ENSG00000139168	85437	0.227861	5.46978	2.24084	0.0269686	0.888786	-3.47364
DMRT1	ENSG00000137090	1761	0.474836	3.47958	2.23918	0.0270799	0.888786	-3.51748
RLN3	ENSG00000171136	117579	0.607808	1.47864	2.23917	0.0270805	0.888786	-3.63709
RNA5SP350	ENSG00000200168	106481794	0.371732	0.258814	2.23874	0.0271088	0.888786	-3.45434
NUCB1	ENSG00000104805	4924	0.298702	5.35394	2.23867	0.0271137	0.888786	-3.46612
SHCBP1L	ENSG00000157060	81626	0.453985	3.56785	2.2386	0.0271187	0.888786	-3.50806
CCDC34P1	ENSG00000250556	100288584	0.621106	1.246	2.23858	0.0271196	0.888786	-3.60975
CICP28	ENSG00000277253	100287136	0.623918	2.16867	2.23828	0.0271397	0.888786	-3.65248
SLC34A1	ENSG00000131183	6569	-0.34004	4.76867	-2.2381	0.0271519	0.888786	-3.43109
KIF16B	ENSG00000089177	55614	-0.218131	5.6583	-2.23785	0.0271691	0.888786	-3.50962
MYF5	ENSG00000111049	4617	-0.66127	2.24823	-2.23656	0.0272558	0.888786	-3.64759
NHLRC2	ENSG00000196865	374354	0.223773	5.5868	2.23652	0.0272581	0.888786	-3.49587
LINC01347	ENSG00000291217	731275	-0.422894	3.80756	-2.23625	0.0272766	0.888786	-3.48243
RNU6-1134P	ENSG00000202026	106480065	0.377775	0.41929	2.23618	0.0272811	0.888786	-3.47615
IGLC7	ENSG00000211685	28834	0.612142	1.91761	2.2361	0.0272865	0.888786	-3.65858
LOC124904695	ENSG00000267024	124904695	0.463739	0.626999	2.2361	0.0272868	0.888786	-3.50118
ACOT9	ENSG00000123130	23597	0.337403	5.12776	2.23601	0.0272924	0.888786	-3.44844
TAFA1	ENSG00000183662	407738	-0.491707	3.55109	-2.23562	0.0273191	0.888786	-3.51111
CABP4	ENSG00000175544	57010	-0.374722	4.4838	-2.23559	0.0273208	0.888786	-3.43672
ZBTB8A	ENSG00000160062	653121	-0.342063	4.06437	-2.23459	0.0273884	0.888786	-3.46066
CBFA2T3	ENSG00000129993	863	0.285794	5.10161	2.23397	0.0274304	0.888786	-3.45091
LOC100289230	ENSG00000248489	100289230	0.519073	3.85836	2.23358	0.0274573	0.888786	-3.48105
OVOL1-AS1	ENSG00000255120	101927828	0.616806	1.9165	2.23302	0.027495	0.888786	-3.65752
RNU6-1060P	ENSG00000207394	106480032	0.41352	0.383202	2.23283	0.0275077	0.888786	-3.47958
TIAL1	ENSG00000151923	7073	0.234143	5.4646	2.23262	0.0275222	0.888786	-3.48856
ZSCAN5C	ENSG00000204532	649137	0.480976	3.50445	2.23146	0.0276011	0.88897	-3.52716
MIR33B	ENSG00000207839	693120	0.3966	0.286889	2.23145	0.0276021	0.88897	-3.47052
RAB21	ENSG00000080371	23011	-0.193723	6.24752	-2.23139	0.027606	0.88897	-3.65143
RN7SL217P	ENSG00000264706	106479301	0.616733	1.08171	2.23024	0.0276843	0.890022	-3.59385
ZNF610	ENSG00000167554	162963	0.39483	4.01549	2.22982	0.0277134	0.890191	-3.476
CYBB	ENSG00000165168	1536	0.232589	6.16484	2.22972	0.02772	0.890191	-3.62796
LGALS3BP	ENSG00000108679	3959	-0.448348	3.94761	-2.22613	0.0279663	0.89181	-3.48375
RBFOX3	ENSG00000167281	146713	0.170365	5.89926	2.22607	0.0279704	0.89181	-3.57427
ZNF613	ENSG00000176024	79898	-0.326858	4.34532	-2.22567	0.0279983	0.89181	-3.45776
MKI67	ENSG00000148773	4288	-0.164446	6.51626	-2.22551	0.0280095	0.89181	-3.74281
COL21A1	ENSG00000124749	81578	0.288024	4.95118	2.22544	0.0280137	0.89181	-3.45756
IL12B	ENSG00000113302	3593	-0.412983	3.98459	-2.2254	0.0280167	0.89181	-3.48147
SPON1	ENSG00000262655	10418	-0.29768	4.70462	-2.22408	0.0281083	0.89181	-3.45445
PTCD2	ENSG00000049883	79810	-0.230338	5.59731	-2.22404	0.0281112	0.89181	-3.52477
HLA-Z	ENSG00000235301	267017	-0.363319	0.397438	-2.22374	0.0281313	0.89181	-3.49643
MED13	ENSG00000108510	9969	0.191849	6.65518	2.22372	0.0281329	0.89181	-3.78948
NDUFB8P2	ENSG00000270264	729565	0.581568	1.20948	2.22358	0.028143	0.89181	-3.61889
USP17L10	ENSG00000231396	100287144	0.410016	0.304162	2.22344	0.0281524	0.89181	-3.48419
PIGT	ENSG00000124155	51604	0.151669	6.39943	2.2233	0.0281621	0.89181	-3.71065
B3GNTL1P2	ENSG00000271328	106480419	0.465475	0.51785	2.22324	0.0281663	0.89181	-3.50646
MTCO1P21	ENSG00000226960	107075164	0.556588	0.933486	2.22244	0.0282214	0.89181	-3.57708
IGFL4	ENSG00000204869	444882	-0.352127	4.42405	-2.22234	0.0282287	0.89181	-3.46089
SLC9A4	ENSG00000180251	389015	-0.300972	4.64201	-2.22129	0.0283018	0.89181	-3.45899
RN7SKP193	ENSG00000201358	106479181	0.590024	1.08263	2.22071	0.0283419	0.89181	-3.6039
RNU4ATAC	ENSG00000264229	100151683	0.368202	0.285981	2.22047	0.0283588	0.89181	-3.48712
RBM27	ENSG00000091009	54439	0.340726	4.36278	2.21981	0.0284046	0.89181	-3.46735
UROC1	ENSG00000159650	131669	-0.287969	4.49454	-2.21953	0.0284242	0.89181	-3.46315
TMEM30A	ENSG00000112697	55754	0.416257	4.61799	2.21948	0.0284278	0.89181	-3.46215
LOC124905143	ENSG00000285722	124905143	-0.593654	2.97457	-2.21896	0.0284642	0.89181	-3.59478
SLC16A13	ENSG00000174327	201232	-0.46304	3.33011	-2.21895	0.0284653	0.89181	-3.55799
NDFIP2	ENSG00000102471	54602	0.292263	4.9939	2.2186	0.0284895	0.89181	-3.47395
ZNF445	ENSG00000185219	353274	-0.134147	6.53011	-2.21856	0.0284926	0.89181	-3.76147
OR51A6P	ENSG00000197023	390046	-0.6492	1.87645	-2.21846	0.0284993	0.89181	-3.65327
TRBV26OR9-2	ENSG00000231165	246285	-0.626588	1.49047	-2.21843	0.0285012	0.89181	-3.67214
ADAMTS15	ENSG00000166106	170689	-0.246747	4.85728	-2.21776	0.0285482	0.89181	-3.46818
MTATP6P21	ENSG00000226392	107075299	0.37172	0.347269	2.21725	0.0285846	0.891996	-3.49271
LOC124900425	ENSG00000201898	124900425	0.397578	0.292552	2.21652	0.0286356	0.893109	-3.49333
RPL22P7	ENSG00000234559	100129819	0.592181	1.22245	2.2158	0.0286863	0.894213	-3.62752
LIG3	ENSG00000005156	3980	-0.212298	5.71642	-2.21527	0.0287234	0.894417	-3.56104
MTATP6P11	ENSG00000228097	107075311	0.618389	1.67798	2.21503	0.0287407	0.89443	-3.6788
GNAS	ENSG00000087460	2778	0.250634	8.25841	2.21401	0.0288124	0.89443	-4.69425
MLF1-DT	ENSG00000243150	100996447	-0.594359	2.66581	-2.2139	0.0288203	0.89443	-3.64314
MAN1A2	ENSG00000198162	10905	0.218593	6.19885	2.21354	0.0288462	0.89443	-3.67135
MIR579	ENSG00000207956	693164	0.308327	0.211797	2.21316	0.028873	0.894638	-3.49048
MARCHF6-DT	ENSG00000259802	101929977	-0.435983	3.94688	-2.21277	0.0289005	0.894638	-3.50319
GPR137	ENSG00000173264	56834	-0.536728	3.4945	-2.21246	0.0289228	0.894638	-3.54592
AQP7P2	ENSG00000181997	389756	0.483117	0.599406	2.21236	0.0289294	0.894638	-3.53468
EVA1A-AS	ENSG00000231172	101927884	-0.532401	3.14461	-2.21171	0.0289757	0.894723	-3.59364
MTCO3P5	ENSG00000225476	107075228	-0.637488	1.73274	-2.21138	0.0289994	0.894911	-3.68947
LOC124900235	ENSG00000202023	124900235	0.307901	0.18334	2.21096	0.0290292	0.895359	-3.49274
RPL17P19	ENSG00000241261	100271150	-0.594732	1.11691	-2.2107	0.0290474	0.895446	-3.63762
GNPNAT1	ENSG00000100522	64841	0.543774	3.35921	2.21039	0.0290694	0.895654	-3.57414
LINC01884	ENSG00000233587	102723362	-0.433416	3.7211	-2.21001	0.0290966	0.895976	-3.52724
FST	ENSG00000134363	10468	-0.383725	3.75953	-2.2092	0.0291547	0.895976	-3.52602
AK4P5	ENSG00000217377	100526416	0.622268	1.3176	2.20883	0.0291809	0.895976	-3.65377
GOLGA4-AS1	ENSG00000270194	152048	0.620291	2.77775	2.20873	0.0291881	0.895976	-3.64227
CIAO2B	ENSG00000166595	51647	-0.500836	3.39016	-2.20854	0.0292017	0.895976	-3.5681
RN7SL704P	ENSG00000241693	106481115	0.510526	0.920719	2.20853	0.0292024	0.895976	-3.5918
RNU6-1015P	ENSG00000252930	106481501	0.389188	0.281986	2.20758	0.0292709	0.895997	-3.50902
RNA5SP528	ENSG00000275305	111644145	-0.6155	1.80715	-2.20713	0.0293033	0.895997	-3.66742
MIR514A3	ENSG00000207867	574518	0.323686	0.190359	2.20698	0.0293141	0.895997	-3.50087
RPGRIP1	ENSG00000092200	57096	-0.272458	5.03871	-2.20684	0.0293239	0.895997	-3.49557
KIAA1549L	ENSG00000110427	25758	0.213303	5.94958	2.2066	0.0293407	0.895997	-3.61996
LINC02257	ENSG00000238042	105372950	0.612039	2.40439	2.20652	0.0293469	0.895997	-3.67769
C5orf15	ENSG00000113583	56951	0.488922	3.42458	2.20646	0.0293513	0.895997	-3.56974
RPL12P25	ENSG00000235330	100270926	-0.620366	1.27231	-2.20586	0.029394	0.895997	-3.66176
ZNF280C	ENSG00000056277	55609	0.280684	4.80693	2.20584	0.0293954	0.895997	-3.48708
KRTAP27-1	ENSG00000206107	643812	0.585103	1.2369	2.20532	0.0294329	0.895997	-3.65046
STIP1	ENSG00000168439	10963	0.281292	5.42493	2.20482	0.0294695	0.895999	-3.53482
DNAJC13	ENSG00000138246	23317	0.186203	6.3408	2.20448	0.0294936	0.895999	-3.73071
PPP4R1-AS1	ENSG00000263627	101927323	0.547071	1.13191	2.20391	0.0295351	0.895999	-3.62879
MIR4533	ENSG00000266140	100616362	0.433784	0.297622	2.20384	0.0295398	0.895999	-3.51004
ZC3H8	ENSG00000144161	84524	0.330723	4.78888	2.20354	0.0295619	0.895999	-3.49073
ACTC1	ENSG00000159251	70	0.477536	3.36705	2.20238	0.0296459	0.89734	-3.58089
RN7SKP248	ENSG00000252087	106480476	0.343063	0.303584	2.20207	0.0296681	0.897547	-3.51197
SDE2	ENSG00000143751	163859	0.298006	4.88879	2.2011	0.0297384	0.89858	-3.49765
TBC1D3E	ENSG00000278599	102723859	0.387307	0.383444	2.201	0.0297458	0.89858	-3.52434
ZNF484	ENSG00000127081	83744	0.346506	4.39254	2.2007	0.0297675	0.89858	-3.49662
LMTK2	ENSG00000164715	22853	-0.199982	5.61531	-2.19924	0.0298743	0.89916	-3.57613
ATP5PDP1	ENSG00000261679	390581	0.66311	1.64836	2.19902	0.0298905	0.89916	-3.69024
RN7SL45P	ENSG00000264862	106481975	0.410764	0.495969	2.19866	0.0299164	0.899477	-3.54541
MTCO2P12	ENSG00000229344	107075310	0.682095	1.51153	2.19718	0.030025	0.901352	-3.6791
FAM89B	ENSG00000176973	23625	-0.592536	1.54137	-2.19578	0.0301279	0.902042	-3.69764
LOC93429	ENSG00000268460	93429	0.236354	5.45937	2.19552	0.030147	0.902042	-3.55597
LOC124904503	ENSG00000287354	124904503	-0.527996	3.21664	-2.1954	0.030156	0.902042	-3.60588
OR5B15P	ENSG00000273408	81215	-0.588819	1.48927	-2.19518	0.0301721	0.902061	-3.68877
LOC124902825	ENSG00000238724	124902825	0.372735	0.237243	2.19448	0.0302234	0.902297	-3.5249
NEAT1	ENSG00000245532	283131	0.244309	6.73726	2.19429	0.0302377	0.902297	-3.88413
GDF15	ENSG00000130513	9518	0.581584	2.75421	2.19362	0.0302868	0.902297	-3.65903
RNA5SP54	ENSG00000252760	100873292	0.378764	0.379841	2.19334	0.0303079	0.902297	-3.53381
MED1	ENSG00000125686	5469	0.186576	6.066	2.19329	0.0303116	0.902297	-3.67584
ZNF729	ENSG00000196350	100287226	-0.456879	3.45522	-2.19321	0.0303169	0.902297	-3.57871
BIRC5	ENSG00000089685	332	0.389035	3.83154	2.19304	0.0303301	0.902297	-3.54609
MMD	ENSG00000108960	23531	0.422568	6.06727	2.19266	0.0303581	0.902297	-3.67896
NFKBIA	ENSG00000100906	4792	0.310222	4.87536	2.19251	0.0303691	0.902297	-3.51275
SERPINA7P1	ENSG00000227657	100422644	0.614888	1.45252	2.19194	0.0304114	0.902297	-3.68725
AP3M2	ENSG00000070718	10947	0.28749	5.03515	2.1916	0.0304362	0.90236	-3.52177
FOXO1B	ENSG00000214295	2311	-0.618805	2.05991	-2.19129	0.0304598	0.90236	-3.70974
NOA1	ENSG00000084092	84273	0.374628	3.93889	2.19075	0.0304997	0.903085	-3.53632
CBLN2	ENSG00000141668	147381	0.346735	4.83199	2.18974	0.0305745	0.90371	-3.51533
RNU6-598P	ENSG00000200887	106479830	0.389755	0.400263	2.18952	0.0305909	0.90371	-3.5428
GOLGA8R	ENSG00000186399	101059918	-0.663424	1.69811	-2.18927	0.0306099	0.90371	-3.71207
MIR643	ENSG00000208002	693228	0.413988	0.38342	2.18895	0.0306338	0.90371	-3.53948
RNU6-788P	ENSG00000212269	106480609	0.428724	0.301984	2.18821	0.0306885	0.90371	-3.53416
SPATA8-AS1	ENSG00000259282	100652749	-0.596504	2.10701	-2.18783	0.0307171	0.90371	-3.71321
ZNF112	ENSG00000062370	7771	-0.467421	3.48473	-2.18774	0.0307242	0.90371	-3.58302
TIMM17A	ENSG00000134375	10440	-0.355131	4.3321	-2.18735	0.0307534	0.90371	-3.51987
KCMF1	ENSG00000176407	56888	0.210732	5.63261	2.18729	0.0307575	0.90371	-3.60203
TMBIM4	ENSG00000155957	51643	0.541022	2.90276	2.18661	0.0308088	0.90371	-3.65496
TM6SF2	ENSG00000213996	53345	-0.616998	2.56063	-2.18611	0.0308461	0.90371	-3.67923
BEST3	ENSG00000127325	144453	-0.245926	5.18429	-2.18587	0.0308645	0.90371	-3.5452
TMEM51-AS2	ENSG00000204464	727684	0.61827	1.49593	2.18534	0.0309041	0.90371	-3.70312
SKIC8	ENSG00000140395	80349	0.227342	5.21202	2.18508	0.0309239	0.90371	-3.54733
GP9	ENSG00000169704	2815	0.650974	2.85872	2.18478	0.030946	0.90371	-3.66389
RNU6-258P	ENSG00000212186	106481259	0.500014	0.685063	2.18477	0.0309469	0.90371	-3.58655
RPL3P11	ENSG00000223568	100131893	0.619186	2.29404	2.18432	0.0309807	0.90371	-3.71084
HNRNPU	ENSG00000153187	3192	0.214479	7.25803	2.18308	0.0310744	0.904371	-4.13232
UBE2I	ENSG00000103275	7329	0.239227	5.47178	2.18223	0.0311384	0.904371	-3.58266
RNU1-22P	ENSG00000200204	100873863	0.441523	0.536877	2.18137	0.0312041	0.904403	-3.57309
SLC8A3	ENSG00000100678	6547	-0.228898	5.48174	-2.18131	0.0312082	0.904403	-3.58886
KRT72	ENSG00000170486	140807	-0.487632	3.77249	-2.17951	0.0313449	0.904403	-3.56775
LOC124900294	ENSG00000199321	124900294	-0.516653	0.975945	-2.17889	0.0313923	0.904403	-3.65483
PHOSPHO2	ENSG00000144362	493911	-0.623274	1.45731	-2.17885	0.0313952	0.904403	-3.71338
DIO2-AS1	ENSG00000258766	100628307	-0.491149	2.8752	-2.17879	0.0313997	0.904403	-3.66567
EMILIN3	ENSG00000183798	90187	-0.500609	3.29053	-2.17869	0.0314075	0.904403	-3.61957
TPK1	ENSG00000196511	27010	0.235447	5.39557	2.17864	0.0314112	0.904403	-3.58079
MED25	ENSG00000104973	81857	0.313354	5.09891	2.17862	0.0314129	0.904403	-3.55066
PCSK5	ENSG00000099139	5125	-0.173472	6.22157	-2.17767	0.0314856	0.904403	-3.74522
BNIP3P14	ENSG00000274612	100421696	0.540522	0.838471	2.1772	0.0315215	0.904403	-3.61935
LOC100287840	ENSG00000270631	100287840	-0.601881	1.67433	-2.17674	0.0315563	0.904403	-3.71641
CDR2-DT	ENSG00000260790	440346	-0.612367	2.28069	-2.17625	0.0315944	0.904403	-3.7187
LINC01164	ENSG00000189275	399827	0.418931	3.98807	2.17616	0.031601	0.904403	-3.55868
MIR210	ENSG00000199038	406992	0.302338	0.217244	2.17603	0.031611	0.904403	-3.5467
MON2	ENSG00000061987	23041	0.223367	6.11379	2.17596	0.0316167	0.904403	-3.72572
OR2G6	ENSG00000188558	391211	0.419867	4.3133	2.17543	0.0316571	0.904403	-3.54074
RNU6-1046P	ENSG00000252347	106480026	0.353972	0.330059	2.17476	0.0317087	0.904403	-3.55793
ZFP62	ENSG00000278970	643836	0.586691	2.18234	2.17474	0.03171	0.904403	-3.72676
LINC00461	ENSG00000245526	645323	0.179302	6.2615	2.17471	0.0317121	0.904403	-3.7641
RPL21P91	ENSG00000224907	100271424	0.481251	0.758654	2.17464	0.0317174	0.904403	-3.61126
RNA5SP298	ENSG00000201861	106480761	0.42566	0.440346	2.17462	0.0317193	0.904403	-3.56625
LOC105373100	ENSG00000225929	105373100	-0.534641	2.90096	-2.17459	0.0317218	0.904403	-3.66616
GNL3	ENSG00000163938	26354	-0.278556	4.80846	-2.17453	0.0317262	0.904403	-3.5408
LOC101928628	ENSG00000230704	101928628	-0.490758	0.797006	-2.17434	0.0317406	0.904403	-3.63202
CPA3	ENSG00000163751	1359	0.510493	3.19949	2.17113	0.0319887	0.905791	-3.64378
UTY	ENSG00000183878	7404	0.246209	0.0717146	2.17108	0.0319926	0.905791	-3.54895
LOC107985241	ENSG00000289995	107985241	0.622747	1.99845	2.17069	0.032023	0.905791	-3.73674
DEFB131D	ENSG00000237215	100287066	0.258375	0.0717146	2.17014	0.0320656	0.905791	-3.54977
MTND4P18	ENSG00000228694	100873350	0.587451	1.73557	2.17	0.0320764	0.905791	-3.72913
KCNC1	ENSG00000129159	3746	0.164164	6.13426	2.16968	0.0321011	0.905791	-3.74085
RNU2-61P	ENSG00000223001	106480673	-0.334161	0.304741	-2.16953	0.0321127	0.905791	-3.56658
SPIN3	ENSG00000204271	169981	-0.183554	6.07727	-2.16949	0.0321163	0.905791	-3.72543
OSMR	ENSG00000145623	9180	0.232228	5.00597	2.16937	0.0321255	0.905791	-3.55893
ZC3H12D	ENSG00000178199	340152	-0.295813	4.84423	-2.16897	0.0321567	0.905791	-3.55195
MIR924	ENSG00000283615	100126323	0.473712	0.609328	2.16887	0.032164	0.905791	-3.59892
MIR6718	ENSG00000275518	102465430	0.414231	0.309152	2.16819	0.032217	0.905791	-3.56385
RNU6-696P	ENSG00000212136	106479873	0.390055	0.334682	2.16787	0.0322418	0.905791	-3.56812
RGS7BP	ENSG00000186479	401190	0.39511	4.04765	2.16771	0.0322546	0.905791	-3.56774
ZNF441	ENSG00000197044	126068	0.357021	4.23042	2.16766	0.0322587	0.905791	-3.55578
XRCC6P5	ENSG00000215070	442459	-0.578458	2.51384	-2.16723	0.032292	0.905791	-3.70602
GSTM2	ENSG00000213366	2946	0.250456	5.27523	2.16722	0.0322931	0.905791	-3.58845
SLC2A13P1	ENSG00000254954	106480239	0.543865	0.925839	2.16698	0.0323118	0.905791	-3.64872
RNU6-780P	ENSG00000212332	106481427	-0.442509	0.712631	-2.1668	0.0323259	0.905791	-3.61616
GUK1	ENSG00000143774	2987	0.29945	5.29181	2.16635	0.0323607	0.905899	-3.59011
SNAP23P1	ENSG00000230758	101290500	-0.553908	1.0136	-2.16576	0.0324074	0.906171	-3.68073
VPS26CP1	ENSG00000213083	100420893	0.640368	1.77199	2.16562	0.0324181	0.906171	-3.73945
SH3BP2	ENSG00000087266	6452	0.16563	6.48496	2.16507	0.032461	0.906171	-3.85269
ACTG1P23	ENSG00000230362	442097	-0.610716	2.1506	-2.16492	0.0324731	0.906171	-3.73666
PLSCR1	ENSG00000188313	5359	0.418176	4.5096	2.16469	0.0324907	0.906171	-3.5533
USP17L18	ENSG00000250844	100287364	0.41885	0.344245	2.1646	0.0324981	0.906171	-3.5732
KRT8P18	ENSG00000228767	442078	0.601183	2.19203	2.16387	0.0325555	0.906171	-3.73804
RNU1-34P	ENSG00000201291	106481607	0.366213	0.324359	2.16361	0.0325759	0.906171	-3.57411
RNA5SP300	ENSG00000212499	100873575	0.545405	0.885544	2.1635	0.0325848	0.906171	-3.64517
MIR99A	ENSG00000207638	407055	0.402479	0.318249	2.16347	0.0325868	0.906171	-3.57578
OR2Z1	ENSG00000181733	284383	-0.537616	2.85564	-2.16342	0.0325909	0.906171	-3.67842
DEFB106B	ENSG00000187082	503841	0.310442	0.211564	2.16293	0.0326297	0.906171	-3.56835
MIR6124	ENSG00000275373	102466906	0.463029	0.621766	2.16276	0.0326428	0.906171	-3.60771
MIR130A	ENSG00000208009	406919	0.409896	0.435872	2.16262	0.0326541	0.906171	-3.58438
MDM2	ENSG00000135679	4193	0.246452	5.55092	2.16234	0.0326763	0.906171	-3.62995
UAP1L1	ENSG00000197355	91373	-0.362513	4.44562	-2.16191	0.0327102	0.90624	-3.55858
PIN4	ENSG00000102309	5303	0.310003	4.61257	2.16186	0.0327138	0.90624	-3.55829
RPL21P2	ENSG00000215063	140715	0.519195	1.02539	2.15955	0.0328965	0.909684	-3.66482
SVBP	ENSG00000177868	374969	0.582918	2.55071	2.15951	0.0329004	0.909684	-3.72233
MIR8067	ENSG00000277919	102465869	-0.412066	0.412701	-2.15822	0.0330023	0.910282	-3.60079
RYBP	ENSG00000163602	23429	0.252151	6.11407	2.15789	0.0330292	0.910282	-3.75739
HCAR1	ENSG00000196917	27198	-0.389684	4.12756	-2.15771	0.0330435	0.910282	-3.57547
P2RY10	ENSG00000078589	27334	0.288317	4.75485	2.1574	0.0330681	0.910282	-3.56786
ITPA	ENSG00000125877	3704	0.422677	3.66981	2.1569	0.0331074	0.910282	-3.6063
RNU6-905P	ENSG00000207163	106479967	0.40934	0.39564	2.15644	0.0331446	0.910282	-3.58891
CHD2	ENSG00000173575	1106	0.120814	7.41104	2.15637	0.0331497	0.910282	-4.25912
RNA5SP89	ENSG00000222232	100873322	0.469687	0.666142	2.15615	0.0331676	0.910282	-3.61808
MYO19	ENSG00000278259	80179	0.193668	6.04345	2.15601	0.0331785	0.910282	-3.74218
KLRG2	ENSG00000188883	346689	-0.528213	2.86536	-2.1551	0.0332521	0.910282	-3.69203
VCL	ENSG00000035403	7414	0.349591	6.67552	2.155	0.0332601	0.910282	-3.94012
RNU6-505P	ENSG00000207156	106479790	0.37975	0.328721	2.15457	0.0332942	0.910282	-3.58851
RNA5SP145	ENSG00000199994	100873412	0.521176	0.734231	2.15408	0.0333339	0.910282	-3.6356
NUTM2A-AS1	ENSG00000223482	728190	0.190819	5.88498	2.15389	0.0333486	0.910282	-3.71024
FMO5	ENSG00000131781	2330	0.276063	4.67192	2.15383	0.0333534	0.910282	-3.57221
PGPEP1L	ENSG00000183571	145814	0.506018	3.28108	2.15221	0.0334839	0.910282	-3.659
TRBJ2-2P	ENSG00000211766	28627	0.543979	0.9298	2.1519	0.0335089	0.910282	-3.67025
SPATA5L1	ENSG00000171763	79029	-0.444945	3.63143	-2.15179	0.0335178	0.910282	-3.62175
LOC100129774	ENSG00000265417	100129774	-0.631991	2.07594	-2.15129	0.0335583	0.910282	-3.75566
MIR222	ENSG00000207725	407007	-0.361951	0.255361	-2.15121	0.0335647	0.910282	-3.59137
NOL8	ENSG00000198000	55035	-0.23448	5.56727	-2.15109	0.0335742	0.910282	-3.65886
TAF11L8	ENSG00000283967	112488737	0.234531	0.0717146	2.15103	0.0335789	0.910282	-3.57966
TRBV6-3	ENSG00000283063	28604	0.624874	1.38569	2.15088	0.0335915	0.910282	-3.72841
LYSMD2	ENSG00000140280	256586	0.579314	3.12479	2.15073	0.0336037	0.910282	-3.67725
LINC01880	ENSG00000232002	105373979	0.441575	3.43186	2.15069	0.0336066	0.910282	-3.64444
MIR559	ENSG00000207923	693144	0.258917	0.147189	2.14992	0.0336691	0.910282	-3.58351
PARD6G	ENSG00000178184	84552	0.460269	3.44944	2.14942	0.0337092	0.910282	-3.64559
LOC100422325	ENSG00000227249	100422325	-0.554959	2.77334	-2.14914	0.0337322	0.910282	-3.71004
KRTAP12-1	ENSG00000187175	353332	0.611819	1.62396	2.14903	0.0337411	0.910282	-3.75377
ZNF154	ENSG00000179909	7710	0.218215	5.00894	2.1487	0.0337677	0.910282	-3.59475
RN7SL468P	ENSG00000264833	106481050	0.434806	0.454813	2.14856	0.033779	0.910282	-3.60885
PACRG	ENSG00000112530	135138	-0.387975	3.85273	-2.14835	0.0337963	0.910282	-3.60666
LOC124904601	ENSG00000286496	124904601	-0.34042	4.50703	-2.14831	0.0337993	0.910282	-3.57994
STXBP3	ENSG00000116266	6814	0.26202	5.19082	2.14818	0.0338098	0.910282	-3.6142
RNU6-1038P	ENSG00000252325	106480022	0.334632	0.176321	2.14748	0.0338675	0.910282	-3.58991
RNU2-48P	ENSG00000222626	106481649	0.347408	0.22651	2.1469	0.0339144	0.910282	-3.59578
SRGN	ENSG00000122862	5552	0.37025	5.61789	2.14686	0.0339172	0.910282	-3.67398
TRG-AS1	ENSG00000281103	100506776	-0.233353	5.08594	-2.14685	0.0339182	0.910282	-3.6047
ODF3L1	ENSG00000182950	161753	0.534529	2.54795	2.14643	0.0339531	0.910282	-3.73704
KCNN4	ENSG00000104783	3783	-0.397872	3.88161	-2.1462	0.0339716	0.910282	-3.60864
CYTH2	ENSG00000105443	9266	0.22851	5.62529	2.14541	0.0340358	0.910282	-3.67267
RNU6-834P	ENSG00000199237	106479935	0.362822	0.371497	2.14533	0.0340429	0.910282	-3.6053
KLHL9	ENSG00000198642	55958	0.324055	4.7102	2.1452	0.0340534	0.910282	-3.58663
PRSS8	ENSG00000052344	5652	-0.397554	3.59732	-2.14392	0.0341581	0.910282	-3.63421
TADA1	ENSG00000152382	117143	0.463792	4.00331	2.14392	0.0341581	0.910282	-3.60407
SBF2-AS1	ENSG00000246273	283104	0.379936	4.12021	2.14375	0.0341717	0.910282	-3.59821
ACSM3	ENSG00000005187	6296	0.22369	5.36945	2.14369	0.034177	0.910282	-3.6381
FGFR3P6	ENSG00000226164	100420881	-0.560735	1.16506	-2.14342	0.0341993	0.910282	-3.72922
RN7SL400P	ENSG00000243059	106481033	0.374501	0.279871	2.14326	0.0342122	0.910282	-3.60356
NTPCR	ENSG00000135778	84284	-0.184811	6.15838	-2.14313	0.0342225	0.910282	-3.79723
RHBDL1	ENSG00000103269	9028	0.535753	2.78827	2.14299	0.034234	0.910282	-3.71056
RNU6ATAC34P	ENSG00000221806	106479557	0.384948	0.395491	2.14269	0.0342587	0.910282	-3.61479
TRAJ16	ENSG00000211873	28739	0.438817	0.653668	2.14249	0.0342757	0.910282	-3.64091
ZNF829	ENSG00000185869	374899	0.237088	5.02326	2.1419	0.0343242	0.910282	-3.60729
PPARG	ENSG00000132170	5468	0.205886	5.71945	2.14177	0.0343345	0.910282	-3.69657
OR11J5P	ENSG00000258494	403226	0.229522	0.0797908	2.14152	0.0343554	0.910282	-3.59515
MRPL42P3	ENSG00000219297	359746	0.564327	1.10592	2.14146	0.0343602	0.910282	-3.71047
RNA5SP477	ENSG00000199509	100873719	0.336092	0.263718	2.14116	0.0343852	0.910282	-3.6023
MIR3198-1	ENSG00000264757	100423025	0.310282	0.254304	2.14078	0.0344168	0.910606	-3.60371
SLC16A6	ENSG00000108932	9120	0.399199	4.06831	2.14039	0.0344483	0.910606	-3.60662
TEX22	ENSG00000226174	647310	-0.448806	3.24824	-2.14017	0.0344664	0.910606	-3.67338
LINC00943	ENSG00000189238	100507206	-0.296013	4.83072	-2.14013	0.0344704	0.910606	-3.60047
MIR615	ENSG00000207571	693200	-0.328736	0.201192	-2.13992	0.0344876	0.910606	-3.60542
HSFX4	ENSG00000283463	101927685	0.486593	0.647327	2.13805	0.0346422	0.911246	-3.64444
ASTN2	ENSG00000148219	23245	-0.18903	5.87087	-2.13756	0.0346834	0.911246	-3.73642
LOC124901131	ENSG00000288912	124901131	-0.564699	1.23942	-2.13735	0.0347002	0.911246	-3.74366
GIMD1	ENSG00000250298	100507096	-0.599571	2.30375	-2.13695	0.0347341	0.911246	-3.76153
THUMPD3	ENSG00000134077	25917	0.321228	4.4995	2.13643	0.0347771	0.911246	-3.59911
SOD1	ENSG00000142168	6647	-0.361124	4.53273	-2.13557	0.0348489	0.911246	-3.60053
LOC105370987	ENSG00000286917	105370987	-0.507473	0.98731	-2.13532	0.0348698	0.911246	-3.69046
BTBD7P2	ENSG00000237618	100420392	0.599659	1.37298	2.13504	0.0348931	0.911246	-3.74665
MEF2D	ENSG00000116604	4209	0.245574	5.81325	2.13499	0.0348969	0.911246	-3.72929
TRDV1	ENSG00000211804	28518	0.586876	1.5143	2.13496	0.0348997	0.911246	-3.75546
LGALS16	ENSG00000249861	148003	0.587066	2.24627	2.13486	0.0349078	0.911246	-3.76792
THAP12P8	ENSG00000223963	645939	-0.510511	2.69915	-2.13454	0.0349349	0.911246	-3.73551
RNA5SP218	ENSG00000200058	100873478	-0.454655	0.800114	-2.13425	0.0349591	0.911246	-3.66553
ADAM9	ENSG00000168615	8754	0.223906	6.04757	2.13377	0.0349994	0.911246	-3.78624
H2BP5	ENSG00000277410	115482690	0.446896	0.551972	2.13308	0.035057	0.911246	-3.64285
MIR4661	ENSG00000266194	100616245	0.235215	0.139113	2.13291	0.0350717	0.911246	-3.60942
RPUSD2	ENSG00000166133	27079	-0.415788	3.34209	-2.1329	0.0350724	0.911246	-3.66511
DANT2	ENSG00000235244	642776	0.230218	4.98215	2.13282	0.0350793	0.911246	-3.62066
CRISP3	ENSG00000096006	10321	0.582268	2.90043	2.13238	0.0351158	0.911246	-3.71938
LINC01098	ENSG00000231171	285501	0.545702	3.07468	2.13202	0.0351459	0.911246	-3.70549
SNORA22B	ENSG00000206603	109616964	0.407504	0.475589	2.13202	0.0351463	0.911246	-3.63536
CPVL-AS1	ENSG00000229452	107986703	0.558402	1.25084	2.13138	0.0351999	0.911246	-3.73349
KRT18P16	ENSG00000235275	391827	-0.613585	2.18719	-2.13119	0.0352159	0.911246	-3.76859
TMEM39B	ENSG00000121775	55116	-0.365484	4.08471	-2.13105	0.0352276	0.911246	-3.61806
FLJ40288	ENSG00000183470	286023	-0.400604	3.81357	-2.13094	0.0352373	0.911246	-3.63399
SLPI	ENSG00000124107	6590	-0.595478	2.29598	-2.13083	0.0352461	0.911246	-3.7688
IL31	ENSG00000204671	386653	-0.656765	2.41241	-2.13057	0.0352686	0.911246	-3.76095
POU4F3	ENSG00000091010	5459	-0.426783	3.48102	-2.13056	0.0352692	0.911246	-3.6649
MIR1261	ENSG00000221586	100302228	0.43064	0.566439	2.12978	0.0353345	0.911246	-3.64653
OR1B1	ENSG00000280094	347169	-0.408364	3.64093	-2.12977	0.0353357	0.911246	-3.65103
NTS	ENSG00000133636	4922	-0.576912	2.28421	-2.12977	0.0353359	0.911246	-3.76814
ERVH48-1	ENSG00000233056	90625	-0.40291	3.73696	-2.1295	0.0353582	0.911246	-3.64292
WDR38	ENSG00000136918	401551	0.505625	3.07218	2.12934	0.0353722	0.911246	-3.70918
RPL21P28	ENSG00000220749	100131205	0.608418	1.32331	2.12899	0.0354012	0.911594	-3.74461
UTP15	ENSG00000164338	84135	-0.230627	4.94075	-2.1285	0.0354434	0.912042	-3.62591
RNU6-367P	ENSG00000252980	106481890	0.417297	0.564671	2.12842	0.0354498	0.912042	-3.64754
LARGE2	ENSG00000165905	120071	0.369019	4.11354	2.12819	0.0354692	0.912122	-3.62222
LRRFIP2P1	ENSG00000237014	100128738	-0.574865	2.11797	-2.12752	0.0355257	0.912389	-3.76561
MIR339	ENSG00000199023	442907	0.355655	0.337227	2.12731	0.0355437	0.912389	-3.63092
MAP3K7CL	ENSG00000156265	56911	0.555376	7.23722	2.12708	0.0355634	0.912389	-4.24821
C17orf78	ENSG00000278505	284099	-0.500569	3.43456	-2.1262	0.035638	0.912389	-3.67318
FAM163A	ENSG00000243062	148753	-0.585322	2.24936	-2.12606	0.0356499	0.912389	-3.76937
RN7SL750P	ENSG00000263672	106481126	0.37605	0.254733	2.1257	0.0356808	0.912389	-3.62554
CD47	ENSG00000196776	961	0.28203	5.60018	2.12507	0.0357342	0.912389	-3.7077
ASAH2	ENSG00000188611	56624	-0.300065	4.86461	-2.12507	0.0357346	0.912389	-3.62752
ZNF770	ENSG00000198146	54989	0.350498	4.79574	2.12503	0.0357378	0.912389	-3.6236
SLC7A1	ENSG00000139514	6541	0.226905	5.55812	2.12499	0.0357417	0.912389	-3.70219
ADGRG4	ENSG00000156920	139378	-0.169677	6.1385	-2.1247	0.0357663	0.912389	-3.82557
CLEC2D	ENSG00000069493	29121	0.29212	5.17797	2.12436	0.0357953	0.912389	-3.65247
LINC00536	ENSG00000249917	100859921	0.321748	4.52603	2.12428	0.0358017	0.912389	-3.61854
LOC101928107	ENSG00000226527	101928107	-0.411623	3.89685	-2.12353	0.0358657	0.912389	-3.63891
TMEM115	ENSG00000126062	11070	-0.58545	2.64099	-2.12353	0.035866	0.912389	-3.7431
RTN4RL2	ENSG00000186907	349667	-0.546734	3.1876	-2.12342	0.0358759	0.912389	-3.69995
ZNF326	ENSG00000162664	284695	0.236376	5.64771	2.12329	0.0358868	0.912389	-3.71784
LINC00486	ENSG00000230876	285045	-0.291911	4.89569	-2.12307	0.0359057	0.912389	-3.63239
TNC	ENSG00000041982	3371	-0.212567	5.81264	-2.12295	0.0359158	0.912389	-3.75205
OR9G3P	ENSG00000181325	81159	0.609218	2.46196	2.12189	0.0360067	0.912654	-3.77195
RPS27AP2	ENSG00000232333	140752	-0.565482	1.28416	-2.12168	0.0360246	0.912654	-3.76711
ZCCHC14	ENSG00000140948	23174	0.213602	5.40419	2.12135	0.0360529	0.912654	-3.68125
TMED4	ENSG00000158604	222068	0.393022	3.84572	2.12122	0.0360644	0.912654	-3.64699
RNA5SP272	ENSG00000251904	100873525	0.248495	0.131037	2.12055	0.036122	0.912654	-3.62799
TXK	ENSG00000074966	7294	-0.339496	4.80041	-2.12026	0.0361466	0.912654	-3.63267
NHLRC4	ENSG00000257108	283948	0.619298	1.84491	2.12017	0.0361543	0.912654	-3.79004
LOC124900442	ENSG00000206878	124900442	0.471591	0.718179	2.11996	0.0361728	0.912654	-3.68149
LOC107986400	ENSG00000248973	107986400	-0.314337	4.29226	-2.11968	0.0361964	0.912654	-3.62757
UBBP4	ENSG00000290919	23666	-0.542797	2.75205	-2.11929	0.0362308	0.912654	-3.74539
GOT2P6	ENSG00000214745	644924	0.644585	2.07448	2.11905	0.0362513	0.912654	-3.79064
LINC01524	ENSG00000234948	101927700	-0.154863	6.34768	-2.11902	0.0362538	0.912654	-3.89683
TDRD6-AS1	ENSG00000242973	101926934	-0.440549	0.633918	-2.11784	0.0363559	0.912654	-3.68209
THSD7B	ENSG00000144229	80731	-0.25218	5.15759	-2.11768	0.0363692	0.912654	-3.66293
HACL1	ENSG00000131373	26061	-0.369039	4.21251	-2.11714	0.036416	0.912654	-3.6344
RNU6-605P	ENSG00000199963	106481372	0.283961	0.168245	2.11685	0.0364415	0.912654	-3.63628
MIR5692A1	ENSG00000266318	100847066	0.234089	0.0646959	2.11647	0.0364747	0.912654	-3.63324
CISH	ENSG00000114737	1154	-0.353556	4.38115	-2.11642	0.0364784	0.912654	-3.63116
FOXE3	ENSG00000186790	2301	-0.555323	2.60383	-2.116	0.0365149	0.912654	-3.76505
SDR42E2	ENSG00000183921	100288072	0.33765	4.17493	2.11591	0.0365229	0.912654	-3.63748
HISLA	ENSG00000258867	283587	0.191245	5.60963	2.11586	0.0365271	0.912654	-3.72594
APCDD1	ENSG00000154856	147495	-0.31012	4.82155	-2.11568	0.0365434	0.912654	-3.64084
RNU5E-7P	ENSG00000202160	100873836	0.374783	0.269977	2.11537	0.0365701	0.912654	-3.64275
TUBB1	ENSG00000101162	81027	0.51719	6.68198	2.11497	0.0366046	0.912654	-4.02983
NEUROG1	ENSG00000181965	4762	0.596009	2.87551	2.11477	0.0366226	0.912654	-3.74684
TSR3	ENSG00000007520	115939	-0.571865	2.33469	-2.11473	0.0366255	0.912654	-3.78484
ZNF677	ENSG00000197928	342926	-0.269259	4.99716	-2.11468	0.0366298	0.912654	-3.6538
MRPS15P1	ENSG00000259186	359755	-0.602861	1.80144	-2.11455	0.0366413	0.912654	-3.79922
FBP2	ENSG00000130957	8789	-0.637228	2.35301	-2.11453	0.0366431	0.912654	-3.78247
CCL7	ENSG00000108688	6354	-0.574295	1.74597	-2.114	0.0366893	0.912654	-3.79803
TDRD5	ENSG00000162782	163589	0.297746	4.42705	2.11391	0.0366973	0.912654	-3.63497
MIR409	ENSG00000199107	574413	0.309062	0.168245	2.11345	0.0367379	0.912654	-3.64018
LOC149844	ENSG00000234241	149844	-0.556655	2.62026	-2.11324	0.0367555	0.912654	-3.7673
TEAD4	ENSG00000197905	7004	0.37157	4.25396	2.1132	0.0367591	0.912654	-3.6392
OXER1	ENSG00000162881	165140	0.606333	2.34229	2.1125	0.0368207	0.912654	-3.78869
APOC1P1	ENSG00000291128	342	0.548215	1.4132	2.11249	0.0368214	0.912654	-3.77281
FAM90A26	ENSG00000229924	100287045	0.528769	0.563277	2.11246	0.0368242	0.912654	-3.67156
SNORD115-14	ENSG00000199960	100033451	0.509162	0.850993	2.11227	0.0368404	0.912654	-3.70677
MTSS1	ENSG00000170873	9788	0.21576	5.6996	2.11205	0.0368601	0.912654	-3.75193
GFI1B	ENSG00000165702	8328	0.306257	5.50487	2.11156	0.0369025	0.912654	-3.71718
OR4C5	ENSG00000176540	79346	-0.627634	2.20871	-2.1115	0.0369078	0.912654	-3.79501
RRS1-DT	ENSG00000246145	100505676	0.363229	3.97536	2.11127	0.036928	0.912654	-3.65381
RNU6-15P	ENSG00000207264	100302741	0.380644	0.397177	2.11127	0.0369283	0.912654	-3.65529
MEDAG	ENSG00000102802	84935	0.506279	3.0957	2.11059	0.0369878	0.912654	-3.72802
NPM1P38	ENSG00000219257	100128985	-0.646828	2.10948	-2.11058	0.0369884	0.912654	-3.79051
TMOD4	ENSG00000163157	29765	-0.462005	3.54864	-2.10989	0.0370495	0.912654	-3.68668
MIR1200	ENSG00000221325	100302113	0.412862	0.456928	2.10945	0.0370879	0.912654	-3.66548
FERMT3	ENSG00000149781	83706	0.213231	6.3188	2.10935	0.0370967	0.912654	-3.914
DDX10P2	ENSG00000230360	401533	-0.355412	3.67243	-2.10885	0.0371408	0.912654	-3.67785
RNU6-457P	ENSG00000200869	106479768	0.455178	0.460594	2.10822	0.0371965	0.912654	-3.66957
GPR141BP	ENSG00000283444	100420413	0.612602	1.45868	2.10802	0.0372147	0.912654	-3.78674
LOC646071	ENSG00000259769	646071	0.587595	1.46653	2.10763	0.0372486	0.912654	-3.78757
RNU4-65P	ENSG00000222405	106481192	-0.394686	0.477984	-2.10739	0.0372699	0.912654	-3.67189
LOC100996660	ENSG00000267248	100996660	0.47806	3.3251	2.10637	0.0373605	0.912654	-3.71364
LINC02688	ENSG00000254872	101927503	-0.414406	3.67619	-2.10627	0.0373694	0.912654	-3.67934
ART5	ENSG00000167311	116969	-0.52127	2.92819	-2.10593	0.0373994	0.912654	-3.74812
RNU6-226P	ENSG00000200648	106481249	0.287263	0.177491	2.10535	0.0374507	0.912654	-3.65225
SPADH	ENSG00000286135	112577516	0.550487	2.40892	2.10526	0.037459	0.912654	-3.79172
SEPTIN7P7	ENSG00000229897	100130564	0.556049	2.52889	2.10525	0.0374601	0.912654	-3.78629
GUSBP1	ENSG00000291102	728411	0.267341	5.01608	2.10503	0.0374789	0.912654	-3.67006
TRBV10-1	ENSG00000211717	28585	0.491609	0.819565	2.10394	0.0375758	0.912654	-3.71623
BCKDHB	ENSG00000083123	594	-0.350406	4.24034	-2.10349	0.0376163	0.912654	-3.65383
TAF4B	ENSG00000141384	6875	0.250578	4.83373	2.10344	0.0376208	0.912654	-3.66245
MTND5P32	ENSG00000259379	107075254	0.487955	3.4971	2.10323	0.0376397	0.912654	-3.69696
RNU6-194P	ENSG00000200732	106479652	0.386464	0.344873	2.10323	0.0376398	0.912654	-3.66276
ULK1	ENSG00000177169	8408	0.262111	5.2783	2.10322	0.0376406	0.912654	-3.70017
AQP5-AS1	ENSG00000257588	101927318	0.518363	2.78223	2.10314	0.0376474	0.912654	-3.76458
SNORD70	ENSG00000212534	692110	-0.353086	0.303042	-2.10303	0.0376577	0.912654	-3.67007
RNU6-70P	ENSG00000252247	106478988	0.435864	0.55942	2.10245	0.0377088	0.912654	-3.6837
ZFPM1	ENSG00000179588	161882	0.331273	4.35832	2.10232	0.0377209	0.912654	-3.65357
ASGR1	ENSG00000141505	432	-0.32213	4.63457	-2.10145	0.0377989	0.912654	-3.65677
LOC124900256	ENSG00000201157	124900256	0.330296	0.269399	2.10133	0.0378091	0.912654	-3.66411
RNU6ATAC8P	ENSG00000221387	106481161	0.453078	0.488717	2.10127	0.0378148	0.912654	-3.68055
NTAQ1	ENSG00000156795	55093	0.37272	4.33024	2.10096	0.0378421	0.912654	-3.65653
MIR1277	ENSG00000221463	100302214	0.323592	0.176321	2.10085	0.0378521	0.912654	-3.66018
RNF8	ENSG00000112130	9025	0.224425	5.11955	2.10041	0.037892	0.912654	-3.6896
LOC101928389	ENSG00000235834	101928389	-0.520853	2.64413	-2.09973	0.0379523	0.912654	-3.77552
LOC100419928	ENSG00000255836	100419928	-0.399475	3.54099	-2.09883	0.0380332	0.912654	-3.70029
STAMBP	ENSG00000124356	10617	-0.139843	6.52919	-2.0987	0.0380455	0.912654	-3.99408
AARSD1	ENSG00000266967	80755	-0.391067	3.39341	-2.09859	0.0380549	0.912654	-3.71244
LOC100286922	ENSG00000178836	100286922	0.475575	0.751424	2.0984	0.0380724	0.912654	-3.71359
RN7SKP21	ENSG00000252312	106480839	0.422483	0.498132	2.09838	0.038074	0.912654	-3.68492
MIR499A	ENSG00000207635	574501	0.21709	0.0576772	2.09761	0.0381437	0.912654	-3.66232
SLC18A3	ENSG00000187714	6572	0.53196	2.76247	2.09734	0.0381679	0.912654	-3.77587
LTK	ENSG00000062524	4058	-0.316154	4.50915	-2.09729	0.0381728	0.912654	-3.66168
LIN52	ENSG00000205659	91750	0.327069	4.55913	2.0966	0.0382351	0.912654	-3.66339
OR4C10P	ENSG00000184789	79526	-0.550426	2.01831	-2.09582	0.038305	0.912654	-3.80347
LENEP	ENSG00000163352	55891	-0.550884	1.31668	-2.09561	0.0383243	0.912654	-3.7966
MIR634	ENSG00000207943	693219	0.331402	0.239639	2.09559	0.038326	0.912654	-3.6699
RN7SL52P	ENSG00000264002	106480937	0.598754	1.08603	2.09553	0.0383319	0.912654	-3.76277
PCMTD1	ENSG00000168300	115294	0.27332	6.81329	2.09451	0.038424	0.912654	-4.1135
CSPG4P12	ENSG00000259295	728121	-0.491374	1.04833	-2.09422	0.0384503	0.912654	-3.73865
RNU6-865P	ENSG00000201642	106479948	-0.345341	0.319307	-2.09405	0.0384655	0.912654	-3.67962
RN7SL49P	ENSG00000265802	106480935	0.486896	0.740129	2.09379	0.0384895	0.912654	-3.71912
MIR8052	ENSG00000274999	102466873	0.355168	0.347269	2.09366	0.0385011	0.912654	-3.68128
PRKAG2	ENSG00000106617	51422	-0.149615	6.37548	-2.09311	0.038551	0.912654	-3.955
LEPROT	ENSG00000213625	54741	0.343411	5.21434	2.09231	0.0386247	0.912654	-3.71162
SLC25A40	ENSG00000075303	55972	-0.381413	4.3	-2.09193	0.0386585	0.912654	-3.66975
RN7SKP286	ENSG00000222826	106481822	0.482655	0.684556	2.09172	0.0386781	0.912654	-3.71399
RNU6-23P	ENSG00000200153	100873755	0.411955	0.496645	2.09167	0.0386826	0.912654	-3.69292
RPL21P114	ENSG00000243780	100271441	0.499766	0.753601	2.09141	0.0387068	0.912654	-3.72223
LOC101927575	ENSG00000227463	101927575	-0.388967	3.98572	-2.09059	0.0387815	0.912654	-3.68152
FRG2KP	ENSG00000290715	102724018	0.464065	0.673393	2.09044	0.0387951	0.912654	-3.71193
GSDME	ENSG00000105928	1687	0.222313	5.51914	2.09033	0.0388048	0.912654	-3.75586
HSPA7	ENSG00000225217	3311	-0.606718	2.53199	-2.09019	0.0388179	0.912654	-3.79482
LOC100131441	ENSG00000248847	100131441	-0.613157	1.82258	-2.09016	0.0388206	0.912654	-3.82597
MANF	ENSG00000145050	7873	0.504838	3.36388	2.09007	0.0388287	0.912654	-3.73159
OR2AQ1P	ENSG00000229724	81474	0.455736	0.662113	2.08974	0.038859	0.912654	-3.71027
LOC100419859	ENSG00000229398	100419859	0.50999	1.12765	2.08935	0.0388954	0.912654	-3.76303
SERINC5	ENSG00000164300	256987	-0.198674	5.62409	-2.08915	0.0389132	0.912654	-3.77714
AKIRIN2	ENSG00000135334	55122	0.382922	4.62754	2.08899	0.0389282	0.912654	-3.67738
ATP13A3	ENSG00000133657	79572	0.162385	6.72493	2.0888	0.0389458	0.912654	-4.08215
N4BP2L1	ENSG00000139597	90634	0.260038	4.80313	2.08877	0.0389482	0.912654	-3.68321
HNRNPA3P5	ENSG00000236565	387933	-0.525958	2.85879	-2.08847	0.0389756	0.912654	-3.77591
DGCR6	ENSG00000183628	8214	0.529348	1.01147	2.08822	0.0389989	0.912654	-3.74546
TRBV7-1	ENSG00000211707	28597	0.529987	1.04815	2.08815	0.0390056	0.912654	-3.76279
SPINK4	ENSG00000122711	27290	-0.564549	2.18987	-2.08803	0.039016	0.912654	-3.81233
RN7SL828P	ENSG00000272075	106481147	-0.492345	0.830733	-2.08737	0.0390774	0.912654	-3.74599
RN7SL786P	ENSG00000263993	106479506	0.463243	0.597835	2.08726	0.0390876	0.912654	-3.70999
LSP1P1	ENSG00000269099	100463528	-0.365237	0.445648	-2.08693	0.0391174	0.912654	-3.69769
SSU72L6	ENSG00000230268	136157	-0.505252	0.916974	-2.08685	0.0391253	0.912654	-3.76057
RBM48	ENSG00000127993	84060	-0.279285	4.6075	-2.08685	0.0391254	0.912654	-3.68005
MPIG6B	ENSG00000204420	80739	0.398909	5.41534	2.08682	0.0391281	0.912654	-3.74835
FPR3	ENSG00000187474	2359	0.431129	3.42611	2.08662	0.0391463	0.912654	-3.72876
LINC01289	ENSG00000253734	286184	-0.299478	4.23909	-2.08639	0.0391673	0.912654	-3.67965
OR2V1	ENSG00000185372	26693	-0.433297	3.70725	-2.08631	0.0391744	0.912654	-3.70571
PRKX-AS1	ENSG00000236188	100873944	0.574068	1.31056	2.08614	0.0391901	0.912654	-3.79949
LOC100499471	ENSG00000273746	100499471	0.249812	0.0885292	2.08591	0.0392117	0.912654	-3.68
MAP6	ENSG00000171533	4135	-0.257241	4.73708	-2.08587	0.0392154	0.912654	-3.68578
TRBVA	ENSG00000239992	28556	0.615816	1.50164	2.08578	0.039224	0.912654	-3.8173
MTND4P12	ENSG00000247627	100293090	0.440808	3.92911	2.08546	0.0392534	0.912654	-3.69423
STAC3	ENSG00000185482	246329	-0.466868	3.66047	-2.08474	0.0393201	0.912654	-3.71044
ARHGEF5	ENSG00000050327	7984	-0.357904	4.65391	-2.08416	0.039374	0.912689	-3.68552
LRMDA	ENSG00000148655	83938	-0.223157	5.23322	-2.08329	0.0394547	0.91319	-3.73034
SMARCA1	ENSG00000102038	6594	-0.280705	4.66291	-2.08294	0.039487	0.91319	-3.68805
GNAT1	ENSG00000114349	2779	-0.326614	4.42541	-2.08293	0.0394876	0.91319	-3.68331
IL31RA	ENSG00000164509	133396	-0.169167	5.96528	-2.08205	0.03957	0.913734	-3.86401
GXYLT2	ENSG00000172986	727936	-0.454401	3.70916	-2.08172	0.0396007	0.913734	-3.71192
LOC390332	ENSG00000278399	390332	-0.575208	1.96827	-2.0813	0.0396393	0.913734	-3.83164
NONO	ENSG00000147140	4841	0.188183	7.00635	2.0811	0.0396584	0.913734	-4.22029
RNU6-1254P	ENSG00000212568	106481576	0.366711	0.255095	2.08102	0.039666	0.913734	-3.69197
NPTX1	ENSG00000171246	4884	-0.280748	4.95471	-2.08072	0.039694	0.913734	-3.70765
CCDC28A-AS1	ENSG00000279968	100507462	-0.43714	3.56239	-2.08057	0.039708	0.913734	-3.72248
IL20RA	ENSG00000016402	53832	-0.313175	4.23909	-2.08056	0.0397088	0.913734	-3.68846
RPS2P8	ENSG00000233406	440589	0.578786	1.80607	2.08025	0.0397377	0.913734	-3.82305
EIF4E2	ENSG00000135930	9470	0.190625	5.84927	2.08019	0.0397429	0.913734	-3.83866
MTRES1	ENSG00000130349	51250	0.421252	3.54637	2.07959	0.0397992	0.914149	-3.72867
ITGAM	ENSG00000169896	3684	-0.201863	5.72278	-2.07861	0.0398912	0.914945	-3.81423
RPS15AP28	ENSG00000229197	100132400	0.319664	0.247715	2.07837	0.0399135	0.914945	-3.69671
RPS2P46	ENSG00000189343	125208	0.606193	2.55319	2.07823	0.0399264	0.914945	-3.81239
LOC105370473	ENSG00000258747	105370473	0.596429	2.43446	2.07791	0.0399569	0.914945	-3.82173
STX18-AS1	ENSG00000247708	100507266	-0.130295	6.78806	-2.07739	0.040006	0.914945	-4.1333
ITGA5	ENSG00000161638	3678	-0.20929	5.57588	-2.07655	0.0400843	0.914945	-3.79022
LOC124904358	ENSG00000287314	124904358	0.545664	2.44247	2.07617	0.0401205	0.915394	-3.8224
INPP1	ENSG00000151689	3628	-0.302545	4.43009	-2.07585	0.0401509	0.915394	-3.69433
P2RX5-TAX1BP3	ENSG00000257950	100533970	0.502629	2.97501	2.07528	0.0402042	0.915488	-3.78368
ROBO3	ENSG00000154134	64221	-0.209486	5.47616	-2.07485	0.040245	0.915488	-3.77934
RNU6-714P	ENSG00000252772	106480603	0.350199	0.384477	2.07424	0.0403026	0.915488	-3.70978
TMEM139	ENSG00000178826	135932	0.55349	2.89558	2.07412	0.0403138	0.915488	-3.79354
MIR3917	ENSG00000283938	100500808	0.279357	0.155265	2.07343	0.0403796	0.915488	-3.70056
RPS18P5	ENSG00000242299	100131863	0.518376	0.792941	2.07341	0.0403813	0.915488	-3.74793
SEL1L3	ENSG00000091490	23231	0.205506	5.73103	2.07326	0.0403956	0.915488	-3.83132
HDGFL1	ENSG00000112273	154150	-0.495935	3.19164	-2.0732	0.0404012	0.915488	-3.76534
ABCB4	ENSG00000005471	5244	0.189351	5.65979	2.07316	0.0404048	0.915488	-3.80852
CASR	ENSG00000036828	846	-0.192648	5.77677	-2.07181	0.0405331	0.915488	-3.83905
CAPNS1	ENSG00000126247	826	0.241405	6.22764	2.07159	0.0405543	0.915488	-3.94974
CD19	ENSG00000177455	930	0.299113	4.36694	2.07116	0.040595	0.915488	-3.70145
CCNT2	ENSG00000082258	905	0.24262	5.30446	2.07116	0.0405954	0.915488	-3.75795
POMPP1	ENSG00000236870	101060113	0.415643	0.543087	2.07088	0.040622	0.915488	-3.72447
RPS7P6	ENSG00000215278	100270869	-0.58479	1.30354	-2.0708	0.0406291	0.915488	-3.82408
MAML3	ENSG00000196782	55534	-0.249545	5.2702	-2.07016	0.0406901	0.915488	-3.75819
RNU6-867P	ENSG00000201826	106479949	0.34968	0.271267	2.06982	0.0407229	0.915488	-3.70903
LOC124900203	ENSG00000252458	124900203	-0.42578	0.604767	-2.06982	0.040723	0.915488	-3.73435
INSYN2B	ENSG00000204767	100131897	0.360789	4.54804	2.06948	0.0407554	0.915488	-3.70535
METAP1D	ENSG00000172878	254042	0.347736	4.10529	2.06936	0.0407665	0.915488	-3.70837
IL21	ENSG00000138684	59067	-0.552327	2.93635	-2.06871	0.0408288	0.915488	-3.79046
CARD19	ENSG00000165233	84270	0.441924	3.67617	2.06869	0.0408304	0.915488	-3.73409
NIBAN3	ENSG00000167483	199786	-0.21367	5.43569	-2.0686	0.0408391	0.915488	-3.78394
CYCSP53	ENSG00000234333	360156	0.556526	1.14925	2.06827	0.0408711	0.915488	-3.799
UBE3C	ENSG00000009335	9690	0.185709	6.03057	2.06825	0.0408731	0.915488	-3.90681
S100A4	ENSG00000196154	6275	0.334372	5.5585	2.06797	0.0409	0.915488	-3.80932
RPL21P32	ENSG00000224019	100271161	0.557137	1.07434	2.06764	0.0409315	0.915488	-3.78862
TCF4	ENSG00000196628	6925	0.0946139	7.43262	2.06762	0.0409332	0.915488	-4.4486
RPL35AP14	ENSG00000240436	100271315	0.433739	0.539273	2.06697	0.0409959	0.915488	-3.73355
MESTP3	ENSG00000250927	645641	-0.608589	1.68638	-2.06682	0.0410101	0.915488	-3.84292
MIR494	ENSG00000194717	574452	0.334969	0.307037	2.06616	0.0410731	0.915488	-3.7153
TCF3	ENSG00000071564	6929	0.190865	5.74718	2.06614	0.0410757	0.915488	-3.84306
APOC3	ENSG00000110245	345	-0.570955	2.3834	-2.0659	0.0410984	0.915488	-3.83631
UBE2E1-AS1	ENSG00000223791	100874092	0.592519	1.64927	2.06551	0.0411357	0.915488	-3.84813
PYGO1	ENSG00000171016	26108	0.23549	4.98757	2.06545	0.0411415	0.915488	-3.73395
RESF1	ENSG00000174718	55196	0.280221	6.86459	2.06499	0.0411854	0.915488	-4.19011
UCHL1-DT	ENSG00000251173	101410542	0.546051	1.631	2.06452	0.0412315	0.915488	-3.84788
RMRPP5	ENSG00000223088	106481874	0.455784	0.587214	2.0645	0.0412327	0.915488	-3.74027
SUMO2P15	ENSG00000271236	106480417	-0.557617	1.04045	-2.06416	0.041266	0.915488	-3.79454
SPATA31A3	ENSG00000275969	727830	0.573466	2.014	2.06408	0.0412737	0.915488	-3.85078
XRCC6P2	ENSG00000234825	389901	-0.572987	2.61838	-2.06376	0.0413048	0.915488	-3.82297
LOC105378663	ENSG00000228436	105378663	-0.536503	2.41985	-2.0637	0.0413108	0.915488	-3.83566
CSTF1	ENSG00000101138	1477	0.242684	4.77117	2.06364	0.0413161	0.915488	-3.72281
CCN2	ENSG00000118523	1490	0.542492	2.71822	2.06351	0.0413292	0.915488	-3.81717
DNAJB6P1	ENSG00000254612	387820	-0.489164	0.769849	-2.06282	0.0413952	0.915488	-3.76899
OR13H1	ENSG00000171054	347468	0.55967	2.29683	2.06256	0.041421	0.915488	-3.84409
DPYSL5	ENSG00000157851	56896	-0.23841	5.3713	-2.06247	0.0414294	0.915488	-3.78401
DLG1	ENSG00000075711	1739	0.166625	6.44844	2.06243	0.0414332	0.915488	-4.04
ASCC2	ENSG00000100325	84164	-0.193556	5.86513	-2.06214	0.0414614	0.915488	-3.87627
SPI1	ENSG00000066336	6688	0.291435	5.79301	2.06121	0.0415516	0.915488	-3.8646
CRYGA	ENSG00000168582	1418	0.581877	1.91383	2.06069	0.0416024	0.915488	-3.85448
LINC03042	ENSG00000196166	389649	0.370033	3.7543	2.06065	0.0416064	0.915488	-3.73944
MIR744	ENSG00000266297	100126313	0.308265	0.240267	2.06062	0.0416093	0.915488	-3.7212
RN7SKP290	ENSG00000271814	106480480	0.544384	1.1292	2.0605	0.0416209	0.915488	-3.80968
MAT2A	ENSG00000168906	4144	0.328996	5.23766	2.06029	0.0416409	0.915488	-3.76809
RN7SL318P	ENSG00000242079	106481009	0.425271	0.556236	2.0601	0.0416591	0.915488	-3.74429
KRTAP3-2	ENSG00000212900	83897	0.62977	2.08773	2.06001	0.0416681	0.915488	-3.85566
LINC02957	ENSG00000260454	105376144	0.613796	2.06785	2.05967	0.0417017	0.915488	-3.85537
UBA5	ENSG00000081307	79876	0.297693	4.87649	2.05964	0.0417038	0.915488	-3.73489
MAB21L3	ENSG00000173212	126868	0.272971	4.75625	2.05833	0.0418321	0.91632	-3.72987
LINC00624	ENSG00000278811	100289211	-0.388691	4.19758	-2.05828	0.0418365	0.91632	-3.72249
GBP5	ENSG00000154451	115362	0.231866	6.1575	2.05762	0.0419011	0.91632	-3.9575
RNA5SP243	ENSG00000252866	106479001	0.308242	0.228625	2.05731	0.0419319	0.91632	-3.72817
RNA5SP437	ENSG00000253058	100873686	-0.530405	0.895073	-2.05706	0.0419564	0.91632	-3.79702
SNORD72	ENSG00000212296	619564	0.334941	0.283436	2.0566	0.0420016	0.91632	-3.72863
LOC100419913	ENSG00000273675	100419913	0.610588	1.24551	2.05598	0.042062	0.91632	-3.82435
MTCYBP35	ENSG00000251340	109729150	-0.440532	3.41639	-2.0559	0.0420702	0.91632	-3.76852
RNY1P9	ENSG00000255156	100874358	0.414798	0.440776	2.05567	0.0420923	0.91632	-3.7394
OXCT1-AS1	ENSG00000248668	100874002	-0.538575	2.65196	-2.05565	0.0420946	0.91632	-3.82922
TRBV12-3	ENSG00000274752	28577	-0.558767	1.30135	-2.05502	0.0421568	0.91632	-3.84191
ECI2-DT	ENSG00000234817	100507506	-0.501359	3.21913	-2.05464	0.0421933	0.91632	-3.78484
MIR8059	ENSG00000278672	102466918	0.464876	0.743067	2.05421	0.0422356	0.91632	-3.7686
GFM2	ENSG00000164347	84340	0.322438	4.53509	2.05374	0.0422826	0.91632	-3.73067
LOC124901902	ENSG00000286346	124901902	-0.404688	3.68892	-2.05356	0.0423003	0.91632	-3.75152
MZB1	ENSG00000170476	51237	0.496904	3.54488	2.05353	0.0423028	0.91632	-3.76026
ZFHX3	ENSG00000140836	463	-0.137172	6.81464	-2.0533	0.0423261	0.91632	-4.19109
ATXN2-AS	ENSG00000258099	102723619	-0.506098	0.863812	-2.05318	0.0423376	0.91632	-3.7859
GML	ENSG00000104499	2765	0.527815	3.00144	2.05281	0.0423743	0.91632	-3.80907
RNU6-60P	ENSG00000201662	106480750	0.417068	0.345303	2.05239	0.0424158	0.91632	-3.73957
DUXAP1	ENSG00000259056	503630	0.50804	0.695569	2.05206	0.0424484	0.91632	-3.76774
LOC124900497	ENSG00000201660	124900497	0.198681	0.0623003	2.05199	0.0424553	0.91632	-3.73073
NRIP3	ENSG00000175352	56675	-0.275978	4.71879	-2.05175	0.0424786	0.91632	-3.73954
NMRK1	ENSG00000106733	54981	0.38025	4.00303	2.0516	0.0424941	0.91632	-3.73879
SMIM45	ENSG00000205704	339674	-0.554721	2.28105	-2.05138	0.0425151	0.91632	-3.85548
BSNDP1	ENSG00000275048	106480329	0.254561	0.0763377	2.05038	0.0426148	0.91632	-3.73324
RPL10AP7	ENSG00000214846	100128646	0.582829	1.47777	2.05033	0.0426196	0.91632	-3.84959
CCDC163	ENSG00000280670	126661	-0.396554	3.90496	-2.05013	0.0426396	0.91632	-3.74289
KCNN2	ENSG00000080709	3781	0.375116	4.2687	2.04977	0.042675	0.91632	-3.73426
LRRC3-DT	ENSG00000229356	100861510	0.564863	2.5107	2.04974	0.0426783	0.91632	-3.84319
EDNRA	ENSG00000151617	1909	0.337701	4.37452	2.04964	0.0426883	0.91632	-3.73413
RN7SKP277	ENSG00000252704	106479219	0.389159	0.373879	2.04908	0.042744	0.91632	-3.74485
MTND4LP1	ENSG00000231501	106478909	0.362255	0.420777	2.04882	0.0427697	0.91632	-3.74681
ADGRE2	ENSG00000127507	30817	-0.221311	5.42048	-2.04874	0.0427776	0.91632	-3.81595
LST1	ENSG00000204482	7940	0.302063	5.47322	2.04827	0.0428242	0.91632	-3.82329
RNA5SP468	ENSG00000252591	106480769	0.336345	0.392554	2.04819	0.0428319	0.91632	-3.74602
CD48	ENSG00000117091	962	0.292789	5.2364	2.04812	0.0428396	0.91632	-3.78837
NWD2	ENSG00000174145	57495	-0.268251	4.95962	-2.04796	0.042855	0.91632	-3.76119
EID2	ENSG00000176396	163126	0.605701	2.39661	2.04791	0.0428604	0.91632	-3.85802
MIR1281	ENSG00000284015	100302237	0.225141	0.0646959	2.04777	0.0428744	0.91632	-3.73711
RNU1-76P	ENSG00000199773	106481617	0.267829	0.18334	2.04733	0.0429187	0.91632	-3.73964
SEC13	ENSG00000157020	6396	0.299441	4.8731	2.04715	0.0429364	0.91632	-3.75658
LINC02530	ENSG00000234015	101928309	-0.566522	1.78529	-2.0471	0.0429412	0.91632	-3.87127
CRIP1P1	ENSG00000233252	106480793	0.401275	0.469591	2.0471	0.0429416	0.91632	-3.75175
UFC1	ENSG00000143222	51506	0.338263	4.63552	2.0471	0.0429416	0.91632	-3.74382
ST6GALNAC2	ENSG00000070731	10610	-0.534879	2.51329	-2.04706	0.0429452	0.91632	-3.84778
LIPE	ENSG00000079435	3991	0.292084	4.69978	2.04686	0.0429655	0.91632	-3.74623
RNU6-454P	ENSG00000201162	106480582	0.335156	0.273909	2.04684	0.0429673	0.91632	-3.74301
LCMT1-AS2	ENSG00000260034	100506655	-0.227163	5.15691	-2.04667	0.0429839	0.91632	-3.78466
CTD-2194D22.4	ENSG00000249326	101929081	-0.525237	2.60696	-2.04633	0.0430186	0.91632	-3.84385
MIR6731	ENSG00000278034	102465437	0.235117	0.0657534	2.04598	0.0430532	0.91632	-3.73969
A2M-AS1	ENSG00000245105	144571	-0.476413	2.75388	-2.0457	0.0430807	0.91632	-3.83482
RNA5SP194	ENSG00000201532	100873456	-0.460063	0.862831	-2.0457	0.0430811	0.91632	-3.80533
LOC105377964	ENSG00000287253	105377964	0.607839	2.19674	2.04561	0.0430904	0.91632	-3.86877
YAP1P3	ENSG00000275953	100419883	0.53986	1.70658	2.0451	0.043141	0.917002	-3.86672
CAV3	ENSG00000182533	859	-0.528012	2.89692	-2.04485	0.0431663	0.917002	-3.81918
LOC101927793	ENSG00000259881	101927793	0.510937	2.7586	2.0447	0.0431813	0.917002	-3.83478
LOC100129589	ENSG00000258206	100129589	-0.506405	1.014	-2.04466	0.0431852	0.917002	-3.82223
RNA5SP20	ENSG00000251785	100873275	0.369786	0.328721	2.04393	0.0432586	0.917562	-3.75082
SEMA4D	ENSG00000187764	10507	0.1942	6.73202	2.04328	0.0433239	0.917572	-4.1777
NCAPH2	ENSG00000025770	29781	-0.383039	4.08387	-2.043	0.0433521	0.917572	-3.74749
RNU6-75P	ENSG00000251753	100873776	0.300285	0.173926	2.04249	0.0434042	0.917572	-3.74709
LOC124902683	ENSG00000257002	124902683	0.585222	1.67857	2.04248	0.0434044	0.917572	-3.87055
KCNH7	ENSG00000184611	90134	-0.328858	4.45945	-2.04218	0.0434346	0.917572	-3.74677
KARS1P2	ENSG00000230371	100419560	0.603847	2.14508	2.04201	0.0434518	0.917572	-3.87411
LINC00619	ENSG00000226808	414260	-0.228864	5.31504	-2.04185	0.0434684	0.917572	-3.81111
CZIB	ENSG00000162384	54987	0.270726	4.62057	2.04178	0.0434758	0.917572	-3.75131
RNU2-58P	ENSG00000252212	106481652	-0.430122	0.5835	-2.04156	0.0434974	0.917572	-3.78145
RDH14	ENSG00000240857	57665	-0.600166	1.82778	-2.04121	0.0435331	0.917572	-3.87862
CST5	ENSG00000170367	1473	-0.599688	1.89713	-2.04058	0.0435966	0.917572	-3.87696
ZMYM5	ENSG00000132950	9205	0.363595	3.97926	2.04033	0.0436219	0.917572	-3.75399
LOC107985359	ENSG00000244137	107985359	0.570228	1.95678	2.03978	0.0436779	0.917572	-3.86968
IGSF11-AS1	ENSG00000239877	100506765	0.563306	2.7928	2.03897	0.0437593	0.917572	-3.84179
TRAV2	ENSG00000211776	28691	0.591365	1.20813	2.03888	0.043769	0.917572	-3.83841
RNF217	ENSG00000146373	154214	-0.268641	5.34102	-2.03888	0.0437693	0.917572	-3.82062
AREL1	ENSG00000119682	9870	0.194254	5.83002	2.03864	0.043793	0.917572	-3.90673
RNU6-1131P	ENSG00000201825	106480064	0.408828	0.489084	2.03825	0.0438333	0.917572	-3.7652
RPS15P7	ENSG00000213970	100271361	-0.551611	2.01886	-2.03815	0.0438432	0.917572	-3.88041
IGLV2-11	ENSG00000211668	28816	-0.619905	1.53753	-2.03794	0.0438643	0.917572	-3.87498
LOC124900517	ENSG00000202537	124900517	0.367058	0.460494	2.03768	0.0438904	0.917572	-3.76465
MOGAT2	ENSG00000166391	80168	-0.341149	4.45945	-2.03761	0.0438982	0.917572	-3.7532
MFSD4BP1	ENSG00000250827	100128154	-0.608687	2.31922	-2.03743	0.0439164	0.917572	-3.86938
MLECP1	ENSG00000277899	106480317	0.572024	1.52826	2.03733	0.0439264	0.917572	-3.86391
FAM183BP	ENSG00000164556	340286	0.496068	3.23698	2.03683	0.043977	0.917572	-3.80922
CBX3	ENSG00000122565	11335	0.210349	5.79026	2.0362	0.0440419	0.917572	-3.90442
MIR548AC	ENSG00000264419	100616384	0.314999	0.240929	2.03549	0.0441144	0.917801	-3.75746
RNA5SP96	ENSG00000251850	100873329	0.336382	0.272176	2.03529	0.044135	0.917801	-3.76105
H4C6	ENSG00000274618	8361	0.513422	3.4473	2.03484	0.0441812	0.917801	-3.79478
PRKACB	ENSG00000142875	5567	0.234499	6.55198	2.03416	0.0442506	0.917801	-4.12982
MIR122HG	ENSG00000267391	112441433	-0.278381	4.62572	-2.03409	0.0442571	0.917801	-3.7636
RPS2P50	ENSG00000274756	729842	0.635894	1.82829	2.03401	0.0442655	0.917801	-3.88112
RNU6-571P	ENSG00000206855	106479819	0.283243	0.219491	2.03343	0.0443255	0.917801	-3.76015
CDC14B	ENSG00000081377	8555	0.211035	5.75511	2.03283	0.044387	0.917801	-3.90319
SLC22A17	ENSG00000092096	51310	-0.286699	4.83971	-2.03271	0.0443997	0.917801	-3.77805
CD74	ENSG00000019582	972	0.265837	7.63302	2.03261	0.0444097	0.917801	-4.63898
RPSAP47	ENSG00000188856	389672	-0.632673	2.74676	-2.03256	0.044415	0.917801	-3.84267
SPAG6	ENSG00000077327	9576	0.344341	4.35831	2.03248	0.044423	0.917801	-3.75981
FOXM1	ENSG00000111206	2305	0.297459	4.43943	2.032	0.0444719	0.917801	-3.7616
LOC124906976	ENSG00000274659	124906976	0.366265	3.94879	2.0317	0.0445031	0.917801	-3.76737
NPIPB9	ENSG00000196993	100507607	0.374192	0.519816	2.03168	0.0445052	0.917801	-3.77784
LINC01512	ENSG00000289313	100132354	-0.407756	3.72141	-2.03159	0.0445143	0.917801	-3.77797
RNA5SP422	ENSG00000252587	100873673	0.342676	0.351413	2.03127	0.0445474	0.917801	-3.76652
SHB	ENSG00000107338	6461	-0.325311	4.27787	-2.03109	0.0445664	0.917801	-3.7619
POLR2L	ENSG00000177700	5441	0.53874	3.32884	2.03059	0.0446179	0.917801	-3.80982
RNA5SP124	ENSG00000199609	100873394	0.358098	0.405365	2.03025	0.0446531	0.917801	-3.77034
SLC35A3	ENSG00000117620	23443	0.250534	5.57196	2.03017	0.044661	0.917801	-3.87216
ARSK	ENSG00000164291	153642	-0.45844	3.95522	-2.02989	0.0446899	0.917801	-3.76999
NT5C3A	ENSG00000122643	51251	0.37446	5.8594	2.02985	0.0446939	0.917801	-3.93063
RNF17	ENSG00000132972	56163	-0.262787	5.17995	-2.02978	0.0447008	0.917801	-3.8131
CABS1	ENSG00000145309	85438	-0.566514	2.70272	-2.02966	0.0447137	0.917801	-3.85443
OR4H6BP	ENSG00000285116	105370722	0.48813	0.780219	2.02905	0.0447772	0.918008	-3.80281
DSCAML1	ENSG00000177103	57453	0.193567	5.73891	2.02893	0.0447887	0.918008	-3.90799
MIR520F	ENSG00000283540	574464	0.250115	0.146132	2.02891	0.0447909	0.918008	-3.76598
RNU6-1152P	ENSG00000207306	106480073	-0.325659	0.274552	-2.02885	0.0447976	0.918008	-3.76992
CHRDL1	ENSG00000101938	91851	-0.283555	4.57981	-2.02826	0.0448583	0.918793	-3.77069
SMCO4	ENSG00000166002	56935	-0.447465	3.14219	-2.02672	0.0450182	0.918919	-3.82607
THAP9	ENSG00000168152	79725	0.409329	3.74552	2.02641	0.0450506	0.918919	-3.78627
RGMB	ENSG00000174136	285704	-0.362718	3.68312	-2.02611	0.0450823	0.918919	-3.7885
GLYCTK	ENSG00000168237	132158	-0.303856	4.09128	-2.02584	0.0451103	0.918919	-3.77175
RNU6-1222P	ENSG00000207345	106480100	0.274778	0.154208	2.02579	0.0451157	0.918919	-3.77001
RNU2-26P	ENSG00000222440	106480414	0.383239	0.358431	2.02577	0.0451173	0.918919	-3.77815
FKBP4P8	ENSG00000276457	643880	0.235624	0.0657534	2.02552	0.0451438	0.918919	-3.77009
MIR3196	ENSG00000266463	100423014	0.360735	0.382362	2.02524	0.0451729	0.918919	-3.78123
EIF3C	ENSG00000184110	8663	-0.471382	3.14191	-2.02524	0.045173	0.918919	-3.82772
FBXW2	ENSG00000119402	26190	-0.14879	6.31897	-2.02523	0.0451732	0.918919	-4.06402
LINC01833	ENSG00000259439	107985879	-0.368878	4.16708	-2.02497	0.0452011	0.918919	-3.77127
MIR6823	ENSG00000278799	102465494	0.247341	0.0717146	2.0248	0.0452187	0.918919	-3.77116
SNORA53	ENSG00000212443	677832	0.618519	1.13744	2.02458	0.0452415	0.918957	-3.84103
SWI5	ENSG00000175854	375757	-0.341762	4.05361	-2.02395	0.0453069	0.919851	-3.77522
LOC105375781	ENSG00000253574	105375781	0.59222	1.45679	2.02384	0.0453186	0.919851	-3.87876
RGMB-AS1	ENSG00000246763	503569	0.467444	3.00688	2.02371	0.0453327	0.919851	-3.84351
RNU6-246P	ENSG00000207433	106481884	0.414572	0.444857	2.0235	0.0453548	0.919916	-3.78164
GFUS	ENSG00000104522	7264	0.502789	4.06529	2.02323	0.0453831	0.919916	-3.77654
TMEM165	ENSG00000134851	55858	0.316566	5.22906	2.02238	0.0454715	0.920511	-3.83711
RNU6-79P	ENSG00000199381	100873779	0.424438	0.471874	2.02219	0.0454912	0.920511	-3.78813
SEC14L6	ENSG00000214491	730005	-0.315285	4.50782	-2.02212	0.0454987	0.920511	-3.77898
DLX2-DT	ENSG00000236651	104326193	-0.534436	2.19587	-2.02201	0.0455104	0.920511	-3.89214
RN7SL292P	ENSG00000242650	106481002	0.430289	0.636594	2.02177	0.0455355	0.920511	-3.80146
TEX15	ENSG00000133863	56154	-0.214144	5.58235	-2.02129	0.0455858	0.920511	-3.88982
LOC102723536	ENSG00000231876	102723536	0.440735	3.56912	2.02042	0.0456777	0.920511	-3.80351
IGKV2D-30	ENSG00000239571	28881	-0.392904	0.499671	-2.02014	0.045707	0.920511	-3.79381
LILRB3	ENSG00000204577	11025	0.30692	4.34815	2.02005	0.0457166	0.920511	-3.77844
LOC124902534	ENSG00000234580	124902534	0.577999	1.57677	2.02002	0.0457197	0.920511	-3.88822
TANC2	ENSG00000170921	26115	-0.152547	6.68691	-2.01973	0.0457509	0.920511	-4.20087
LOC101927388	ENSG00000287397	101927388	-0.476525	0.837089	-2.01896	0.0458315	0.920511	-3.82512
FAM66B	ENSG00000215374	100128890	-0.552462	2.9909	-2.01893	0.0458353	0.920511	-3.84442
PTCD2P1	ENSG00000258456	100131302	0.606313	1.68561	2.01862	0.0458679	0.920511	-3.893
GBP1	ENSG00000117228	2633	0.259726	5.52377	2.01856	0.0458736	0.920511	-3.88372
PARVG	ENSG00000138964	64098	0.2453	5.40935	2.01851	0.0458793	0.920511	-3.86356
RPS14	ENSG00000164587	6208	0.240708	7.68607	2.01825	0.0459064	0.920511	-4.69386
LOC124909384	ENSG00000286952	124909384	-0.553409	2.91921	-2.01808	0.0459246	0.920511	-3.85287
NPIPA2	ENSG00000254852	642799	-0.446622	0.778788	-2.01751	0.0459851	0.920511	-3.81898
MIR4645	ENSG00000266750	100616285	0.260683	0.124018	2.01699	0.0460401	0.920511	-3.78274
RNU6-955P	ENSG00000222429	106480624	0.410039	0.405534	2.01695	0.0460442	0.920511	-3.79092
YIPF1	ENSG00000058799	54432	0.378741	4.19047	2.01681	0.046059	0.920511	-3.78355
SMTNL1	ENSG00000214872	219537	-0.411984	3.68978	-2.01675	0.0460656	0.920511	-3.80014
RNU6-144P	ENSG00000206678	106481222	0.406726	0.486442	2.01651	0.0460914	0.920511	-3.79411
VN1R34P	ENSG00000233173	100129587	0.584624	1.67498	2.01616	0.0461285	0.920511	-3.89979
VN1R108P	ENSG00000230772	100312850	0.281688	0.181374	2.01604	0.0461405	0.920511	-3.78447
RLIM	ENSG00000131263	51132	0.182259	6.16215	2.01586	0.0461603	0.920511	-4.03448
LOC100421620	ENSG00000267218	100421620	0.569099	1.60057	2.01556	0.0461918	0.920511	-3.8913
LINC01085	ENSG00000248698	152742	-0.511188	2.96782	-2.0152	0.0462303	0.920511	-3.85278
LRRN2	ENSG00000170382	10446	0.272335	4.71309	2.01456	0.0462988	0.920511	-3.79703
REXO1	ENSG00000079313	57455	0.292695	4.59807	2.01447	0.0463079	0.920511	-3.79283
DAO	ENSG00000110887	1610	-0.240033	4.95275	-2.01406	0.0463511	0.920511	-3.81592
LOC105378052	ENSG00000216621	105378052	-0.580926	2.37129	-2.01364	0.0463961	0.920511	-3.88761
TRPS1	ENSG00000104447	7227	0.224728	5.66617	2.01351	0.0464098	0.920511	-3.92184
ITGBL1	ENSG00000198542	9358	0.464483	3.39649	2.01267	0.0465001	0.920511	-3.82512
TNK2	ENSG00000061938	10188	0.211644	5.93412	2.01242	0.0465265	0.920511	-3.98023
CPNE4	ENSG00000196353	131034	-0.248274	5.17029	-2.01233	0.0465361	0.920511	-3.8426
RD3	ENSG00000198570	343035	-0.346153	3.90662	-2.01219	0.0465516	0.920511	-3.7962
DOCK8	ENSG00000107099	81704	0.134343	7.50883	2.01216	0.0465544	0.920511	-4.60193
CSNK1G2	ENSG00000133275	1455	0.34285	4.82974	2.01133	0.0466434	0.920511	-3.8094
LRBA	ENSG00000198589	987	0.179459	7.14093	2.01098	0.0466807	0.920511	-4.4192
ZFHX4	ENSG00000091656	79776	0.151283	6.5084	2.01082	0.0466985	0.920511	-4.15197
LCN15	ENSG00000177984	389812	0.343929	3.8776	2.01054	0.046728	0.920511	-3.80043
RN7SL308P	ENSG00000243951	106479335	0.45813	0.60071	2.00991	0.0467963	0.920511	-3.81048
RNF227	ENSG00000179859	284023	-0.503273	2.892	-2.00983	0.0468049	0.920511	-3.86424
RPL26P11	ENSG00000232751	730070	0.54858	1.13078	2.0098	0.0468078	0.920511	-3.86072
MIR9-3	ENSG00000284329	407051	0.267665	0.132094	2.00977	0.0468111	0.920511	-3.79345
NDUFA4	ENSG00000189043	4697	0.293428	4.93784	2.00975	0.0468128	0.920511	-3.82067
EEF1A1P40	ENSG00000231144	100874490	0.513431	0.979758	2.0095	0.0468401	0.920511	-3.85016
CICP21	ENSG00000278455	100420263	-0.576101	2.00121	-2.00938	0.0468526	0.920511	-3.9112
ABCC13	ENSG00000291052	150000	0.258589	4.95051	2.0087	0.0469258	0.920511	-3.82382
GLIS3-AS1	ENSG00000237009	84850	-0.573026	1.94463	-2.00865	0.0469317	0.920511	-3.91256
ARRDC3	ENSG00000113369	57561	0.241407	5.56914	2.00854	0.0469428	0.920511	-3.90939
LYNX1-SLURP2	ENSG00000284505	111188157	0.442446	0.518879	2.00846	0.0469521	0.920511	-3.80941
LOC100420247	ENSG00000223753	100420247	-0.588233	1.60085	-2.00838	0.0469603	0.920511	-3.90768
STXBP5L	ENSG00000145087	9515	0.226615	5.51521	2.00826	0.0469736	0.920511	-3.89915
VN1R110P	ENSG00000231725	100312803	0.58407	1.70313	2.00819	0.046981	0.920511	-3.90914
PPP1R18	ENSG00000146112	170954	0.230786	6.33648	2.00819	0.0469812	0.920511	-4.10238
ABAT	ENSG00000183044	18	-0.171888	5.96394	-2.00818	0.0469825	0.920511	-3.99574
EPOP	ENSG00000273604	100170841	-0.351632	3.59606	-2.00814	0.0469869	0.920511	-3.81642
IFNWP18	ENSG00000223684	360001	-0.547878	1.17903	-2.00803	0.0469979	0.920511	-3.88347
SESN1	ENSG00000080546	27244	0.270553	4.99303	2.00783	0.0470194	0.920511	-3.83094
ESR1	ENSG00000091831	2099	0.154921	5.95122	2.00765	0.0470398	0.920511	-3.99263
RNU6-808P	ENSG00000212535	106481436	0.349236	0.300927	2.0076	0.0470447	0.920511	-3.79912
SALL4P3	ENSG00000277211	100131046	-0.493856	3.1475	-2.00702	0.0471077	0.920511	-3.84889
LRRC31	ENSG00000114248	79782	-0.377293	3.97155	-2.00692	0.047118	0.920511	-3.8015
LOC100129404	ENSG00000249213	100129404	0.536441	2.25302	2.00593	0.0472254	0.920511	-3.90858
SASH3	ENSG00000122122	54440	0.247383	5.935	2.00565	0.0472562	0.920511	-3.99569
TRIM51JP	ENSG00000232717	643126	-0.529977	2.78999	-2.00562	0.0472592	0.920511	-3.87648
PATL1	ENSG00000166889	219988	0.231952	5.44446	2.00558	0.0472628	0.920511	-3.8906
SOX5-AS1	ENSG00000256120	101928471	-0.355837	3.92551	-2.00552	0.0472695	0.920511	-3.80532
LOC107985629	ENSG00000232042	107985629	0.502507	0.847427	2.00552	0.0472703	0.920511	-3.84181
MIR501	ENSG00000211538	574503	-0.376705	0.450451	-2.00537	0.0472856	0.920511	-3.81272
BNIP1	ENSG00000113734	662	-0.381422	3.76105	-2.00474	0.0473546	0.92093	-3.81305
MLXIP	ENSG00000175727	22877	0.170607	6.23954	2.00438	0.0473941	0.92093	-4.0813
ZNF71	ENSG00000197951	58491	0.261531	4.64598	2.00431	0.0474016	0.92093	-3.81002
PPTC7	ENSG00000196850	160760	0.217751	5.19044	2.00302	0.0475415	0.921366	-3.85782
LINC01354	ENSG00000231768	100506795	0.496227	3.00418	2.00266	0.0475805	0.921366	-3.86753
RNU6-970P	ENSG00000252121	106481486	0.373438	0.340004	2.00246	0.0476028	0.921366	-3.80733
MTFR1	ENSG00000066855	9650	0.302876	4.42899	2.00209	0.047643	0.921366	-3.80675
LINC01751	ENSG00000261249	101929288	0.579364	2.51243	2.002	0.0476524	0.921366	-3.8982
HNRNPA3	ENSG00000170144	220988	0.219201	5.84643	2.00094	0.0477688	0.921366	-3.97829
ANKRD16	ENSG00000134461	54522	-0.440539	3.50391	-2.00079	0.0477855	0.921366	-3.83167
ILK	ENSG00000166333	3611	0.581243	1.95329	2.00055	0.0478109	0.921366	-3.91933
LMAN1	ENSG00000074695	3998	0.264413	4.85818	2.00053	0.0478135	0.921366	-3.83011
MECOM-AS1	ENSG00000241479	105374205	0.61191	1.8646	2.00052	0.0478145	0.921366	-3.91963
EPHA2	ENSG00000142627	1969	0.268585	4.92496	2.00026	0.0478435	0.921366	-3.83668
MIR4774	ENSG00000265694	100616356	0.280108	0.228625	1.99998	0.0478742	0.921366	-3.80989
CCDC63	ENSG00000173093	160762	-0.439168	3.69462	-1.99991	0.0478817	0.921366	-3.82205
ZNF302	ENSG00000089335	55900	-0.306556	4.62492	-1.9997	0.0479045	0.921366	-3.81712
LOC105379196	ENSG00000248891	105379196	0.457636	0.691025	1.99904	0.0479763	0.921366	-3.8355
HLA-K	ENSG00000230795	3138	0.565084	1.34537	1.99893	0.0479887	0.921366	-3.89814
EEF1B2P3	ENSG00000232472	644820	0.49896	1.05278	1.99871	0.0480131	0.921366	-3.87625
PPRC1	ENSG00000148840	23082	0.208698	5.34602	1.99827	0.0480611	0.921366	-3.89176
CFL1P8	ENSG00000234239	100873812	-0.574697	1.24606	-1.99827	0.0480613	0.921366	-3.88603
BTBD8	ENSG00000189195	284697	0.294518	4.80706	1.9975	0.0481466	0.921366	-3.82978
ZNF564	ENSG00000249709	163050	0.562799	1.69487	1.99712	0.0481879	0.921366	-3.91978
NOL11	ENSG00000130935	25926	0.258311	4.96069	1.99692	0.0482104	0.921366	-3.84309
RNU6-175P	ENSG00000252705	106480558	0.319154	0.249681	1.9968	0.0482234	0.921366	-3.81455
LOC100419861	ENSG00000251286	100419861	-0.589209	1.65477	-1.99658	0.0482471	0.921366	-3.92013
CYP21A2	ENSG00000231852	1589	-0.50579	3.19282	-1.99658	0.0482481	0.921366	-3.85806
ARFIP2	ENSG00000132254	23647	-0.255397	4.96362	-1.99651	0.0482558	0.921366	-3.84632
VAMP2	ENSG00000220205	6844	0.359319	4.44696	1.99615	0.0482956	0.921366	-3.81556
UNC93A	ENSG00000112494	54346	-0.390188	3.80893	-1.99607	0.0483035	0.921366	-3.82097
LINC02290	ENSG00000258502	105370540	0.295773	4.61592	1.99579	0.0483343	0.921366	-3.82218
RPS15AP29	ENSG00000237827	100128863	0.481623	0.869821	1.9957	0.0483449	0.921366	-3.85717
RNVU1-7	ENSG00000206585	26864	-0.427686	0.579915	-1.99559	0.0483571	0.921366	-3.83215
C20orf96	ENSG00000196476	140680	0.478018	3.43626	1.99527	0.048392	0.921366	-3.84604
TMEM30A-DT	ENSG00000225793	100506804	-0.378259	3.68694	-1.99476	0.048449	0.921366	-3.82925
MVP	ENSG00000013364	9961	0.192852	5.69164	1.99434	0.0484957	0.921366	-3.95656
DARS1	ENSG00000115866	1615	0.295727	4.9594	1.99416	0.0485153	0.921366	-3.85039
MIR1343	ENSG00000251862	100616437	-0.365695	0.426458	-1.99405	0.048528	0.921366	-3.82455
LOC359819	ENSG00000250669	359819	0.443652	0.660032	1.99403	0.0485298	0.921366	-3.83994
OR7E36P	ENSG00000205240	26637	0.61967	1.74014	1.99371	0.0485654	0.921366	-3.92577
MYCBP2	ENSG00000005810	23077	0.12543	7.53898	1.99319	0.0486227	0.921366	-4.6523
LINC01215	ENSG00000271856	101929623	0.363057	3.85331	1.99276	0.0486701	0.921366	-3.82642
LINC01264	ENSG00000229630	104266963	-0.576399	1.64926	-1.9923	0.0487222	0.921366	-3.92196
MACORIS	ENSG00000237797	101929951	-0.548933	1.38422	-1.99175	0.0487827	0.921366	-3.91701
PRDX6-AS1	ENSG00000203739	101928673	-0.275728	4.40683	-1.99123	0.0488406	0.921366	-3.82216
STK16	ENSG00000115661	8576	-0.318666	3.95925	-1.99104	0.0488622	0.921366	-3.82348
ST6GALNAC4	ENSG00000136840	27090	-0.409135	3.6292	-1.99088	0.0488798	0.921366	-3.83696
MIR450A2	ENSG00000207755	574505	0.273523	0.286609	1.99062	0.0489091	0.921366	-3.82221
DAOA	ENSG00000182346	267012	-0.507625	2.0867	-1.98982	0.0489988	0.921366	-3.93019
PRR5-ARHGAP8	ENSG00000248405	553158	0.512858	0.942387	1.98982	0.0489988	0.921366	-3.8708
LOC105374769	ENSG00000238012	105374769	-0.530174	1.63284	-1.98964	0.0490184	0.921366	-3.92724
KRT8P5	ENSG00000267573	342732	0.565735	2.27565	1.98915	0.0490728	0.921366	-3.92145
MANBAL	ENSG00000101363	63905	0.467178	3.35594	1.98894	0.0490968	0.921366	-3.85759
INSIG2	ENSG00000125629	51141	0.322863	4.30108	1.98885	0.049107	0.921366	-3.82401
PLCG2	ENSG00000197943	5336	-0.156534	6.0429	-1.98875	0.0491178	0.921366	-4.05077
LAMP1	ENSG00000185896	3916	0.243593	5.13582	1.98858	0.0491366	0.921366	-3.87616
SLC7A13	ENSG00000164893	157724	0.491123	3.10428	1.9877	0.0492362	0.921366	-3.87678
RN7SL834P	ENSG00000243650	106481148	0.430922	0.677783	1.9875	0.0492582	0.921366	-3.84869
RNY3P11	ENSG00000201023	106481713	0.402264	0.446689	1.98748	0.0492603	0.921366	-3.83206
POU2F2	ENSG00000028277	5452	0.199525	6.30371	1.98737	0.0492729	0.921366	-4.13192
QSOX1	ENSG00000116260	5768	-0.194651	5.64155	-1.98711	0.0493025	0.921366	-3.96065
CCDC107	ENSG00000159884	203260	0.442363	0.564276	1.98704	0.0493102	0.921366	-3.84085
IGKV1D-22	ENSG00000253365	28899	0.394022	0.52312	1.98673	0.0493446	0.921366	-3.83883
ADAM8	ENSG00000151651	101	0.322992	4.39415	1.98631	0.0493925	0.921366	-3.82878
VPS8	ENSG00000156931	23355	0.166991	6.19321	1.98604	0.049422	0.921366	-4.09526
RC3H1	ENSG00000135870	149041	0.176704	6.34247	1.98602	0.0494246	0.921366	-4.14221
CCDC13-AS1	ENSG00000173811	100874114	0.461651	3.14601	1.98591	0.0494366	0.921366	-3.87733
ZNF799	ENSG00000196466	90576	-0.41245	3.8378	-1.98506	0.0495332	0.921366	-3.83582
KCNJ13	ENSG00000115474	3769	0.515775	2.72845	1.98485	0.0495564	0.921366	-3.90692
IPO9-AS1	ENSG00000231871	100873949	0.528789	1.53778	1.98448	0.0495984	0.921366	-3.92919
SPA17	ENSG00000064199	53340	0.357197	4.39127	1.98434	0.0496144	0.921366	-3.83139
LOC100420211	ENSG00000271111	100420211	-0.510549	1.43371	-1.98433	0.0496149	0.921366	-3.90364
SNORA10B	ENSG00000207187	109616960	0.375179	0.367416	1.98401	0.0496512	0.921366	-3.83432
RECQL	ENSG00000004700	5965	0.32533	4.41444	1.98374	0.049682	0.921366	-3.83301
RNU6-12P	ENSG00000207334	106481973	0.436302	0.5667	1.98368	0.0496891	0.921366	-3.84394
PPP1R26P2	ENSG00000273643	100133064	0.413348	0.414026	1.98364	0.0496929	0.921366	-3.83677
RNU7-73P	ENSG00000239105	100151670	-0.364296	0.353592	-1.98364	0.0496931	0.921366	-3.83716
MKNK1	ENSG00000079277	8569	-0.207041	5.42813	-1.98296	0.0497703	0.921366	-3.92928
RN7SL105P	ENSG00000243704	106480487	-0.521873	1.17302	-1.98291	0.0497757	0.921366	-3.90533
G6PD	ENSG00000160211	2539	0.255188	4.94685	1.98272	0.049798	0.921366	-3.86483
OR2T35	ENSG00000177151	403244	0.521145	1.11493	1.98267	0.0498035	0.921366	-3.89351
ND1	ENSG00000198888	4535	-0.63982	12.6202	-1.98262	0.0498091	0.921366	-6.27562
MIR3942	ENSG00000265102	100500904	0.335311	0.325155	1.9823	0.0498449	0.921366	-3.83495
LOC124901872	ENSG00000287747	124901872	0.518834	2.5892	1.98229	0.0498465	0.921366	-3.91761
TOMM22P4	ENSG00000248396	100874517	0.449508	0.617438	1.98191	0.0498894	0.921366	-3.85054
CCDC180	ENSG00000197816	100499483	-0.222518	5.11782	-1.98165	0.0499184	0.921366	-3.88484
SCARNA14	ENSG00000252712	692149	0.395374	0.486969	1.98132	0.0499567	0.921366	-3.84541
SRRD	ENSG00000100104	402055	0.362894	4.06315	1.98113	0.0499781	0.921366	-3.83583
DNAJC4	ENSG00000110011	3338	0.449349	3.80269	1.98101	0.0499912	0.921366	-3.84306
LINC02434	ENSG00000248370	105377606	0.559655	2.23802	1.98096	0.0499973	0.921366	-3.9333
RNU6-574P	ENSG00000206992	106479820	0.295747	0.18945	1.9806	0.0500384	0.921366	-3.83548
SPX	ENSG00000134548	80763	0.261525	4.79868	1.9804	0.0500612	0.921366	-3.85652
IGHVII-49-1	ENSG00000253386	28364	0.502108	1.27064	1.98029	0.050073	0.921366	-3.89687
FADD	ENSG00000168040	8772	0.526923	1.00113	1.98011	0.0500943	0.921366	-3.89105
RNA5SP463	ENSG00000285674	100873707	-0.349288	0.34314	-1.9794	0.0501748	0.921366	-3.84369
NUDT17	ENSG00000186364	200035	0.548233	2.62644	1.97935	0.0501802	0.921366	-3.91926
DPP9	ENSG00000142002	91039	0.205501	5.79102	1.97919	0.0501991	0.921366	-4.00617
PRPF31	ENSG00000105618	26121	0.34674	3.77484	1.97903	0.0502177	0.921366	-3.84714
ND4	ENSG00000198886	4538	-0.696213	12.3078	-1.97877	0.0502467	0.921366	-6.88394
RNA5SP126	ENSG00000201962	100873396	0.366469	0.348326	1.97867	0.0502585	0.921366	-3.84088
FAS	ENSG00000026103	355	-0.136997	6.86458	-1.97853	0.0502745	0.921366	-4.34893
FKBP5	ENSG00000096060	2289	-0.18884	6.31121	-1.97842	0.0502863	0.921366	-4.14859
GLYATL1P1	ENSG00000255189	100129032	0.54166	2.65856	1.97819	0.0503136	0.921366	-3.9179
CD44-DT	ENSG00000255521	100507144	-0.328725	4.40485	-1.97791	0.0503451	0.921366	-3.84157
MTPN	ENSG00000105887	136319	0.324027	7.98355	1.97785	0.0503519	0.921366	-4.96454
CCNK	ENSG00000090061	8812	0.336906	4.22994	1.97736	0.0504084	0.921366	-3.83997
MIR5189	ENSG00000263456	100847057	0.350272	0.405253	1.97729	0.0504164	0.921366	-3.84455
ATP5PDP3	ENSG00000213954	138864	-0.560041	1.16624	-1.97705	0.0504431	0.921366	-3.90732
RPS10P26	ENSG00000239246	100271548	0.499319	1.04664	1.97703	0.0504462	0.921366	-3.89552
ADAMTS9	ENSG00000163638	56999	-0.174323	5.96588	-1.97699	0.0504502	0.921366	-4.05152
AIM2	ENSG00000163568	9447	0.24923	5.08553	1.97567	0.0506021	0.921366	-3.89015
SLC25A1	ENSG00000100075	6576	0.467131	3.40293	1.97561	0.0506086	0.921366	-3.87194
DYRK4	ENSG00000010219	8798	-0.221224	5.60654	-1.97513	0.050664	0.921366	-3.97465
LINC02585	ENSG00000228350	102724368	0.492073	0.971089	1.97481	0.0507014	0.921366	-3.89162
TUBB8P2	ENSG00000218896	106478982	-0.533993	1.31825	-1.97466	0.0507182	0.921366	-3.92794
RHBDD3	ENSG00000100263	25807	-0.407789	3.40682	-1.97442	0.0507456	0.921366	-3.86979
SERINC1	ENSG00000111897	57515	0.231302	5.4308	1.97389	0.050807	0.921366	-3.94307
CYP2D8P	ENSG00000226450	1568	-0.502916	3.05101	-1.97349	0.0508534	0.921366	-3.89296
RPL23AP48	ENSG00000219135	728567	0.453765	0.742637	1.97306	0.050902	0.921366	-3.86835
ANAPC1P3	ENSG00000230395	100420889	0.301733	0.154208	1.97273	0.0509411	0.921366	-3.84654
JUN	ENSG00000177606	3725	0.372043	4.19814	1.97253	0.0509638	0.921366	-3.84682
ATP8	ENSG00000228253	4509	0.491948	7.58832	1.97221	0.0510002	0.921366	-4.74593
NECTIN1-AS1	ENSG00000255247	105369525	0.53202	1.41732	1.97214	0.0510093	0.921366	-3.93604
NDUFA1	ENSG00000125356	4694	0.55272	3.33684	1.97194	0.051032	0.921366	-3.8731
SF3B6	ENSG00000115128	51639	0.417257	3.59372	1.97167	0.0510638	0.921366	-3.86135
MIR4747	ENSG00000263409	100616337	0.278149	0.156965	1.97103	0.0511373	0.921366	-3.84903
RN7SL794P	ENSG00000240235	106479510	-0.382788	0.480212	-1.97088	0.0511552	0.921366	-3.86392
STAMBPL1	ENSG00000138134	57559	-0.225509	4.95628	-1.9708	0.0511641	0.921366	-3.88611
CKS1B	ENSG00000173207	1163	-0.395492	3.75701	-1.97058	0.0511899	0.921366	-3.85794
MIR4289	ENSG00000265873	100423015	-0.32351	0.352949	-1.97043	0.0512065	0.921366	-3.85449
RNGTT	ENSG00000111880	8732	0.258305	4.98687	1.97006	0.0512502	0.921366	-3.88951
LOC442292	ENSG00000235574	442292	-0.530326	1.8872	-1.96992	0.0512657	0.921366	-3.9389
PCDH17	ENSG00000118946	27253	0.328521	4.67691	1.96985	0.0512741	0.921366	-3.86364
IFNA21	ENSG00000137080	3452	0.587681	1.84714	1.96939	0.0513274	0.921366	-3.95157
LINC01482	ENSG00000267659	101928104	-0.241946	4.55278	-1.96839	0.0514436	0.921366	-3.8614
AGPAT2	ENSG00000169692	10555	-0.514409	2.629	-1.96838	0.0514456	0.921366	-3.92768
KHK	ENSG00000138030	3795	-0.484626	3.40059	-1.96835	0.051449	0.921366	-3.87848
GCC2	ENSG00000135968	9648	-0.181708	6.48423	-1.9683	0.0514547	0.921366	-4.22657
LOC124900264	ENSG00000206649	124900264	0.352834	0.397457	1.96822	0.051464	0.921366	-3.85817
PI4K2A	ENSG00000155252	55361	-0.406765	3.77286	-1.96722	0.0515808	0.921366	-3.86107
LINC02299	ENSG00000258979	105370646	0.50214	2.88078	1.96674	0.0516372	0.921366	-3.9175
LOC100288233	ENSG00000236487	100288233	0.540869	1.3545	1.96653	0.0516611	0.921366	-3.93702
YWHAQP7	ENSG00000271142	100422674	-0.52209	1.83184	-1.96637	0.0516795	0.921366	-3.93698
NXT1	ENSG00000132661	29107	0.57156	2.17667	1.9661	0.0517112	0.921366	-3.94992
LINC00942	ENSG00000249628	100292680	-0.425694	3.54218	-1.96602	0.0517214	0.921366	-3.87378
ATP8A1	ENSG00000124406	10396	0.179741	6.08723	1.96587	0.0517388	0.921366	-4.10338
OAS1	ENSG00000089127	4938	0.155937	6.34807	1.96571	0.0517578	0.921366	-4.18365
MIR510	ENSG00000207641	574515	0.391703	0.494137	1.9653	0.051805	0.921366	-3.86436
RNU6-307P	ENSG00000252552	106481276	0.40886	0.611872	1.96529	0.0518064	0.921366	-3.87184
DUSP29	ENSG00000188716	338599	0.577551	2.33756	1.96527	0.0518093	0.921366	-3.94685
MIR101-1	ENSG00000199135	406893	-0.311849	0.278813	-1.96507	0.0518319	0.921366	-3.85889
DYNLL1P6	ENSG00000248820	100288885	-0.487541	0.883603	-1.96475	0.0518695	0.921366	-3.89464
ECE2	ENSG00000145194	9718	-0.507745	2.48968	-1.96471	0.0518744	0.921366	-3.93925
TIMM10	ENSG00000134809	26519	-0.574314	2.21488	-1.96445	0.0519049	0.921366	-3.94824
LINC00971	ENSG00000242641	440970	0.271872	5.21293	1.96436	0.0519159	0.921366	-3.92627
MIR210HG	ENSG00000247095	100506211	0.541613	2.79389	1.96392	0.0519667	0.921366	-3.92622
LOC100421141	ENSG00000250006	100421141	-0.546958	1.87851	-1.96332	0.0520374	0.921366	-3.95429
LINC00921	ENSG00000281005	283876	-0.420366	3.39719	-1.9632	0.0520524	0.921366	-3.88491
FAM104B	ENSG00000182518	90736	0.327962	4.25241	1.96286	0.0520921	0.921366	-3.86093
LILRA6	ENSG00000244482	79168	0.386468	3.9541	1.96257	0.0521259	0.921366	-3.86345
IQCF1	ENSG00000173389	132141	-0.527637	1.87177	-1.96203	0.0521894	0.921366	-3.95746
LINC01806	ENSG00000227403	100996579	-0.520516	2.80483	-1.96201	0.0521923	0.921366	-3.9238
H2AZ1	ENSG00000164032	3015	0.401525	3.95646	1.96198	0.0521954	0.921366	-3.86436
CRACD	ENSG00000109265	57482	0.169513	5.71286	1.96188	0.0522075	0.921366	-4.01809
SLC22A3	ENSG00000146477	6581	0.399866	4.03298	1.96149	0.0522533	0.921366	-3.86308
LOC283194	ENSG00000255240	283194	0.248409	4.87064	1.96121	0.052287	0.921366	-3.8919
TRAJ35	ENSG00000211854	28720	0.402232	0.65126	1.9611	0.0522994	0.921366	-3.87668
LOC101928266	ENSG00000262966	101928266	-0.270586	4.95392	-1.96092	0.0523206	0.921366	-3.90092
MIR3927	ENSG00000263861	100500898	-0.348721	0.436893	-1.96091	0.0523219	0.921366	-3.87096
MIMT1	ENSG00000268654	100073347	-0.517936	2.94393	-1.96011	0.0524169	0.921366	-3.91782
KCNG3	ENSG00000171126	170850	0.435913	3.57175	1.9599	0.0524416	0.921366	-3.87959
LOC124905092	ENSG00000282012	124905092	-0.576982	2.11716	-1.95952	0.0524869	0.921366	-3.95985
TLCD3A	ENSG00000167695	79850	0.472136	3.39236	1.95949	0.0524898	0.921366	-3.89276
ERLIN1	ENSG00000107566	10613	-0.278994	4.52108	-1.95914	0.0525317	0.921366	-3.87319
LINC01273	ENSG00000231742	101927541	-0.417004	3.21785	-1.95897	0.0525512	0.921366	-3.90071
MAU2	ENSG00000129933	23383	-0.187302	5.63211	-1.95882	0.05257	0.921366	-4.0124
RPL23AP92	ENSG00000270723	106481731	0.340163	0.380116	1.95801	0.0526655	0.921366	-3.86883
CCT5P1	ENSG00000250444	402226	0.579077	2.49842	1.95777	0.052694	0.921366	-3.94805
BABAM1	ENSG00000105393	29086	0.466155	3.03977	1.95771	0.0527018	0.921366	-3.91647
LOC112267859	ENSG00000279688	112267859	0.247466	0.190359	1.95746	0.0527307	0.921366	-3.86808
LINC01739	ENSG00000229537	105378769	-0.55941	2.75167	-1.95726	0.0527546	0.921366	-3.93042
MIR16-2	ENSG00000198987	406951	0.266224	0.124018	1.95701	0.0527843	0.921366	-3.86874
CDC37	ENSG00000105401	11140	0.28868	4.93107	1.95673	0.0528176	0.921366	-3.90528
SNORD38C	ENSG00000207109	109617024	-0.254017	0.143736	-1.95642	0.0528548	0.921366	-3.86952
PYCR1	ENSG00000183010	5831	-0.475554	2.79248	-1.95632	0.0528663	0.921366	-3.92665
LOC391711	ENSG00000236941	391711	-0.525538	2.20349	-1.95627	0.0528724	0.921366	-3.9553
NCF4	ENSG00000100365	4689	-0.30088	4.50173	-1.95623	0.0528774	0.921366	-3.87691
MIR4307HG	ENSG00000257612	101927081	0.378907	3.67449	1.95598	0.0529075	0.921366	-3.87976
DGKZ	ENSG00000149091	8525	0.17253	6.1446	1.9546	0.0530725	0.921366	-4.13654
PSMC1P8	ENSG00000256896	390297	0.553344	2.10287	1.95431	0.0531067	0.921366	-3.96661
RPL5P7	ENSG00000234415	344178	-0.547405	1.6959	-1.95391	0.0531551	0.921366	-3.9678
BCAP31P2	ENSG00000260047	100194426	0.205157	0.0436398	1.95389	0.053157	0.921366	-3.87447
HNRNPMP1	ENSG00000259335	645204	-0.541701	2.47292	-1.95363	0.0531887	0.921366	-3.95215
APRG1	ENSG00000198590	339883	-0.213348	5.32323	-1.95358	0.0531948	0.921366	-3.96094
SPDYE14	ENSG00000286038	641776	0.221205	0.0576772	1.95305	0.0532579	0.921366	-3.87448
FOXP1-AS1	ENSG00000244203	104502416	0.554569	2.1953	1.95274	0.0532945	0.921366	-3.96609
PEX5	ENSG00000139197	5830	-0.227554	5.17141	-1.95249	0.0533255	0.921366	-3.93908
TAF5	ENSG00000148835	6877	-0.316907	4.89839	-1.95247	0.0533281	0.921366	-3.90887
[truncated: 32,778 more rows]
