# Supplementary material for: Cell‐free transcriptomic profiles and mechanism insights in female androgenetic alopecia
Source: Clin Transl Med. 2025 Nov 14;15(11):e70471. doi: 10.1002/ctm2.70471 (PMC12617273; doi:10.1002/ctm2.70471)
Supplement: Supplementary file 1 — SUPPORTING INFORMATION [file CTM2-15-e70471-s001.zip › supplemental tables/Table_S6-GSEA_GOBP_AGA_vs_Control.xlsx]

## Sheet: Sheet1
pathway	pval	padj	log2err	ES	NES	size	leadingEdge
GOBP_RNA_MEDIATED_GENE_SILENCING	9.24593e-08	0.000716652	0.704976	0.236448	1.85189	518	ANKRD34B, MIR626, MIR365A, MIR1255B1, MIR873, MIR924, MIR573, MIR653, RMRP, MIR643, MIR648, MIR655, MIR130A, MIR99A, MIR185, MIR33B, MIR589, MIR934, MIR1296, MIR190A, MIR216B, MIR518A1, MIR339, MIR129-2, PABPC1, MIR1283-2, MIR618, MIR496, MIR155HG, MIR494, MIR607, SIRT6, IL6, MIR1277, MIR450A1, MIR196A2, MIR215, MIR182, MIR324, MIR409, MIR28, MIR744, MIR301A, MIR128-1, MIR210, TGFB1, MIR584, MIR5…
GOBP_SENSORY_PERCEPTION	4.05726e-06	0.0157239	0.610527	-0.166029	-1.50367	976	OR6T1, OR11H6, OR4C5, TIMM10, OR51G1, OR2Z1, BEST2, TAS2R40, OR1S2, OR6C3, OR4A47, OR2T34, OR8J1, OR2B6, OR52N2, TAS2R41, OR51E1, GNAT2, OR10A6, OR5H1, OR8G3P, OR6B3, OR2V1, OR5F1, POU4F3, OBP2A, SMR3B, PKD2L1, IL12B, OR8S1, OR1B1, TAC1, OR2A1, CRYGD, IL1A, OR10G3, RGS9BP, OR4A4P, OR1A2, TRPV2, CABP4, OTOS, CCR2, CRYGS, OR10G8, OR7G3, SOD1, LCN1, OR11H1, NDP, RD3, TAS2R9, OR4D5, OR8G2P, PENK, CDK…
GOBP_POST_TRANSCRIPTIONAL_REGULATION_OF_GENE_EXPRESSION	1.3771e-05	0.0355797	0.593325	0.191481	1.58452	900	CCL5, MIR626, NAF1, MIR365A, PKP3, JMJD4, MIR1255B1, MIR873, ZAR1L, SARNP, MIR924, MIR573, TBRG4, RIDA, MIR653, MIR643, SHMT2, MIR648, MIR655, MIR130A, MIR99A, MIR185, MIR33B, MIR589, MIR934, MIR1296, MIR190A, MIR216B, ALKBH1, MIR518A1, MIR339, DNAJC3, BOLL, MIR129-2, PABPC1, C1QBP, MIR1283-2, MIR618, MIR496, MIR155HG, ATF4, MIR494, MIR607, ANG, IL6, MTPN, MIR1277, MIR450A1, MIR196A2, MIR215, MIR…
GOBP_SENSORY_PERCEPTION_OF_CHEMICAL_STIMULUS	2.53263e-05	0.049076	0.57561	-0.188917	-1.60873	515	OR6T1, OR11H6, OR4C5, OR51G1, OR2Z1, BEST2, TAS2R40, OR1S2, OR6C3, OR4A47, OR2T34, OR8J1, OR2B6, OR52N2, TAS2R41, OR51E1, GNAT2, OR10A6, OR5H1, OR8G3P, OR6B3, OR2V1, OR5F1, OBP2A, PKD2L1, OR8S1, OR1B1, OR2A1, OR10G3, OR4A4P, OR1A2, OR10G8, OR7G3, LCN1, OR11H1, TAS2R9, OR4D5, OR8G2P, OR10X1, GNAT1, OR5H6, OR2A7, SCNN1G, OR10S1, OR10A3, OR2T29, OR4D2, OR8H3, OR52K1, OR52R1, OR56B4, OR1S1, TAS2R38, …
GOBP_DETECTION_OF_STIMULUS	3.32965e-05	0.0516163	0.557332	-0.175567	-1.54663	655	OR6T1, NAIP, OR11H6, OR4C5, OR51G1, OR2Z1, CAV3, TAS2R40, OR1S2, OR6C3, OR4A47, OR2T34, OR8J1, OR2B6, OR52N2, TAS2R41, OR51E1, GNAT2, OR10A6, OR5H1, OR8G3P, OR6B3, OR2V1, ELOVL4, OR5F1, PKD2L1, CLEC6A, OR8S1, OR1B1, TAC1, OR2A1, OR10G3, RGS9BP, OR4A4P, TRPC3, OR1A2, CABP4, OR10G8, OR7G3, OR11H1, TAS2R9, OR4D5, OR8G2P, OR10X1, GNAT1, OR5H6, OR2A7, OR10S1, OR10A3, OR2T29, NLRP3, OR4D2, OR8H3, OR52K…
GOBP_DETECTION_OF_STIMULUS_INVOLVED_IN_SENSORY_PERCEPTION	7.73293e-05	0.0998966	0.538434	-0.186077	-1.59269	530	OR6T1, OR11H6, OR4C5, OR51G1, OR2Z1, TAS2R40, OR1S2, OR6C3, OR4A47, OR2T34, OR8J1, OR2B6, OR52N2, TAS2R41, OR51E1, GNAT2, OR10A6, OR5H1, OR8G3P, OR6B3, OR2V1, OR5F1, PKD2L1, OR8S1, OR1B1, OR2A1, OR10G3, RGS9BP, OR4A4P, OR1A2, OR10G8, OR7G3, OR11H1, TAS2R9, OR4D5, OR8G2P, OR10X1, GNAT1, OR5H6, OR2A7, OR10S1, OR10A3, OR2T29, OR4D2, OR8H3, OR52K1, OR52R1, OR56B4, PPEF1, OR1S1, TAS2R38, OR9I1, OR2W1,…
GOBP_DETECTION_OF_CHEMICAL_STIMULUS	0.000132775	0.14702	0.518848	-0.184599	-1.5723	496	OR6T1, OR11H6, OR4C5, OR51G1, OR2Z1, TAS2R40, OR1S2, OR6C3, OR4A47, OR2T34, OR8J1, OR2B6, OR52N2, TAS2R41, OR51E1, GNAT2, OR10A6, OR5H1, OR8G3P, OR6B3, OR2V1, OR5F1, PKD2L1, OR8S1, OR1B1, OR2A1, OR10G3, OR4A4P, OR1A2, OR10G8, OR7G3, OR11H1, TAS2R9, OR4D5, OR8G2P, OR10X1, GNAT1, OR5H6, OR2A7, OR10S1, OR10A3, OR2T29, OR4D2, OR8H3, OR52K1, FOXA2, OR52R1, OR56B4, OR1S1, TAS2R38, OR9I1, OR2W1, OR10R2,…
GOBP_COMPLEMENT_ACTIVATION_ALTERNATIVE_PATHWAY	0.000235137	0.207012	0.518848	-0.581874	-2.25153	18	MIR520B, CFP, CFH, CFHR5, C8G, VSIG4, CFB, CR2, CFD, MIR520E, C9, C8B, CR1, C3
GOBP_PLATELET_AGGREGATION	0.00024037	0.207012	0.518848	0.361093	2.02738	74	ITGB3, ILK, TUBB1, P2RY12, GP1BA, FLNA, VPS33B, MYL9, GATA1, VCL, IL6, TLN1, CD9, ACTG1, MFSD2B, MYH9, STXBP3, METAP1, GNAS, MMRN1, COMP, BLOC1S4, JAK2, LYN, FERMT3, MYL12A, CLIC1, MPL, DMTN, FGL1, TSPAN32, CTSG, ACTN1, PRKG1, F2RL3, PIK3CG, SH2B3, UBASH3B, TYRO3, RAP2B, PEAR1, PTPN6, ACTB
GOBP_PLATELET_MORPHOGENESIS	0.0003463	0.244015	0.498493	0.521479	2.14875	24	TUBB1, MPIG6B, GATA1, ZFPM1, C1GALT1C1, MYH9, MPL, VPS33A, BAP1, ACTN1, MEF2C, CLEC1B, NBEAL2, WDR1, PTPN6
GOBP_REGULATION_OF_CILIUM_MOVEMENT	0.000315061	0.244015	0.498493	-0.413325	-2.09367	40	IQCF1, CFAP45, SEMG2, GAS2L2, CCDC65, CFAP20, BBS1, DEFB1, RSPH4A, TPPP2, CFAP298, TACR2, CCSAP, CFAP206, PRDM14, CCDC39, TTLL6, CCDC40, SEMG1
GOBP_REGULATION_OF_GLUCOCORTICOID_SECRETION	0.000386681	0.249764	0.498493	-0.703795	-2.25424	10	GAL, CRH, CRHR1, POMC, GHRL, GALR1, CRY2, CRY1
GOBP_BLOOD_COAGULATION_INTRINSIC_PATHWAY	0.000582405	0.347248	0.477271	0.769529	2.02988	7	GP9, GP1BA, FLNA, F12, GP5
GOBP_CYTOPLASMIC_TRANSLATION	0.00083029	0.402224	0.477271	0.277083	1.81671	158	RPL36A, RPL3, PABPC1, NCBP2, SH3BGRL, RPS14, RPL13A, EIF3B, IGF2BP1, RPLP1, RPL28, ZCCHC13, RPL19, RPL18A, HNRNPU, RPL32, RPL8, RPL27, RPS18, RPL10, EIF3D, PKM, RPS11, RPS2, RPL13, RPS15, RPS19, RPS28, RPS6, RPL7A, RPL15, RPLP2, RPL5, RPS3, RACK1, RPS20, RPS9, RPS8, RPLP0, RPS10, RPL36, RPL12, RPL14, RPS27, YBX1, CPEB4, RPL4, CSDE1, EIF2S3, RPL35, FAU, RPL10A, DPH6, LIN28A, RPL29, RPL41, RPL38, R…
GOBP_NERVOUS_SYSTEM_PROCESS	0.000788709	0.402224	0.477271	-0.134017	-1.26256	1511	OR6T1, OR11H6, PVALEF, OR4C5, TIMM10, CBLN1, OR51G1, OR2Z1, CAV3, BEST2, TAS2R40, OR1S2, OR6C3, CNIH2, OR4A47, OR2T34, OR8J1, OR2B6, OR52N2, TAS2R41, OR51E1, TNNT1, STAC3, GNAT2, OR10A6, OR5H1, OR8G3P, PDE8B, TTC36, OR6B3, OR2V1, OR5F1, POU4F3, OBP2A, SMR3B, CASQ1, PKD2L1, CFAP45, IL12B, OR8S1, OR1B1, CCDC78, TAC1, OR2A1, CRYGD, IL1A, OR10G3, RGS9BP, OR4A4P, OR1A2, TRPV2, CABP4, OTOS, CCR2, CHRNG…
GOBP_SENSORY_PERCEPTION_OF_SMELL	0.000780685	0.402224	0.477271	-0.179227	-1.50107	438	OR6T1, OR11H6, OR4C5, OR51G1, OR2Z1, BEST2, OR1S2, OR6C3, OR4A47, OR2T34, OR8J1, OR2B6, OR52N2, OR51E1, OR10A6, OR5H1, OR8G3P, OR6B3, OR2V1, OR5F1, OBP2A, OR8S1, OR1B1, OR2A1, OR10G3, OR4A4P, OR1A2, OR10G8, OR7G3, OR11H1, OR4D5, OR8G2P, OR10X1, OR5H6, OR2A7, OR10S1, OR10A3, OR2T29, OR4D2, OR8H3, OR52K1, OR52R1, OR56B4, OR1S1, OR9I1, OR2W1, OR10R2, OR52B4, OR10C1, OR2A42, GPR148, OR11H4, OR56A4, O…
GOBP_MEGAKARYOCYTE_DIFFERENTIATION	0.00111524	0.508484	0.45506	0.351341	1.91296	65	PF4, GP9, H4C6, GP1BA, FLNA, VPS33B, MPIG6B, GATA1, H4C11, ZFPM1, UBA5, CDKN2B, GP5, H4C12, H4C14, GATA2, H4C8, MAF, MTURN, TESC, ZNF16, MED1, MEIS1, EIF6, WASF2, MEF2C, FAXDC2, H4C15, PRMT1, PIP4K2A, SH2B3, MIR486-1, L3MBTL1, PTPN6
GOBP_PLATELET_ACTIVATION	0.00130462	0.551978	0.45506	0.275446	1.74094	133	PF4, SAA1, GP9, ITGB3, ILK, TUBB1, P2RY12, GP1BA, FLNA, PLSCR1, VPS33B, MYL9, GATA1, VCL, C1GALT1C1, IL6, TLN1, CD9, ACTG1, MFSD2B, MYH9, FCER1G, PDGFA, STXBP3, METAP1, SRC, GNAS, GP5, MMRN1, COMP, BLOC1S4, JAK2, LYN, FERMT3, MYL12A, P2RY1, PDGFB, F2, CLIC1, DGKZ, MPL, DMTN, FGL1, TSPAN32, CTSG, ACTN1, PRKG1, GNA13, F2RL3, ADAMTS13, PIK3CG, SH2B3, UBASH3B, VAV1, GNAQ, TYRO3, RAP2B, PEAR1, PTPN6, …
GOBP_POSITIVE_REGULATION_OF_PLATELET_ACTIVATION	0.00135306	0.551978	0.45506	0.686351	2.02122	9	GP9, GP1BA, FLNA, GP5, JAK2
GOBP_HOMOTYPIC_CELL_CELL_ADHESION	0.00151803	0.588313	0.45506	0.303475	1.78945	97	CCL5, ITGB3, ILK, TUBB1, P2RY12, GP1BA, FLNA, VPS33B, MYL9, GATA1, VCL, IL6, TLN1, CD9, ACTG1, MFSD2B, MYH9, MEGF11, STXBP3, METAP1, GNAS, MMRN1, COMP, BLOC1S4, JAK2, LYN, FERMT3, MYL12A, CLIC1, CTNNA3, MPL, DMTN, FGL1, TSPAN32, CTSG, PKP2, ACTN1, PRKG1, PLPP3, F2RL3, PIK3CG, SH2B3, ZNF703, UBASH3B, TYRO3, RAP2B, PEAR1, PTPN6, ACTB
GOBP_G_PROTEIN_COUPLED_RECEPTOR_SIGNALING_PATHWAY	0.00170658	0.629892	0.45506	-0.136819	-1.26773	1242	RAMP1, OR6T1, OR11H6, CXCL10, GAL, OR4C5, LPAR2, NTS, CCL7, APOC3, OR51G1, OR2Z1, TAS2R40, PTH, ECE2, OR1S2, OR6C3, OR4A47, OR2T34, OR8J1, IL2, OR2B6, OR52N2, TAS2R41, OR51E1, GNAT2, OR10A6, OR5H1, OR8G3P, PYY, GPR199P, OR6B3, OR2V1, OR5F1, OR8S1, OR1B1, TAC1, TAAR6, FFAR1, NPVF, GNA15, OR2A1, ADORA2B, HCAR1, PTGDR2, OR10G3, RGS9BP, OR4A4P, OR1A2, CCR2, OR10G8, OR7G3, KLK5, OR11H1, CISH, CCL14, T…
GOBP_REGULATION_OF_RESPIRATORY_BURST	0.00199596	0.703212	0.431708	0.52917	1.99745	18	IGHA2, INS, GRN, CLEC7A, JCHAIN, NOXA1, RPS19, RAC1, INSR, NOXO1, SLAMF8, NCF1, DUSP10, RAC2, LBP, BCR
GOBP_PRIMITIVE_ERYTHROCYTE_DIFFERENTIATION	0.00213521	0.719565	0.431708	0.81508	1.90125	5	HSCB, GATA1, ZFPM1, GATA2
GOBP_NEGATIVE_REGULATION_OF_HEART_RATE	0.00229913	0.722733	0.431708	0.600042	1.96068	12	FKBP1B, MIR26A1, SRI, SPX, PLN, AGTR2, TRPV1, GJD3, RNLS, ADRA1A, TNF
GOBP_SKELETAL_MUSCLE_CONTRACTION	0.0023311	0.722733	0.431708	-0.358542	-1.86888	44	PVALEF, CAV3, TNNT1, STAC3, CASQ1, CCDC78, TNNI2, C12orf57, TNNC1, SLC8A3, MYH7, TCAP, MYH8, DMPK, TNNC2, CHRND, CHRNA1
GOBP_PROTEIN_K29_LINKED_UBIQUITINATION	0.00251721	0.750418	0.431708	0.73388	1.93584	7	UBE2D4, UBE2T, UBE3C, RNF186, UBE2S, ITCH, PRKN
GOBP_GLUCOCORTICOID_SECRETION	0.00282704	0.811571	0.431708	-0.589814	-2.0343	12	GAL, CRH, CRHR1, POMC, GHRL, GALR1, CRY2, CRY1, SELENOM, TSPO
GOBP_NEGATIVE_REGULATION_OF_INTRINSIC_APOPTOTIC_SIGNALING_PATHWAY	0.00305105	0.844597	0.431708	0.291063	1.71626	97	SELENOS, SFRP2, TPT1, PPIF, SOD2, CLU, INS, HSPA1A, PARK7, CD74, BCL2L1, SRC, MDM2, PTGS2, ACKR3, PDX1, FIGNL1, ENO1, MUC1, NDUFS3, NONO, MAPK8IP1, AKT1, BCL2, BDKRB2, MARCHF7, BID, MIF, HIF1A, CDKN2D, EPO, MMP9, GRINA, OPA1, HDAC1, BCL2L2, PRKN, PARL, MIR132, NME5, WFS1, TRIM32, XBP1, ARHGEF2, CREB3L1, ING2, YBX3, GPX1, URI1, PIK3CB, PLAUR, DNAJA1
GOBP_10_FORMYLTETRAHYDROFOLATE_METABOLIC_PROCESS	0.690583	1	0.0684715	-0.301602	-0.798637	6	AASDHPPT, ALDH1L2, MTHFD1, ALDH1L1, MTHFD2L, MTHFD1L
GOBP_2FE_2S_CLUSTER_ASSEMBLY	0.366726	1	0.0899861	0.360149	1.0606	9	HSCB, FDX2
GOBP_2_OXOGLUTARATE_METABOLIC_PROCESS	0.301149	1	0.117766	-0.293956	-1.13555	17	ADHFE1, PHYH, L2HGDH, GPT2, KYAT3, D2HGDH, GOT2, OGDHL, GOT1
GOBP_3_PHOSPHOADENOSINE_5_PHOSPHOSULFATE_METABOLIC_PROCESS	0.163701	1	0.143759	0.368411	1.31321	16	SULT2A1, SULT1A1, BPNT1, TPST2, PAPSS1, PAPSS2, SULT1A2
GOBP_3_UTR_MEDIATED_MRNA_DESTABILIZATION	0.348754	1	0.0925529	0.30502	1.08725	16	ZC3H12A, KHSRP, ZFP36, RC3H1, UPF1, TRIM71
GOBP_3_UTR_MEDIATED_MRNA_STABILIZATION	0.310345	1	0.0975449	0.280188	1.12426	22	BOLL, HNRNPC, ZFP36, MAPKAPK2, METTL16, ANGEL2, RBM10, HNRNPA0, LARP4B, DAZ4
GOBP_4FE_4S_CLUSTER_ASSEMBLY	0.948905	1	0.043888	0.239047	0.5576	5	FDX2
GOBP_5S_CLASS_RRNA_TRANSCRIPTION_BY_RNA_POLYMERASE_III	0.607623	1	0.0749279	-0.323028	-0.855372	6	GTF3C6, GTF3C2, GTF3C4, GTF3C1, GTF3C5, GTF3C3
GOBP_5_PHOSPHORIBOSE_1_DIPHOSPHATE_METABOLIC_PROCESS	0.21223	1	0.125033	0.522329	1.29538	6	PRPSAP2, PYGL, PRPS2, PRPS1
GOBP_7_METHYLGUANOSINE_CAP_HYPERMETHYLATION	0.304965	1	0.100279	0.403492	1.13548	8	SNRPF, SNRPB, SNRPD3, TGS1, SNRPD1, SNRPG, SNRPE, SNRPD2
GOBP_7_METHYLGUANOSINE_RNA_CAPPING	0.427305	1	0.0810802	0.361849	1.01829	8	RAMAC, RNGTT, RNMT
GOBP_ABSCISSION	0.746637	1	0.0646485	-0.286884	-0.759664	6	VPS4A, ZFYVE19, AURKB
GOBP_ACETATE_ESTER_METABOLIC_PROCESS	0.789568	1	0.0516356	0.2929	0.726392	6	BCHE, COLQ, ACHE, CHAT
GOBP_ACETATE_ESTER_TRANSPORT	0.591071	1	0.0649408	0.334981	0.883621	7	SLC18A3, ADORA2A
GOBP_ACETYLCHOLINE_SECRETION	0.472628	1	0.0772747	0.424207	0.989503	5	SLC18A3, ADORA2A
GOBP_ACETYL_COA_BIOSYNTHETIC_PROCESS	0.878161	1	0.0580984	-0.1725	-0.666367	17	DLD, PDK4, PDHB, PPCS, PDK1, MLYCD, DIP2A, ACLY, PDK3, PDHX
GOBP_ACETYL_COA_BIOSYNTHETIC_PROCESS_FROM_PYRUVATE	0.750557	1	0.0640704	-0.238942	-0.765326	10	DLD, PDK4, PDHB
GOBP_ACETYL_COA_METABOLIC_PROCESS	0.998264	1	0.0392759	0.0941718	0.425341	32	ACOT12, NUDT7, PIPOX, PDHA2, PDHA1, NUDT8, ACSS2, MVD, DLST, PMVK, AASS, ACACA
GOBP_ACIDIC_AMINO_ACID_TRANSPORT	0.991597	1	0.0380842	0.0971666	0.522062	60	SLC7A13, TRH, ADORA2A, ARL6IP5, GIPC1, SYT4, DTNBP1, ITGB1, NTSR1, TRPV1, AVPR1A, KMO, RAB3GAP1, SLC32A1, SLC25A13, GJA1, SLC1A6, SNCA, SLC25A18, VPS54, SLC17A6, AVP, NTRK2, TNF, SLC7A11, CLN8, SLC6A13, SLC12A2, GRM2
GOBP_ACID_SECRETION	0.760204	1	0.0508054	0.159234	0.801609	47	TRH, HRH2, UMOD, NTSR1, SLC51B, UCN, ABCB4, SLC26A7, KCNQ1, TRPV1, OXT, MIR33A, TRPC4, ABCB11, SLC22A16, SCT
GOBP_ACINAR_CELL_DIFFERENTIATION	0.828194	1	0.0588438	-0.290184	-0.714446	5	PROX1, NR5A2
GOBP_ACROSOMAL_VESICLE_EXOCYTOSIS	0.75395	1	0.0645031	-0.245877	-0.761117	9	EQTN, ZP4
GOBP_ACROSOME_ASSEMBLY	0.752094	1	0.0506004	0.185555	0.795085	27	PLN, ACRBP, FABP9, SPPL2C, PLA2G3, TBPL1, AGFG1, SLC9A8, TBC1D20, ZPBP2, PAFAH1B1
GOBP_ACROSOME_REACTION	0.206388	1	0.151149	-0.244326	-1.23762	40	IQCF1, EQTN, PLA2G10, FAM170B, SPINK1, PCSK4, PRND, ZP4, TNP2, ROPN1B, AKAP3
GOBP_ACTIN_CROSSLINK_FORMATION	0.885764	1	0.0453152	0.190474	0.656337	14	FLNA, GAS2L1, MARCKS, LCP1, TNNT2, BAIAP2L2, EPS8
GOBP_ACTIN_CYTOSKELETON_REORGANIZATION	0.670382	1	0.0535669	0.14468	0.880406	112	FLNA, CLDN19, HRAS, MYH9, PDLIM4, STAP1, ARHGDIB, PARVG, DTNBP1, ESAM, RHOA, EFS, HCK, ABI3, RNH1, NPHS2, RICTOR, DMTN, CSF3, DAPK3, GAB1, IQGAP2, TRPV4, CARMIL2, INSRR, ARHGDIA, RAPGEF3, CTTN, CDC42BPB, GRB2, MICALL2, THSD7A, BRSK2, EZR, CDC42BPA, SEMA3E, ABL2, PTK7, GSN, MDK, HCLS1, BAIAP2L2, CARMIL3, EPS8, NRP1, ANXA1, GPR65, S1PR2, ABL1, CSF1R, PARVB, CDC42, AUTS2, RAP2A, HAX1, TNIK, PHACTR1,…
GOBP_ACTIN_FILAMENT_BASED_MOVEMENT	1	1	0.0606404	-0.0569807	-0.389322	128	CAV3, SNTA1, RANGRF, KCNE4, KCNE1, KCNJ8, TNNC1, CAV1, EMP2, MYH7, MYH8, ATP1A1, GJA5, KCNJ5, LIMCH1, FNBP1L, PARVA, GATA4, GPD1L, SCN2B, GJC1, MYH4, MYO1A, MYLK2, CACNB2, ADORA1, DSC2, KCND3, SCN1A, SUN2, KCNJ2, ACTN4, FGF13, SUMO1, NOS1AP, EPDR1, CACNA1D, MYO7B, KCNE5, TRPM4, MYH2, MYL11, VIL1, ANK2, CACNA1C, MYO1C, ATP2A1, MYL1, SCN3B, DSG2, MYO15A, MYH3
GOBP_ACTIN_FILAMENT_BASED_PROCESS	1	1	0.0230117	0.0723806	0.591516	791	TMSB4X, ITGB3, TMSB15B, CCN2, RAC3, BRK1, ACTC1, PYCARD, CAPZA3, FLNA, MYOZ2, MYL9, CLDN19, KCNN2, SPECC1L, PIK3R2, MLST8, FHOD1, HRAS, PRICKLE4, ANG, MTPN, TWF1, TLN1, ACTG1, SELE, MYH9, PDLIM4, CORO1B, FGD1, TRIM27, EDN1, WASHC3, ACTN3, CD47, WASL, STAP1, NCK2, SRI, PDGFA, WNT11, SHANK1, SCN4B, SRC, ARHGDIB, FZD10, KANK3, WASF3, SH3BP1, PDCL3, PARVG, ECT2, MYL6, DTNBP1, TMOD1, TACR1, COTL1, GAS…
GOBP_ACTIN_FILAMENT_BASED_TRANSPORT	0.587108	1	0.0640704	0.224601	0.890311	21	WASL, MYO5C, MYO19, MYO1D, MYO7A, MYO1G, MYO1F, MYO1E, MYO6, MYO5A, MYO1H, MYO1B
GOBP_ACTIN_FILAMENT_BUNDLE_ORGANIZATION	1	1	0.0320704	0.0701021	0.464552	164	CCN2, FLNA, PIK3R2, FHOD1, ACTG1, CORO1B, CD47, WNT11, SHANK1, SRC, TACR1, MYOC, MIR149, RHOA, MTSS1, PDLIM1, ITGB1, PLS1, ZYX, MARCKS, BAG4, LIMD2, PFN1, MICAL1, SHTN1, LCP1, WNT4, FRMD7, DMTN, APOA1, WASF2, ACTN1, RAC1, FAM107A, PRKN, RAPGEF3, ADD2, SDC4, SYNPO2L, CLASP2, EZR, LPAR1, ARHGEF10, PAK2, BAIAP2L2, TPM1, EPS8, ADD1, ROCK1, NRP1, TGFBR1, PFN3, RDX, WAS, GPR65, ITGB5, ABL1, PXN, SORBS3…
GOBP_ACTIN_FILAMENT_DEPOLYMERIZATION	0.630252	1	0.0589694	0.168951	0.895593	58	CAPZA3, MTPN, TWF1, SH3BP1, TMOD1, LMOD2, CFL1, MICAL1, CRACD, DMTN, PLEKHH2, CFL2, CARMIL2, CAPZB, WDR1, ADD2, ADD3, TWF2, GSN, EPS8, ADD1, CAPZA1, RDX, SPTA1, SPTBN5, DSTN, VILL, MICAL3, ACTN2, LIMA1, TRIOBP, PLEK, SVIL
GOBP_ACTIN_FILAMENT_NETWORK_FORMATION	0.440072	1	0.0799859	0.33836	0.996431	9	PLS1, LCP1, ACTN1, CARMIL2
GOBP_ACTIN_FILAMENT_ORGANIZATION	0.965847	1	0.0294228	0.0999988	0.765518	435	TMSB4X, TMSB15B, CCN2, RAC3, BRK1, ACTC1, PYCARD, CAPZA3, FLNA, PIK3R2, MLST8, FHOD1, ANG, MTPN, TWF1, ACTG1, CORO1B, TRIM27, WASHC3, CD47, WASL, NCK2, WNT11, SHANK1, SRC, KANK3, WASF3, SH3BP1, TMOD1, TACR1, COTL1, GAS2L1, MYOC, MIR149, ARPC5L, ESAM, JAK2, RHOA, EFS, MTSS1, PDLIM1, ITGB1, PPP1R9A, HCK, ARF1, PLS1, ERMN, LMOD2, ZYX, MYO5C, MARCKS, BAG4, MYO19, RHOG, NOSTRIN, C9orf72, LIMD2, GMFG, …
GOBP_ACTIN_FILAMENT_POLYMERIZATION	0.24736	1	0.103197	0.171209	1.12788	159	TMSB4X, TMSB15B, PYCARD, CAPZA3, PIK3R2, MLST8, ANG, MTPN, TWF1, WASHC3, WASL, NCK2, KANK3, WASF3, TMOD1, COTL1, ARPC5L, ESAM, JAK2, RHOA, HCK, LMOD2, BAG4, CORO1A, ARHGAP18, PFN1, ABITRAM, RICTOR, ARPC5, CRACD, DLG1, DMTN, KANK4, CSF3, VASP, CYRIB, RAC1, RASA1, MYADM, FAM107A, CARMIL2, TMSB10, CYFIP2, TENM1, CTTN, CAPZB, ARPC2, ADD2, GRB2, MICALL2, CYRIA, ADD3, TWF2, NCKAP1, GBA2, GSN, HCLS1, BA…
GOBP_ACTIN_FILAMENT_REORGANIZATION	0.984199	1	0.0519512	-0.148622	-0.491511	11	WHAMM, BCAR1, CASS4, NEDD9, ARAP1, GDPD2, HMCN1, MCU, GSN, DMTN, EFS
GOBP_ACTIN_FILAMENT_SEVERING	0.69573	1	0.057006	0.22857	0.814742	16	MYH9, FMNL1, GMFG, CFL1, CFL2
GOBP_ACTIN_MEDIATED_CELL_CONTRACTION	0.881313	1	0.0623861	-0.119617	-0.780971	101	CAV3, SNTA1, RANGRF, KCNE4, KCNE1, KCNJ8, TNNC1, CAV1, EMP2, MYH7, MYH8, ATP1A1, GJA5, KCNJ5, LIMCH1, PARVA, GATA4, GPD1L, SCN2B, GJC1, MYH4, MYLK2, CACNB2, ADORA1, DSC2, KCND3, SCN1A, KCNJ2, FGF13, SUMO1, NOS1AP, EPDR1, CACNA1D, KCNE5, TRPM4, MYH2, MYL11, VIL1, ANK2, CACNA1C, ATP2A1, MYL1, SCN3B, DSG2, MYH3, SGCD, BIN1, FRMD6, ABCC9, PIK3CA, PDPN, NEDD4L, FGF12
GOBP_ACTIN_MODIFICATION	0.492701	1	0.0751182	0.412955	0.963256	5	TWF1, TRIM32, SETD3, TRIOBP
GOBP_ACTIN_MYOSIN_FILAMENT_SLIDING	0.902273	1	0.0562941	-0.166614	-0.632157	16	TNNC1, MYH7, MYH8, MYH4, MYLK2, MYH2, MYL11, MYL1, MYH3
GOBP_ACTIN_NUCLEATION	0.442017	1	0.0764767	0.19312	1.01483	55	BRK1, CORO1B, TRIM27, WASHC3, WASF3, ARPC5L, ARF1, LMOD2, GMFG, CORO1A, RNH1, ARPC5, WASF2, DNAI3, ACTR2, IQGAP2, ARPC1A, CARMIL2, ARPC2, ARFIP1, ACTR3, NCKAP1, ARPIN, GSN, ABI2, CARMIL3, ARPC3
GOBP_ACTIN_POLYMERIZATION_DEPENDENT_CELL_MOTILITY	0.167857	1	0.142057	0.523497	1.38089	7	ARPC2, ACTR3, ARPC3, EPS8, JMY, ENAH, NCKAP1L
GOBP_ACTIN_POLYMERIZATION_OR_DEPOLYMERIZATION	0.316568	1	0.0875697	0.159603	1.07999	189	TMSB4X, TMSB15B, BRK1, PYCARD, CAPZA3, PIK3R2, MLST8, ANG, MTPN, TWF1, WASHC3, WASL, NCK2, KANK3, WASF3, SH3BP1, TMOD1, COTL1, ARPC5L, ESAM, JAK2, RHOA, HCK, LMOD2, BAG4, CORO1A, ARHGAP18, PFN1, ABITRAM, CFL1, MICAL1, RICTOR, ARPC5, CRACD, DLG1, DMTN, PLEKHH2, WIPF1, CFL2, KANK4, CSF3, VASP, CYRIB, RAC1, RASA1, MYADM, FAM107A, CARMIL2, TMSB10, CYFIP2, TENM1, CTTN, CAPZB, ARPC2, WDR1, ADD2, GRB2, …
GOBP_ACTION_POTENTIAL	0.969613	1	0.0621124	-0.09959	-0.692014	139	CAV3, GNA15, SNTA1, RANGRF, KCNH7, KCNE4, KCNE1, KCNJ8, KCNH6, CAV1, GPR88, GBA1, GJD2, KCNMB4, ATP1A1, CLCN1, CNTNAP1, SLC4A3, GJA5, CHRNA1, GPR35, KCNJ5, MIR208A, GNA11, SCN10A, GPD1L, NPR2, SCN2B, CHRNB2, GJC1, CACNB3, KCNB1, CACNB2, DRD1, KCNA2, P2RX1, DSC2, KCND3, SCN1A, KCNJ2, HCN3
GOBP_ACTIVATED_T_CELL_PROLIFERATION	0.380247	1	0.10714	-0.196909	-1.06146	49	IL2, IL12B, LRRC32, CLC, RIPK3, TNFSF9, FOXP3, IGF2, IDO1, HHLA2, TMIGD2, ARG1, IL23A
GOBP_ACTIVATION_INDUCED_CELL_DEATH_OF_T_CELLS	0.259392	1	0.111011	0.402893	1.18647	9	FADD, AKT1, RPS6, GPAM, TSC22D3
GOBP_ACTIVATION_OF_ADENYLATE_CYCLASE_ACTIVITY	0.0851064	1	0.237794	-0.328849	-1.43887	25	ADORA2B, ADORA3, CALCA, ADCYAP1, VIPR2, CRHR1, GIPR, ADRB2, P2RY11
GOBP_ACTIVATION_OF_CYSTEINE_TYPE_ENDOPEPTIDASE_ACTIVITY	0.523397	1	0.0694481	0.2492	0.94065	18	FADD, PYCARD, NLRC4, RIPK2, APAF1
GOBP_ACTIVATION_OF_CYSTEINE_TYPE_ENDOPEPTIDASE_ACTIVITY_INVOLVED_IN_APOPTOTIC_PROCESS	0.281967	1	0.100279	0.19832	1.11716	76	PYCARD, ATP2A3, BBC3, FASLG, DAP, NLRC4, F3, KHDC1L, S100A9, BEX3, JAK2, APAF1, PPARG, BOK, MIR15A, LAPTM5, BID, RACK1, ACER2, BCL2L13, ST20, PDCD2, NKX3-1, NOD1, CASP10, CTSH, S100A8, F2R, MTCH1, ANP32B, CASP2, SNCA, CRADD, TNFSF15, KHDC1, CASP8, HSPE1, TNF, IFT57
GOBP_ACTIVATION_OF_CYSTEINE_TYPE_ENDOPEPTIDASE_ACTIVITY_INVOLVED_IN_APOPTOTIC_PROCESS_BY_CYTOCHROME_C	0.467857	1	0.0766747	0.368886	0.973055	7	APAF1, BOK, BAX, CASP9, CYCS, DIABLO
GOBP_ACTIVATION_OF_GTPASE_ACTIVITY	0.724522	1	0.0499914	0.139115	0.847561	114	TBC1D3, AGAP5, TBC1D3E, EPHA2, AGAP6, TAX1BP3, ECT2, TBC1D3H, AGAP11, CRK, TBC1D13, RHOG, SGSM3, TBC1D8B, ARHGAP24, ARHGEF16, AGAP9, TBC1D22B, ARHGAP29, ARHGAP45, TBC1D15, CRKL, RALGAPB, TBC1D3C, TBC1D8, ABR, TBC1D3G, GMIP, TBC1D22A, FOXJ1, RALGAPA2, TBC1D10C, SIPA1, TBC1D14, TBC1D26, ARHGEF10, MTSS2, AGAP2, ARHGAP42, AGAP1, RALGAPA1, TBC1D5, CORO1C, BCR, GPR65, TBC1D21, CCL21, TBC1D30, RASGRF1
GOBP_ACTIVATION_OF_IMMUNE_RESPONSE	0.34413	1	0.0780892	0.135992	1.05427	486	IGLC7, ICOSLG, FCN2, CD3G, PYCARD, USP17L2, IGKC, FPR3, TRAT1, PLSCR1, C4BPB, CGAS, IGLC3, TOMM70, IGHG1, IGHA2, HLA-DQB1, C1QBP, HRAS, CASP6, TICAM2, HSPA1B, FCN3, KLRC3, ACOD1, NFKBIA, PTPRJ, CD19, CLU, NLRC4, SPPL3, SMPDL3B, CD47, HSPA1A, FCER1G, LRRC14, GPS2, BLK, STAP1, BTNL2, NR1H4, GBP1, SRC, ZC3H12A, LTF, KLRC4, CYBA, AIM2, TRIM15, IGHG3, C4BPA, IRF7, COLEC11, PELI1, MAPKAPK2, CLEC7A, CD1…
GOBP_ACTIVATION_OF_INNATE_IMMUNE_RESPONSE	0.109687	1	0.158514	0.174628	1.23174	232	FCN2, PYCARD, USP17L2, CGAS, TOMM70, C1QBP, CASP6, TICAM2, HSPA1B, FCN3, KLRC3, ACOD1, NFKBIA, NLRC4, SMPDL3B, HSPA1A, LRRC14, GPS2, NR1H4, SRC, LTF, KLRC4, CYBA, AIM2, TRIM15, IRF7, COLEC11, PELI1, MAPKAPK2, CLEC7A, RIPK2, FLOT2, LYN, HCK, RNF125, PUM1, IRAK2, NONO, ERBIN, CD14, OTULIN, HSP90AA1, NINJ1, TIFA, COLEC12, CLEC4E, TLR6, OASL, NFKBIZ, SCIMP, OAS1, ESR1, OAS3, LY96, RAB11FIP2, XRCC5, U…
GOBP_ACTIVATION_OF_JANUS_KINASE_ACTIVITY	0.456172	1	0.0780892	0.280799	0.977154	15	CCL5, SOCS1, GHR, JAK2, IL23R, PIBF1
GOBP_ACTIVATION_OF_MEIOSIS	0.737668	1	0.0652353	-0.288401	-0.763682	6	MSX2, NPR2, MSX1, MEIOSIN, STRA8, PLCB1
GOBP_ACTIVATION_OF_NF_KAPPAB_INDUCING_KINASE_ACTIVITY	0.847059	1	0.0609039	-0.184705	-0.714705	18	TRAF4, TRAF2, COPS8, TIRAP, CHI3L1, CARD14
GOBP_ACTIVATION_OF_PHOSPHOLIPASE_C_ACTIVITY	0.652278	1	0.0747385	-0.183253	-0.844291	30	LPAR2, PTH, GNA15, TXK
GOBP_ACTIVATION_OF_PHOSPHOLIPASE_D_ACTIVITY	0.491007	1	0.0745501	0.389279	0.965413	6	CCL5, ARF4, GNA13
GOBP_ACTIVATION_OF_PROTEIN_KINASE_ACTIVITY	0.686614	1	0.0519512	0.143205	0.8642	107	CCL5, ITGB3, SOCS1, ZFP91, BORA, ADCY8, ANG, TGFB2, GHR, INS, PARK7, SRC, ECT2, JAK2, STK11, UCN, PRRC1, CARD10, IL23R, PDGFB, TOM1L1, AXIN1, PIBF1, DLG1, TLR6, IGF1, TNFRSF10A, PHB2, PHB1, TRAF6, INSR, LEP, MARK2, CAB39L, PDPK1, AGT, TLR3
GOBP_ACTIVATION_OF_PROTEIN_KINASE_B_ACTIVITY	0.961149	1	0.0397596	0.126419	0.556423	29	ANG, INS, PARK7, SRC, PDGFB, IGF1, INSR, PDPK1, FGF1, ADRA2A, PPIA, NRG1, TXN, GAS6, ADRA2B, NTRK3
GOBP_ACTIVATION_OF_PROTEIN_KINASE_C_ACTIVITY	0.532847	1	0.0711327	0.398632	0.929846	5	PHB2, PHB1, LEP, ABL1
GOBP_ACTIVATION_OF_STORE_OPERATED_CALCIUM_CHANNEL_ACTIVITY	0.961679	1	0.0432769	0.226519	0.528378	5	STIMATE, CRACR2A, STIM2, STIM1
GOBP_ACTIVATION_OF_TRANSMEMBRANE_RECEPTOR_PROTEIN_TYROSINE_KINASE_ACTIVITY	0.18552	1	0.153159	-0.45792	-1.28493	7	ADRB2, CHRNA3, PDGFC
GOBP_ACTIVIN_RECEPTOR_SIGNALING_PATHWAY	0.956522	1	0.0564118	-0.111787	-0.589629	45	CER1, GDF6, FST, CITED2, DACT1, CSNK2B, CFC1, ZC3H3, SHH, FGF10, SKI, GDF7, ACVR1, HJV, SMAD3, SMAD7, MEN1, INHBA, BMP10
GOBP_ACTOMYOSIN_CONTRACTILE_RING_ORGANIZATION	0.837104	1	0.0596037	-0.24952	-0.700157	7	RTKN, VPS4A
GOBP_ACTOMYOSIN_STRUCTURE_ORGANIZATION	1	1	0.0661326	-0.0564397	-0.419704	200	CAV3, TNNT1, TMOD4, CASQ1, ARHGEF5, CORO2B, F11R, EPHA1, KRT19, PROX1, ANKRD23, PPM1E, RGCC, NKX2-5, TNFAIP1, PDGFRA, MYH7, SFRP1, TCAP, STMN1, ACTA1, RTKN, MYL2, VPS4A, EPB41L1, CGNL1, PTGER4, DLC1, FHDC1, PFN2, KCTD13, LIMCH1, TSC1, MYOM2, TMEFF2, ARHGEF10L, PIK3R1, LMOD1, TTC8, S100A10, SERPINF2, EPB41L4A, ASAP3, ALKBH4, EPB41L4B, PGM5, PHLDB2, LMOD3, KRT8, ADPRHL1, PDGFRB, PPM1F, ITGB1BP1, CS…
GOBP_ACUTE_INFLAMMATORY_RESPONSE	0.658654	1	0.0546808	0.144702	0.880723	113	SAA1, SELENOS, HLA-E, PLSCR1, AHSG, IGHG1, IL6, ADAM8, IL20RB, INS, PARK7, F3, ORM1, SERPINA1, F12, FCGR1A, ITIH4, TACR1, OSMR, NPY, PTGS2, CEBPB, OGG1, EIF2AK1, F2
GOBP_ACUTE_INFLAMMATORY_RESPONSE_TO_ANTIGENIC_STIMULUS	0.224832	1	0.116234	0.285072	1.20882	26	SELENOS, HLA-E, IGHG1, IL20RB, PARK7, FCGR1A, NPY
GOBP_ACUTE_PHASE_RESPONSE	0.710884	1	0.0538979	0.166684	0.842698	48	SAA1, PLSCR1, AHSG, IL6, INS, ORM1, SERPINA1, ITIH4, PTGS2, CEBPB, F2, TRPV1
GOBP_ACYLGLYCEROL_HOMEOSTASIS	0.979487	1	0.0394367	0.113173	0.545474	41	ANGPTL8, APOC2, APOA4, NR1H4, APOC4, MED13, ACSM2A, MIR33A, APOA1, ANGPTL3, MTLN, SCARB1, XBP1, MLXIPL
GOBP_ACYLGLYCEROL_TRANSPORT	0.700913	1	0.0686326	-0.275506	-0.805028	8	LPCAT3, CETP, PRAP1, DENND5B
GOBP_ADAPTATION_OF_SIGNALING_PATHWAY	0.967185	1	0.0404935	0.12828	0.533846	25	GTF2H2, ADRB3, GRK3, GRM5, APLN, APELA, RDH11, UBQLN2, HTR2B, APLNR, ARRB1, ARRB2, HTR1B
GOBP_ADAPTIVE_IMMUNE_RESPONSE	0.855844	1	0.0328701	0.107209	0.860888	667	B2M, IGLC7, TRAV8-1, TRAV2, IFNA21, TRDV1, TRAV1-2, HLA-C, IGKV1-8, TRBV7-1, FADD, HLA-DRB5, JUNB, IL9, TRBV30, TRAV12-2, TRBV10-1, IGKV2-30, ICOSLG, TRBV10-3, CD3G, PYCARD, HLA-B, IL17A, IGKC, HLA-E, IGKV2-24, TRAT1, C4BPB, TRGV3, TRAV13-2, IGKV3-20, IGKV2D-24, LILRA6, AKIRIN2, IGLC3, TRBV6-7, IGLV2-23, XCL1, TRBV24-1, IGLV2-18, TRAV40, IGHG1, IGHA2, IFNW1, IFNK, HLA-DQB1, C1QBP, HRAS, IL6, IGKV…
GOBP_ADAPTIVE_IMMUNE_RESPONSE_BASED_ON_SOMATIC_RECOMBINATION_OF_IMMUNE_RECEPTORS_BUILT_FROM_IMMUNOGLOBULIN_SUPERFAMILY_DOMAINS	0.898601	1	0.0776799	-0.103533	-0.827319	304	IL4, IL12A, ULBP2, IL2, HLA-G, IFNB1, C17orf99, IL12B, CLEC6A, CCR2, AICDA, HLA-DOB, NLRP3, EXOSC6, PSG9, RNF168, CLC, RIPK3, FUT7, TREM2, HLA-DQB2, MASP2, TLR8, EMP2, FOXP3, BCL10, CD27, TRAF2, RSAD2, C8G, HLA-DMB, CD1C, MBL2, EXO1, CFI, LOXL3, IL1B, C1QA, PARP3, IL18R1, UNC93B1, C2, C1RL, C4B, ULBP3, CR2, ARG1, ZBTB1, FZD5, IL23A, LILRB1, CD40LG, LEF1, IL4I1, FCGR2B, NFKBID, PRKCQ, HSPD1, IL18B…
GOBP_ADAPTIVE_THERMOGENESIS	0.997033	1	0.0642141	-0.0729559	-0.516544	161	IL4, TRPV2, CCR2, PWWP2B, FABP4, THRA, DHRS7B, FABP5, CAV1, ADCYAP1, ALDH1A1, BSCL2, GPR3, ACOT11, ADRB2, IL18R1, ZNF423, PCTP, ACOT13, MC4R, PER2, GHRL, PEMT, PRKAB1, SCTR, PLCL2, FFAR4, PTH2R, CIDEA, PDGFC, ABHD6, NR1D1, HSF1, SLC25A4, TFE3, MAP2K6
GOBP_ADENINE_TRANSPORT	0.975771	1	0.0512184	-0.216256	-0.532433	5	SLC43A3, SLC25A4
GOBP_ADENOHYPOPHYSIS_DEVELOPMENT	0.352313	1	0.0919686	0.304349	1.08486	16	PITX2, LHX3, POU1F1, GATA2, HES1, WNT4, SLC6A3
GOBP_ADENOSINE_METABOLIC_PROCESS	0.927667	1	0.0445071	0.197258	0.606184	10	PTGDR, NT5C1A, NT5E
GOBP_ADENOSINE_TO_INOSINE_EDITING	0.794643	1	0.0510114	0.263244	0.694391	7	ADAR, ADARB1, ADARB2, METTL3, ADAD2, ADAT2, ADAD1
GOBP_ADENYLATE_CYCLASE_ACTIVATING_ADRENERGIC_RECEPTOR_SIGNALING_PATHWAY	0.921182	1	0.0590955	-0.140792	-0.620591	26	ADRA1B, ADRA2C, CHGA, ADRB2, ADRA1D, DRD1, DRD3, RAPGEF2
GOBP_ADENYLATE_CYCLASE_ACTIVATING_ADRENERGIC_RECEPTOR_SIGNALING_PATHWAY_INVOLVED_IN_HEART_PROCESS	0.984018	1	0.0524828	-0.186296	-0.544357	8	CHGA
GOBP_ADENYLATE_CYCLASE_ACTIVATING_DOPAMINE_RECEPTOR_SIGNALING_PATHWAY	0.875887	1	0.0462303	0.232871	0.655333	8	GNAS, GNB1
GOBP_ADENYLATE_CYCLASE_ACTIVATING_G_PROTEIN_COUPLED_RECEPTOR_SIGNALING_PATHWAY	0.411602	1	0.10925	-0.149024	-1.03654	138	RAMP1, CXCL10, PTH, ADORA2B, ADRA1B, GCG, PTGER1, GALR2, ADRA2C, ADGRD2, PTGIR, GPHB5, CALCA, GPR157, CHGA, ADM2, ADCYAP1, ADGRE2, GIP, CRHR1, GIPR, RAPGEF4, ADRB2, MC5R, ADGRG4, MC4R, ADCY6, IAPP, ADGRG2, GPR62, PTGER4, ADGRG7, CALCR, GPR78, GALR1
GOBP_ADENYLATE_CYCLASE_INHIBITING_DOPAMINE_RECEPTOR_SIGNALING_PATHWAY	0.156475	1	0.148262	0.547877	1.35874	6	DRD4, FLNA
GOBP_ADENYLATE_CYCLASE_INHIBITING_G_PROTEIN_COUPLED_ACETYLCHOLINE_RECEPTOR_SIGNALING_PATHWAY	0.575342	1	0.0787114	-0.304703	-0.890341	8	CHRM5, HRH3
GOBP_ADENYLATE_CYCLASE_INHIBITING_G_PROTEIN_COUPLED_GLUTAMATE_RECEPTOR_SIGNALING_PATHWAY	0.365688	1	0.103958	-0.345008	-1.06798	9	GRM3, GRM6, GRM1, GRM4, GRM7
GOBP_ADENYLATE_CYCLASE_INHIBITING_G_PROTEIN_COUPLED_RECEPTOR_SIGNALING_PATHWAY	0.581848	1	0.0610364	0.162662	0.926634	79	ITGB3, OXER1, DRD4, P2RY12, FLNA, CHRM4, EDNRA, EDN1, NPY2R, GNAZ, HTR1F, HRH4, MARCO, PALM, P2RY1, RGS1, PSAP, GRM5, MCHR1, HTR1A, FPR2, GPR37L1
GOBP_ADENYLATE_CYCLASE_INHIBITING_SEROTONIN_RECEPTOR_SIGNALING_PATHWAY	0.35	1	0.0925529	0.419727	1.10716	7	DRD4, HTR1F, HTR1A, HTR5A, HTR1B
GOBP_ADENYLATE_CYCLASE_MODULATING_G_PROTEIN_COUPLED_RECEPTOR_SIGNALING_PATHWAY	0.896667	1	0.0753094	-0.105014	-0.796795	232	RAMP1, CXCL10, PTH, GNAT2, GNA15, ADORA2B, PTGDR2, CHRM5, GNAT1, ADRA1B, GCG, PTGER1, HRH3, GALR2, ADRA2C, ADGRD2, GRM3, PTGIR, GPHB5, CALCA, FFAR3, GPR157, CHGA, GPR171, ADM2, ADCYAP1, GPR176, ADGRE2, VIPR2, GIP, CCR3, CRHR1, GIPR, CASR, RAPGEF4, ADRB2, GRM6, MC5R, ADGRG4, MC4R, ADCY6, IAPP, ADGRG2, GRM1, GPR62, PTGER4, ADGRG7, CALCR, SCTR, GPR78, GALR1, PTH2R, GNA11
GOBP_ADHERENS_JUNCTION_ASSEMBLY	0.248201	1	0.114267	0.359456	1.20352	13	VCL, JAM3, ZNF703, ACTB, PAK2, PIP5K1C, RAMP2, CTNNB1, FER, DLG5, HIPK1
GOBP_ADHERENS_JUNCTION_MAINTENANCE	0.405357	1	0.0843144	0.399598	1.05407	7	MTSS1, CAMSAP3, INAVA, KIFC3, FERMT2
GOBP_ADHERENS_JUNCTION_ORGANIZATION	0.411074	1	0.0802023	0.195663	1.03386	57	VCL, SRC, CDH26, MTSS1, CAMSAP3, JAM3, CDH9, ZNF703, CDH17, ACTB, DSP, INAVA, PAK2, KIFC3, PIP5K1C, CSK, CDH2, ADD1, RAMP2, ADAM10, RDX, CDH24, CDH7, FERMT2, CDC42, CDH10, CTNNB1, CDH1, CDH4, CDH13, CDH19, FER, CDH3, DLG5, BMP6, HIPK1, PLEC, VEGFA, PLEKHA7, CDH5, CDH12, CDH8, TBCD, TJP1, EPHA4, SMAD7, CDH11, NUMB, EFNB2, CDHR3, CDH20, PTPN23, CDH22, CDH15
GOBP_ADHESION_OF_SYMBIONT_TO_HOST	0.989324	1	0.0408229	0.12896	0.45968	16	LTF, CD81, LRRC15, SCARB1, INHBB, CD209, HSP90AB1
GOBP_ADHESION_OF_SYMBIONT_TO_HOST_CELL	0.869757	1	0.0566484	-0.197526	-0.681279	12	ICAM1, NECTIN2, CLEC4M, ACE2, DPP4, SFTPD, GAS6, HSP90AB1, CD209, INHBB, LRRC15, CD81
GOBP_ADIPONECTIN_ACTIVATED_SIGNALING_PATHWAY	0.9875	1	0.0410713	0.186139	0.491001	7	SLC27A1, ADIPOR2, APPL1
GOBP_ADIPOSE_TISSUE_DEVELOPMENT	0.78392	1	0.0678338	-0.146782	-0.794867	52	DHRS7B, SOX8, POU4F2, CASR, UBB, GHRL, LRP5, PLAAT3, PAXIP1, SLC25A25, SELENOM, CSF1, ARID5B, VPS13B, ATF2, ZNF516, SORL1, RASAL2, UMODL1, BBS4, SIRT1, SPTLC2, EBF2, CDK4, TRPM4
GOBP_ADP_BIOSYNTHETIC_PROCESS	0.361233	1	0.103197	-0.439121	-1.08114	5	AK1, AK2
GOBP_ADP_METABOLIC_PROCESS	0.906822	1	0.0417397	0.125011	0.727834	92	ARL2, MLST8, SIRT6, CBFA2T3, ACTN3, INS, TPI1, HK3, SLC2A6, ENO1, PKM, PGK1, GAPDH, HTR2A, GIT1, SLC4A4, ALDOA, PGK2, EIF6, HIF1A, IGF1, APP, BPGM, OGT, NT5E, ZBTB7A, IER3, INSR, AK5, FOXK1
GOBP_ADP_TRANSPORT	0.359571	1	0.0911073	0.33862	1.07461	11	SLC25A31, SLC17A9, SLC25A17, SLC25A5
GOBP_ADRENAL_GLAND_DEVELOPMENT	0.700483	1	0.0714786	-0.182818	-0.829554	28	CITED2, PDGFRA, NR0B1, CRH, CRHR1, WT1, ASCL1, NF1, ARID5B, STRA6, SMAD3, TSPO, INSM1
GOBP_ADRENERGIC_RECEPTOR_SIGNALING_PATHWAY	0.941315	1	0.0558265	-0.127241	-0.597273	32	ADRA1B, ADRA2C, CHGA, ADRB2, ADRA1D, MIR30E, DRD1, DRD3, RAPGEF2, LMBRD2, GSK3A, DRD5, DRD2, PDE4D, ATP2B4, MIR1-1, PDE4B, CRTC3, ADCY9, ADRA2B, AKAP13, ADRA1A, ADRA2A, GNAI2, RGS2, GPR101, ADRB1, KCNQ1, ADRB3, ZDHHC21, PLN, ARRDC3
GOBP_ADULT_BEHAVIOR	0.941504	1	0.0639272	-0.103787	-0.727486	143	SLC1A1, CDK5, PPT1, FOXA2, NTF4, GHSR, BBS1, ATP6V1B1, SNCG, LGI4, SEPTIN5, HTRA2, GIP, CXCL12, ADAM2, GDNF, CRHR1, KLHL1, CNP, ABAT, SLITRK6, SHANK3, GHRL, EFNB3, CHRNA3, CTNS, GRIN2D, CNTN2, NCSTN, SPTBN2, TSC1, CHRNB1, SLITRK1, UCHL1, HOXB8, CHRNB2, PBX3
GOBP_ADULT_FEEDING_BEHAVIOR	0.222423	1	0.122108	0.402633	1.23731	10	CARTPT, ASIP, DMBX1, NPY, AGRP, LEP
GOBP_ADULT_HEART_DEVELOPMENT	0.780269	1	0.0625237	-0.216889	-0.764966	13	NKX2-5, MYH7, TCAP
GOBP_ADULT_LOCOMOTORY_BEHAVIOR	0.984694	1	0.0576091	-0.0857467	-0.530375	81	PPT1, FOXA2, NTF4, SNCG, LGI4, HTRA2, GIP, CXCL12, GDNF, KLHL1, CNP, SLITRK6, EFNB3, CTNS, GRIN2D, CNTN2, TSC1, UCHL1, HOXB8, PBX3
GOBP_AEROBIC_RESPIRATION	0.103448	1	0.168238	0.189674	1.27021	179	MTCO2P12, NDUFA1, NDUFA7, CHCHD10, NDUFS6, ARL2, SUCLG1, SHMT2, COX8A, MRPS36, MDH1B, COX6A2, ATP5PF, ATP5F1C, COA6, SDHD, COX4I1, PPIF, MTFR1, MIR210, DGUOK, NDUFC1, NDUFA4, CBFA2T3, ACTN3, PARK7, NDUFC2, ATP5F1B, COX7A2, C2orf69, NDUFB2, NDUFB8, NDUFA6, RHOA, ATP5PD, UQCRQ, UCN, PDHA2, NDUFB10, AFG1L, NDUFS3, SLC25A14, IDH3A, IDH1, COX6B1, MDH2, COX5B, NDUFS5, BID, HIF1A, OXA1L, ATPSCKMT, TRPV4…
GOBP_AGGREPHAGY	0.815145	1	0.0601186	-0.219979	-0.704586	10	BAG3, WDR81, ATG5, HSPB8, UBQLN1, WDFY3, SQSTM1, HTT, ACBD5, MAP1LC3C
GOBP_AGGRESOME_ASSEMBLY	0.724215	1	0.0661326	-0.294176	-0.778974	6	BAG3, UBD
GOBP_AGGRESSIVE_BEHAVIOR	0.914894	1	0.0442407	0.216734	0.60992	8	TACR1, OXT, AVPR1A, AVP, NR2E1
GOBP_AGING	1	1	0.031998	0.0704252	0.467439	165	CCN2, MPO, EDNRA, SOD2, CDKN2B, EDN1, CLDN1, FOXO4, PITX3, NPY, COMP, RETN, PTGS2, SERPINF1, APAF1, P2RY1, AMFR, OGG1, TH, KRTAP4-9, HTR2A, ADRB3, GJB2, DAG1, TACR3, GFRA1, KRT33B, SLC6A3, KCNE2, EPO, GNA13, AVPR1A, IGFBP5, KMO, APEX1, MMP2, TFRC, SLC32A1, DDC, GRB2, VCAM1, INHBB, AGT, KRTAP4-3, ACE, GPX1, UCP2, GPX4, CASP2, CANX, PAX2, CRYAB, DNMT3A, GLRX2, UCP3, MBD3, BECN1, TIMP1, KRTAP4-5, AM…
GOBP_ALANINE_TRANSPORT	0.544014	1	0.0683111	0.243944	0.925497	19	SLC7A10, SLC36A3, SLC36A2, SLC38A3, SFXN1, SLC38A1, SLC1A4, SLC36A1, SLC3A2, SLC7A5, SLC6A14, SLC38A4, SLC6A6, SLC6A17, SLC38A5, SLC38A7, SLC7A8, SLC38A2, SLC36A4
GOBP_ALCOHOL_BIOSYNTHETIC_PROCESS	0.99375	1	0.0345664	0.0927613	0.591991	139	EBP, GCH1, PLPP6, MIR185, CYP27B1, INSIG2, MIR182, PTH1R, SPR, PARK7, G6PD, SEC14L2, IPPK, MIR30C1, CLCN2, P2RY1, NTSR1, ARV1, DAB2, SPHK2, PCBD1, CACNA1H, INSIG1, PGP, WNT4, SPTSSA, DHCR24, CYP11B2, SPTLC3, HRH1, ACER2, ITPKA, LSS
GOBP_ALCOHOL_CATABOLIC_PROCESS	0.973199	1	0.0387962	0.108333	0.567779	53	SULT2A1, CYP39A1, SULT1A1, TPI1, BPNT1, GK2, NTSR1, GPD2, NUDT3, SULT1A2, OCRL, SCARF1, INPP5J, SCARB1
GOBP_ALCOHOL_METABOLIC_PROCESS	0.985455	1	0.0749279	-0.0947936	-0.771901	364	IL4, SHPK, RDH14, PTH, GDPD3, MOXD2P, HSD17B7, LPCAT3, SOD1, DGAT1, MOGAT2, SLC34A1, ADH1A, SOAT2, GALK1, ACP3, HSD17B6, STARD4, GALR2, INPP1, LDLR, ASAH2, AKR1A1, CYP11A1, ALDH1B1, ADH7, ERLIN1, PTS, APOF, ACAA2, CBR4, GBA1, HMGCS1, SCNN1B, NUDT11, GDE1, ABCG4, MOGAT1, APOC1, ALDH1A1, DPAGT1, SGPP2, AKR7A2, CYP11B1, ACER1, COQ2, CYP3A7, TSKU, SPHK1, SPTSSB, STAR, DHRS3, MIR96, RPE65, ALDH1A2, DH…
GOBP_ALDEHYDE_BIOSYNTHETIC_PROCESS	0.158363	1	0.146416	0.37084	1.32187	16	TPI1, CLCN2, TKT, DAB2, CACNA1H, WNT4, CYP11B2
GOBP_ALDEHYDE_CATABOLIC_PROCESS	0.690531	1	0.0699459	-0.232044	-0.842016	14	AKR1A1, GATD1, PDXP, AGXT, ADH5, ALDH3B1
GOBP_ALDITOL_BIOSYNTHETIC_PROCESS	0.479927	1	0.0764767	0.419656	0.978886	5	PGP, LEP, PCK1, PCK2
GOBP_ALDITOL_CATABOLIC_PROCESS	0.4	1	0.0850427	0.403666	1.0648	7	TPI1, GK2, GPD2, GK
GOBP_ALDITOL_METABOLIC_PROCESS	0.542654	1	0.0838361	-0.223005	-0.937622	22	SHPK, MOGAT2, GALK1, MOGAT1, COQ2, SORD
GOBP_ALDITOL_PHOSPHATE_METABOLIC_PROCESS	0.830601	1	0.0498907	0.214855	0.702053	12	GK2, GPD2, GPAM, GPAT2, GPAT3, GK
GOBP_ALKALOID_METABOLIC_PROCESS	0.478723	1	0.0751182	0.347231	0.977157	8	TH, BCHE, CYP2D6, DDC, CYP3A5
GOBP_ALLANTOIN_METABOLIC_PROCESS	0.869074	1	0.0577309	-0.21633	-0.669653	9	ALLC, XDH, GDA, URAD, ADA, NT5C2
GOBP_ALPHA_AMINO_ACID_CATABOLIC_PROCESS	0.537313	1	0.0870516	-0.152119	-0.968394	91	ADHFE1, ARHGAP11B, DDO, DAO, ALDH6A1, GCSH, OTC, HMGCL, SDS, HSD17B10, CSAD, CBS, CRYM, PRODH2, IDO1, GPT2, GLS2, ACADSB, ARG1, IL4I1, DDAH1, ACAD8, KYAT3, ACMSD, TDO2, MCCC2, GOT2, AGXT, IVD, GSTZ1, IDO2, MTRR, GAD2, GOT1, FAH
GOBP_ALPHA_AMINO_ACID_METABOLIC_PROCESS	0.446203	1	0.112843	-0.137527	-1.0226	204	MRI1, ADHFE1, PYCR1, TTC36, GCLM, FTCD, ARHGAP11B, GOT1L1, DDO, UROC1, DHFR2, DAO, AMDHD1, ALDH6A1, GCSH, OTC, HMGCL, SDS, HSD17B10, GLYATL1, CSAD, CBS, DPEP1, CRYM, NIT2, SERINC5, ASS1, PRODH2, IDO1, MTHFR, GPT2, GGT1, GLS2, BCAT1, ACADSB, HAL, ARG1, GCDH, IL4I1, DDAH1, SLC25A12, BHMT2, MPST, ASPG, SLC39A8, ACAD8, KYAT3, OCA2, PFAS, ACMSD
GOBP_ALPHA_BETA_T_CELL_ACTIVATION	0.693353	1	0.0495902	0.134021	0.889466	173	SOCS1, JUNB, CD3G, HLA-E, XCL1, ZFPM1, IL6, CD83, ADORA2A, ARG2, CD80, PRR7, ARMC5, INS, EBI3, ZC3H12A, HFE, RARA, SASH3, CDH26, STAT6, RORC, CD160, JAK2, RHOA, RIPK2, HLA-A, HLA-DRB1, RUNX3, IL23R, AGER, IL2RG, KLHL25, MAPK8IP1, BCL2, CD81, SH3RF1, RC3H1, TYK2
GOBP_ALPHA_BETA_T_CELL_DIFFERENTIATION	0.984127	1	0.0357691	0.0997386	0.613943	118	SOCS1, JUNB, ZFPM1, IL6, CD83, CD80, PRR7, ARMC5, ZC3H12A, RARA, SASH3, STAT6, RORC, RHOA, RIPK2, HLA-DRB1, RUNX3, IL23R, IL2RG, KLHL25, BCL2, SH3RF1, RC3H1, IL4R, NFKBIZ, IL12RB1, SPN
GOBP_ALPHA_BETA_T_CELL_PROLIFERATION	0.539116	1	0.0670513	0.186797	0.940363	47	HLA-E, XCL1, ARG2, EBI3, JAK2, RIPK2, HLA-A, MAPK8IP1, CD81, SH3RF1, TYK2, DOCK2, ITCH, CBLB, PTPN22, LGALS9, CD28, CD55, CLEC4G, CD3E, SYK, TWSG1
GOBP_ALPHA_KETOGLUTARATE_TRANSPORT	0.429856	1	0.0815265	0.413213	1.02477	6	SLC25A21, SLC25A11, SLC22A6, SLC13A5, SLC13A3
GOBP_ALPHA_LINOLENIC_ACID_METABOLIC_PROCESS	0.882459	1	0.0467883	0.212673	0.653556	10	ACOT8, ELOVL3, SCP2, ELOVL5
GOBP_ALTERNATIVE_MRNA_SPLICING_VIA_SPLICEOSOME	0.694444	1	0.0531298	0.153656	0.85656	71	NCBP2, TIA1, KHDRBS1, HNRNPU, HNRNPL, PTBP1, CELF6, RBFOX3, KHDRBS3, SMU1, RBM38, RBMX, RBM25, SAP18, RBM7, HNRNPA0, SFPQ, ZBTB7A, RSRC1, RBM17, SRSF12, STRAP, CELF2, RNPS1, DHX9, FMR1, SFSWAP, HNRNPA1, PUF60, DDX17, FXR1, CELF3, DDX5, THRAP3
GOBP_AMACRINE_CELL_DIFFERENTIATION	0.96468	1	0.0518458	-0.16065	-0.554091	12	POU4F2, DLX2, BARHL2, DLX1, NEUROD4, NEUROD1, GDF11, FOXN4, TGIF2, RORB, HES1, PTF1A
GOBP_AMEBOIDAL_TYPE_CELL_MIGRATION	0.663978	1	0.0462303	0.119323	0.9229	478	TMSB4X, ITGB3, SVBP, ILK, GFUS, P2RY12, MIR130A, SPARC, TBXA2R, JUN, VEGFC, C1QBP, EDNRA, MIR494, MIR210, TGFB1, TGFB2, MYH9, PITX2, GIPC1, GBX2, CLEC14A, MIR200C, MIR150, CORO1B, EDN1, GDF2, MAP2K3, HAND2, MIR26A1, EPHA2, MIR200B, FUT1, ATP5F1B, WNT11, NODAL, SRC, ZC3H12A, ARHGDIB, MEOX2, SH3BP1, GRN, SYNJ2BP, MIR199A1, FGF18, S100A9, TACR1, MIR206, MIR149, MIR152, MIR133B, GATA2, AGTR2, ADAM9, …
GOBP_AMELOBLAST_DIFFERENTIATION	0.405286	1	0.0962406	-0.418	-1.02914	5	FST
GOBP_AMELOGENESIS	0.0829384	1	0.24134	-0.340627	-1.4695	24	KLK5, MSX2, DMP1, AMTN, MMP20, PERP, ITGB6, NECTIN1, TBX1, ATF2, KLK4, STIM1, CFTR, FAM20A
GOBP_AMIDE_BIOSYNTHETIC_PROCESS	0.18303	1	0.108394	0.13368	1.1089	914	CCL5, MIR365A, PKP3, NDUFA7, SLC25A15, JMJD4, ZAR1L, SARNP, SLC25A1, RIDA, CEBPA, ORMDL2, RPL36A, CHAC2, AURKAIP1, MTRES1, MRPL39, SHMT2, MIR130A, MIR185, RPL10L, NOA1, CHCHD1, ALKBH1, DNAJC3, BOLL, RPL3, PABPC1, C1QBP, MRPS9, ATF4, MRPL49, ANG, IL6, MTPN, GFM2, HARS2, MIR182, MRPL32, MRPL15, MRPS16, MIR28, ARG2, EEF2, MIR128-1, MIR210, NCBP2, DARS1, MRPL18, FURIN, MIR200C, MIR378A, QRSL1, MARS2,…
GOBP_AMIDE_CATABOLIC_PROCESS	0.0185733	1	0.352488	-0.395445	-1.62886	20	FTCD, NIT1, UROC1, AMDHD1, ALLC, PRODH2, HAL, XDH, TDO2
GOBP_AMIDE_METABOLIC_PROCESS	0.668632	1	0.0399219	0.111879	0.942762	1207	CCL5, MIR365A, PKP3, NDUFA7, SLC25A15, JMJD4, CPA3, NEU2, ZAR1L, SARNP, MBOAT4, SLC25A1, RIDA, CEBPA, ORMDL2, RPL36A, CHAC2, SUCLG1, AURKAIP1, MTRES1, MRPL39, SHMT2, MIR130A, MCCC1, SLC16A12, MIR185, TAT, RPL10L, NOA1, CHCHD1, ALKBH1, PLAAT5, MIR339, MLST8, DNAJC3, BOLL, RPL3, PABPC1, C1QBP, MRPS9, ACOT9, ATF4, MRPL49, ACOT12, ANG, IL6, MTPN, TAPBP, GFM2, HARS2, ST6GAL1, MIR182, MRPL32, MRPL15, M…
GOBP_AMIDE_TRANSPORT	1	1	0.0734381	-0.0676757	-0.553583	350	BAD, GAL, FOLR2, PIM3, NNAT, FOLR3, FFAR1, SLC15A5, RBM4, FAM3B, SLC1A1, GCG, FOXA2, HRH3, ZBED6, HTR2C, GHSR, SPINK1, FFAR3, PSMD9, CHGA, C1QTNF12, RAB11B, ADCYAP1, AQP11, SFRP1, GIP, CRH, CRHR1, GIPR, PRAF2, CASR, IL1B, RAPGEF4, FGA, HNF1B, ISL1, BAIAP3, DOC2B, SLC16A1, RASL10B, SLC5A6, ORAI1, ABAT, SLC3A1, MC4R, GPR119, TM7SF3, TAP1, TACR2, SLC25A12, GRM1, UQCC2, CLTRN, SLC19A1, PER2, GHRL, P2…
GOBP_AMINE_BIOSYNTHETIC_PROCESS	0.198319	1	0.125033	0.251946	1.21273	40	SAT2, GCH1, TGFB2, HAND2, SMOX, PARK7, SAT1, OAZ1, AZIN1, ODC1, AGMAT, TH, PAOX, SLC6A3, SULT1A2, AMD1, DDC, GATA3, NR4A2, PNMT, SNCA, GPR37, HDC
GOBP_AMINE_CATABOLIC_PROCESS	0.847059	1	0.0609039	-0.185496	-0.717767	18	MOXD2P, DHPS, MAOB, MOXD1, SULT1A3, ALDH7A1, MAOA
GOBP_AMINE_METABOLIC_PROCESS	0.372611	1	0.0826646	0.172809	1.05663	115	DRD4, SAT2, GCH1, SLC22A3, SULT1A1, TRH, EDNRA, MTPN, TGFB2, BHMT, INS, HAND2, SMOX, PARK7, SAT1, OAZ1, NR1H4, AZIN1, AOC2, NPY, ODC1, HNMT, SLC29A4, INMT, RNF180, COMT, AGMAT, TH, PAOX, TACR3, SIRT4, HTR1A, SLC6A3, SULT1A2, SNCB, KMO, PRKN, AMD1, HAAO, DDC, GATA3, HDAC6, NR4A2, VCAM1
GOBP_AMINE_TRANSPORT	0.910082	1	0.0645031	-0.113478	-0.742342	107	HRH3, SLC43A1, ADORA3, ADRA2C, GHSR, FFAR3, SNCG, CHGA, CHRNA6, CXCL12, CRH, GDNF, ABAT, ARG1, SYT8, TACR2, SLC6A1, CLTRN, PER2, CHRNA3, P2RX7, AQP8, SYT17, GABBR1, SLC22A2, CHRNB2, SV2A, RGS4, KCNB1, SLC38A2, TOR1A, DRD1, KCNA2, ADORA1, DRD3, SYT7, GRM7, SYT3
GOBP_AMINOACYL_TRNA_METABOLISM_INVOLVED_IN_TRANSLATIONAL_FIDELITY	0.0717489	1	0.252961	-0.418513	-1.47609	13	PRORSD1P, AARSD1, DTD2, VARS2, AARS1, LARS1, TARS2, IARS2, LARS2, VARS1
GOBP_AMINOGLYCAN_BIOSYNTHETIC_PROCESS	0.0211279	1	0.352488	-0.261367	-1.56285	74	CHST7, B3GALT6, B3GNT8, HS3ST3B1, CHSY1, DSEL, NDST4, CHST2, ST3GAL2, IL1B, NDST3, ST3GAL4, GLCE, XYLT2, CHST6, UGDH, HAS1, B4GALT7, PXYLP1, GALNT5, CHST3, UST, CHST9, ST3GAL6, EXT2, SMPD3, B4GALT4, CHST13, CHPF, HAS3, B3GNT4
GOBP_AMINOGLYCAN_CATABOLIC_PROCESS	0.867788	1	0.0607719	-0.145031	-0.693637	34	SPAM1, HYAL4, IDS, CHIA, HYAL2, CHI3L1, GNS, SGSH, PGLYRP2, FGF2, PGLYRP3, LYG2, HMMR
GOBP_AMINOGLYCAN_METABOLIC_PROCESS	0.120448	1	0.216543	-0.184303	-1.25006	126	CHST7, B3GALT6, B3GNT8, SPAM1, HYAL4, HS3ST3B1, SPOCK3, CHSY1, DSEL, IDS, NDST4, CHST2, ST3GAL2, IL1B, NDST3, ST3GAL4, GLCE, XYLT2, TNFAIP6, CHST6, UGDH, HAS1, CHIA, HYAL2, B4GALT7, PXYLP1, GALNT5, CHST3, UST, CHI3L1, CHST9, ST3GAL6, EXT2, GNS, EGFLAM, SMPD3, B4GALT4, CHST13, CHPF, HAS3, B3GNT4, BPNT2, DCN, SGSH, PGLYRP2, FGF2, PGLYRP3, LYG2, B4GAT1, BGN, HMMR, PDGFRB
GOBP_AMINOGLYCOSIDE_ANTIBIOTIC_METABOLIC_PROCESS	0.138085	1	0.17822	-0.419722	-1.34436	10	SLC34A1, AKR1A1, CBR4, AKR7A2
GOBP_AMINOPHOSPHOLIPID_TRANSLOCATION	0.548214	1	0.0686326	0.349094	0.920847	7	TMEM30A, ATP8A1, ATP11C, ATP8A2, ATP8B1, ATP11A, TMEM30B
GOBP_AMINOPHOSPHOLIPID_TRANSPORT	0.350626	1	0.0925529	0.365736	1.07705	9	TMEM30A, ATP8A1, ATP11B, ATP11C, SCARB2, ATP8A2
GOBP_AMINO_ACID_ACTIVATION	0.713799	1	0.0537873	0.171425	0.842867	44	HARS2, DARS1, QRSL1, MARS2, FARSB, NARS1, WARS2, WARS1, TARS1, FARS2, DALRD3, FARSA, RARS2, EARS2, AARS2, YARS1, SARS2, KARS1, EPRS1, IARS1
GOBP_AMINO_ACID_BETAINE_BIOSYNTHETIC_PROCESS	0.636771	1	0.0725352	-0.315182	-0.834597	6	ALDH7A1, ALDH9A1, TMLHE, BBOX1
GOBP_AMINO_ACID_BETAINE_METABOLIC_PROCESS	0.883882	1	0.0447749	0.177537	0.670144	18	BHMT, CRAT, CPT2, CROT, ACADM, DMGDH, CHDH, SLC22A4, CPT1A, ACADL, POR, BBOX1, TMLHE, ALDH9A1, ALDH7A1, CPT1C, CPT1B, BHMT2
GOBP_AMINO_ACID_BETAINE_TRANSPORT	0.813901	1	0.0605093	-0.208578	-0.735651	13	SLC6A20, SLC22A1, SLC38A2, SLC25A29, SLC6A14, SLC22A5, SLC16A9, SLC22A4, SLC6A12, SLC7A6, SLC22A16, SLC25A20, PDZK1
GOBP_AMINO_ACID_BIOSYNTHETIC_PROCESS	0.514139	1	0.0913924	-0.161401	-0.980006	77	MRI1, PYCR1, GOT1L1, DHFR2, OTC, SDS, ALDH1A1, CBS, SERINC5, ASS1, MTHFR, ABAT, GGT1, GLS2, BCAT1, UPB1, SLC25A12, BHMT2
GOBP_AMINO_ACID_CATABOLIC_PROCESS	0.119048	1	0.2114	-0.186212	-1.23709	111	ADHFE1, BCKDHB, FTCD, ARHGAP11B, DDO, UROC1, DAO, AMDHD1, ALDH6A1, GCSH, DLD, OTC, HMGCL, SDS, HSD17B10, CSAD, CBS, CRYM, BCKDK, PRODH2, IDO1, ABAT, GPT2, GLS2, ACADSB, HAL, ARG1, IL4I1, DDAH1, ACAD8, KYAT3, ACMSD, CARNMT1, TDO2, MCCC2, GOT2, AGXT, IVD, GSTZ1, ETFB, IDO2, MTRR, ALDH5A1, GAD2, GOT1, FAH
GOBP_AMINO_ACID_IMPORT_ACROSS_PLASMA_MEMBRANE	0.389447	1	0.10673	-0.19477	-1.05474	52	SLC1A1, SLC43A1, SLC6A20, ARG1, SLC7A2, GRM1, CLTRN, PER2, GFAP, SLC6A9, SLC22A2, SLC36A4, RGS4, SLC38A2, SLC47A1, SLC7A8, SLC43A2, SLC1A5, ARL6IP1, SLC38A5, ACE2, PSEN1, SLC17A8, SLC1A3, SLC6A6, SLC38A4
GOBP_AMINO_ACID_METABOLIC_PROCESS	0.720539	1	0.0875697	-0.113183	-0.899254	288	MRI1, ADHFE1, PYCR1, TTC36, AARSD1, GCLM, BCKDHB, FTCD, ARHGAP11B, GOT1L1, DDO, UROC1, PTS, DHFR2, DAO, AMDHD1, ALDH6A1, GCSH, DLD, CARS1, OTC, HMGCL, SDS, ALDH1A1, HSD17B10, GLYATL1, CSAD, CBS, DPEP1, CRYM, NIT2, SERINC5, ASS1, LRRC47, BCKDK, PRODH2, VARS2, TPH1, IDO1, MTHFR, ABAT, GPT2, GGT1, GLS2, BCAT1, UPB1, ACADSB, HAL, ARG1, GCDH, IL4I1, DDAH1, SLC25A12, BHMT2, MPST, ASPG, FN3K, SLC39A8, A…
GOBP_AMINO_ACID_NEUROTRANSMITTER_REUPTAKE	0.954792	1	0.0431902	0.181005	0.556239	10	ITGB1, SLC6A11, CLN8, SLC6A12, SLC6A13, ATP1A2, KCNJ10, SLC17A8, PER2, SLC6A1
GOBP_AMINO_ACID_SALVAGE	0.7	1	0.0568864	0.296825	0.78297	7	ADI1, BHMT, ENOPH1
GOBP_AMINO_ACID_TRANSMEMBRANE_TRANSPORT	0.805556	1	0.0667426	-0.125859	-0.821721	101	LRRC8E, SLC66A1, SLC1A1, SLC43A1, SLC38A8, SLC7A14, PRAF2, SLC6A20, SLC3A1, ARG1, SLC6A19, SLC7A2, SLC25A12, GRM1, CLTRN, PER2, SLC15A4, SFXN2, SLC66A1L, GFAP, SLC11A1, SLC6A9, SLC22A2, SLC36A4, RGS4, SLC38A2, SLC17A7, SLC47A1, SLC25A29, SLC7A8, SLC7A7, SLC43A2, SLC25A22, SLC38A7, SLC1A5, ARL6IP1, SLC38A5, ACE2, PSEN1, SLC17A8, SLC1A3, SLC6A6, SLC38A4
GOBP_AMINO_ACID_TRANSPORT	0.991477	1	0.0623861	-0.0893171	-0.62383	146	LRRC8E, SLC66A1, SLC1A1, HRH3, SLC43A1, SLC38A8, SLC7A14, SFXN4, SERINC5, PRAF2, SLC6A20, ABAT, SLC3A1, ARG1, SLC6A19, SLC7A2, SLC25A12, GRM1, SLC6A1, CLTRN, PER2, CTNS, P2RX7, SLC15A4, SFXN2, SLC66A1L, GABBR1, GFAP, SLC11A1, SLC6A9, SLC22A2, SV2A, SLC36A4, RGS4, SLC38A2, SLC17A7, NF1, SLC47A1, SLC25A29, ADORA1, SLC7A8, GRM7, APBA1, SLC7A7, SLC43A2, SLC25A22, SLC38A7, SLC1A5, ARL6IP1, CACNB4, SLC…
GOBP_AMINO_SUGAR_BIOSYNTHETIC_PROCESS	0.610018	1	0.0635008	0.276623	0.877858	11	GNPNAT1, GNPDA2, NANP, AMDHD2, GFPT1, UAP1
GOBP_AMINO_SUGAR_CATABOLIC_PROCESS	0.958855	1	0.0425023	0.158131	0.550281	15	GNPDA2, HOGA1, OVGP1, CHI3L2, AMDHD2
GOBP_AMINO_SUGAR_METABOLIC_PROCESS	0.523697	1	0.0857844	-0.183099	-0.944365	42	CHST7, UAP1L1, EXTL2, ALDH1A1, DPAGT1, CMAS, CHST2, CHST6, CHIA, FN3K, CHST3, CHI3L1
GOBP_AMMONIUM_HOMEOSTASIS	0.459641	1	0.0899861	-0.374738	-0.992301	6	OTC, RHAG, RHCE, RHD, RHBG
GOBP_AMMONIUM_ION_METABOLIC_PROCESS	0.0967185	1	0.188204	0.339221	1.38391	23	SLC22A3, TRH, HNMT, SLC29A4, RNF180, ENPP6, SRD5A1, BCHE, HTR1A, DDC, PDE1B, DMGDH, SLC44A1, HDC, CHDH, ALDH2, ATP7A, BTBD9
GOBP_AMMONIUM_TRANSMEMBRANE_TRANSPORT	0.463576	1	0.0886261	-0.288402	-0.994713	12	RHAG, AQP8, SLC12A6, SLC12A5, RHCE, RHD, RHBG, SLC12A7, SLC12A4, SLC12A2, AQP1
GOBP_AMPA_GLUTAMATE_RECEPTOR_CLUSTERING	0.193764	1	0.148262	-0.390054	-1.24933	10	CHRDL1, SHANK3, APOE, ZDHHC2, NLGN1, SHISA7, DLG4, SHISA6, SLC7A11, FRRS1L
GOBP_AMP_BIOSYNTHETIC_PROCESS	0.685912	1	0.0702813	-0.232505	-0.843689	14	NUDT2, PAICS, PFAS, ATIC, PPAT
GOBP_AMP_CATABOLIC_PROCESS	0.777372	1	0.0530213	0.314178	0.732849	5	NT5C1A, NT5E, AMPD3
GOBP_AMP_METABOLIC_PROCESS	0.834515	1	0.0618406	-0.165872	-0.725769	25	AK1, NUDT2, PAICS, AK2, PFAS, XDH, ATIC, PPAT
GOBP_AMP_SALVAGE	0.341241	1	0.095288	0.488854	1.1403	5	APRT, ADK, HPRT1, ADSL
GOBP_AMYGDALA_DEVELOPMENT	0.886861	1	0.0469759	0.267485	0.623935	5	UBA6, TBR1, NR2E1, ATP1A2
GOBP_AMYLIN_RECEPTOR_SIGNALING_PATHWAY	0.161435	1	0.164406	-0.509625	-1.34948	6	RAMP1, IAPP, CALCR, ADM
GOBP_AMYLOID_BETA_CLEARANCE	0.411905	1	0.0999277	-0.204453	-1.00326	37	IL4, LDLR, TTPA, TREM2, C5AR1, RAB11B, ITGAM, MYOCD, APOE, RAB5A
GOBP_AMYLOID_BETA_CLEARANCE_BY_CELLULAR_CATABOLIC_PROCESS	0.155251	1	0.169571	-0.448762	-1.31128	8	LDLR, TREM2, ABCA7, MME, LRP1, LRP4, CD36, IDE
GOBP_AMYLOID_BETA_CLEARANCE_BY_TRANSCYTOSIS	0.986425	1	0.0519512	-0.184613	-0.518028	7	RAB11B, RAB5A, LRP1, PICALM, LRPAP1, CLTC, RAB11A
GOBP_AMYLOID_BETA_METABOLIC_PROCESS	1	1	0.0380842	0.0764639	0.412996	62	MIR339, CLU, CSNK1E, MIR206, PSEN2, IFNGR1, RTN3, IGF1, BACE2, LRRTM3, RTN4, TMED10, MIR298, ACE, MIR455, APEH, ABCA2, APH1A, BECN1, ROCK1, DYRK1A, NTRK2, TNF, PICALM, IFNG, IDE, GSAP
GOBP_AMYLOID_FIBRIL_FORMATION	0.505882	1	0.0696133	0.202662	0.975508	40	B2M, VBP1, CDSN, PFDN2, FURIN, CLU, PFDN6, MDM2, PFDN4
GOBP_AMYLOID_PRECURSOR_PROTEIN_BIOSYNTHETIC_PROCESS	0.635579	1	0.0598603	0.217481	0.887255	23	ITM2A, ITM2B, NECAB1, SOAT1, BACE2, MIR520C, MIR323A, MIR147A, MIR31, MIR298, MIR455, AGO2, ABCA2
GOBP_AMYLOID_PRECURSOR_PROTEIN_CATABOLIC_PROCESS	0.932886	1	0.0408229	0.122002	0.66427	65	RANBP9, MIR339, CLU, CSNK1E, MIR206, FLOT2, LYN, PSEN2, IFNGR1, AGER, RTN3, DHCR24, IGF1, LRRTM3, RTN4, TMED10, MIR298, MIR455, ABCA2, FKBP1A, APH1A, ROCK1, DYRK1A, ADAM17, ADAM10, NTRK2, TNF, PICALM, IFNG
GOBP_AMYLOID_PRECURSOR_PROTEIN_METABOLIC_PROCESS	0.707993	1	0.052163	0.146688	0.850895	88	RANBP9, MIR339, KLK6, CLU, CSNK1E, ITM2A, MIR206, FLOT2, LYN, PSEN2, ITM2B, IFNGR1, NECAB1, AGER, RTN3, SOAT1, DLG1, DHCR24, IGF1, BACE2, LDLRAP1, MIR520C, MIR323A, LRRTM3, RTN4, MIR147A, MIR31, TMED10, MIR298, ACHE, MIR455, AGO2, ABCA2, FKBP1A, APH1A, ROCK1, DYRK1A, ADAM17, ADAM10, NTRK2, TNF, PICALM, IFNG
GOBP_ANAGEN	0.894273	1	0.0552496	-0.26668	-0.65658	5	WNT5A, FERMT1, CTNNB1, SPINK5, WNT10B
GOBP_ANAPHASE_PROMOTING_COMPLEX_DEPENDENT_CATABOLIC_PROCESS	0.7	1	0.0552496	0.200692	0.826949	24	ANAPC7, ANAPC11, CDC16, ANAPC16, PLK1, ANAPC5, UBE2S, FBXO31, UBE2C, CDC27
GOBP_ANATOMICAL_STRUCTURE_ARRANGEMENT	0.939502	1	0.0431902	0.167192	0.595959	16	HOXB2, EGR2, PLXNA4, PAX2, NRP1, DLL1, HSPA5, TFAP2A, BMPR1A, KIF14, DAB1, HOXB1, KCNA2, NRP2, PLXNA3
GOBP_ANATOMICAL_STRUCTURE_FORMATION_INVOLVED_IN_MORPHOGENESIS	1	1	0.0194542	0.0761375	0.642	1219	PF4, ESM1, FOXC1, IRX1, ITGB3, NEUROG1, GDF15, CCN2, FOXH1, JUNB, CXCL8, TUBB1, SPRY2, ACTC1, NRARP, PROK2, CALCRL, FLNA, SF3B6, CAMK1, MIR130A, SPARC, MIR185, MPIG6B, MYOZ2, HEYL, MYL9, NPPB, CDK5R2, TBXA2R, JUN, VEGFC, TEAD4, AGGF1, ERVFRD-1, GATA1, CXCL17, DUSP1, NDNF, RLN2, SCX, EDNRA, SFRP2, MIR494, ZFPM1, SEC24B, ANG, SIRT6, IL6, MTPN, ADAM8, FASLG, MYMX, ANGPTL6, FOXA1, CD9, MIR210, TGFB1,…
GOBP_ANATOMICAL_STRUCTURE_MATURATION	0.775974	1	0.0815265	-0.112876	-0.869651	246	GAL, RFLNA, IL21, IQCF1, PTH, PLA2G10, MSX2, SEMG2, SHB, VSX1, KCNE1, SIX3, BHLHA15, SOX18, SPINK1, GH1, SOX8, GBA1, TYMS, DLD, LGI4, BSPH1, PCSK4, TMIGD1, DEFB1, CX3CL1, RECK, TRIP13, CATSPER2, C1QA, NTN4, HOXB13, ALDH1A2, PLXNB1, GPAT4, GLDN, FZD5, ASCL1, ACTL6B, IHH, TUSC2, ROPN1B, WEE2, EREG, WNT1, SLFN14, RFLNB, CNTN2, NOM1, CLN5, AURKA, CABYR, WNT5A, FAM20C, NPR2, TCP11, ELSPBP1, CATSPER3, …
GOBP_ANATOMICAL_STRUCTURE_REGRESSION	0.945455	1	0.0541201	-0.152548	-0.578787	16	OPN4, AMHR2, LEF1, LRP5, FLT1
GOBP_ANDROGEN_BIOSYNTHETIC_PROCESS	0.726058	1	0.0656814	-0.244027	-0.781611	10	HSD17B6, HSD3B1, HSD17B3, SRD5A3, HSD3B2
GOBP_ANDROGEN_CATABOLIC_PROCESS	0.422907	1	0.0937465	-0.409491	-1.00819	5	HSD17B6, HSD17B11
GOBP_ANDROGEN_METABOLIC_PROCESS	0.321343	1	0.116234	-0.237401	-1.09376	30	HSD17B7, UGT2B7, HSD17B6, HSD3B1, HSD17B11, HSD17B10, HSD17B3, SRD5A3, SHH, DHRS9, HSD3B2, HSD17B8, HSD17B2
GOBP_ANDROGEN_RECEPTOR_SIGNALING_PATHWAY	0.0748299	1	0.213928	0.284298	1.4312	47	FOXH1, HEYL, PARK7, NODAL, RHOA, DAB2, SCGB2A2, RHOXF1, SAFB2, FKBP4, KDM5D, HDAC1, PHB1, ZBTB7A, NKX3-1, PKN1, HDAC6, UBE3A, DNAJA1, KDM4C, DDX17, NCOR1, RNF14, PLPP1, EP300, DDX5, CST11
GOBP_ANGIOGENESIS_INVOLVED_IN_CORONARY_VASCULAR_MORPHOGENESIS	0.678414	1	0.0684715	-0.327706	-0.806829	5	FGF2, PDGFRB, TGFBR1, NRP1, ACE
GOBP_ANGIOGENESIS_INVOLVED_IN_WOUND_HEALING	0.420513	1	0.0799859	0.232503	1.0316	30	ITGB3, NDNF, MIR200B, GATA2, CXCR4, DAG1, ADIPOR2, XBP1, MCAM, GPR4, B4GALT1, GPX1, PIK3CB, FOXC2, TNF, HPSE, SLC12A2, SMOC2, SRF, PRCP, ALOX5
GOBP_ANGIOTENSIN_ACTIVATED_SIGNALING_PATHWAY	0.899824	1	0.0445962	0.186741	0.643474	14	SRC, CA2, AGTR2, ROCK1, CAMK2A, AHCYL1, ACTN2, MAS1, AGTR1, ROCK2
GOBP_ANIMAL_ORGAN_FORMATION	0.926209	1	0.0603786	-0.118488	-0.687439	67	WNT3A, NTF4, MESP1, CITED2, EMP2, FGF8, WNT2, GDNF, WT1, ISL1, SIX1, HOXA11, MKS1, SHH, WNT5A, FGF10, HOXA3
GOBP_ANIMAL_ORGAN_MATURATION	0.948357	1	0.0554793	-0.124843	-0.586013	32	RFLNA, PTH, GH1, ALDH1A2, PLXNB1, RFLNB, FGFR3, THBS3, ADAMTS12, PHOSPHO1
GOBP_ANIMAL_ORGAN_MORPHOGENESIS	0.994012	1	0.102449	-0.0863713	-0.789949	1026	MYF5, HOXD11, RFLNA, FOXE3, CAV3, ACP4, FOXD1, GMNN, SERPINE1, GNAT2, CER1, TWIST1, RSPO2, POU4F3, ATOH1, SMTNL1, ASB2, POLB, FST, PROP1, CABP4, PEX7, WNT3A, SOD1, KLK5, SLC1A1, MSX2, FUZ, SLC34A1, BLOC1S5, TBXT, GNAT1, THRA, C12orf57, VSX1, MESP2, TMEM119, APCDD1, SIX3, RIPPLY2, NTF4, MESP1, HMX3, GRXCR2, SOX18, RPGRIP1, TNNC1, GREM2, SLC44A4, RAB23, HOXB4, HS3ST3B1, GSC, CAV1, DSPP, DMP1, BBS1,…
GOBP_ANIMAL_ORGAN_REGENERATION	0.978405	1	0.0381629	0.103291	0.565862	66	PCNA, CCNA2, GATA1, IL6, CLDN1, PDX1, CEBPB, NR0B2, MED1, RPS15, LCP1, SRSF5, UPF2, NOTCH1, ANGPT2, PRPS2, ACE, UGT1A1, PRMT5, UCP2, GLI1, PNPT1
GOBP_ANOIKIS	0.941781	1	0.041321	0.137585	0.64274	35	BRMS1, SRC, CEACAM6, IKBKG, STK11, ITGB1, AKT1, BCL2
GOBP_ANTERIOR_COMMISSURE_MORPHOGENESIS	0.80543	1	0.0614364	-0.258791	-0.726172	7	TSKU, DRAXIN
GOBP_ANTERIOR_HEAD_DEVELOPMENT	0.848416	1	0.0589694	-0.246027	-0.690357	7	PFAS, SOX9
GOBP_ANTERIOR_POSTERIOR_AXIS_SPECIFICATION	0.0434336	1	0.321776	-0.259405	-1.42201	53	CER1, TBXT, MESP2, FOXA2, RIPPLY2, MESP1, SIX2, HOXD8, WT1, GDF3, GPC3, TDGF1, FZD5, WNT8A, TIFAB, AURKA, SHH, BASP1, WNT5A, SKI, OTX2, ZIC3
GOBP_ANTERIOR_POSTERIOR_AXON_GUIDANCE	0.982143	1	0.041321	0.195485	0.515653	7	LHX1, UNC5A, NTN1, UNC5B, DCC, UNC5C, LHX9
GOBP_ANTERIOR_POSTERIOR_PATTERN_SPECIFICATION	0.96875	1	0.0681513	-0.0958412	-0.715742	209	MYF5, CER1, WNT3A, MSX2, FUZ, HES3, TBXT, MESP2, FOXA2, HELT, RIPPLY2, MESP1, HOXB4, HOXB5, YY1, SIX2, FGF8, HOXD8, WNT2, HOXB9, SFRP1, TCAP, HOXA9, FOXF1, WT1, HOXD3, GDF3, GPC3, HNF1B, PCSK5, ALDH1A2, HOXA11, TDGF1, FZD5, LEF1, WNT8A, WNT1, TIFAB, AURKA, POGLUT1, SHH, LRP5, GATA4, BASP1, TBX1, WNT5A, HOXA3, HOXB8, PBX3, NKD1, SKI, OTX2, HES7, ZIC3
GOBP_ANTEROGRADE_AXONAL_TRANSPORT	0.925373	1	0.0593488	-0.122456	-0.662109	50	CNIH2, SOD1, BLOC1S5, BLOC1S3, TRAK2, RAB21, ARL8A, SNAPIN, BLOC1S2
GOBP_ANTEROGRADE_AXONAL_TRANSPORT_OF_MITOCHONDRION	0.755605	1	0.0640704	-0.283245	-0.750029	6	TRAK2, HAP1, FEZ1, AGBL4
GOBP_ANTEROGRADE_DENDRITIC_TRANSPORT	0.997743	1	0.0513223	-0.153101	-0.473926	9	TRAK2, STAU1, KIF5C, KIF3B, KIF5A, STAU2, KIF5B, KIF17, FLOT2
GOBP_ANTEROGRADE_DENDRITIC_TRANSPORT_OF_NEUROTRANSMITTER_RECEPTOR_COMPLEX	0.541971	1	0.0702813	0.395893	0.923458	5	KIF17, KIF5B, KIF5A, KIF3B, KIF5C
GOBP_ANTEROGRADE_NEURONAL_DENSE_CORE_VESICLE_TRANSPORT	0.610132	1	0.0738053	-0.346687	-0.853561	5	MAP2, KIF1C, TRIM46, KIF1A, KIF5B
GOBP_ANTIBACTERIAL_HUMORAL_RESPONSE	0.368151	1	0.0873098	0.195998	1.05727	63	DEFA4, HLA-E, IGKV3-20, WFDC10A, IGHA2, RNASE3, ANG, DEFA3, H2BC11, H2BC21, DEFA5, LTF, WFDC10B
GOBP_ANTIBACTERIAL_INNATE_IMMUNE_RESPONSE	0.124088	1	0.169571	0.595039	1.38798	5	UMOD, TFEB, MARCHF2, DEFB136
GOBP_ANTIBACTERIAL_PEPTIDE_PRODUCTION	0.142212	1	0.176694	-0.430368	-1.33221	9	ELANE, KLK5
GOBP_ANTIBODY_DEPENDENT_CELLULAR_CYTOTOXICITY	0.122263	1	0.170932	0.595376	1.38877	5	HLA-E, IGHG1, FCGR1A
GOBP_ANTIFUNGAL_HUMORAL_RESPONSE	0.461679	1	0.0785029	0.426514	0.994885	5	DEFA4, LTF, IL36RN
GOBP_ANTIFUNGAL_INNATE_IMMUNE_RESPONSE	0.706856	1	0.0699459	-0.192275	-0.819816	23	RARRES2, RNASE8, CLEC6A
GOBP_ANTIGEN_PROCESSING_AND_PRESENTATION	0.123003	1	0.158514	0.207603	1.25901	110	B2M, HLA-C, HLA-DRB5, PYCARD, HLA-B, HLA-E, HLA-DQB1, TAPBP, ARL8B, HLA-DMA, FCER1G, CD74, RAB3C, IFI30, FCGR1A, HFE, HLA-A, HLA-DRB1, MFSD6, RAET1G, CD8A, HLA-F, RAB10, LGMN, LNPEP, MICA, HLA-DRA, KDM5D, MICB, PSMB8, TRAF6, RAB6A, CD1B, CALR, CTSV, NOD1, EXT1, MARCHF8, AP3B1, PDIA3, CTSH, ACE, SAR1B, CD209, RAB35, MARCHF1, THBS1, RAET1L, IKBKB
GOBP_ANTIGEN_PROCESSING_AND_PRESENTATION_ENDOGENOUS_LIPID_ANTIGEN_VIA_MHC_CLASS_IB	0.856828	1	0.0572461	-0.282354	-0.695169	5	CD1C, CD1E, CD1A, CD1D, CD1B
GOBP_ANTIGEN_PROCESSING_AND_PRESENTATION_OF_ENDOGENOUS_ANTIGEN	0.0189263	1	0.352488	0.365749	1.63878	31	B2M, HLA-C, HLA-B, HLA-E, TAPBP, CD74, HFE, HLA-A, HLA-DRB1, RAET1G, HLA-F, MICA, HLA-DRA, MICB, CD1B
GOBP_ANTIGEN_PROCESSING_AND_PRESENTATION_OF_ENDOGENOUS_PEPTIDE_ANTIGEN	0.0176692	1	0.352488	0.419287	1.72767	24	B2M, HLA-C, HLA-B, HLA-E, TAPBP, HFE, HLA-A, HLA-DRB1, RAET1G, HLA-F, MICA, HLA-DRA, MICB
GOBP_ANTIGEN_PROCESSING_AND_PRESENTATION_OF_EXOGENOUS_ANTIGEN	0.0679117	1	0.224966	0.290189	1.44901	46	B2M, HLA-DRB5, HLA-E, HLA-DQB1, HLA-DMA, FCER1G, CD74, IFI30, FCGR1A, HLA-A, HLA-DRB1, MFSD6, HLA-F, LGMN, LNPEP, HLA-DRA, TRAF6, CD1B, CTSV, AP3B1
GOBP_ANTIGEN_PROCESSING_AND_PRESENTATION_OF_EXOGENOUS_PEPTIDE_ANTIGEN	0.0158091	1	0.352488	0.355088	1.67166	37	B2M, HLA-DRB5, HLA-E, HLA-DQB1, HLA-DMA, FCER1G, CD74, IFI30, FCGR1A, HLA-A, HLA-DRB1, MFSD6, HLA-F, LGMN, LNPEP, HLA-DRA, TRAF6, CTSV
GOBP_ANTIGEN_PROCESSING_AND_PRESENTATION_OF_EXOGENOUS_PEPTIDE_ANTIGEN_VIA_MHC_CLASS_I	0.0221493	1	0.352488	0.60728	1.70897	8	FCER1G, IFI30, FCGR1A, HLA-A, MFSD6, LNPEP
GOBP_ANTIGEN_PROCESSING_AND_PRESENTATION_OF_EXOGENOUS_PEPTIDE_ANTIGEN_VIA_MHC_CLASS_II	0.117347	1	0.168238	0.311017	1.34414	28	B2M, HLA-DRB5, HLA-DQB1, HLA-DMA, FCER1G, CD74, IFI30, HLA-DRB1, LGMN, HLA-DRA, TRAF6, CTSV
GOBP_ANTIGEN_PROCESSING_AND_PRESENTATION_OF_LIPID_ANTIGEN_VIA_MHC_CLASS_IB	0.717195	1	0.0670513	-0.28237	-0.792336	7	CD1C, AP3D1, CD1E, CD1A, CD1D, AP3B1, CD1B
GOBP_ANTIGEN_PROCESSING_AND_PRESENTATION_OF_PEPTIDE_ANTIGEN	0.0395779	1	0.321776	0.268507	1.48022	68	B2M, HLA-C, HLA-DRB5, PYCARD, HLA-B, HLA-E, HLA-DQB1, TAPBP, HLA-DMA, FCER1G, CD74, IFI30, FCGR1A, HFE, HLA-A, HLA-DRB1, MFSD6, RAET1G, HLA-F, LGMN, LNPEP, MICA, HLA-DRA, MICB, TRAF6, CALR, CTSV, MARCHF8, PDIA3, ACE, SAR1B, CD209, MARCHF1, RAET1L, IKBKB
GOBP_ANTIGEN_PROCESSING_AND_PRESENTATION_OF_PEPTIDE_ANTIGEN_VIA_MHC_CLASS_I	0.0157948	1	0.352488	0.35594	1.67667	36	B2M, HLA-C, HLA-B, HLA-E, TAPBP, FCER1G, IFI30, FCGR1A, HFE, HLA-A, MFSD6, RAET1G, HLA-F, LNPEP, MICA, MICB, CALR, PDIA3, ACE, SAR1B, RAET1L, IKBKB
GOBP_ANTIGEN_PROCESSING_AND_PRESENTATION_OF_PEPTIDE_ANTIGEN_VIA_MHC_CLASS_IB	0.0493827	1	0.271289	0.424004	1.54714	17	B2M, HLA-C, HLA-B, HLA-E, HFE, HLA-A, RAET1G, HLA-F, MICA, MICB
GOBP_ANTIGEN_PROCESSING_AND_PRESENTATION_OF_PEPTIDE_OR_POLYSACCHARIDE_ANTIGEN_VIA_MHC_CLASS_II	0.0477816	1	0.271289	0.320184	1.48512	34	B2M, HLA-DRB5, PYCARD, HLA-DQB1, ARL8B, HLA-DMA, FCER1G, CD74, IFI30
GOBP_ANTIGEN_PROCESSING_AND_PRESENTATION_VIA_MHC_CLASS_IB	0.131034	1	0.159647	0.32255	1.32906	24	B2M, HLA-C, HLA-B, HLA-E, HFE, HLA-A, RAET1G, HLA-F, MICA, MICB, CD1B, AP3B1
GOBP_ANTIGEN_RECEPTOR_MEDIATED_SIGNALING_PATHWAY	0.149254	1	0.137251	0.178078	1.20671	194	IGLC7, ICOSLG, CD3G, IGKC, TRAT1, IGLC3, IGHG1, IGHA2, HLA-DQB1, HRAS, NFKBIA, PTPRJ, CD19, SPPL3, GPS2, BLK, STAP1, BTNL2, GBP1, ZC3H12A, IGHG3, CD160, CD79B, IKBKG, LGALS3, KHDRBS1, STK11, RIPK2, MS4A1, LYN, HLA-A, HLA-DRB1, PRAM1, GCSAM, BCL2, CD81, CD8A, RC3H1, DGKZ, IGHG2, PVRIG, LAPTM5, IGHG4, RNF31, NFKBIZ, SLA2, RPS3, BTNL8, IGHE, MEF2C, EIF2B1, SPG21, NFAM1, CBLB, DENND1B, CRKL, TRAF6, U…
GOBP_ANTIMICROBIAL_HUMORAL_IMMUNE_RESPONSE_MEDIATED_BY_ANTIMICROBIAL_PEPTIDE	0.162295	1	0.138022	0.217762	1.23936	80	PF4, PPBP, DEFA4, CXCL8, PGLYRP1, IL17A, DEFB118, RNASE3, ANG, DEFA3, H2BC11, H2BC21, DEFA5, LEAP2, GNLY, LTF, S100A9, CXCL5, HMGN2, F2, GAPDH, DEFB4A, RPS19, SPAG11A, CXCL9, ROMO1, CXCL1
GOBP_ANTIMICROBIAL_HUMORAL_RESPONSE	0.152648	1	0.138805	0.196777	1.22393	124	PF4, PPBP, DEFA4, CXCL8, PGLYRP1, IL17A, HLA-E, IGKV3-20, DEFB118, WFDC10A, IGHA2, RNASE3, ANG, ACOD1, DEFA3, H2BC11, H2BC21, DEFA5, LEAP2, GNLY, LTF, PRTN3, WFDC10B, COLEC11, S100A9, CXCL5, JCHAIN, HMGN2, HLA-A, F2, IL36RN, GAPDH, DEFB4A, PI3, RPS19, SPAG11A, CXCL9, ROMO1, CXCL1
GOBP_ANTIMICROBIAL_PEPTIDE_PRODUCTION	0.426637	1	0.0946646	-0.309086	-1.02218	11	ELANE, KLK5
GOBP_ANTIVIRAL_INNATE_IMMUNE_RESPONSE	0.633005	1	0.0776799	-0.20107	-0.886289	26	CXCL10, NMBR, MBL2, TRIM31, DHX58, RIGI, ATAD3A, ZDHHC11, RNF135
GOBP_ANTRAL_OVARIAN_FOLLICLE_GROWTH	0.130926	1	0.184706	-0.409417	-1.35399	11	GAS2, SCAPER, TNFAIP6, PTX3, EREG, NPR2
GOBP_AORTA_DEVELOPMENT	0.641541	1	0.0579755	0.162669	0.880906	61	FOXH1, EDNRA, SEC24B, TGFB2, EFEMP2, NPRL3, HES1, EYA1, SUFU, EGR2, SOX4, ACVRL1, ENG, NKX3-1, NOTCH1, MIR205, LEP, TAB1, NDST1, ADAMTS6
GOBP_AORTA_MORPHOGENESIS	0.577055	1	0.0640704	0.194644	0.909297	35	FOXH1, SEC24B, TGFB2, EFEMP2, NPRL3, HES1, EYA1, SOX4, ACVRL1, ENG, NOTCH1, MIR205
GOBP_AORTA_SMOOTH_MUSCLE_TISSUE_MORPHOGENESIS	0.832599	1	0.0585938	-0.288329	-0.709881	5	PROX1, MIR145
GOBP_AORTIC_VALVE_MORPHOGENESIS	0.997619	1	0.0537873	-0.0984904	-0.491974	38	TWIST1, NKX2-5, DLL4, SNAI1, SMAD6, SOX9, GATA4, EFNA1, EMILIN1, SLIT2, SLIT3, SNAI2, CDH11
GOBP_APICAL_JUNCTION_ASSEMBLY	0.188525	1	0.126876	0.216189	1.21628	75	IL17A, ARL2, CLDN19, VCL, MIR105-1, EPHA2, CLDN34, FBF1, WNT11, CLDN1, ECT2, CLDN17, ESAM, RHOA, CLDN8, CLDN5, PRKACA, DLG1, APC, CLDN15, CLDN24, SLC39A9, STRN, RAB13, CLDN14, CLDN23, CLDN11, PARD3, WDR1, CLDN6, MICALL2
GOBP_APICAL_PROTEIN_LOCALIZATION	0.370304	1	0.0894367	0.299588	1.04254	15	ARF4, CELSR1, JAM3, MAL, ACTB, RDX, GOPC, NAPA, DLG5, ATP8B1, HCN1, VANGL2, SHROOM3
GOBP_APOLIPOPROTEIN_A_I_MEDIATED_SIGNALING_PATHWAY	0.125899	1	0.166934	0.563046	1.39635	6	ITGB3, RHOA, MIR33A
GOBP_APOPTOTIC_CELL_CLEARANCE	0.719864	1	0.0532386	0.166178	0.829782	46	ITGB3, RAC3, FCN2, FCN3, RARA, CCL2, MARCO, XKR9
GOBP_APOPTOTIC_CHROMOSOME_CONDENSATION	0.363436	1	0.102822	-0.435178	-1.07143	5	ERN2, TOP2A, GPER1, ACIN1, DFFB
GOBP_APOPTOTIC_DNA_FRAGMENTATION	0.79896	1	0.049391	0.200499	0.756821	18	FOXL2, IL6, APAF1, DNASE2, ST20
GOBP_APOPTOTIC_MITOCHONDRIAL_CHANGES	0.863124	1	0.0425023	0.127593	0.763722	105	CHCHD10, PYCARD, SLC25A31, BBC3, MOAP1, PPIF, PRELID1, SOD2, CLU, SFN, HSPA1A, BCL2L1, ATG3, BIK, IFI6, BCL2A1, AKT1, BCL2, BOK, PPP2CB, DNM1L, EYA2, BID, IGF1, SLC25A5, TNFSF10, MMP9, OPA1, BCL2L2, PRKN, PARL, IER3
GOBP_APOPTOTIC_PROCESS	0.996659	1	0.015701	0.0912949	0.791961	1905	FOXL2, PF4, TNFRSF10C, PRAMEF5, FOXC1, CCL5, LGALS16, USP17L20, TMBIM4, GML, FADD, IL9, CHCHD10, SPRY2, MZB1, ACTC1, CD3G, PYCARD, SELENOS, DAPL1, SHARPIN, PROK2, USP17L2, IL17A, ATP2A3, EDA2R, FLNA, MAGEA4, USP17L18, SLC25A31, PLSCR1, BBC3, BARHL1, USP17L10, G0S2, BIRC5, PRAMEF33, DIPK2A, USP17L15, NOA1, ITPRIP, TOMM70, JUN, PANO1, SRGN, GATA1, ALKBH1, HIC1, MPO, ZFAND6, NDNF, MLST8, DNAJC3, C1Q…
GOBP_APOPTOTIC_PROCESS_INVOLVED_IN_BLOOD_VESSEL_MORPHOGENESIS	0.948905	1	0.043888	0.239626	0.55895	5	SPI1, BAX, BAK1, LRP5, LEF1
GOBP_APOPTOTIC_PROCESS_INVOLVED_IN_DEVELOPMENT	0.992806	1	0.0543434	-0.0897645	-0.460721	41	SIX3, FGF4, NKX2-5, HNF1B, FZD5, LEF1, BCL2L11, TNFRSF1A, LRP5, MEGF10, SLIT2, SLIT3, ATF2, XKR8, BAK1, TNFRSF1B, PAX8, SCRIB, XKR7, BMP4, XKR5, BAX, CCN1, CHEK1, PPP2R1B, ZPR1, JAG2, BMP7, XKR4, CRYAB, PAX2, XKR6, ROBO2, FOXC2
GOBP_APOPTOTIC_PROCESS_INVOLVED_IN_HEART_MORPHOGENESIS	0.126786	1	0.165657	0.538357	1.42009	7	FOXC1, TGFB2, HAND2
GOBP_APOPTOTIC_PROCESS_INVOLVED_IN_MORPHOGENESIS	0.839196	1	0.0455878	0.167533	0.717862	27	FOXC1, TGFB2, SPI1, HAND2
GOBP_APOPTOTIC_PROCESS_IN_BONE_MARROW_CELL	0.537445	1	0.08042	-0.369502	-0.909733	5	PTH, LEF1
GOBP_APOPTOTIC_SIGNALING_PATHWAY	0.990826	1	0.0259736	0.092648	0.737187	602	PF4, TNFRSF10C, FADD, IL9, CHCHD10, PYCARD, SELENOS, DAPL1, ATP2A3, EDA2R, SLC25A31, BBC3, G0S2, ITPRIP, GATA1, HIC1, MOAP1, HRAS, PTPMT1, SFRP2, ATF4, CASP6, HSPA1B, CDKN1A, TPT1, FASLG, CUL5, PPIF, PRELID1, ADORA2A, MIR210, TGFB1, TGFB2, DDIT3, DAP, ARL6IP5, SOD2, SPI1, CLU, SFN, INS, HSPA1A, PARK7, UMOD, EPHA2, NCK2, CD74, BCL2L1, CASP12, SRC, MDM2, S100A9, BEX3, AGTR2, PTGS2, MNT, ACKR3, LGAL…
GOBP_APPENDAGE_DEVELOPMENT	0.997015	1	0.0322153	0.084394	0.566994	181	SP9, SCX, SFRP2, OSR2, TGFB2, PITX2, CIBAR1, MBNL1, HAND2, TAF10, KAT2A, RAX, MEOX2, RARA, FOXN1, KRT84, COMP, ALX3, RDH10, MYCN, GDF5, MED1, HOXD9, CPLANE2, CRABP2, LMBR1, DLX5, ECE1, INTU, HOXA10, TBX3, CYP26B1, ALX4, SOX4, BBS7, AFF3, RSPO4, HDAC1, SLC39A1, TBX5, SALL4, SMOC1, CHST11, NOTCH1, EN1, HOXD13, EXT1, ZNF141, TMEM231, BMPR2, KREMEN1, DYNC2H1, ZNF358, TMEM107, WDPCP, GLI3, TBX4, DLX6
GOBP_APPENDAGE_MORPHOGENESIS	0.98827	1	0.0640704	-0.0930335	-0.647941	145	TWIST1, RSPO2, MSX2, ZNF219, HOXD12, FGF4, FZD6, SP8, FGF8, HOXA9, RECK, GPC3, PCSK5, ALDH1A2, HOXA11, WNT7A, MKS1, LEF1, IHH, BCL2L11, IFT52, PRRX1, SOX9, SHH, LRP5, WNT5A, FGF10, NPR2, PITX1, EVX2, SKI, FRAS1, ZIC3, FBN2, B9D1, ACD, BPNT2, ASPH, RARB, LNPK, DKK1, TBC1D32, OSR1, RPGRIP1L
GOBP_ARACHIDONIC_ACID_METABOLIC_PROCESS	0.810811	1	0.0650878	-0.139278	-0.768772	55	PLA2G10, EPHX1, PLA2G4B, ALOX12, TBXAS1, DAGLB, CYP4A22, ABHD6, CYP2A7, CYP2C8, CYP4F12, MGLL, CYP4F3, CYP1A1, PLA2G4C, CYP2S1, FAAH, CYP2A13, CYP2J2, CYP2C18, PTGES3, CYP1A2, AKR1C3, ALOX15, AWAT1, CYP2A6, DAGLA, PTGDS, PTGIS, FAAH2, CYP2F1, PNPLA8, CYP4F2, ALOX12B, PLA2G2F, ALOX15B, PLA2G4A, PTGES2, CBR1, GPX4, ABHD12, GPX1, CYP2U1, CYP4Z1, PTGS1, CYP2E1, CYP2B6, CYP4A11, CYP2D6, CYP2C9, CYP1B1…
GOBP_ARACHIDONIC_ACID_SECRETION	0.690141	1	0.0707899	-0.172788	-0.811069	32	PLA2G10, PLA2G1B, PLA2G12B, PLA2G2E
GOBP_ARF_PROTEIN_SIGNAL_TRANSDUCTION	0.468966	1	0.0747385	0.248569	0.997387	22	CYTH2, GIT1, MAPRE2, IQSEC3, MYO9B, ARFGEF2, CYTH4, MAP4K4, ARFGAP1, ARFGEF3, IQSEC1, PSD4, FBXO8, ARFGEF1, GBF1, IQSEC2, CYTH3, PSD, GIT2, CYTH1, PSD2, PSD3
GOBP_ARGININE_BIOSYNTHETIC_PROCESS	0.420705	1	0.0940503	-0.411198	-1.01239	5	OTC, ASS1
GOBP_ARGININE_CATABOLIC_PROCESS	0.9783	1	0.0420772	0.165157	0.507536	10	ARG2, DDAH2, NOS1, ATP2B4, OAT, NOS3, NOS2, FAH, DDAH1, ARG1
GOBP_ARGININE_METABOLIC_PROCESS	0.836406	1	0.0605093	-0.176216	-0.711166	19	OTC, ASS1, ARG1, DDAH1, SLC39A8
GOBP_AROMATIC_AMINO_ACID_FAMILY_CATABOLIC_PROCESS	0.488636	1	0.0873098	-0.256685	-0.973899	16	IDO1, IL4I1, ACMSD, TDO2, GSTZ1, IDO2, FAH, PAH, HGD, HPD
GOBP_AROMATIC_AMINO_ACID_METABOLIC_PROCESS	0.85446	1	0.0603786	-0.150694	-0.707362	32	TTC36, TPH1, IDO1, GCDH, IL4I1, OCA2, ACMSD, TPH2, TDO2, GSTZ1, IDO2, FAH, PAH, HGD, IYD, HPD
GOBP_AROMATIC_AMINO_ACID_TRANSPORT	0.715247	1	0.0667426	-0.228763	-0.806844	13	SLC15A4, SLC36A4, SLC25A29, SLC7A8, SLC38A7, SLC38A5, ACE2, SLC6A14
GOBP_ARP2_3_COMPLEX_MEDIATED_ACTIN_NUCLEATION	0.321976	1	0.0946646	0.221698	1.09005	44	BRK1, CORO1B, TRIM27, WASHC3, WASF3, ARPC5L, ARF1, GMFG, RNH1, ARPC5, WASF2, DNAI3, ACTR2, IQGAP2, ARPC1A, CARMIL2, ARPC2, ARFIP1, ACTR3, NCKAP1, ABI2, CARMIL3, ARPC3, JMY, AP1AR
GOBP_ARTERIAL_ENDOTHELIAL_CELL_DIFFERENTIATION	0.415468	1	0.0833634	0.418769	1.03855	6	NOTCH1, TMEM100, DLL1, HEY2, HEY1, RBPJ
GOBP_ARTERY_DEVELOPMENT	0.924409	1	0.0383206	0.119174	0.719177	107	FOXC1, FOXH1, EDNRA, MIR494, SEC24B, TGFB2, EFEMP2, DDIT3, EDN1, HAND2, WNT11, NPRL3, COMP, AKT3, HES1, ANGPTL3, HPGD, EYA1, SUFU, EGR2, SOX4, ACVRL1, ENG, NKX3-1, NOTCH1, MIR205, LEP, TAB1, NDST1, ADAMTS6, BMPR2, GLI3, MDK, FOXC2, PLXND1, ROBO2, MIR487B, NRP1, FOLR1, TGFBR1, TBX2, APLNR, LUZP1, AP2B1
GOBP_ARTERY_MORPHOGENESIS	0.755302	1	0.0491928	0.14484	0.822881	78	FOXC1, FOXH1, EDNRA, MIR494, SEC24B, TGFB2, EFEMP2, EDN1, HAND2, WNT11, NPRL3, COMP, AKT3, HES1
GOBP_ARTICULAR_CARTILAGE_DEVELOPMENT	0.910314	1	0.0552496	-0.237141	-0.627944	6	OPTC, EPYC, BGN
GOBP_ASCENDING_AORTA_DEVELOPMENT	0.186131	1	0.135741	0.559723	1.30561	5	TGFB2, HES1, SOX4
GOBP_ASPARAGINE_METABOLIC_PROCESS	0.213504	1	0.12564	0.543217	1.26711	5	ATF4, ASRGL1, ASNSD1, ASNS
GOBP_ASPARTATE_FAMILY_AMINO_ACID_BIOSYNTHETIC_PROCESS	0.705607	1	0.0694481	-0.198466	-0.819845	21	MRI1, GOT1L1, MTHFR, BHMT2, AASDHPPT, GOT2, MTRR, GOT1, APIP
GOBP_ASPARTATE_FAMILY_AMINO_ACID_CATABOLIC_PROCESS	0.257496	1	0.110565	0.321159	1.17187	17	RIDA, MAT1A, ASRGL1, GCAT, SLC25A21, PIPOX
GOBP_ASPARTATE_FAMILY_AMINO_ACID_METABOLIC_PROCESS	0.904762	1	0.0428451	0.13865	0.697983	47	RIDA, ADI1, ATF4, MAT1A, ASRGL1, BHMT, GCAT
GOBP_ASPARTATE_METABOLIC_PROCESS	0.0927602	1	0.222056	-0.515849	-1.44748	7	GOT1L1, DDO, ASS1, GOT2, GOT1, ASPA
GOBP_ASPARTATE_TRANSMEMBRANE_TRANSPORT	0.863326	1	0.0584693	-0.168481	-0.693983	20	LRRC8E, SLC1A1
GOBP_ASSOCIATIVE_LEARNING	0.987179	1	0.0577309	-0.0989373	-0.615796	86	PDE8B, TTC36, SLC1A1, CDK5, PPT1, B4GALT2, BRSK1, ADAM2, TAFA2, SLC6A1, ELAVL4, CTNS, TNR, SNAP25, TSC1, CHRNB2, NEUROD2, GRIN1, NF1, DRD1, DRD3, RIC8A, NETO1, NPTX2, NPS, DBH, NDRG4, ABCA7, CSMD1, FOS, SPECC1, NPTN, OPRK1, GRIN2A, KIT, DRD5, KMT2A, KRAS, CLN3, RELN, DRD2, ABCC8, ATP1A2, ASIC1, NOG, MEIS2, LRRN4, BRAF, SRF, ADCY3, B3GAT1, MECP2, SHANK2, CLN8, TBR1, SLC7A11, DDHD2, ABL1, RAG1, EIF…
GOBP_ASTRAL_MICROTUBULE_ORGANIZATION	0.453888	1	0.078921	0.328611	1.00984	10	CENPJ, RAB11A, DLG1, EZR, LIMK2, KPNB1
GOBP_ASTROCYTE_ACTIVATION	0.835924	1	0.0471642	0.173949	0.709659	23	IL6, ADORA2A, MT1X, GRN, IFNGR1, AGER, APP
GOBP_ASTROCYTE_CELL_MIGRATION	0.390519	1	0.0999277	-0.338833	-1.04886	9	CCR2, APCDD1, GPR183
GOBP_ASTROCYTE_DEVELOPMENT	0.862559	1	0.0603786	-0.138275	-0.713173	42	LDLR, TREM2, TSPAN2, C5AR1, IL1B, C1QA, MIR181B1, LAMC3, EIF2B5, NR1D1, GFAP, NF1, DRD1, VIM
GOBP_ASTROCYTE_DIFFERENTIATION	0.951282	1	0.059476	-0.108386	-0.674608	86	LDLR, NKX2-2, TREM2, VAX1, PRPF19, SOX8, TSPAN2, C5AR1, IL1B, C1QA, SERPINE2, MIR181B1, LAMC3, CNTN2, KDM4A, SOX9, EIF2B5, SHH, NR1D1, GFAP, EOMES
GOBP_ASYMMETRIC_CELL_DIVISION	0.682353	1	0.0714786	-0.217757	-0.842598	18	POU5F1, WNT9B, TEAD3, INSC, FGF13, ZBTB16, PAX6, DOCK7, GOLGA2, SOX5, RGS14, ING2, ASPM, ARHGEF2, ACTR3, PARD3, ACTR2, RAB10
GOBP_ASYMMETRIC_NEUROBLAST_DIVISION	0.816547	1	0.0500923	0.278278	0.690129	6	RAB10, ARHGEF2, SOX5, DOCK7, FGF13, TEAD3
GOBP_ATF6_MEDIATED_UNFOLDED_PROTEIN_RESPONSE	0.506261	1	0.0727141	0.321363	0.946376	9	DDIT3, CREBZF, WFS1, XBP1, MBTPS1, HSPA5, MBTPS2
GOBP_ATP_BIOSYNTHETIC_PROCESS	0.431856	1	0.0764767	0.173689	1.01801	94	TMSB4X, MTCO2P12, NDUFA1, NDUFA7, NDUFS6, ATP5PF, ATP5F1C, SDHD, TGFB1, DGUOK, NDUFC1, NDUFC2, ATP5F1B, NDUFB2, NDUFB8, NDUFA6, ENO1, ATP5PD, NDUFB10, SPHK2, NDUFS3, LDHC, ATP5MC1, ALDOA, NDUFS5, PARP1, ATPSCKMT, ATP5MF, NDUFA5, SDHB, NDUFA8, SLC25A13, ATP5ME, NDUFB1, SDHA, TAFAZZIN, VPS9D1, ATP6V1A
GOBP_ATP_METABOLIC_PROCESS	0.523324	1	0.0610364	0.139739	0.964712	205	TMSB4X, MTCO2P12, NDUFA1, NDUFA7, NDUFS6, ARL2, ATP5PF, MLST8, ATP5F1C, HSPA1B, SDHD, SIRT6, TGFB1, DGUOK, NDUFC1, CBFA2T3, ACTN3, INS, HSPA1A, NDUFC2, ATP5F1B, TPI1, NDUFB2, NDUFB8, NDUFA6, HK3, SLC2A6, FIGNL1, ENO1, ATP5PD, NDUFB10, PKM, SPHK2, NDUFS3, LDHC, PGK1, GAPDH, ATP5MC1, HTR2A, GIT1, SLC4A4, ALDOA, DNM1L, PGK2, EIF6, NDUFS5, HIF1A, IGF1, PARP1, HSPA8, APP, BPGM, ATPSCKMT, OGT, NUDT5, N…
GOBP_ATP_SYNTHESIS_COUPLED_ELECTRON_TRANSPORT	0.182708	1	0.128789	0.209345	1.21435	88	MTCO2P12, NDUFA1, NDUFA7, NDUFS6, COX8A, COX6A2, COA6, SDHD, COX4I1, MIR210, DGUOK, NDUFC1, NDUFA4, PARK7, NDUFC2, COX7A2, NDUFB2, NDUFB8, NDUFA6, UQCRQ, NDUFB10, AFG1L, NDUFS3, COX6B1, COX5B, NDUFS5, BID, COX6C, NDUFA5, UQCRC1, SDHB, NDUFA8, UQCR10, NDUFB1, SDHA, COX7A2L
GOBP_ATP_TRANSPORT	0.429338	1	0.0813027	0.286822	0.998116	15	SLC17A9, CD47, CALHM3, SLC25A17, SLC25A5
GOBP_ATRIAL_CARDIAC_MUSCLE_CELL_MEMBRANE_REPOLARIZATION	0.168174	1	0.142901	0.42679	1.31155	10	FLNA, KCNN2, NPPA, KCNQ1
GOBP_ATRIAL_CARDIAC_MUSCLE_CELL_TO_AV_NODE_CELL_SIGNALING	0.833622	1	0.0474483	0.191514	0.722903	18	FLNA, KCNN2, NUP155, KCNQ1
GOBP_ATRIAL_CARDIAC_MUSCLE_TISSUE_DEVELOPMENT	0.623832	1	0.0756946	-0.211692	-0.874477	21	MESP1, PROX1, NKX2-5, WNT2, ISL1
GOBP_ATRIAL_CARDIAC_MUSCLE_TISSUE_MORPHOGENESIS	0.246637	1	0.130106	-0.462854	-1.22563	6	PROX1, WNT2
GOBP_ATRIAL_SEPTUM_DEVELOPMENT	0.929188	1	0.0423318	0.152599	0.622558	23	ZFPM1, TGFB2, WNT11, MDM2, MDM4, SOX4, TBX5, BMPR2
GOBP_ATRIAL_SEPTUM_MORPHOGENESIS	0.969589	1	0.0419926	0.154894	0.539018	15	ZFPM1, TGFB2, SOX4, TBX5, BMPR2, TBX20
GOBP_ATRIOVENTRICULAR_CANAL_DEVELOPMENT	0.514388	1	0.0721798	0.286653	0.959766	13	HAS2, TBX3, ENG, TBX20, TBX2, FOXN4, GATA6, CHD7, PTPN11, RBPJ, SMAD4, BMP2
GOBP_ATRIOVENTRICULAR_NODE_DEVELOPMENT	0.723744	1	0.0670513	-0.270701	-0.790988	8	NKX2-5, GATA4, NOTCH2, BMPR1A, GATA6, MAML1, NOTCH1, TBX5
GOBP_ATRIOVENTRICULAR_VALVE_DEVELOPMENT	0.744898	1	0.0517405	0.184625	0.797905	28	HEYL, ZFPM1, TGFB2, MDM2, MDM4, OLFM1, SOX4, TBX5, NOTCH1, BMPR2, AXIN2, TBX20, APLNR, DCHS1, CCN1
GOBP_ATRIOVENTRICULAR_VALVE_FORMATION	0.671986	1	0.0584693	0.294507	0.828786	8	ZFPM1, OLFM1, NOTCH1, DCHS1, HEY2, HEY1, SMAD4
GOBP_ATTACHMENT_OF_GPI_ANCHOR_TO_PROTEIN	0.421525	1	0.0949752	-0.381105	-1.00916	6	GPAA1, PIGU
GOBP_ATTACHMENT_OF_MITOTIC_SPINDLE_MICROTUBULES_TO_KINETOCHORE	0.641115	1	0.0598603	0.216055	0.856434	21	BIRC5, KIF2C, CDT1, HNRNPU, BOD1, MAPRE1
GOBP_ATTACHMENT_OF_SPINDLE_MICROTUBULES_TO_KINETOCHORE	0.933219	1	0.0417397	0.133081	0.64776	43	BIRC5, KIF2C, CDT1, NEK2, ECT2, HNRNPU, BOD1, MAPRE1, APC, RACGAP1, ABRAXAS1, KNSTRN, KAT5, BUB3, MAD1L1, SGO1, ZNF207, BECN1, RB1, RMDN1, CDC42, SIRT2, CENPE, AURKC, KNL1
GOBP_AUDITORY_RECEPTOR_CELL_DEVELOPMENT	0.976636	1	0.0538979	-0.121018	-0.499915	21	SOD1, GRXCR2, SLITRK6, TPRN, CLRN1, CLRN2
GOBP_AUDITORY_RECEPTOR_CELL_MORPHOGENESIS	0.777011	1	0.0639272	-0.197118	-0.761466	17	SOD1, GRXCR2, SLITRK6, TPRN, CLRN1, CLRN2
GOBP_AUTOCRINE_SIGNALING	0.525	1	0.0707899	0.35468	0.935582	7	S100A9, SERPINB3, S100A8, CX3CR1, FZD1
GOBP_AUTONOMIC_NERVOUS_SYSTEM_DEVELOPMENT	0.879252	1	0.0441523	0.145082	0.718857	45	PRLH, HOXB2, EDNRA, GBX2, GFRA3, HAND2, ACKR3, FZD3, HES1
GOBP_AUTOPHAGIC_CELL_DEATH	0.874113	1	0.0463228	0.233215	0.656302	8	SH3GLB1, LAPTM5, CDKN2D, DAPK1, TP53INP1
GOBP_AUTOPHAGOSOME_LYSOSOME_FUSION	0.389982	1	0.08654	0.352251	1.03734	9	ARL8B, VPS39, PIP4K2A, TOM1, PIP4K2B
GOBP_AUTOPHAGOSOME_MATURATION	0.39531	1	0.0822055	0.192142	1.04051	61	CHMP6, VPS33B, CHMP1B, LIX1, MAP1LC3B, VPS16, MAP1LC3A, LIX1L, VIPAS39, CHMP4A, VPS33A, MAP1LC3C, CALM1, CHMP4C, PHF23, CALCOCO2, SNAP29, EPG5, TOM1, CHMP3, TMEM39A, CLEC16A, CHMP2B, MFSD8, ATP2A2, BECN1, ATG12, SMCR8, VPS4B
GOBP_AUTOPHAGOSOME_MEMBRANE_DOCKING	0.469643	1	0.0764767	0.367535	0.969491	7	CALM1, SNAP29, ATP2A2, ATG14, VAMP8, VMP1
GOBP_AUTOPHAGOSOME_ORGANIZATION	0.97861	1	0.0601186	-0.0992108	-0.667191	114	RAB43, AP4M1, RAB1B, STBD1, BAG3, ATG101, RAB23, ARFIP2, GBA1, ATG13, WDR45B, IRGM, SNX7, MTMR3, CHMP4B, WIPI1, NUPR1
GOBP_AUTOPHAGY_OF_MITOCHONDRION	0.946755	1	0.0397596	0.115683	0.673525	92	MAP1LC3B2, CDC37, PARK7, CERS1, ATG3, ATG9A, MAP1LC3B, VPS13C, MAP1LC3A, VDAC1, GABARAP, LRBA, DNM1L, MAP1LC3C, HIF1A, SNX30, TOMM7, SLC25A5, OGT, GABARAPL3, PHB2, PRKN, PARL, MFN2, CTTN, USP36, HDAC6, MARK2, WDR45, TAFAZZIN, FKBP8, HTT, TP53, SQSTM1, FUNDC2, BECN1, SPATA18, AMBRA1, ATG12, FBXO7, CSNK2A2, FBXW7, TSC2, RIMOC1
GOBP_AUTOPHAGY_OF_NUCLEUS	0.658986	1	0.0721798	-0.208121	-0.839923	19	ATG13, WDR45B, SNX7, WIPI1, ULK2, ATG7
GOBP_AUTOPHAGY_OF_PEROXISOME	0.826401	1	0.0497903	0.228408	0.701911	10	PEX2, PJVK, ACBD5, SQSTM1, ATM
GOBP_AV_NODE_CELL_TO_BUNDLE_OF_HIS_CELL_COMMUNICATION	0.394919	1	0.100633	-0.283257	-1.02785	14	GJA5, GJC3, MIR208A, SCN10A, GJC1, CACNB2, TRPM4, CACNA1C
GOBP_AV_NODE_CELL_TO_BUNDLE_OF_HIS_CELL_SIGNALING	0.507901	1	0.0847985	-0.289475	-0.957328	11	GJA5, MIR208A, SCN10A, CACNB2, TRPM4, CACNA1C, RYR2, CACNA1G, SCN5A, CXADR
GOBP_AXIAL_MESODERM_DEVELOPMENT	0.112701	1	0.176694	0.473879	1.39552	9	FOXH1, EPHA2, NODAL, AXIN1, RPL38
GOBP_AXIS_ELONGATION	0.756039	1	0.067676	-0.17384	-0.788817	28	WNT3A, SFRP1, HNF1B, SIX1, AREG, SOX9, SHH, WNT5A, FGF10, NKD1
GOBP_AXIS_SPECIFICATION	0.0870647	1	0.24134	-0.20533	-1.30714	91	CER1, TBXT, MESP2, SIX3, FOXA2, RIPPLY2, MESP1, CHRDL1, CITED2, SIX2, HOXD8, SFRP1, WT1, GDF3, GPC3, WNT7A, TDGF1, FZD5, WNT8A, MDFI, WNT1, TIFAB, AURKA, SMAD6, SHH, BASP1, WNT5A, FGF10, SKI, OTX2, TTC8, ZIC3
GOBP_AXONAL_FASCICULATION	0.450935	1	0.0934449	-0.245148	-1.01268	21	NDN, AMIGO1, CNTN2, FEZF2, TNFRSF21, EPHA4, CNTN4, EPHB3, ARHGAP35, CNR1, SEMA5A, MEGF8, EPHB2, CDK5R1, CASP3, CRTAC1, NRCAM, NRP1, NCAM2
GOBP_AXONAL_TRANSPORT	1	1	0.0371479	0.0779277	0.426916	66	AP3S1, ARL8B, AP3M2, DTNBP1, BLOC1S4, NEFL, RAB27B, AGTPBP1, HIF1A, MAP1A, OPA1, HDAC6, AP3B1, MGARP, DYNC1H1, BLOC1S6, CALY, PAFAH1B1, SPAST, HSBP1, KIF5B
GOBP_AXONAL_TRANSPORT_OF_MITOCHONDRION	0.863085	1	0.045862	0.184652	0.697001	18	NEFL, AGTPBP1, HIF1A, OPA1, HDAC6, MGARP, SPAST, HSBP1, TRAK1
GOBP_AXONEMAL_CENTRAL_APPARATUS_ASSEMBLY	0.0762332	1	0.245042	-0.5692	-1.50723	6	RSPH9, CFAP91, SPEF1, DNAJB13
GOBP_AXONEMAL_DYNEIN_COMPLEX_ASSEMBLY	0.459459	1	0.095288	-0.193107	-0.978169	40	CCDC63, DNAAF2, ODAD3, CCDC65, CFAP100, DNAI1, LRRC61, DAW1, CFAP73, CCDC39, NISCH, CCDC40, DNAAF8, DNAH17, DNAI4, DNAH7, DNAH1, CLXN, DNAH5, DNAH2
GOBP_AXONEME_ASSEMBLY	0.491315	1	0.0919686	-0.154549	-0.990521	93	CCDC63, DNAAF2, ODAD3, CCDC65, RSPH9, RSPH6A, TTLL1, MEIG1, CFAP100, CFAP91, SPEF1, CFAP157, RSPH4A, DNAI1, DNAJB13, CFAP65, LRRC61, IQCG, DAW1, HOATZ, CLUAP1, CFAP73, CFAP206, CCDC39, CFAP46
GOBP_AXONOGENESIS_INVOLVED_IN_INNERVATION	0.83542	1	0.048799	0.24239	0.713809	9	EDNRA, EDN1, ECE1, ITGA4, NRP1
GOBP_AXON_CHOICE_POINT_RECOGNITION	0.866516	1	0.0579755	-0.239437	-0.671865	7	ROBO3, EFNB3
GOBP_AXON_DEVELOPMENT	1	1	0.0760837	-0.0641298	-0.542057	476	RTN4RL2, PLA2G10, FOXD1, PARD6B, POU4F3, ATOH1, TRPV2, WNT3A, KLK8, MIR222, LRTM2, CDK5, C12orf57, NDN, RTN4RL1, NPTX1, SEMA3B, VAX1, MAP6, OR10A4, LPAR3, ISL2, DPYSL5, TSPAN2, BRSK1, POU4F2, RTN4R, TNC, ROBO3, CXCL12, GDNF, NTN3, EDN2, RAB21, STMN1, TSKU, LRRC4C, ISL1, LHX2, CTNNA2, IFRD1, AMIGO1, CNP, DRAXIN, KIAA1755, SEMA3F, PLXNB1, SLITRK6, CNTNAP1, TCTN1, WNT7A, PLPPR4, EFNA3, SEMA7A, GLI2,…
GOBP_AXON_ENSHEATHMENT_IN_CENTRAL_NERVOUS_SYSTEM	0.963054	1	0.057006	-0.12262	-0.540493	26	NKX6-2, CNTNAP1, CNTN2, NCSTN, TLR2, SOX10, FA2H, ERCC2, ASPA, MAG, KCNJ10, MOBP, B4GALT5, HES5, B4GALT6, PTEN, PLP1, MYRF, ID4, TENM4, ABCA2, MAL, CNTN1, GPM6B
GOBP_AXON_EXTENSION	0.469003	1	0.0995791	-0.147142	-0.993736	119	POU4F3, TRPV2, WNT3A, CDK5, NDN, SEMA3B, POU4F2, RTN4R, CXCL12, EDN2, RAB21, LHX2, IFRD1, DRAXIN, SEMA3F, SEMA7A, SEMA5B, CYFIP1, APOE, ULK2, TNR, TRPC5, EDN3, SEMA4B, WNT5A, KIAA0319, SMURF1, SEMA4F, SEMA3A, BARHL2, CDKL5, PLXNA3, NRP2, FN1, ANAPC2, L1CAM, SLIT2, SLIT3, SEMA3G, SEMA6D, MAP2, ISLR2
GOBP_AXON_MIDLINE_CHOICE_POINT_RECOGNITION	0.964758	1	0.0517405	-0.230588	-0.567719	5	ROBO3, ROBO1, FOXG1, ROBO2, APP
GOBP_AXO_DENDRITIC_PROTEIN_TRANSPORT	0.677996	1	0.0584693	0.280143	0.824987	9	RAB27B, MAP1A, KIF5B, MAPK8IP3, DLG2, HSPB1, KIF5A, KIF5C
GOBP_AXO_DENDRITIC_TRANSPORT	0.967585	1	0.0375363	0.105429	0.600593	79	AP3S1, ARL8B, AP3M2, DTNBP1, BLOC1S4, FLOT2, HNRNPU, NEFL, RABGEF1, RAB27B, AGTPBP1, HIF1A, HSPA8, APP, MAP1A, OPA1, HDAC6, AP3B1, MGARP, DYNC1H1, BLOC1S6, CALY, PAFAH1B1, SPAST, KIF17, HSBP1, KIF5B
GOBP_AZOLE_TRANSMEMBRANE_TRANSPORT	0.119639	1	0.193813	-0.358649	-1.34479	15	SLC44A4, SLC28A2, SLC25A19, SLC15A4, SLC22A1, SLC22A2, SLC47A1, SLC25A29, SLC19A3, SLC38A7, SLC38A5
GOBP_BARBED_END_ACTIN_FILAMENT_CAPPING	0.324698	1	0.0949752	0.269014	1.11952	25	CAPZA3, MTPN, TWF1, CRACD, CARMIL2, CAPZB, ADD2, ADD3, TWF2, GSN, EPS8, ADD1, CAPZA1, RDX, VILL, TRIOBP, SVIL
GOBP_BASEMENT_MEMBRANE_ASSEMBLY	0.814898	1	0.0607719	-0.229608	-0.710755	9	NTN4, PHLDB2, PXDN, CLASP1, PHLDB1, RAMP2, PLOD3, CLASP2, DAG1
GOBP_BASEMENT_MEMBRANE_ORGANIZATION	0.783019	1	0.0647943	-0.159813	-0.757227	33	CMA1, MMP11, GAS2, CAV1, NTN4, NID2, PHLDB2, RIC8A, LAMA1, LAMB2, PXDN, HPN, LAMB1, PRICKLE1, FERMT1, FLRT2, LAMC1, HMCN1, COL3A1, CLASP1, NID1, COL4A1, PHLDB1, RAMP2, CTSS, LAMA2, PLOD3, CLASP2, CAV2, EXT1
GOBP_BASE_CONVERSION_OR_SUBSTITUTION_EDITING	0.59447	1	0.0774768	-0.218932	-0.883557	19	APOBEC1, AICDA, APOBEC3H
GOBP_BASE_EXCISION_REPAIR	0.909247	1	0.0429311	0.140611	0.684411	43	PCNA, SIRT6, NEIL2, NEIL3, ADPRS, PNKP, RPA2, OGG1, ERCC5, RPS3, APEX1, POLQ, POLD1, RPA1, POLE, NEIL1
GOBP_BASE_EXCISION_REPAIR_AP_SITE_FORMATION	0.652095	1	0.0611693	0.260815	0.852231	12	NEIL2, NEIL3, OGG1, ERCC5, NEIL1, SMUG1
GOBP_BASE_EXCISION_REPAIR_GAP_FILLING	0.657293	1	0.0590955	0.245374	0.84551	14	PCNA, ADPRS, PNKP, APEX1, POLD1, POLE, NEIL1
GOBP_BASIC_AMINO_ACID_TRANSPORT	0.409953	1	0.0999277	-0.248411	-1.04444	22	SLC66A1, SLC3A1, SLC7A2, SLC15A4, SLC66A1L, SLC11A1, SLC22A2, SLC47A1, SLC25A29, SLC7A7
GOBP_BEHAVIOR	1	1	0.0251307	0.0754341	0.603271	641	B2M, PMCHL2, NEUROG1, GDF15, TMBIM4, NRGN, FADD, CARTPT, DRD4, HCRTR1, PRLH, LHX8, NPW, DMRT3, PGRMC1, PRKAR2B, ASIP, TRH, PCDH17, ADCY8, ADORA2A, VIP, CRBN, ARL6IP5, SOD2, CSNK1E, DYNLRB1, GRP, INS, HAND2, TBCE, PARK7, NPY2R, ASL, KAT2A, SYT4, MC1R, SHANK1, SRC, TPGS1, DMBX1, MORC1, ARRDC3, TMOD1, DVL1, TACR1, GPRASP3, PITX3, NPY, RETN, TACO1, CCL3, PRKAR1B, AGTR2, PTGS2, GBX1, APRT, ARF4, VGF, …
GOBP_BEHAVIORAL_DEFENSE_RESPONSE	0.687961	1	0.0732559	-0.162911	-0.825216	40	PDE8B, LYPD1, SLC1A1, PENK, HTR2C
GOBP_BEHAVIORAL_RESPONSE_TO_CHEMICAL_PAIN	0.337591	1	0.0959207	0.490636	1.14445	5	ADAM11, SCN9A, P2RX3, SCN11A, NTRK1
GOBP_BEHAVIORAL_RESPONSE_TO_COCAINE	0.530756	1	0.0694481	0.274166	0.944722	14	FADD, DRD4
GOBP_BEHAVIORAL_RESPONSE_TO_ETHANOL	0.830054	1	0.049094	0.243986	0.71851	9	DRD4, CRHBP, EPS8, OPRM1, HDAC2, USP46
GOBP_BEHAVIORAL_RESPONSE_TO_NICOTINE	0.1621	1	0.165657	-0.446806	-1.30557	8	CHRNA3, CHRNB1, CHRNB2, CHRNA5, CHRNA4, PPARA, GRM2, CHRNB4
GOBP_BEHAVIORAL_RESPONSE_TO_PAIN	0.929577	1	0.0431902	0.161645	0.613264	19	TACR1, ADAM11, AKT1, TRPV1, SCN9A, CAPN2, SCN3A, THBS1
GOBP_BENZENE_CONTAINING_COMPOUND_METABOLIC_PROCESS	0.475712	1	0.0725352	0.230341	0.986991	27	GSTM1, SRD5A2, GSTM2, TH, CYP1B1, KYAT1, PON3, KMO, CYP2E1, HAAO, AFMID, UGT1A1
GOBP_BERGMANN_GLIAL_CELL_DIFFERENTIATION	0.683973	1	0.0692836	-0.250647	-0.828919	11	SHH, GFAP, VIM, PTPN11, TTC21B, MAP2K1, ABL1, MAPK1, MAPK3, PLPP3, GPR37L1
GOBP_BICARBONATE_TRANSPORT	0.436451	1	0.0968878	-0.214621	-0.98881	30	SLC26A5, SLC26A4, SLC26A8, RHAG, SLC4A3, SLC39A8, SLC39A14, SLC4A8, SLC4A10, SLC26A6, BEST1, SLC4A7, CFTR, SLC4A9, SLC4A5
GOBP_BILE_ACID_AND_BILE_SALT_TRANSPORT	0.211966	1	0.121543	0.271742	1.2057	30	SLC10A3, AKR1C4, SLC10A5, NR0B2, SLC51B, SLCO1B1, AQP9, ABCB11, SLCO1C1, SLCO1B3, SLC10A2, ABCC3, SLC10A7, AKR1C1, SLCO1A2, SLC10A4, SLC27A5
GOBP_BILE_ACID_BIOSYNTHETIC_PROCESS	0.908784	1	0.0423318	0.142692	0.672157	36	HSD3B7, CYP39A1, AKR1C4, ACOT8, NR1H4, MIR33A, AMACR, ABCB11, SCP2, FGFR4, CYP8B1
GOBP_BILE_ACID_METABOLIC_PROCESS	0.686767	1	0.054794	0.166143	0.849587	49	HSD3B7, SULT2A1, CYP39A1, AKR1C4, UGT2A1, ACOT8, NR1H4, ARV1, MIR33A, AMACR, ABCB11, SCP2, FGFR4, CYP8B1, LEP, GBA2, UGT2A2, AKR1C1, OSBPL6, OSBPL3, CYP46A1
GOBP_BILE_ACID_SECRETION	0.808126	1	0.0611693	-0.222167	-0.734733	11	SLC10A1, CASR, CES1, SLC51A
GOBP_BILE_ACID_SIGNALING_PATHWAY	0.896243	1	0.0455878	0.201409	0.639171	11	NR1H4, ABCB11, VDR, CYP8B1
GOBP_BINDING_OF_SPERM_TO_ZONA_PELLUCIDA	0.683333	1	0.0720033	-0.167346	-0.835917	38	PRSS55, TMPRSS12, SPAM1, ZP1, PCSK4, ADAM2, ZP4
GOBP_BIOGENIC_AMINE_METABOLIC_PROCESS	0.322422	1	0.0922597	0.184518	1.08465	96	DRD4, SAT2, GCH1, SLC22A3, SULT1A1, TRH, EDNRA, MTPN, TGFB2, HAND2, SMOX, PARK7, SAT1, OAZ1, AZIN1, AOC2, NPY, ODC1, HNMT, SLC29A4, RNF180, COMT, AGMAT, TH, PAOX, TACR3, HTR1A, SLC6A3, SULT1A2, SNCB, KMO, PRKN, AMD1, HAAO, DDC, GATA3, HDAC6, NR4A2
GOBP_BIOLOGICAL_PHASE	0.354402	1	0.10592	-0.326446	-1.0796	11	GAL, MSX2
GOBP_BIOLOGICAL_PROCESS_INVOLVED_IN_INTERACTION_WITH_HOST	0.124077	1	0.151149	0.180651	1.24574	207	ITGB3, CXCL8, CHMP6, PGLYRP1, PLSCR1, CHMP1B, TNFRSF4, HSPA1B, FCN3, ARL8B, MRC1, CD80, LAMP3, FURIN, CLEC5A, PPID, HSPA1A, IFITM3, RFPL3, CCR5, EPHA2, CD74, BCL2L1, SRC, LTF, CLDN1, LAMP1, RFPL1, ZNF639, BSG, SLC7A1, CXCR4, ITGB1, HLA-DRB1, RNASEK, IFIT1, LGALS1, SLC52A1, TRIM34, SERPINB3, HTR2A, CD81, LRRC15, IFITM1, NUP153, CHMP4A, EPS15, TRIM26, DAG1, VPS18, RFPL2, CHMP4C, P4HB, TPCN2, ITCH, …
GOBP_BIOLOGICAL_PROCESS_INVOLVED_IN_INTERACTION_WITH_SYMBIONT	0.993631	1	0.0354665	0.0965138	0.59013	115	PF4, CCL5, DEFB118, ST6GALNAC1, JUN, CCNK, CHD1, DEFA5, STOM, ZC3H12A, LTF, CCL8, ZNF639, CCL3, JAK2, ZDHHC20, F2, CFL1, GAPDH, PLG, PPIB, ROMO1, CCNT1, HSPA8, CTSG, HDAC1, PHB1, PRKN, ZDHHC8, DCD, POU2F3, TBC1D20, DEFB103B, CAV2, FMR1, PSMC3, ZNF502, GPX1, NAPEPLD, FBXL2
GOBP_BIOLOGICAL_PROCESS_INVOLVED_IN_INTERSPECIES_INTERACTION_BETWEEN_ORGANISMS	0.843786	1	0.0270967	0.10493	0.901536	1660	B2M, PF4, PPBP, IL1F10, CCL5, ITGB3, ATP4B, IFNA21, TRDV1, CRISP3, TRAV1-2, AQP4, SERPINB4, DEFA4, HLA-C, FADD, CXCL8, CHMP6, FCN2, PYCARD, SELENOS, PGLYRP1, SHARPIN, HLA-B, GCH1, USP17L2, IL17A, HLA-E, PLSCR1, C4BPB, SHMT2, CGAS, MIR130A, PLPP6, TRGV3, TRAV13-2, IGKV3-20, DEFB118, AKIRIN2, IFNL1, TBXA2R, ST6GALNAC1, NT5C3A, TOMM70, WFDC10A, XCL1, JUN, DEFB112, GATA1, NEURL3, PPP1R14B, CHMP1B, TN…
GOBP_BIOLOGICAL_PROCESS_INVOLVED_IN_INTRASPECIES_INTERACTION_BETWEEN_ORGANISMS	0.594958	1	0.0617054	0.174164	0.915221	55	DRD4, GRP, SHANK1, LTF, DVL1, UCN, TH, KCNQ1, OXT, CHD8, AVPR1A, MAPK8IP2, GRPR, EN1, EXT1, CIC, VPS13A, EIF4EBP2, GRID1, GAD1, CX3CR1, AVP, NLGN4Y, ATXN1L, CLN8, NR2E1, SHANK2, MECP2, PTEN, PTCHD1
GOBP_BIOLOGICAL_PROCESS_INVOLVED_IN_SYMBIOTIC_INTERACTION	0.331933	1	0.0819779	0.144614	1.06304	310	PF4, CCL5, ITGB3, CXCL8, CHMP6, PGLYRP1, PLSCR1, DEFB118, ST6GALNAC1, JUN, CHMP1B, TNFRSF4, CCNK, HSPA1B, FCN3, ARL8B, MRC1, CD80, LAMP3, FURIN, CLEC5A, PPID, HSPA1A, CHD1, IFITM3, DEFA5, RFPL3, CCR5, EPHA2, CD74, STOM, BCL2L1, SRC, ZC3H12A, LTF, CLDN1, LAMP1, RFPL1, CCL8, ZNF639, BSG, SLC7A1, CCL3, JAK2, CXCR4, ITGB1, HLA-DRB1, RNASEK, IFIT1, LGALS1, SLC52A1, ZDHHC20, F2, TRIM34, CFL1, GAPDH, PL…
GOBP_BIOMINERAL_TISSUE_DEVELOPMENT	1	1	0.0639272	-0.0741958	-0.535586	170	RFLNA, PTH, CER1, TWIST1, RSPO2, MSX2, TMEM119, DSPP, DMP1, ANKH, AMTN, MMP20, FZD9, ECM1, FGF23, MATN1, ODAM, ADRB2, GPC3, RXRB, IFITM5, ATP2B1, ITGB6, SLC24A3, P2RX7, HTN1, RFLNB, MIR208A, SOX9, SMPD3, NECTIN1, TBX1, FAM20C, KLF10, COL1A2, FBN2, PTN, ALPL, FGFR3, NELL1, KL, PHOSPHO1, TFIP11, ATG4B, FBXO5, ACVR1, OSR1, ERCC2, MINPP1, ISG15, ITGB1BP1, SMAD3, DDR2, KLK4, BGLAP
GOBP_BLASTOCYST_DEVELOPMENT	1	1	0.0347904	0.0838918	0.515163	116	JUNB, SF3B6, ASF1B, TEAD4, NPM2, CCDC62, FURIN, NEK2, EMG1, NODAL, ZFP14, SKIL, PNLDC1, KLF4, NECAB1, RPL13, SLC25A34, COPS2, TBL1XR1, ACVR1C, PTPN18, IGF1, CNOT2, N4BP2L2, MFN2, CNOT3, SALL4, ZP3, LPAR6, MATR3, CAPN2, NBN, RTN4
GOBP_BLASTOCYST_FORMATION	0.882653	1	0.0439759	0.144793	0.717427	45	JUNB, SF3B6, TEAD4, FURIN, NODAL, SKIL, PNLDC1, PTPN18, CNOT2, MFN2, CNOT3, ZP3, MATR3, RTN4
GOBP_BLASTOCYST_GROWTH	0.590047	1	0.0793435	-0.214876	-0.903442	22	CTR9, ZNF830, GINS4, PELO, NCAPG2, BRCA2, GINS1, TAF8, NDEL1, RAD51B, INTS1, RTF1, CHEK1, PALB2, ZPR1, SBDS, UBTFL1, NBN, SALL4, IGF1, ACVR1C, COPS2
GOBP_BLASTODERM_SEGMENTATION	0.327103	1	0.113313	-0.269322	-1.11254	21	TBXT, HOXD8, WT1, SEMA3F, TDGF1, FZD5, TIFAB, SHH, BASP1, WNT5A, NRP2
GOBP_BLEB_ASSEMBLY	0.828442	1	0.0599892	-0.215449	-0.712516	11	EMP2, LPAR3, P2RX7
GOBP_BLOOD_COAGULATION_FIBRIN_CLOT_FORMATION	0.0195883	1	0.352488	0.497943	1.71581	14	GP9, F13A1, GP1BA, FLNA, F12, GP5
GOBP_BLOOD_VESSEL_ENDOTHELIAL_CELL_DIFFERENTIATION	0.848758	1	0.0588438	-0.208422	-0.689276	11	PROX1, FOXJ2, KDR, RBPJ, HEY1, HEY2, DLL1, NRP1, TMEM100, NOTCH1, CCM2
GOBP_BLOOD_VESSEL_ENDOTHELIAL_CELL_MIGRATION	0.0478326	1	0.252961	0.208706	1.37974	163	TMSB4X, TBXA2R, VEGFC, MIR494, MIR210, TGFB1, MYH9, CLEC14A, MIR200C, MIR150, GDF2, MAP2K3, MIR26A1, EPHA2, MIR200B, ATP5F1B, MEOX2, SH3BP1, MIR199A1, FGF18, MIR206, MIR149, MIR152, MIR133B, GATA2, AGTR2, PTGS2, RHOA, GADD45A, MIR499A, NR4A1, ITGB1, PPARG, AKT3, KLF4, CARD10, MIR212, PDGFB, PIK3C2A, AKT1, MIR410, MIR15A, CYP1B1, APOA1, HIF1A, PRKD1, MIR483, MEF2C, ACVRL1, MIR132, SCARB1, NOTCH1, …
GOBP_BLOOD_VESSEL_ENDOTHELIAL_CELL_PROLIFERATION_INVOLVED_IN_SPROUTING_ANGIOGENESIS	0.542373	1	0.0850427	-0.175261	-0.92872	46	IL12A, IL12B, MIR222, MIR101-1, FGFBP1, MIR342, MIR193A
GOBP_BLOOD_VESSEL_MATURATION	0.528369	1	0.0701132	0.328975	0.925781	8	DDIT3, ACVRL1, MMP2, ANKRD17, LYL1
GOBP_BLOOD_VESSEL_MORPHOGENESIS	0.858442	1	0.0327242	0.106706	0.857642	671	PF4, ESM1, FOXC1, ITGB3, CCN2, FOXH1, JUNB, CXCL8, SPRY2, NRARP, PROK2, CALCRL, FLNA, MIR130A, SPARC, MIR185, TIPARP, NPPB, TBXA2R, JUN, VEGFC, AGGF1, CXCL17, NDNF, RLN2, EDNRA, SFRP2, MIR494, SEC24B, ANG, SIRT6, IL6, ADAM8, FASLG, ANGPTL6, MIR210, TGFB1, TGFB2, EFEMP2, ACTG1, MYH9, GBX2, SPI1, CLEC14A, CXCR3, MIR200C, MIR150, MIR378A, EDN1, GDF2, ITGA2B, HAND2, SAT1, MIR26A1, F3, EPHA2, MIR200B,…
GOBP_BLOOD_VESSEL_REMODELING	0.77381	1	0.0499914	0.160932	0.79739	45	FOXC1, FLNA, EDNRA, TGFB1, NPPC, MDM2, AGTR2, CST3, MEF2C, ACVRL1, TMBIM1, EXT1, AGT, BMPR2, ACE
GOBP_BMP_SIGNALING_PATHWAY_INVOLVED_IN_HEART_DEVELOPMENT	0.196833	1	0.148262	-0.447512	-1.25573	7	MSX2, ACVR1, BMP2, NOG, BMP4, BMPR1A, MSX1
GOBP_BODY_FLUID_SECRETION	0.271074	1	0.103197	0.192482	1.1181	90	MTCO2P12, NEUROG1, CSN3, NPPB, GUCA1B, VAMP2, VIP, EDN1, CYBA, TACR1, PRL, APRT, UCN, NEURL1, MED1, USF2, SOCS2, SLC29A2, STATH, DCANP1, HIF1A, APLN, AGR2, OAS2, SLC6A3, LACRT, SCT
GOBP_BODY_MORPHOGENESIS	0.997531	1	0.0554793	-0.0846783	-0.456471	49	FUZ, GREM2, PDGFRA, GPC3, LEF1, IHH, PAX9, TBX1, SKI, ASPH, PHLDB2, ARID5B, DKK1, STRA6, TGFB3, CDON, RRAS, CSRNP1
GOBP_BONE_CELL_DEVELOPMENT	0.141176	1	0.151149	0.268238	1.29115	40	GP9, GP1BA, FLNA, VPS33B, MPIG6B, ZFPM1, SRC, LTF, GP5, MED1, MEIS1
GOBP_BONE_DEVELOPMENT	0.663818	1	0.0488971	0.12873	0.908	232	FOXC1, GP9, NEUROG1, OSTN, EBP, GP1BA, FLNA, VPS33B, MPIG6B, SCX, ZFPM1, HSD17B1, OSR2, INSIG2, SRD5A2, TMEM38B, GHR, PITX2, ACP5, ACTN3, KAT2A, SRC, LTF, MMP13, NPPC, GNAS, RARA, MEF2D, GP5, FGF18, ATG9A, MYOC, SLC38A10, COMP, RHOA, NOTUM, NAB1, SEMA4D, RPL13, SRD5A1, MED1, MEIS1, PRPSAP2, INSIG1, HAS2, SERPINH1, PPIB, SPNS2, DCANP1, STC1, DLX5, PAPSS2, CCN4
GOBP_BONE_GROWTH	0.579812	1	0.0797706	-0.190512	-0.894268	32	CER1, MSX2, ECM1, MATN1, TSKU, SOX9, SMPD3, NPR2, FGFR3, THBS3, RARB, BNC2, ATF2, DDR2, FGFR2, POR
GOBP_BONE_MARROW_DEVELOPMENT	0.429224	1	0.0949752	-0.345336	-1.00907	8	HOXB4, LRP5, CTC1, LRRC17, PTPRC, ASXL1, SBDS, TP53
GOBP_BONE_MATURATION	0.910628	1	0.0587186	-0.142884	-0.648351	28	RFLNA, PTH
GOBP_BONE_MINERALIZATION	0.973016	1	0.0363018	0.104474	0.643623	120	AHSG, SRGN, GATA1, ATF4, CYP27B1, OSR2, TMEM38B, PTH1R, ACTN3, WNT11, LTF, MMP13, COMP, CCL3, MGP, ATRAID, PTGS2, NOTUM, ACVR2A, BMP2K, WNT4, ANO6, IBSP, STATH, HIF1A, IGF1, CCR1, CLEC3B, MEF2C, GPM6B, WNT10B, RXRA, VDR
GOBP_BONE_MINERALIZATION_INVOLVED_IN_BONE_MATURATION	0.434978	1	0.0931455	-0.285834	-1.00813	13	RFLNA, PTH
GOBP_BONE_MORPHOGENESIS	0.895254	1	0.0415718	0.12324	0.727954	98	FOXC1, NEUROG1, SCX, OSR2, INSIG2, GHR, ACP5, ACTN3, LTF, MMP13, NPPC, RARA, MEF2D, FGF18, ATG9A, COMP, NAB1, INSIG1, HAS2, SERPINH1, DCANP1, STC1, DLX5, CYP26B1, CDX1, MEF2C, TRPV4
GOBP_BONE_REMODELING	0.991843	1	0.036685	0.0900776	0.522513	88	FSHB, ITGB3, CARTPT, IL6, ADAM8, PTH1R, ACP5, EPHA2, SRC, TNFRSF11B, EFNA2, GDF5, GPR55, P3H4, RAB3D, SUCO, ZNF675, TPP1, TRAF6, TFRC, EXT1, SPP2, LEP, UBASH3B, GJA1, DCSTAMP, TCIRG1, MDK, SYK, NCDN, MITF, CD38, CSK, SNX10, LGR4, HAMP, IL7, PRKCA, CSF1R, RASSF2, WNT16, INPP5D
GOBP_BONE_RESORPTION	0.964407	1	0.0397596	0.112049	0.607312	64	FSHB, ITGB3, CARTPT, IL6, ADAM8, PTH1R, ACP5
GOBP_BONE_TRABECULA_FORMATION	0.398664	1	0.0978773	-0.325232	-1.04171	10	MSX2, SFRP1, CHAD, FBN2, THBS3
GOBP_BONE_TRABECULA_MORPHOGENESIS	0.520179	1	0.0831291	-0.266815	-0.941054	13	MSX2, SFRP1, PLXNB1, CHAD, FBN2, THBS3
GOBP_BOX_C_D_SNORNP_ASSEMBLY	0.612472	1	0.0741759	-0.27297	-0.874315	10	RUVBL2, PIH1D2, RUVBL1, TAF9, NOPCHAP1, ZNHIT6
GOBP_BRADYKININ_CATABOLIC_PROCESS	0.130357	1	0.16318	0.537628	1.41817	7	CPN1, XPNPEP1, ECE1, CTSH, ACE, IDE
GOBP_BRAINSTEM_DEVELOPMENT	0.484018	1	0.0880945	-0.330778	-0.966534	8	ATIC, ATF2, NLGN4X, CNTFR, SMAD4, GART, SCN5A
GOBP_BRAIN_DERIVED_NEUROTROPHIC_FACTOR_RECEPTOR_SIGNALING_PATHWAY	0.901079	1	0.0455878	0.24437	0.606038	6	SLC2A4, BDNF, NTRK2, RAPGEF2, NFATC4, FSTL4
GOBP_BRAIN_MORPHOGENESIS	0.828571	1	0.0625237	-0.153202	-0.75177	37	PROP1, BBS1, FZD6, GBA1, FGF8, CTNNA2, SHANK3, SLC4A10, WNT5A, GDF7, NF1, SMO, BBS4, PSEN1, UCHL5, FANCC
GOBP_BRAIN_RENIN_ANGIOTENSIN_SYSTEM	0.416058	1	0.0840746	0.443619	1.03478	5	TACR1, AGTR2, AGT, RPS6KA2
GOBP_BRANCHED_CHAIN_AMINO_ACID_BIOSYNTHETIC_PROCESS	0.524229	1	0.0817516	-0.375724	-0.925051	5	SDS, BCAT1
GOBP_BRANCHED_CHAIN_AMINO_ACID_CATABOLIC_PROCESS	0.191589	1	0.153159	-0.305116	-1.2604	21	BCKDHB, ALDH6A1, DLD, HMGCL, HSD17B10, BCKDK, ACADSB, ACAD8, MCCC2, IVD
GOBP_BRANCHED_CHAIN_AMINO_ACID_METABOLIC_PROCESS	0.207407	1	0.151149	-0.27802	-1.24021	27	BCKDHB, ALDH6A1, DLD, HMGCL, SDS, HSD17B10, BCKDK, BCAT1, ACADSB, ACAD8, MCCC2
GOBP_BRANCHED_CHAIN_AMINO_ACID_TRANSPORT	0.117381	1	0.195789	-0.359769	-1.349	15	SLC43A1, SLC6A20, SLC7A8, SLC7A7, SLC43A2, SLC38A7, SLC25A44, SLC6A17, SLC6A14, SLC7A5, SLC3A2, SLC38A9, SLC6A15
GOBP_BRANCHING_INVOLVED_IN_BLOOD_VESSEL_MORPHOGENESIS	0.300676	1	0.0982123	0.238818	1.12496	36	NRARP, EDNRA, SFRP2, SIRT6, GBX2, EDN1, GDF2
GOBP_BRANCHING_INVOLVED_IN_LABYRINTHINE_LAYER_MORPHOGENESIS	0.932735	1	0.0541201	-0.176443	-0.622311	13	RSPO3, FZD5, IL10, SPINT1, ADM, FGFR2
GOBP_BRANCHING_INVOLVED_IN_MAMMARY_GLAND_DUCT_MORPHOGENESIS	0.95	1	0.0412376	0.147723	0.592743	22	EPHA2, SRC, MED1, WNT4, ESR1, TBX3, PHB2, VDR
GOBP_BRANCHING_INVOLVED_IN_PROSTATE_GLAND_MORPHOGENESIS	0.998179	1	0.041488	0.120445	0.393561	12	FRS2, ESR1, NKX3-1, HOXD13, BMP7, FEM1B
GOBP_BRANCHING_INVOLVED_IN_SALIVARY_GLAND_MORPHOGENESIS	0.698598	1	0.0699459	-0.199735	-0.825087	21	FGF8, NTN4, ESRP2, SHH, TGM2, FGF10, FGF7, SNAI2, LAMA1, FGFR2, SEMA3C
GOBP_BRANCHING_MORPHOGENESIS_OF_AN_EPITHELIAL_TUBE	0.985423	1	0.0639272	-0.0932477	-0.66007	157	HOXD11, CAV3, FOXD1, RSPO2, MSX2, HS3ST3B1, SOX8, SIX2, FGF8, WNT2, RASIP1, ADAMTS16, GDNF, DLL4, FOXF1, WT1, CASR, TCF21, GPC3, HNF1B, SIX1, HOXA11, PKD1, MKS1, LEF1, GLI2, IHH, NPNT, WNT1, AREG, ESRP2, TIMELESS, SOX9, SHH, WNT9B, LRP5, WNT5A, FGF10, PML
GOBP_BRANCHING_MORPHOGENESIS_OF_A_NERVE	0.85553	1	0.0584693	-0.206294	-0.682237	11	DLX2, FGF13, FGFR2, MAP3K13, EPHA7, DRD2, LRRK2, RERE, SHOX2, RTN4, BCL11A
GOBP_BRANCHIOMOTOR_NEURON_AXON_GUIDANCE	0.861233	1	0.057006	-0.280312	-0.690141	5	SEMA3F, PLXNA3, NRP1, PLXNA4, MYCBP2
GOBP_BRANCH_ELONGATION_INVOLVED_IN_URETERIC_BUD_BRANCHING	0.429515	1	0.0928481	-0.407958	-1.00441	5	HNF1B, SIX1
GOBP_BRANCH_ELONGATION_OF_AN_EPITHELIUM	0.811765	1	0.0629395	-0.192546	-0.745048	18	HNF1B, SIX1, AREG, SOX9, SHH, WNT5A, FGF10
GOBP_BRONCHIOLE_DEVELOPMENT	0.255507	1	0.126254	-0.483995	-1.19162	5	TCF21, ITGB6, FGF10
GOBP_BRONCHUS_DEVELOPMENT	0.500894	1	0.0732559	0.303345	0.962663	11	WNT7B, HOXA5, SPDEF, AGR2
GOBP_BROWN_FAT_CELL_DIFFERENTIATION	0.527638	1	0.0673624	0.184137	0.965069	53	CEBPA, UCP1, SLC7A10, INS, NUDT7, GATA2, PTGS2, PIM1, HNRNPU, CEBPB, SLC2A4, LAMB3, FNDC5, ADRB3, ADRB1
GOBP_BRUSH_BORDER_ASSEMBLY	0.0535988	1	0.321776	-0.610097	-1.61553	6	TMIGD1, USH1C, CDHR2, CDHR5
GOBP_BUD_ELONGATION_INVOLVED_IN_LUNG_BRANCHING	0.455357	1	0.0780892	0.372488	0.982557	7	SPRY2, RDH10
GOBP_BUNDLE_OF_HIS_CELL_TO_PURKINJE_MYOCYTE_COMMUNICATION	0.769752	1	0.0635008	-0.205713	-0.771344	15	RANGRF, GJA5, SCN10A, TNNI3K, DSC2, TRPM4, DSG2, SCN5A, KCNA5, CACNA2D1, JUP, DSP, TBX5, PKP2, CTNNA3
GOBP_BUNDLE_OF_HIS_CELL_TO_PURKINJE_MYOCYTE_SIGNALING	0.18552	1	0.153159	-0.456281	-1.28033	7	RANGRF, GJA5, SCN10A
GOBP_B_1_B_CELL_DIFFERENTIATION	0.452555	1	0.0795565	0.433209	1.0105	5	CD19, CMTM7, SLAMF8, MALT1
GOBP_B_CELL_ACTIVATION	0.534682	1	0.0596037	0.134645	0.968688	274	IFNA21, IL9, MZB1, ICOSLG, MIR185, AKIRIN2, PIK3R2, TNFRSF4, IFNW1, IFNK, INHA, CDKN1A, IL6, PTPRJ, SHLD2, TGFB1, CD19, SPI1, GPS2, ITM2A, CD74, IFNA1, SLC39A7, LFNG, SASH3, PELI1, STAT6, IFNA7, RNF8, CD79B, EXOSC3, IFNA13, MS4A1, LYN, ITGB1, RIF1, SHLD3, LGALS1, TCF3, IL2RG, MIR17HG, IRS2, SKAP2, BCL2, CD81, RC3H1, IFNA5, LAPTM5, IFNA10, NFKBIZ, MIF, SLC25A5, CMTM7, MEF2C, KLF6, NFAM1, PHB2, PHB…
GOBP_B_CELL_ACTIVATION_INVOLVED_IN_IMMUNE_RESPONSE	0.617347	1	0.0808589	-0.146998	-0.922638	89	IL4, IL21, IL2, IFNB1, C17orf99, AICDA, EXOSC6, RNF168, FOXP3, EXO1, GPR183, PARP3, PLCG2, CD40LG, FCGR2B, HSPD1, SLC15A4, PLCL2, IL27RA, ERCC1, BCL6, PAXIP1, IL10, MSH2, NDFIP1
GOBP_B_CELL_APOPTOTIC_PROCESS	0.842546	1	0.0454059	0.166752	0.714517	27	CD74, LYN, PDCD1, MIR17HG, IRS2, BCL2, NFKBIZ, MIF, CRKL, PKN1, SLC39A10, BTK
GOBP_B_CELL_CHEMOTAXIS	0.253546	1	0.111918	0.425629	1.19778	8	HSD3B7, XCL1, CH25H, PIK3CD, GAS6, PTK2B
GOBP_B_CELL_DIFFERENTIATION	0.890411	1	0.0384787	0.116247	0.758668	153	IFNA21, IL9, PIK3R2, IFNW1, IFNK, INHA, IL6, PTPRJ, CD19, SPI1, GPS2, ITM2A, IFNA1, SLC39A7, LFNG, IFNA7, CD79B, IFNA13, MS4A1, ITGB1, LGALS1, TCF3, IL2RG, MIR17HG, BCL2, IFNA5, IFNA10, NFKBIZ, SLC25A5, CMTM7, KLF6, NFAM1, RAG2, ZBTB7A, ID2, RABL3, TOP2B, PIK3CD, SLAMF8, VCAM1, NKX2-3, IRF2BP2, XBP1, PTPN6, TCIRG1, CDH17, DNAJB9, IRF8, ITGA4, TNFSF13B, DCLRE1C, TP53, ADGRG3, BTK, SP3, ATM, SYK, M…
GOBP_B_CELL_HOMEOSTASIS	0.539249	1	0.0672065	0.201332	0.933845	34	CD74, SASH3, LYN, SOS2, MIR17HG, BCL2, RC3H1, SPNS2, MIF, HIF1A, MEF2C, PKN1, TNFSF13B, SOS1
GOBP_B_CELL_LINEAGE_COMMITMENT	0.0845324	1	0.206588	0.599349	1.48638	6	TCF3, BCL2, RAG2, SLAMF8, TP53
GOBP_B_CELL_MEDIATED_IMMUNITY	0.847589	1	0.0417397	0.123117	0.789095	143	B2M, HLA-DRB5, IL9, HLA-E, C4BPB, XCL1, IGHG1, HLA-DQB1, C1QBP, SHLD2, TGFB1, CD19, CLU, HLA-DMA, FCER1G, CD74, FCGR1A, C4BPA, IRF7, IL13RA2, STAT6, C1QC, RNF8, EXOSC3, HLA-DRB1
GOBP_B_CELL_PROLIFERATION	0.85761	1	0.0435378	0.129959	0.771985	103	IFNA21, IL9, MZB1, MIR185, TNFRSF4, IFNW1, IFNK, CDKN1A, CD19, CD74, IFNA1, SASH3, PELI1, IFNA7, IFNA13, MS4A1, LYN, IRS2, BCL2, CD81, RC3H1, IFNA5, IFNA10, NFKBIZ, MIF
GOBP_B_CELL_PROLIFERATION_INVOLVED_IN_IMMUNE_RESPONSE	0.886691	1	0.0463228	0.252568	0.626368	6	CD19, CD180, ABL1, TLR4
GOBP_B_CELL_RECEPTOR_SIGNALING_PATHWAY	0.0644628	1	0.227987	0.256917	1.43664	73	IGLC7, IGKC, IGLC3, IGHG1, IGHA2, NFKBIA, CD19, GPS2, BLK, STAP1, IGHG3, CD79B, MS4A1, LYN, GCSAM, BCL2, CD81, IGHG2, IGHG4, NFKBIZ, IGHE, MEF2C, NFAM1, PTPN22, PIK3CD, GRB2, PTPN6, BANK1, SLC39A10, MNDA, SOS1, BTK, PRKCB, SYK, PRKCH, CD38, KLHL6, MAPK1, IGHM, RFTN1, VAV3
GOBP_C21_STEROID_HORMONE_BIOSYNTHETIC_PROCESS	0.159858	1	0.145516	0.334793	1.29771	20	FSHB, CLCN2, EGR1, DAB2, AKR1B1, CACNA1H, WNT4, CYP11B2
GOBP_C21_STEROID_HORMONE_METABOLIC_PROCESS	0.61512	1	0.0611693	0.18815	0.885762	37	FSHB, AKR1C4, CLCN2, EGR1, DAB2, SRD5A1, AKR1B1, CACNA1H, WNT4, CYP11B2
GOBP_C4_DICARBOXYLATE_TRANSPORT	0.925659	1	0.0576091	-0.138569	-0.638417	30	LRRC8E, SLC1A1, SLC16A1, ABAT, SLC3A1, SLC25A12
GOBP_CADMIUM_ION_TRANSMEMBRANE_TRANSPORT	0.0704846	1	0.252961	-0.615002	-1.51416	5	SLC39A8, SLC39A14, SLC11A2, SLC11A1
GOBP_CALCINEURIN_MEDIATED_SIGNALING	0.964286	1	0.0399219	0.121118	0.612329	48	MYOZ2, ACTN3, SPPL3, CHP2, STIMATE, CLEC7A, PTBP1, MYOZ1, IGF1, LACRT, PPP3R1, NFAT5, NFATC1, TBC1D10C, SLC8A2, C10orf71, CHERP, TNF, GSK3B, HOMER2, PPP3CB, ERBB3, FHL2, AKAP5, CHP1, HOMER3, NFATC2
GOBP_CALCITONIN_FAMILY_RECEPTOR_SIGNALING_PATHWAY	0.5	1	0.0862866	-0.325293	-0.950508	8	RAMP1, IAPP, CALCR
GOBP_CALCIUM_ACTIVATED_PHOSPHOLIPID_SCRAMBLING	0.980176	1	0.0510114	-0.212211	-0.522474	5	ANO3, ANO9, ANO7, ANO4, ANO6
GOBP_CALCIUM_DEPENDENT_CELL_CELL_ADHESION_VIA_PLASMA_MEMBRANE_CELL_ADHESION_MOLECULES	0.927536	1	0.057853	-0.121402	-0.648215	47	PCDHB4, PCDHB5, PCDHB14, CDH16, CDH18, PCDHB10, PCDH12, ATP2C1, CDH6, CDH15, CDH22, CDH20, CDHR3, CDH11, PCDHB6, PCDHGC3, PCDHB13, SELL, CDH23, CDH8, CDH12, NLGN1, CDH5, PCDHB11, SELP, PCDHB9, CDH3, CDH19, CDH13, CDH4, CDH1, DSG1, PCDHB2, CDH10, DCHS1, CDH7, CDH24
GOBP_CALCIUM_IMPORT_INTO_THE_MITOCHONDRION	0.704918	1	0.0574877	0.24927	0.814507	12	SMDT1, PSEN2, VDAC1, AFG3L2, MCUR1
GOBP_CALCIUM_INDEPENDENT_CELL_CELL_ADHESION_VIA_PLASMA_MEMBRANE_CELL_ADHESION_MOLECULES	0.274138	1	0.105125	0.288089	1.15596	22	CLDN19, CLDN1, CLDN17, CLDN8, CLDN5, CLDN12, CLDN15, CLDN14, CLDN23, CLDN11, CLDN6, CLDN10, CLDN4
GOBP_CALCIUM_ION_EXPORT_ACROSS_PLASMA_MEMBRANE	0.609403	1	0.0640704	0.285437	0.877165	10	CALM3, CALM1, CALM2, SLC8A2, YWHAE
GOBP_CALCIUM_ION_HOMEOSTASIS	0.991724	1	0.0285744	0.0901346	0.665866	326	CCL5, GP9, ITGB3, DRD4, HCRTR1, GP1BA, ATP2A3, FLNA, XCL1, EDNRA, ATF4, FKBP1B, CYP27B1, JSRP1, ADCY8, TPT1, SMDT1, FASLG, TMEM165, DDIT3, CD19, TMEM38B, PTH1R, CCL23, EDN1, ATP2C2, CCR5, UMOD, SRI, NPPC, GSTM2, CYBA, TMEM178A, GP5, NPY, CCL8, SYPL2, CALM3, PLN, CCL3, PLCH2, LYN, P2RY1, NTSR1, SPPL2C, TMTC4, TMCO1, CORO1A, F2, TNNI3, BCL2, HTR2A, BOK, GSTO1, TRPV1, CXCL9, PRKACA, MIR93, STC1, GRM…
GOBP_CALCIUM_ION_IMPORT	0.843537	1	0.0460458	0.148365	0.746889	47	TRIM27, ATP2C2, SLN, CCL2, PLN, CCL3, LGALS3, UCN, HES1, SPHK2, PDGFB, CACNA1H, STC1, TRPC4, TRPV4, MCUR1, SLC24A5, ACE, CASK
GOBP_CALCIUM_ION_IMPORT_ACROSS_PLASMA_MEMBRANE	0.964646	1	0.0580984	-0.114744	-0.627137	54	TRPV2, SLC8A3, PPP3R2, GRM6, CALCR, MIR208A, SCN10A, CACNA1B, TRPM2, P2RX1, PRNP, SCN1A, TRPV5, CACNA1F, CACNA1E, CACNA1D, SLC24A2, PPP3CC, CACNA1C, MIR208B, TRPM1, PPP3CA, FYN, CACNA1I, SCN2A, TRPV6, SLC8A1, CACNA1S, TRPV3, ATP2B4, CACNA1A, CACNA1G, SLC24A1, SCN5A, AKAP5, SLC24A4, SCN8A, SCN11A, PPP3CB, NALF2, RAMP3, CACNA2D1, SCN4A, SLC8A2, SCN3A, SCN9A, PPP3R1, NALF1, TRPV4, TRPV1, CACNA1H, SC…
GOBP_CALCIUM_ION_IMPORT_INTO_SARCOPLASMIC_RETICULUM	0.453237	1	0.0787114	0.401168	0.994896	6	PLN, STRIT1, ATP2A2, MRLN, ZMPSTE24
GOBP_CALCIUM_ION_REGULATED_EXOCYTOSIS	0.989831	1	0.0385579	0.0996423	0.540065	64	CDK5R2, VAMP2, ARL8B, MYH9, SYT4, STXBP3, RAB3A, SYT15, SDF4, STX1A, RAP1B, SYT10, CBARP, ZP3, RIMS1, NOTCH1, RAB3GAP1, CADPS, SYT12, SYN2, SYT13, NLRP5, ATP2A2, GNAI2, CADPS2, ADRA2A
GOBP_CALCIUM_ION_REGULATED_EXOCYTOSIS_OF_NEUROTRANSMITTER	0.941589	1	0.0555947	-0.146209	-0.603973	21	DOC2B, SYT8, STX1B, SNAP25, UNC13C, SYT7, RIMS4, RIMS3, SYT5, SYT2, STXBP1
GOBP_CALCIUM_ION_TRANSMEMBRANE_IMPORT_INTO_CYTOSOL	0.966027	1	0.0332359	0.1023	0.699632	199	GP9, ITGB3, CCN2, GP1BA, FLNA, XCL1, FKBP1B, JSRP1, FASLG, DDIT3, CD19, TMEM38B, MIR200C, CCR5, SRI, GSTM2, CYBA, GP5, CALM3, PLN, CCL3, PLCH2, MS4A1, LYN, NTSR1, SCN7A, CORO1A, F2, CACNA1H, BCL2, HTR2A, GSTO1, TRPV1, CXCL9, PRKACA, MIR93, PRKD1, CALM1, CALM2, MCOLN2, TPCN2, LACRT, EPO, RASA3, TRPV4, P2RX5, NALF1, ADCYAP1R1, F2RL3, PLCB4, PPP3R1
GOBP_CALCIUM_ION_TRANSMEMBRANE_TRANSPORT	0.99316	1	0.0280811	0.0889441	0.666922	355	CLCA3P, GP9, ITGB3, CCN2, DRD4, PANX1, GP1BA, ATP2A3, FLNA, CATSPER1, XCL1, EDNRA, FKBP1B, TMEM37, JSRP1, SMDT1, FASLG, CUL5, TMEM165, HSPA2, CACNG6, DDIT3, CD19, TMEM38B, MIR200C, EDN1, ATP2C2, CCR5, CHRNA10, SRI, G6PD, GSTM2, CYBA, STIMATE, GP5, SLN, CALM3, PLN, CCL3, GJC2, PLCH2, MIR499A, MS4A1, LYN, NPPA, PSEN2, NTSR1, VDAC1, SCN7A, TMCO1, CORO1A, F2, CACNA1H, BCL2, HTR2A, GSTO1, TRPV1, CXCL9…
GOBP_CALCIUM_ION_TRANSMEMBRANE_TRANSPORT_VIA_HIGH_VOLTAGE_GATED_CALCIUM_CHANNEL	0.560847	1	0.0668966	0.250748	0.914951	17	CACNG6, G6PD, NPPA, UBR3, SESTD1, NOS1, CACNA2D1, FBXO11, CAMK2D, MIR1-1, BIN1, CACNA1C, NOS1AP, CACNB1, CACNB2, CACNB3, CACNG1
GOBP_CALCIUM_ION_TRANSPORT	0.99729	1	0.0273777	0.0906598	0.696286	449	CLCA3P, CCL5, GP9, ITGB3, CCN2, DRD4, PANX1, GP1BA, CALCRL, ATP2A3, FLNA, CATSPER1, XCL1, EDNRA, FKBP1B, CYP27B1, TMEM37, JSRP1, TPT1, SMDT1, FASLG, CUL5, TMEM165, ADORA2A, HSPA2, CACNG6, DDIT3, CD19, TMEM38B, MIR200C, TRIM27, EDN1, ATP2C2, CCR5, CHRNA10, SRI, G6PD, GSTM2, CYBA, STIMATE, GP5, SLN, CCL2, CCL8, CALM3, PLN, CCL3, PTGS2, GJC2, LGALS3, RHOA, RCVRN, PLCH2, MIR499A, MS4A1, CXCR4, LYN, N…
GOBP_CALCIUM_ION_TRANSPORT_INTO_CYTOSOL	0.379227	1	0.10592	-0.231004	-1.04821	28	PLA2G1B, TRPC3, JPH4, CAV1, P2RX2
GOBP_CALCIUM_MEDIATED_SIGNALING	0.971768	1	0.0332359	0.100257	0.675374	185	TMBIM4, CXCL8, RIT2, P2RY12, TRAT1, MYOZ2, FKBP1B, PTPRJ, SELE, TMEM38B, EDN1, ACTN3, SPPL3, PTGFR, CCR5, CHP2, GBP1, RCAN2, GSTM2, STIMATE, CLEC7A, CALM3, PLN, CCL3, CXCR4, PPP1R9A, PTBP1, MYOZ1, TNNI3, GSTO1, PRKACA, DMTN, GRM5, SLA2, IGF1, CALM1, CALM2, MCTP1, TPCN2, FPR2, LACRT, AVPR1A, P2RX5
GOBP_CALCIUM_MEDIATED_SIGNALING_USING_INTRACELLULAR_CALCIUM_SOURCE	0.772414	1	0.0507028	0.191608	0.768831	22	FKBP1B, PTPRJ, PTGFR, STIMATE, PRKACA, DMTN, GRM5, ADGRL1, VCAM1
GOBP_CALMODULIN_DEPENDENT_KINASE_SIGNALING_PATHWAY	0.774266	1	0.0632191	-0.239958	-0.742794	9	TREM2, IRGM
GOBP_CAMERA_TYPE_EYE_MORPHOGENESIS	0.413889	1	0.10925	-0.15181	-1.03278	127	FOXE3, GNAT2, TWIST1, CABP4, SLC1A1, C12orf57, VSX1, SIX3, RPGRIP1, CITED2, SOX8, PROX1, PHACTR4, YY1, AQP5, WNT2, NECTIN3, TSKU, RPE65, USH1C, ALDH1A3, FZD5, IHH, RS1, SOX9, LRP5, PTPRM, NECTIN1, EPHB1, WNT5A, RBP4, ZHX2, SKI, TTC8
GOBP_CAMERA_TYPE_EYE_PHOTORECEPTOR_CELL_DIFFERENTIATION	0.157005	1	0.173748	-0.283778	-1.28767	28	GNAT2, CABP4, RPGRIP1, SOX8, USH1C, IHH, SOX9, TTC8, RPGRIP1L, THRB, CRB2, BBS4, SDK2, PROM1, THY1, HCN1, NAGLU, DSCAM, TOPORS, RP1, PDE6C, CNTF, NTRK2, STAT3, RORB, DIO3, NOTCH1, ROM1
GOBP_CAMKK_AMPK_SIGNALING_CASCADE	0.339367	1	0.10882	-0.387845	-1.0883	7	TREM2, IRGM
GOBP_CAMP_BIOSYNTHETIC_PROCESS	0.752784	1	0.0639272	-0.237965	-0.762194	10	ADCY6, ADCY10, ADCY4, ADCY5, ADCY1, ADCY3, ADCY7, ADCY9, ADCY2
GOBP_CAMP_CATABOLIC_PROCESS	0.37246	1	0.102822	-0.343373	-1.06292	9	PDE8B, PDE7B, PDE10A, PDE8A
GOBP_CAMP_MEDIATED_SIGNALING	0.266332	1	0.132846	-0.211499	-1.14533	52	GAL, MAPK7, ADCYAP1, GIP, DEFB1, GPR3, GIPR, POMC, GPR62, SCTR, PDE7B, FFAR4, SOX9, GNAI1, DGKQ, GHRHR, GPR61, GLP1R, RAPGEF2, ADM, PDE2A, EPHA5, AKAP6, PDE3B, KSR1, RASD2, MGRN1, ADGRG6, ADCY1, PDE7A, PDE3A, UBE2B
GOBP_CAMP_METABOLIC_PROCESS	0.484634	1	0.0899861	-0.231078	-0.985262	23	PTH, PDE8B, ADCY6, ADCY10, PDE7B, PDE10A, ADCY4, ADCY5, PDE8A
GOBP_CANNABINOID_SIGNALING_PATHWAY	0.948214	1	0.0429311	0.217745	0.574373	7	GPR55, CAMK2A, ALOX15B, ADGRF1, CNR1, MGLL, ABHD6
GOBP_CANONICAL_WNT_SIGNALING_PATHWAY	1	1	0.0723571	-0.0709814	-0.566607	308	FOXD1, RSPO2, IGFBP6, MIR501, WNT3A, RUVBL2, FUZ, BIRC8, BAMBI, MESP1, CAV1, FZD6, RSPO3, PFDN5, NKX2-5, CTHRC1, WNT5B, WNT2, TMEM88, MIR346, DACT1, FZD9, SFRP1, RECK, SMURF2, ZNRF3, RBMS3, GPC3, ISL1, SDC1, NPHP3, DRAXIN, SIAH2, CCNYL2, WNT7A, KPNA1, DAAM2, FZD5, MKS1, LEF1, WNT8A, GPRC5B, WNT1, TLE4, CSNK1G1, AMER3, APOE, WNK2, MIR145, IGFBP4, RAB5A, SOX9, SHH, WNT9B, LRP5, GPC5, WNT5A, FGF10, …
GOBP_CANONICAL_WNT_SIGNALING_PATHWAY_INVOLVED_IN_CARDIAC_MUSCLE_CELL_FATE_COMMITMENT	0.116379	1	0.191892	-0.62785	-1.41589	4	WNT3A, WNT8A, DKK1
GOBP_CANONICAL_WNT_SIGNALING_PATHWAY_INVOLVED_IN_HEART_DEVELOPMENT	0.19163	1	0.148262	-0.524259	-1.29075	5	WNT3A, WNT8A, DKK1
GOBP_CANONICAL_WNT_SIGNALING_PATHWAY_INVOLVED_IN_OSTEOBLAST_DIFFERENTIATION	0.365471	1	0.103576	-0.402864	-1.06678	6	MIR346, TNN, CTNNB1, GSK3B, FZD1, WNT3
GOBP_CANONICAL_WNT_SIGNALING_PATHWAY_INVOLVED_IN_REGULATION_OF_CELL_PROLIFERATION	0.470852	1	0.0886261	-0.365997	-0.969155	6	WNT3A, SFRP1
GOBP_CAP_DEPENDENT_TRANSLATIONAL_INITIATION	0.755357	1	0.0533478	0.272123	0.717811	7	NCBP2, EIF3D
GOBP_CARBOHYDRATE_BIOSYNTHETIC_PROCESS	0.960469	1	0.0330894	0.100161	0.694635	213	SELENOS, SLC25A1, ST6GALNAC1, ATF4, FUT9, SIRT6, CHST14, TGFB1, PTH1R, G6PC2, INS, KAT2A, CHST8, FUT1, TPI1, G6PD, ST6GALNAC6, EPM2AIP1, B3GNT2, STK11, SERPINA12, P2RY1, NTSR1, GBE1, NANS, PPP1R3C, PDGFB, PPP4R3B, MGAT2, PGK1, AKR1B1, IRS2, AKT1, MDH2, HAS2, ERFE, PGD, PGP, B3GALT2, CLTC, HS2ST1, PGK2, UGP2, IGF1, PARP1, CLK2, HRH1, OGT, CRTC2, CHST15, ADCYAP1R1, NR3C1, SLC25A10, ATF3, PPP1CA, IN…
GOBP_CARBOHYDRATE_CATABOLIC_PROCESS	0.843373	1	0.0404935	0.12054	0.795649	160	NEU2, GALT, ARL2, MLST8, FUT9, SIRT6, MIR210, CBFA2T3, ACTN3, INS, RBKS, FUT1, TPI1, GK2, HK3, SLC2A6, ENO1, TKTL1, PKM, PGK1, GPD2, GAPDH, HTR2A, GIT1, PYGL, SLC4A4, GAA, ALDOA, ENOSF1, PGD, PGK2, EIF6, HIF1A, IGF1, APP, BPGM, OGT, NUDT5, ZBTB7A, GLB1, IER3, NEU1, PPP1CA, INSR, NEU4, FUT8, MAN2B1, FOXK1, SI, MLXIPL, GUSB, STAT3, GK, TP53, UCP2, PFKP, HEXB, FUT5, PFKL, PFKFB1, FOXK2, HKDC1, NCOR1…
GOBP_CARBOHYDRATE_DERIVATIVE_BIOSYNTHETIC_PROCESS	1	1	0.0252713	0.0852121	0.682278	652	TMSB4X, OST4, MTCO2P12, CHST4, SLC35C1, NDUFA1, GNPNAT1, NDUFA7, DPY19L4, GFUS, ALG10, CYTL1, PIGW, SLC25A1, NDUFS6, GUCY1B1, HS3ST3A1, NPPB, DTYMK, ST6GALNAC1, ALG6, UCKL1, GATA1, LARGE2, UCK1, ATP5PF, ATP5F1C, PIGB, C1GALT1C1, A3GALT2, FUT9, ADCY8, SDHD, CHST14, ST6GAL1, TMEM165, TYW1B, TGFB1, DGUOK, GUK1, NDUFC1, CWH43, ACOT8, TMEM258, ITM2A, ELOVL7, NDUFC2, MUSTN1, GMPS, CHST8, CANT1, FUT1, A…
GOBP_CARBOHYDRATE_DERIVATIVE_CATABOLIC_PROCESS	1	1	0.0629395	-0.068416	-0.499662	175	PDE8B, NUDT15, APOBEC1, AICDA, DCTPP1, SPAM1, APOBEC3H, HYAL4, GBA1, NUDT11, ALDH1A1, IDS, TDG, PNLIPRP2, DPYS, FBXO2, UPP2, HINT1, UPB1, CHIA, HYAL2, MIR181B1, ADAL, XDH, PDE7B, CHI3L1, ENTPD7, GNS, FBXO27, NUDT9, HGSNAT, GPD1L, NAGA, NUDT16, GNPDA1, GPD1, PDE10A, SGSH, CELA1, ADAMTS12, PGLYRP2, FGF2, PGLYRP3, MBD4, LYG2, ABCD1, ENTPD4, LCT, HMMR, PDE8A, STT3B, PDE2A, FUCA2, GLA, APOBEC3F, HYAL1…
GOBP_CARBOHYDRATE_DERIVATIVE_METABOLIC_PROCESS	1	1	0.0197519	0.0861344	0.720879	1091	TMSB4X, CPTP, OST4, MTCO2P12, FOXC1, CHST4, SLC35C1, NDUFA1, GNPNAT1, NDUFA7, FBXO6, PTGDR, DPY19L4, GFUS, NEU2, ALG10, CYTL1, PIGW, SULT2A1, SLC25A1, PGLYRP1, NDUFS6, GALT, ARL2, SUCLG1, ITPA, GUCY1B1, HS3ST3A1, NPPB, DTYMK, ST6GALNAC1, NT5C3A, ALG6, UCKL1, GATA1, LARGE2, UCK1, AKR1C4, SULT1A1, ATP5PF, MFN1, NDNF, MLST8, ATP5F1C, TGDS, EDNRA, ACOT9, PIGB, HSPA1B, C1GALT1C1, A3GALT2, FUT9, ADCY8,…
GOBP_CARBOHYDRATE_DERIVATIVE_TRANSPORT	1	1	0.0366082	0.0774674	0.443888	82	CPTP, SLC35C1, SLC25A31, SPNS1, SLC17A9, CD47, SLC35A3, SLC29A4, SLC35A2, PLTP, SLC29A2, CALHM3, PSAP, SLC25A17, SLC25A5, SLC35B3, GLTP
GOBP_CARBOHYDRATE_HOMEOSTASIS	0.995677	1	0.0305608	0.0857728	0.607592	245	DUSP29, AQP4, CARTPT, CEBPA, PIK3R2, SSTR5, FKBP1B, ADCY8, SIRT6, IL6, FOXA1, G6PC2, KLF15, VSNL1, INS, PARK7, NR1H4, SRI, STXBP3, CYBA, HK3, TSC22D4, STK11, PDX1, VGF, USF1, HLA-DRB1, SERPINF1, PPARG, SLC2A4, TH, PIH1D1, AGER, MPC2, IRS2, AKT1, PYGL, ACSM2A, RPS6, PRKACA, MIR33A, MIR15A, MIR320B1, NMB, CCN4, JAGN1, HIF1A, OAS1, ADIPOR2, RACK1, RAB11FIP2, CSRP3, BACE2, SIDT2, SOX4, TRPV4, IGFBP5,…
GOBP_CARBOHYDRATE_IMPORT_ACROSS_PLASMA_MEMBRANE	0.910072	1	0.0451344	0.23815	0.590611	6	SLC2A3, SLC2A5, SLC2A1, SLC5A2
GOBP_CARBOHYDRATE_MEDIATED_SIGNALING	0.127013	1	0.165657	0.466661	1.37426	9	ADCY8, CLEC7A, PIH1D1, AGER, COLEC12, MLXIPL, UBTF
GOBP_CARBOHYDRATE_METABOLIC_PROCESS	1	1	0.0799859	-0.0785325	-0.680968	590	BAD, SHPK, CHST7, FBP2, PTH, KHK, B3GNT8, SDHAF3, JMJD8, ST6GALNAC4, GLT6D1, TFF1, DDIT4, TSTD1, MOGAT2, GALE, B3GALT4, GALK1, PPP1R2B, GCG, STBD1, FOXA2, GLYCTK, INPP1, SPAM1, A4GNT, AMY2A, AKR1A1, ALDH1B1, PPP1R3A, FUT7, HYAL4, GBGT1, FABP5, FBP1, LALBA, B4GALT2, GCKR, GAPDHS, GYS1, IGF2, C1QTNF12, PPP1R3G, MOGAT1, FUT2, SDS, DSEL, IDS, AKR7A2, PMAIP1, SLC35A1, SESN2, MLEC, SLC37A4, NDST4, COQ2…
GOBP_CARBOHYDRATE_PHOSPHORYLATION	0.964539	1	0.0550211	-0.126864	-0.555092	25	KHK, GALK1, PFKFB4, HK2, FCSK, POMK
GOBP_CARBOHYDRATE_TRANSMEMBRANE_TRANSPORT	0.991667	1	0.0613026	-0.0868606	-0.596014	130	PTH, PLA2G1B, FABP5, GH1, CLTCL1, C1QTNF12, POU4F2, ITLN1, AQP11, GIP, SESN2, SLC26A5, IL1B, GPC3, HK2, PRKAG2, SLC45A1, SLC5A4, AQP2, RHOQ, HNF1A, OCLN, TRARG1, FFAR4, FGF19, TSC1, OPN3, SLC5A1, RNASEL, PIK3R1, CAPN10, OSBPL8, C2CD5, DRD1, SLC26A6, MFSD4B, GRB10, ADIPOQ, SLC2A2, MIR107, TRIB3, C3, SLC50A1, NR4A3, SLC2A9, ASPSCR1, DHRS7C, APPL2, PEA15
GOBP_CARBOHYDRATE_TRANSPORT	0.997101	1	0.063079	-0.0772823	-0.54239	153	PTH, PLA2G1B, FABP5, GH1, SLC35D1, CLTCL1, C1QTNF12, POU4F2, ITLN1, AQP11, GIP, SLC35A1, SESN2, SLC37A4, SLC26A5, IL1B, GPC3, HK2, PRKAG2, SLC45A1, SLC5A4, AQP2, RHOQ, HNF1A, OCLN, TRARG1, FFAR4, FGF19, TSC1, OPN3, SMPD3, SLC35D3, SLC5A1, RNASEL, PIK3R1, CAPN10, OSBPL8, C2CD5, DRD1, SLC26A6, MFSD4B, GRB10, ADIPOQ, SLC2A2, MIR107, TRIB3, SLC37A3, SLC35D2, C3, SLC50A1, SLC37A2, NR4A3, SLC2A9, ASPSC…
GOBP_CARBON_CATABOLITE_REGULATION_OF_TRANSCRIPTION	0.726277	1	0.0561767	0.329023	0.767476	5	USF1, USF2
GOBP_CARBON_DIOXIDE_TRANSPORT	0.349736	1	0.0916795	0.316536	1.09072	14	AQP4, HBG1, HBG2, CA2, HBZ, HBA1, AQP6, HBA2
GOBP_CARDIAC_ATRIUM_DEVELOPMENT	0.840476	1	0.0618406	-0.151027	-0.741097	37	MESP1, PROX1, NKX2-5, WNT2, DLL4, ISL1, NPHP3, GJA5, GATA4, WNT5A, HEG1
GOBP_CARDIAC_ATRIUM_MORPHOGENESIS	0.692683	1	0.0725352	-0.182683	-0.827411	29	MESP1, PROX1, NKX2-5, WNT2, DLL4, ISL1, GATA4, WNT5A, HEG1
GOBP_CARDIAC_CELL_DEVELOPMENT	0.992308	1	0.0574877	-0.0961782	-0.598623	86	CAV3, ASB2, PI16, PROX1, YY1, NKX2-5, PDGFRA, TCAP, CDK1, ISL1, MYL2, TGFBR3
GOBP_CARDIAC_CELL_FATE_COMMITMENT	0.162528	1	0.164406	-0.346444	-1.29903	15	WNT3A, MESP1, NKX2-5, WT1, ISL1, WNT8A
GOBP_CARDIAC_CHAMBER_DEVELOPMENT	1	1	0.0325058	0.0751447	0.497853	166	FOXC1, FOXH1, HEYL, EDNRA, SFRP2, ZFPM1, TGFB1, TGFB2, HAND2, NPY2R, FRS2, WNT11, NPRL3, MDM2, MYL3, POU4F1, HES1, FGFRL1, MIR17HG, MED1, TNNI3, MDM4, SMARCD3, SAV1, HIF1A, TBX3, PKP2, SUFU, SOX4, MEF2C, TBX5, ENG, SALL4, NOTCH1, TNNT2, MATR3, GATA3, TAB1, NDST1, ADAMTS6, BMPR2, PTK7, TP53, SOS1, DSP, FOXC2, PLXND1, ROBO2, FKBP1A, TBX20, SHOX2, TPM1, BMP7, GREB1L, MAML1, NRP1, LMO4, TGFBR1, COL11…
GOBP_CARDIAC_CHAMBER_FORMATION	0.506151	1	0.0718276	0.278307	0.958993	14	EDNRA, HAND2, SMARCD3, SOX4, MEF2C, TBX5, NOTCH1
GOBP_CARDIAC_CHAMBER_MORPHOGENESIS	0.997199	1	0.0614364	-0.078104	-0.529752	126	CAV3, MSX2, MESP1, TNNC1, CITED2, PROX1, PTCD2, FGF8, NKX2-5, WNT2, MYH7, HAND1, DLL4, FOXF1, DHRS3, ISL1, MYL2, TGFBR3, MKS1, OVOL2, SMAD6, PARVA, PPP1R13L, GATA4, CPE, TBX1, WNT5A, RBP4
GOBP_CARDIAC_CONDUCTION	1	1	0.0561767	-0.0738123	-0.479469	99	RANGRF, KCNE4, KCNE1, KCNH6, CAV1, SLC8A3, NKX2-5, ATP1A1, ISL1, ATP2B1, SLC4A3, GJA5, GJC3, TRPC1, ATP1B2, KCNJ5, MIR208A, SCN10A, SCN2B, GJC1, CACNB2, TNNI3K, CORIN, DSC2, KCND3, KCNJ2, HCN3
GOBP_CARDIAC_CONDUCTION_SYSTEM_DEVELOPMENT	0.985366	1	0.0554793	-0.099567	-0.482994	36	MSX2, MESP1, NKX2-5, MSC, ISL1, GJA5
GOBP_CARDIAC_EPITHELIAL_TO_MESENCHYMAL_TRANSITION	0.828571	1	0.0625237	-0.152964	-0.750601	37	TWIST1, MSX2, EMP2, FGF8, WNT2, SNAI1, TGFBR3
GOBP_CARDIAC_FIBROBLAST_CELL_DIFFERENTIATION	0.456897	1	0.0880945	-0.434274	-0.979352	4	TGFBR3, INHBA, SPRY1, PDCD4
GOBP_CARDIAC_LEFT_VENTRICLE_MORPHOGENESIS	0.497317	1	0.0736213	0.273227	0.950804	15	EDNRA, SFRP2, NPY2R, TBX5, NOTCH1
GOBP_CARDIAC_MUSCLE_CELL_ACTION_POTENTIAL	0.951531	1	0.0592219	-0.110357	-0.670734	76	CAV3, SNTA1, RANGRF, KCNE4, KCNE1, KCNJ8, CAV1, ATP1A1, SLC4A3, GJA5, KCNJ5, MIR208A, SCN10A, GPD1L, SCN2B, GJC1, CACNB2, DSC2, KCND3, SCN1A, KCNJ2, HCN3, ANK3, FGF13, NOS1AP, CACNA1D, KCNE5, TRPM4, ANK2, CACNA1C
GOBP_CARDIAC_MUSCLE_CELL_ACTION_POTENTIAL_INVOLVED_IN_CONTRACTION	0.768657	1	0.0683111	-0.149147	-0.807005	51	CAV3, SNTA1, KCNE4, KCNE1, KCNJ8, CAV1, ATP1A1, GJA5, KCNJ5, GPD1L, SCN2B, GJC1, CACNB2, DSC2, KCND3, SCN1A, KCNJ2, NOS1AP, CACNA1D, KCNE5, TRPM4, ANK2, CACNA1C
GOBP_CARDIAC_MUSCLE_CELL_CARDIAC_MUSCLE_CELL_ADHESION	0.680357	1	0.0582216	0.30644	0.808334	7	CTNNA3, PKP2, DSP, JUP, CXADR
GOBP_CARDIAC_MUSCLE_CELL_CONTRACTION	0.952141	1	0.0585938	-0.110555	-0.657556	73	CAV3, SNTA1, RANGRF, KCNE4, KCNE1, KCNJ8, CAV1, ATP1A1, GJA5, KCNJ5, GATA4, GPD1L, SCN2B, GJC1, CACNB2, ADORA1, DSC2, KCND3, SCN1A, KCNJ2, FGF13, SUMO1, NOS1AP, CACNA1D, KCNE5, TRPM4, ANK2, CACNA1C, ATP2A1, SCN3B, DSG2
GOBP_CARDIAC_MUSCLE_CELL_DIFFERENTIATION	0.981183	1	0.0602484	-0.0968806	-0.655772	122	CAV3, MIR204, ASB2, WNT3A, MIR222, PI16, MESP1, MIR590, PROX1, YY1, NKX2-5, PDGFRA, TCAP, WT1, CDK1, ISL1, MYL2, MYOCD, WNT8A, PARP2
GOBP_CARDIAC_MUSCLE_CELL_FATE_COMMITMENT	0.187082	1	0.151149	-0.391974	-1.25548	10	WNT3A, NKX2-5, WT1, WNT8A, DKK1, ACVR1
GOBP_CARDIAC_MUSCLE_CELL_MEMBRANE_REPOLARIZATION	0.530952	1	0.0852885	-0.189891	-0.931806	37	CAV3, SNTA1, KCNE4, KCNE1, KCNJ8, KCNH6
GOBP_CARDIAC_MUSCLE_CELL_MYOBLAST_DIFFERENTIATION	0.706402	1	0.0665892	-0.232716	-0.802648	12	TBXT, ISL1, MYOCD
GOBP_CARDIAC_MUSCLE_CELL_PROLIFERATION	0.990148	1	0.0557104	-0.0910664	-0.511615	59	MIR204, MIR222, MIR590, CITED2, NKX2-5, WNT2, MAPK11, CDK1, TGFBR3
GOBP_CARDIAC_MUSCLE_CONTRACTION	0.688474	1	0.0513223	0.139099	0.8844	135	CCN2, FLNA, KCNN2, FKBP1B, TMEM38B, MIR200C, MAP2K3, SRI, SCN4B, ZC3H12A, GSTM2, MYL3, CALM3, PLN, CXCR4, NPPA, NUP155, UCN, HSP90AA1, PDE5A, TNNI3, GAA, GSTO1, KCNQ1, CTNNA3, PRKACA, DLG1, STC1, KCNE3, PKP2, CALM1, CALM2, CSRP3, KCNE2, ASB3, RNF207, SMAD5, TNNT2, VEGFB, PIK3CG, SCN1B, RGS2, NOS1, GJA1, HCN4, TAFAZZIN, ATP1B1, EHD3, GSN, CASQ2, DSP
GOBP_CARDIAC_MUSCLE_MYOBLAST_PROLIFERATION	0.420705	1	0.0940503	-0.411721	-1.01368	5	MIR204
GOBP_CARDIAC_MUSCLE_TISSUE_MORPHOGENESIS	0.776846	1	0.0491928	0.147169	0.784971	59	FOXC1, FOXH1, ACTC1, EDNRA, ZFPM1, TGFB1, TGFB2
GOBP_CARDIAC_MUSCLE_TISSUE_REGENERATION	0.710993	1	0.0558265	0.284476	0.800555	8	CDKN1A, MIR199A1
GOBP_CARDIAC_MYOFIBRIL_ASSEMBLY	0.419355	1	0.0968878	-0.25423	-1.02601	19	PROX1, NKX2-5, PDGFRA, TCAP, MYL2
GOBP_CARDIAC_NEURAL_CREST_CELL_DEVELOPMENT_INVOLVED_IN_OUTFLOW_TRACT_MORPHOGENESIS	0.246403	1	0.114751	0.360562	1.20723	13	EDNRA, PITX2, EDN1, HAND2, HES1
GOBP_CARDIAC_NEURAL_CREST_CELL_DIFFERENTIATION_INVOLVED_IN_HEART_DEVELOPMENT	0.430605	1	0.0808589	0.285027	1.01599	16	EDNRA, PITX2, EDN1, HAND2, HES1, ENG, MAPK3, BMP7, MAPK1, FOLR1
GOBP_CARDIAC_NEURAL_CREST_CELL_MIGRATION_INVOLVED_IN_OUTFLOW_TRACT_MORPHOGENESIS	0.16458	1	0.143759	0.415674	1.31914	11	EDNRA, PITX2, EDN1, HAND2
GOBP_CARDIAC_PACEMAKER_CELL_DIFFERENTIATION	0.681514	1	0.0687943	-0.252685	-0.809344	10	MESP1, NKX2-5, ISL1
GOBP_CARDIAC_RIGHT_VENTRICLE_MORPHOGENESIS	0.61324	1	0.0619763	0.221856	0.879429	21	FOXH1, TGFB2, HAND2, MIR17HG, SMARCD3, SOX4, NOTCH1, GATA3
GOBP_CARDIAC_SEPTUM_DEVELOPMENT	1	1	0.034641	0.0668741	0.403565	107	HEYL, ZFPM1, TGFB2, FRS2, WNT11, NPRL3, MDM2, HES1, FGFRL1, MIR17HG, MDM4, SAV1, TBX3, SUFU, SOX4, TBX5, ENG, SALL4, NOTCH1, MATR3, GATA3, TAB1, NDST1, ADAMTS6, BMPR2, PTK7, TP53, PLXND1, ROBO2, TBX20, BMP7, MAML1, NRP1, LMO4, TGFBR1, FZD1, SALL1, TBX2, APLNR, LUZP1, AP2B1, DNAH11, DAND5, CCN1, GATA6, ZBTB14, BMP5
GOBP_CARDIAC_SEPTUM_MORPHOGENESIS	0.992327	1	0.0573667	-0.0849255	-0.503414	72	MSX2, CITED2, PROX1, FGF8, NKX2-5, HAND1, DHRS3, ISL1, TGFBR3, MKS1, SMAD6, PARVA, GATA4, TBX1, WNT5A, NRP2, SLIT2, ACVR1, SLIT3, RBM15, SMO
GOBP_CARDIAC_VASCULAR_SMOOTH_MUSCLE_CELL_DIFFERENTIATION	0.302895	1	0.11524	-0.353015	-1.1307	10	MESP1, MYOCD, MIR145
GOBP_CARDIAC_VENTRICLE_DEVELOPMENT	0.648062	1	0.0538979	0.144298	0.899665	126	FOXC1, FOXH1, HEYL, EDNRA, SFRP2, ZFPM1, TGFB1, TGFB2, HAND2, NPY2R, FRS2, WNT11, NPRL3, MDM2, MYL3, POU4F1, HES1, FGFRL1, MIR17HG, MED1, TNNI3, MDM4, SMARCD3, SAV1, HIF1A, TBX3, PKP2, SUFU, SOX4, MEF2C, TBX5, ENG, SALL4, NOTCH1, TNNT2, MATR3, GATA3, BMPR2, PTK7, DSP, FOXC2, ROBO2, FKBP1A, TBX20, TPM1, GREB1L, LMO4, TGFBR1, COL11A1, FZD1, SALL1, APLNR, TNNI1, NRG1, LUZP1, AP2B1
GOBP_CARDIAC_VENTRICLE_FORMATION	0.520796	1	0.0718276	0.311188	0.956299	10	HAND2, SMARCD3, SOX4, MEF2C, TBX5, NOTCH1
GOBP_CARDIAC_VENTRICLE_MORPHOGENESIS	0.504092	1	0.0684715	0.1744	0.970826	72	FOXC1, FOXH1, HEYL, EDNRA, SFRP2, TGFB1, TGFB2, HAND2, NPY2R, MYL3, POU4F1, MIR17HG, MED1, TNNI3, SMARCD3, HIF1A, PKP2, SOX4, MEF2C, TBX5, ENG, NOTCH1, TNNT2, GATA3
GOBP_CARDIOBLAST_DIFFERENTIATION	0.536471	1	0.0840746	-0.2443	-0.945307	18	WNT3A, TBXT, NKX2-5, ISL1, MYOCD
GOBP_CARDIOBLAST_PROLIFERATION	0.381555	1	0.0883594	0.347424	1.06765	10	HAND2, PIM1, HES1, EYA1, TBX5, NOTCH1
GOBP_CARDIOCYTE_DIFFERENTIATION	0.971014	1	0.0643583	-0.091754	-0.645264	154	CAV3, TWIST1, MIR204, ASB2, WNT3A, MIR222, TBXT, PI16, MESP1, MIR590, SOX18, CITED2, PROX1, YY1, NKX2-5, PDGFRA, TCAP, WT1, CDK1, ISL1, MYL2, TGFBR3
GOBP_CARDIOLIPIN_ACYL_CHAIN_REMODELING	0.582734	1	0.0659816	0.353179	0.875884	6	TAFAZZIN, PLA2G5, THEM5, HADHA, PLA2G6
GOBP_CARDIOLIPIN_BIOSYNTHETIC_PROCESS	0.842466	1	0.0597318	-0.241495	-0.705649	8	CRLS1, PLSCR3
GOBP_CARDIOLIPIN_METABOLIC_PROCESS	1	1	0.0515309	-0.0995999	-0.377896	16	CRLS1, PLSCR3
GOBP_CARNITINE_METABOLIC_PROCESS	0.697309	1	0.0679923	-0.232597	-0.820366	13	CPT1B, CPT1C, ALDH9A1, TMLHE, BBOX1, POR, ACADL, CPT1A, SLC22A4, ACADM, CROT, CPT2, CRAT
GOBP_CARNITINE_TRANSMEMBRANE_TRANSPORT	0.918552	1	0.0552496	-0.224705	-0.630528	7	SLC22A1, SLC6A14, SLC22A5, SLC16A9, SLC22A4, SLC22A16, SLC25A20
GOBP_CARNITINE_TRANSPORT	0.792487	1	0.0512184	0.258167	0.760272	9	PDZK1, SLC25A20, SLC22A16
GOBP_CARTILAGE_CONDENSATION	0.792185	1	0.0509083	0.195595	0.758153	20	CCN2, OTOR, UNCX, MGP, MYCN
GOBP_CARTILAGE_DEVELOPMENT	0.98452	1	0.0668966	-0.0890502	-0.662205	200	MYF5, RFLNA, PTH, CER1, RSPO2, GDF6, MSX2, ZNF219, THRA, ESRRA, BBS1, FGF4, TYMS, SIX2, DLX2, WNT5B, CHSY1, ECM1, HAND1, CBS, OPTC, HOXD3, MATN1, TSKU, SNAI1, HOXA11, LOXL2, WNT7A, PKD1, IHH, CNMD, HYAL2, GHRL, EPYC, RFLNB, SLC39A14, BMP8B, CHI3L1, EXT2, PRRX1, SOX9, SMPD3, WNT5A, NPR2, PITX1, HOXA3
GOBP_CARTILAGE_DEVELOPMENT_INVOLVED_IN_ENDOCHONDRAL_BONE_MORPHOGENESIS	0.96934	1	0.0546808	-0.111742	-0.529456	33	CER1, CBS, MATN1, TSKU, HOXA11, IHH, SOX9, SMPD3, NPR2, THBS3, RARB, ATF2
GOBP_CARTILAGE_MORPHOGENESIS	0.405345	1	0.0968878	-0.323553	-1.03633	10	RSPO2, HAND1, MATN1, SNAI1
GOBP_CATECHOLAMINE_SECRETION	0.773399	1	0.0675189	-0.144098	-0.80955	59	HRH3, ADORA3, ADRA2C, GHSR, FFAR3, SNCG, CHGA, CHRNA6, CXCL12, CRH, GDNF
GOBP_CATECHOLAMINE_TRANSPORT	0.717355	1	0.052163	0.151537	0.847372	73	CARTPT, DRD4, SLC22A3, SDHD, ADORA2A, VIP, MAPK15, PARK7, SYT4, RAB3A, DTNBP1, SYT15, STX1A, SLC29A4, P2RY1
GOBP_CATECHOLAMINE_UPTAKE	0.407279	1	0.0824344	0.276194	1.04254	18	DRD4, SLC22A3, MAPK15, PARK7, SLC29A4, SLC6A3, PRKN, ACTB, SNCA
GOBP_CATECHOLAMINE_UPTAKE_INVOLVED_IN_SYNAPTIC_TRANSMISSION	0.821494	1	0.0503964	0.216672	0.707989	12	DRD4, PARK7, SLC6A3, PRKN
GOBP_CATECHOL_CONTAINING_COMPOUND_BIOSYNTHETIC_PROCESS	0.394828	1	0.0838361	0.260911	1.04691	22	GCH1, TGFB2, HAND2, PARK7, TH, SLC6A3, DDC, GATA3, NR4A2, PNMT, SNCA, GPR37, HDC, VPS35
GOBP_CATECHOL_CONTAINING_COMPOUND_CATABOLIC_PROCESS	0.184932	1	0.154191	-0.436262	-1.27476	8	MOXD2P, MAOB, MOXD1, SULT1A3, MAOA, DBH
GOBP_CATECHOL_CONTAINING_COMPOUND_METABOLIC_PROCESS	0.311881	1	0.0946646	0.211559	1.11637	54	DRD4, GCH1, SULT1A1, EDNRA, MTPN, TGFB2, HAND2, PARK7, AOC2, NPY, RNF180, COMT, TH, TACR3, HTR1A, SLC6A3, SULT1A2, SNCB, PRKN, DDC, GATA3, NR4A2, PDE1B, PNMT, SNCA, GPR37, HDC
GOBP_CAVEOLA_ASSEMBLY	0.0394081	1	0.321776	-0.672833	-1.65655	5	CAV3, CAV1, EMP2
GOBP_CAVEOLIN_MEDIATED_ENDOCYTOSIS	0.595937	1	0.0762797	-0.271928	-0.899299	11	CAV3, CAV1
GOBP_CD40_SIGNALING_PATHWAY	0.987544	1	0.0409056	0.130943	0.466748	16	SHARPIN, ITGB1, RNF31, PHB2, PHB1
GOBP_CD4_POSITIVE_ALPHA_BETA_T_CELL_ACTIVATION	0.711538	1	0.0511148	0.139383	0.848346	113	SOCS1, JUNB, XCL1, ZFPM1, IL6, CD83, ARG2, CD80, ARMC5, ZC3H12A, RARA, SASH3, CDH26, STAT6, RORC, CD160, RIPK2, HLA-DRB1, RUNX3, IL23R, AGER, IL2RG, KLHL25, CD81, SH3RF1, RC3H1, IL4R, NFKBIZ, IL12RB1, SPN, ITCH, HLA-DRA, CBFB, CBLB
GOBP_CD4_POSITIVE_ALPHA_BETA_T_CELL_CYTOKINE_PRODUCTION	0.16129	1	0.166934	-0.321167	-1.29615	19	IL4, IFNB1, NLRP3, RSAD2, IL1B, IL18R1, ARG1
GOBP_CD4_POSITIVE_ALPHA_BETA_T_CELL_DIFFERENTIATION	0.768352	1	0.0484088	0.141593	0.821342	88	SOCS1, JUNB, ZFPM1, IL6, CD83, CD80, ARMC5, ZC3H12A, RARA, SASH3, STAT6, RORC, RIPK2, HLA-DRB1, RUNX3, IL23R, IL2RG, KLHL25, SH3RF1, RC3H1, IL4R, NFKBIZ, IL12RB1, SPN, HLA-DRA, CBFB
GOBP_CD4_POSITIVE_ALPHA_BETA_T_CELL_PROLIFERATION	0.782759	1	0.0500923	0.188743	0.757334	22	XCL1, ARG2, RIPK2, CD81, ITCH, CBLB, LGALS9, CD28, CD55, CD3E, TWSG1, IL2RA
GOBP_CD4_POSITIVE_CD25_POSITIVE_ALPHA_BETA_REGULATORY_T_CELL_DIFFERENTIATION	0.761302	1	0.0535669	0.24788	0.761749	10	HLA-DRB1, IL2RG, KLHL25, HLA-DRA, LGALS9, IFNG, PLA2G2D, TOX
GOBP_CD4_POSITIVE_OR_CD8_POSITIVE_ALPHA_BETA_T_CELL_LINEAGE_COMMITMENT	0.917241	1	0.0428451	0.15375	0.633525	24	ZFPM1, IL6, STAT6, IL23R, BCL2, IL12RB1, SPN, BATF, STAT3, TBX21, TNFSF18
GOBP_CD8_POSITIVE_ALPHA_BETA_T_CELL_ACTIVATION	0.102041	1	0.181383	0.318198	1.37518	28	SOCS1, HLA-E, XCL1, HFE, HLA-A, RUNX3, MAPK8IP1, BCL2, SH3RF1
GOBP_CD8_POSITIVE_ALPHA_BETA_T_CELL_DIFFERENTIATION	0.708408	1	0.0564118	0.236731	0.823803	15	SOCS1, RUNX3, BCL2, CBFB, TNFSF8, IRF1, NCKAP1L, RUNX1, TOX, ZBTB7B, PSMB11, SLC4A2
GOBP_CD8_POSITIVE_ALPHA_BETA_T_CELL_PROLIFERATION	0.0293164	1	0.352488	0.559699	1.64825	9	HLA-E, XCL1, HLA-A, MAPK8IP1, SH3RF1, PTPN22
GOBP_CDC42_PROTEIN_SIGNAL_TRANSDUCTION	0.887125	1	0.0454059	0.180014	0.656851	17	RIT2, SHTN1, APOA1, RHOBTB2, RALBP1, NRP1, WAS, NTN1, ABL1, CDC42, ABCA1, RHOJ
GOBP_CDP_CHOLINE_PATHWAY	0.875	1	0.0466015	0.239862	0.632713	7	CHPT1, CHKA, PCYT1A, CDS1
GOBP_CDP_DIACYLGLYCEROL_METABOLIC_PROCESS	0.806005	1	0.0623861	-0.204356	-0.741547	14	AGPAT2, GPAT4, CDS2, AGPAT5, TAMM41, AGPAT3, LCLAT1
GOBP_CELLULAR_ALDEHYDE_METABOLIC_PROCESS	0.957286	1	0.0582216	-0.113075	-0.660404	68	GLYCTK, AKR1A1, GATD1, SCNN1B, ALDH1A1, AKR7A2, CYP11B1, DHRS4L1, RPE65, ALDH1A2, ALDH1A3, PDXP, BCO1, ABCA4, ALDH7A1, PNPO, ALDH3B2, AGXT, AKR7A3
GOBP_CELLULAR_CARBOHYDRATE_BIOSYNTHETIC_PROCESS	0.65051	1	0.0780892	-0.148975	-0.899353	75	FBP2, PTH, B3GNT8, PPP1R3A, FBP1, LALBA, GYS1, IGF2, PPP1R3G, NDST4, NDST3, GYG1, HAS1, PER2, EXT2, NHLRC1, PPP1R3E, GYG2, NR1D1, MIR1271, IMPA2, HAS3, B3GNT4, IMPA1, PPP1R3F, B4GAT1, GOT1
GOBP_CELLULAR_CARBOHYDRATE_CATABOLIC_PROCESS	0.626917	1	0.0598603	0.182906	0.899318	44	NEU2, MLST8, INS, TPI1, GK2, GPD2, PYGL, GAA, ENOSF1, PGD
GOBP_CELLULAR_CARBOHYDRATE_METABOLIC_PROCESS	1	1	0.0697793	-0.0843067	-0.668456	289	BAD, SHPK, FBP2, PTH, KHK, B3GNT8, SDHAF3, DDIT4, MOGAT2, GALK1, PPP1R2B, GCG, STBD1, FOXA2, INPP1, PPP1R3A, FBP1, LALBA, GCKR, GYS1, IGF2, C1QTNF12, PPP1R3G, MOGAT1, PMAIP1, SESN2, NDST4, COQ2, BCKDK, PFKFB4, NDST3, NUPR1, POMC, SORD, GYG1, TREH, HK2, HAS1, SLC25A12, PRKAG2, NLN, PGM2, PDK4, PCDH12, PER2, INPP5E, NNMT, INPP5B, PTAFR, IGFBP4, EXT2, NHLRC1, PPP1R3E, AVPR1B, GYG2, PHLDA2, GNB3, CRY…
GOBP_CELLULAR_COMPONENT_ASSEMBLY_INVOLVED_IN_MORPHOGENESIS	0.991597	1	0.0617054	-0.0912782	-0.619108	126	CAV3, TNNT1, TMOD4, CASQ1, PFN4, UGT8, TPPP, KRT19, PROX1, ANKRD23, NKX2-5, PDGFRA, MYH7, TCAP, GNPAT, ACTA1, NCMAP, MYL2, CNTNAP1, IHH, SPINK2, NECTIN2, MYOM2, TLR2, LMOD1, SOX30, MFSD14A, PGM5, PHLDB2, TMF1, LMOD3, CCDC136, KRT8, VPS13B, ERCC2, ITGB4, ADPRHL1, PMP22, PDGFRB
GOBP_CELLULAR_COMPONENT_DISASSEMBLY	0.998654	1	0.0269563	0.085901	0.667105	490	FOXL2, JMJD4, CHMP6, CTDNEP1, CAPZA3, SHARPIN, VPS33B, TRIM54, CHMP1B, UFC1, SH3GL2, NEK6, IL6, MTPN, ADAM8, GFM2, KIF2C, TWF1, HSPA2, MAP1LC3B2, TGFB1, KIF18A, PLIN3, UBA5, FURIN, TPSAB1, CDC37, PARK7, CERS1, LIX1, ULK1, MAP6D1, KATNB1, H2BC1, MMP13, SH3BP1, KIF2A, ZFAND1, ATG3, SLN, ATG9A, TMOD1, STMN2, PYM1, MAP1LC3B, VPS16, VPS13C, C1QC, MMP8, ITGB1, MIR98, APAF1, LMOD2, MAP1LC3A, FRAT1, VDAC…
GOBP_CELLULAR_COMPONENT_DISASSEMBLY_INVOLVED_IN_EXECUTION_PHASE_OF_APOPTOSIS	0.692568	1	0.054794	0.191152	0.841339	29	FOXL2, SHARPIN, IL6, APAF1, BOK, ACVR1C, DNASE2, ST20
GOBP_CELLULAR_COMPONENT_MAINTENANCE	0.781818	1	0.048215	0.143689	0.803487	73	ITGB3, CHCHD10, PARD6A, CBLN2, INS, SHANK1, PRTN3, CLDN1, RAB3A, SDF4, MTSS1, CD177, DLG1, PJVK, MIR30B, ITPKA, MYADM, CAMSAP3, SYNGAP1, CTTN, INSR, PLXNA4, F2R, INAVA, APPL1, KIFC3, TANC1, ERC2, MTMR2, VPS35, SORT1, CSF1R, SHANK2, FERMT2
GOBP_CELLULAR_COMPONENT_MORPHOGENESIS	1	1	0.0886261	-0.0452851	-0.401736	764	CAV3, PLA2G10, FOXD1, PARD6B, TNNT1, TMOD4, POU4F3, ATOH1, CASQ1, TRPV2, WNT3A, KLK8, LRTM2, CDK5, C12orf57, NDN, PFN4, NTF4, UGT8, TPPP, NPTX1, GORASP1, SEMA3B, KRT19, VAX1, MAP6, PROX1, ANKRD23, OR10A4, POLG2, LPAR3, ISL2, DPYSL5, SPRY3, BRSK1, FIS1, POU4F2, CPNE9, NKX2-5, PDGFRA, RTN4R, MYH7, ROBO3, CXCL12, GDNF, TCAP, NTN3, GNPAT, DBN1, EDN2, RAB21, STMN1, TSKU, LRRC4C, ISL1, LHX2, ACTA1, CTN…
GOBP_CELLULAR_DEFENSE_RESPONSE	0.536667	1	0.0662842	0.181427	0.945228	51	TRAT1, KLRC3, ADORA2A, KIR2DL4, CLEC5A, CCR5, UMOD, GNLY, ITGB1, FCMR, PRF1, CXCL9, VEZF1, IL1RL2, LY96, SPN, NCF2, ZNF148, CD300C, TCIRG1, MNDA, NCF1, CX3CR1, LBP, BECN1
GOBP_CELLULAR_DETOXIFICATION_OF_ALDEHYDE	0.785553	1	0.0625237	-0.236932	-0.733426	9	AKR1A1, ALDH1A1
GOBP_CELLULAR_EXTRAVASATION	0.695868	1	0.0535669	0.154674	0.86491	73	CHST4, FADD, GP1BA, FUT9, ADAM8, MADCAM1, SELE, CD47, PRTN3, CCL2, ITGB1, CRK, AGER, CD177, SPN, RIPOR2, LYVE1, ITGA1, CRKL, JAM3, PLCB1, EXT1, BST1, PIK3CG, PIK3CD, LEP, ADD2, VCAM1, ITGA4, ITGB7, MDK, SIRPA, GOLPH3, CX3CR1, ROCK1, JAM2, BCR, TNF, CCL21, PECAM1
GOBP_CELLULAR_GLUCAN_METABOLIC_PROCESS	0.597964	1	0.0824344	-0.1556	-0.930411	74	PTH, KHK, PPP1R2B, STBD1, PPP1R3A, GYS1, IGF2, PPP1R3G, POMC, GYG1, PRKAG2, PGM2, PCDH12, PER2, NHLRC1, PPP1R3E, GYG2, PHLDA2, NR1D1, MIR1271
GOBP_CELLULAR_GLUCURONIDATION	0.651869	1	0.0734381	-0.20737	-0.856625	21	UGT2B7, UGT1A7, UGT2B11, UGT2B10, UGT2B15
GOBP_CELLULAR_HOMEOSTASIS	1	1	0.0236501	0.0763819	0.62265	779	CCL5, GP9, ITGB3, ATP4B, FTH1, AQP4, CARTPT, DRD4, HCRTR1, SELENOS, ORMDL2, GP1BA, ATP2A3, FLNA, FTL, CA7, XCL1, LARGE2, ATP6V0E2, PIK3R2, EDNRA, ATF4, FKBP1B, JSRP1, ADCY8, IL6, TPT1, SMDT1, SPNS1, FASLG, TMEM165, ATP6V1C1, MIR210, DDIT3, CD19, TMEM38B, PTH1R, SLC9A3, SOD2, ATP6V0E1, KLF15, CCL23, EDN1, VSNL1, GDF2, ATP2C2, CCR5, UMOD, PRDX6, NR1H4, BOLA1, SRI, STXBP3, ATP5F1B, SLC39A7, SLC39A6,…
GOBP_CELLULAR_HYPEROSMOTIC_RESPONSE	0.747764	1	0.0538979	0.226543	0.78835	15	EFHD1, AKR1B1, XRCC5, EPO, NFAT5, ARHGEF2, YBX3, SLC2A1, AQP1
GOBP_CELLULAR_HYPEROSMOTIC_SALINITY_RESPONSE	0.75	1	0.053677	0.27518	0.725875	7	EFHD1, AKR1B1, XRCC5
GOBP_CELLULAR_HYPOTONIC_RESPONSE	0.187082	1	0.151149	-0.392528	-1.25726	10	FBP1, AQP5, OXSR1, SLC12A6, TSPO, STK39
GOBP_CELLULAR_KETONE_METABOLIC_PROCESS	0.910557	1	0.0356933	0.111025	0.771126	214	FSHB, FMO4, APOC2, SLC45A3, COQ3, AKR1C4, TYSND1, HSD17B1, SIRT6, INSIG2, MIR182, SRD5A2, FMO1, BHMT, APOA4, INS, PARK7, NR1H4, CD74, TPI1, MIR30C1, CYP4F11, PTGS2, PPTC7, CLCN2, RDH10, DHRS4, UGT1A8, EGR1, DAB2, SRD5A1, KLHL25, GPD2, PLA2G3, AKR1B1, IRS2, CACNA1H, AKT1, INSIG1, ERFE, WNT4, HSD11B2, PIBF1, MIR33A, KYAT1, EIF6, COQ7, CYP11B2, SIRT4, COQ10B, ABCB11, CYP19A1
GOBP_CELLULAR_LIPID_CATABOLIC_PROCESS	0.788961	1	0.0806388	-0.114617	-0.859155	222	APOC3, PNPLA3, PNPLA5, SMPDL3A, PLA2G10, ACAD11, TWIST1, GDPD3, PLA2G7, ABHD16A, PEX7, HACL1, PHYH, PLBD1, GPIHBP1, PPT1, LDLR, ASAH2, ENPP7, ACAA2, GBA1, PLA2G4B, GDE1, PEX5, APOC1, HSD17B10, SMPD2, SESN2, PNLIPRP2, ACER1, SPHK1, ABHD12B, DAGLB, AADAC, PLA2G4F, ECHDC2, GCDH, CEL, PLCG2, ACOX2, HAO2, MGST2, ACOX3, CPT1B, ABHD1, BCO1, ACAT2, CPT1C, SRD5A3, ABHD6, SMPD3, NAGA, PLA2G4D, PLB1, SLC27A…
GOBP_CELLULAR_LIPID_METABOLIC_PROCESS	1	1	0.102822	-0.0707658	-0.641219	987	RDH14, APOC3, PNPLA3, PNPLA5, GPAA1, CAV3, SMPDL3A, AGPAT2, PLA2G10, PDSS1, RARRES2, GAL3ST2, ACAD11, TWIST1, MIR204, ELOVL4, GDPD3, PLA2G1B, ST6GALNAC4, PLA2G7, PI4K2A, ABHD16A, HPGDS, LPCAT3, GLT6D1, PEX7, HACL1, APOBEC1, FABP3, PHYH, DGAT1, CISH, CHRM5, MOGAT2, PLBD1, OLAH, ACOT4, B3GALT4, RBP2, PLA2G12B, ADH1A, GPIHBP1, PPT1, ACOT6, OXSM, HSD17B6, PLA2G2E, GALR2, INPP1, LDLR, ASAH2, BMX, UGT8…
GOBP_CELLULAR_MACROMOLECULE_BIOSYNTHETIC_PROCESS	0.302243	1	0.077884	0.125273	1.05609	1214	OST4, CCL5, CHST4, SLC35C1, MIR365A, PKP3, NDUFA7, JMJD4, DPY19L4, ZAR1L, ALG10, CYTL1, SARNP, PIGW, MBOAT4, SELENOS, RIDA, RPL36A, AURKAIP1, MTRES1, MRPL39, SHMT2, MIR130A, MIR185, HS3ST3A1, RPL10L, ST6GALNAC1, NOA1, ALG6, GATA1, LARGE2, CHCHD1, ALKBH1, DNAJC3, BOLL, RPL3, PABPC1, C1QBP, MRPS9, INHA, ATF4, PIGB, MRPL49, C1GALT1C1, FUT9, ANG, IL6, MTPN, CHST14, GFM2, HARS2, ST6GAL1, MIR182, MRPL3…
GOBP_CELLULAR_MACROMOLECULE_CATABOLIC_PROCESS	0.230216	1	0.0937465	0.129908	1.08317	1029	FOXL2, PSMA1, VPS25, HERC3, USP17L20, NAF1, PKP3, FBXO6, NEU2, CHMP6, SELENOS, TBRG4, RNF128, RIDA, CEBPA, SHARPIN, RAD23A, USP17L2, UBE2D4, USP17L18, USP17L10, MIR130A, MIR185, PSMC1, AKIRIN2, USP17L15, PANO1, ZNRF2, CHMP1B, KLHL40, BOLL, PABPC1, PSMB6, RNASE3, HSPA1B, ANG, SIRT6, ZER1, IL6, UBQLNL, CUL5, USP29, VPS37D, SETMAR, VIP, EXOSC4, MIR210, CRBN, DDIT3, NCBP2, GIPC1, NDFIP2, VPS37A, CLU,…
GOBP_CELLULAR_METABOLIC_COMPOUND_SALVAGE	0.516239	1	0.0694481	0.217974	0.967131	30	ADI1, UCKL1, UCK1, DGUOK, BHMT, APRT, AMPD1, AMPD2, ENOPH1, PRTFDC1, ADK, UPP1, AMPD3
GOBP_CELLULAR_MODIFIED_AMINO_ACID_BIOSYNTHETIC_PROCESS	0.812808	1	0.0650878	-0.165227	-0.728298	26	DHFR2, CKB, CKMT1B, CKM, GAMT, ALDH7A1, ATIC, DHFR, FPGS, ALDH9A1, TMLHE, BBOX1, MTHFS, PTDSS1
GOBP_CELLULAR_MODIFIED_AMINO_ACID_CATABOLIC_PROCESS	0.947867	1	0.0559429	-0.132942	-0.558952	22	ABHD16A, CSAD, CBS, ABHD12B
GOBP_CELLULAR_MODIFIED_AMINO_ACID_METABOLIC_PROCESS	0.913043	1	0.0642141	-0.111854	-0.75601	121	PLA2G10, ABHD16A, LPCAT3, FTCD, DHFR2, CKB, CKMT1B, TYMS, CKM, CSAD, CBS, CRYM, SERINC5, ASS1, GAMT, ABHD12B, MTHFR, BHMT2, DUOXA1, SLC19A1, CPT1B, CPT1C, AASDHPPT, GOT2, FOLH1, VNN2, ALDH7A1, AGXT, FOXE1, MBOAT1, SLC25A32, DUOX2, OSBPL8, PLA2G15, ATIC, MTRR, DHFR, MTHFD2, LPCAT4, FPGS, CPQ, DUOX1, ALDH9A1, TMLHE, BBOX1, POR, SULT1B1, IYD, MTHFS, PRODH, PM20D2, CTSK, MFSD2A, PTDSS1
GOBP_CELLULAR_OXIDANT_DETOXIFICATION	0.405229	1	0.0795565	0.174768	1.0259	95	SELENOS, GCH1, LTC4S, MPO, APOM, SOD2, APOA4, PARK7, HBG1, SESN1, PRDX6, HBG2, PRDX4, GSTM2, S100A9, PTGS2, HBZ, GPX7, SRXN1, HBA1, HBQ1, GSTO1, GPX2, PTGS1, GPX3, HBA2, PRDX1, SELENOW, ALB, TXNRD1, GSTP1, UBIAD1, HBM, SOD3, SELENOT, GPX1, PTGES, LPO, GPX4
GOBP_CELLULAR_PIGMENTATION	0.862712	1	0.0448645	0.135518	0.734512	64	AP3S1, VPS33B, ASIP, RAB17, DTNBP1, BLOC1S4, AP1G1, AP1M1, RAB11A, BCL2, VPS33A, TYRP1, BACE2, CD63, BBS7, RAB1A, AP1B1, MYO7A, AP3B1, BLOC1S6, MREG, RAB38
GOBP_CELLULAR_POLYSACCHARIDE_CATABOLIC_PROCESS	0.994801	1	0.0393562	0.108706	0.41033	18	INS, PYGL, GAA, PPP1CA, PHKG2, PYGB, G6PC1, PPP1R3B, GABARAPL1, PFKM, PPP1R3D, RB1CC1, AOAH, PYGM, AGL, MGAM
GOBP_CELLULAR_PROCESS_INVOLVED_IN_REPRODUCTION_IN_MULTICELLULAR_ORGANISM	0.941606	1	0.0774768	-0.0969044	-0.812809	433	SPO11, FOLR2, IQCF1, EQTN, BRME1, FOLR3, CCDC63, PRM2, HPGDS, PTGDR2, PACRG, NCAPH2, ZSCAN21, TAF1L, TSSK1B, SPATA46, SEMG2, CEP57, SHB, NOBOX, DHH, TMEM119, PFN4, SPAM1, SYCP3, TSSK4, NDC80, SEPTIN4, FAM9A, SPINK1, RNF17, SEPTIN14, SPEM1, RSPH6A, TSSK6, TTLL1, DLD, BSPH1, SPACA6, PCSK4, TEX15, FKBP6, C16orf92, SFRP1, MEIG1, DDX25, SPIRE2, ADAM2, DEFB1, PITHD1, HMGB2, CCNA1, WT1, TRIP13, CATSPER2…
GOBP_CELLULAR_RESPIRATION	0.172464	1	0.124434	0.168293	1.17482	225	MTCO2P12, CISD1, NDUFA1, NDUFA7, CHCHD10, NDUFS6, ARL2, SUCLG1, SHMT2, COX8A, MRPS36, NOA1, MDH1B, COX6A2, ATP5PF, ATP5F1C, COA6, SDHD, COX4I1, PPIF, PRELID1, MTFR1, MIR210, DGUOK, NDUFC1, NDUFA4, SOD2, CBFA2T3, ACTN3, PARK7, ETFRF1, NDUFC2, ATP5F1B, COX7A2, C2orf69, LYRM7, SDHAF4, NDUFB2, NDUFB8, NDUFA6, RHOA, ATP5PD, UQCRQ, UCN, PDHA2, NDUFB10, AFG1L, NDUFS3, SLC25A14, IDH3A, GPD2, IDH1, COX6B1
GOBP_CELLULAR_RESPONSE_TO_ABIOTIC_STIMULUS	1	1	0.0734381	-0.0611746	-0.496855	337	BAD, LRRC8E, TMEM161A, PKD2L1, H2AC25, RUVBL2, SWI5, GNAT1, SCNN1G, KCNE1, NLRP3, CASP5, MMP3, F11R, BAG3, OPN1MW, FBP1, OPN4, PBK, RAD9A, TLR8, GPR88, RAD51, BCL10, SCNN1B, YY1, RAB11B, AQP5, OXSR1, SFRP1, MAPK11, IL1B, CAMKMT, RPE65, XPA, COPS9, ITGB6, ZBTB1, GTF2H5, ASCL1, RRH, GRM1, MCOLN1, HYAL2, PKD1L3, PTGER4, RS1, MICU1, BMF, TIFAB, AQP2, BLM, FAS, BNIP3, SLC12A6, PTAFR, TNFRSF1A, GNA11, …
GOBP_CELLULAR_RESPONSE_TO_ACIDIC_PH	0.062069	1	0.276501	-0.387333	-1.49626	17	PKD2L1, SCNN1G, KCNE1, SCNN1B, RAB11B
GOBP_CELLULAR_RESPONSE_TO_ACID_CHEMICAL	0.956743	1	0.0588438	-0.104883	-0.653902	85	PNPLA3, GCLM, MIR342, CASTOR2, CPEB1, RRAGB, PDGFRA, SESN2, ASS1, LAMTOR4, SIX1, AMIGO1, UBR1, AQP2, RRAGC, LAMTOR2, PDGFD, PDGFC, HSF1, RPTOR, COL1A2, RRAGD, COL4A6, LARS1
GOBP_CELLULAR_RESPONSE_TO_ALCOHOL	0.967267	1	0.0380056	0.109427	0.646366	98	PTGDR, MIR185, GLRA2, UCP1, ADCY8, MIR182, SOD2, SLC5A5, PTGFR, GNB1, CYBB, PTGER2, KLF9, FDX1, SPHK2, AKT1, CYP1B1, MAP4K1, KLF2, LANCL2, DAG1
GOBP_CELLULAR_RESPONSE_TO_ALDEHYDE	0.257471	1	0.128789	-0.307591	-1.18822	17	SCNN1G, AKR1A1, SCNN1B, ALDH1A1
GOBP_CELLULAR_RESPONSE_TO_ALDOSTERONE	0.214612	1	0.142057	-0.424885	-1.24151	8	SCNN1G, SCNN1B
GOBP_CELLULAR_RESPONSE_TO_ALKALOID	0.618243	1	0.0601186	0.189429	0.892312	36	CCNA2, CASP6, ADCY8, TMEM38B, BCL2L1, GSTM2, TH, CRHBP, TRPV1
GOBP_CELLULAR_RESPONSE_TO_AMMONIUM_ION	0.343612	1	0.106323	-0.444177	-1.09359	5	SLC1A1, ASS1
GOBP_CELLULAR_RESPONSE_TO_AMYLOID_BETA	0.705314	1	0.0711327	-0.156945	-0.827816	45	CDK5, ICAM1, TREM2, ADRB2, BCL2L11, FCGR2B, BACE1, GRIN1, PRNP, CACNB1, EPHA4, PSEN1, GRIN2A, FYN, MIR200A, CACNA1A, NTRK1, ABCC1, EPHB2, ATP1A3, TLR4, NGFR, LRP1, IGF1R, CD36, MIR106B, CACNA2D1, GSK3B, TNF, ITGA4, MIR140, GJA1, SNX6, VCAM1, BCL2L2, FPR2, LGMN, APP, PARP1, IGF1, TLR6, GRM5, CASP4, AGER, MIR98
GOBP_CELLULAR_RESPONSE_TO_ANTIBIOTIC	0.809353	1	0.0504983	0.215781	0.722473	13	MDM2, MEF2C, RPL23, TP53, PLA2G4A, ATP7A, HSPA5, GFER, CDKN1B, SLC9A1
GOBP_CELLULAR_RESPONSE_TO_ARSENIC_CONTAINING_SUBSTANCE	0.147425	1	0.152145	0.338192	1.31088	20	ATF4, PPIF, ZC3H12A, ZFAND1, ZFAND2A, GSTO1, MKNK2, UROS, ATF3
GOBP_CELLULAR_RESPONSE_TO_ATP	0.767059	1	0.0656814	-0.199611	-0.772385	18	SOD1, P2RY11, CIB2, P2RX7, PDXP, P2RY4, P2RY2, HSP90B1, TRPM4, RYR3, SSH1
GOBP_CELLULAR_RESPONSE_TO_BILE_ACID	0.370438	1	0.0905429	0.474475	1.10676	5	NR1H4, ABCB4, HAMP, GPBAR1, KCNMB1
GOBP_CELLULAR_RESPONSE_TO_BIOTIC_STIMULUS	0.0736994	1	0.197822	0.179218	1.27679	251	PF4, PPBP, IL1F10, CCL5, DEFA4, CXCL8, PYCARD, SELENOS, DEFB118, TBXA2R, GATA1, TICAM2, IL6, ACOD1, NFKBIA, MRC1, MIR128-1, CD80, TGFB1, DDIT3, DEFA3, SPI1, MAP2K3, MIR105-1, DEFA5, CCR5, STAP1, NR1H4, SRC, ZC3H12A, LTF, RARA, CARD16, ZFP36, CCL2, CXCL5, CLEC7A, CCL3, MTDH, ADAM9, JAK2, RHOA, RIPK2, LYN, DEFB114, HCK, CEBPB, APAF1, IL36A, CSF2, IRAK2, TMCO1, IL36RN, CD14, EME1, AKT1, PABPN1, GIT1…
GOBP_CELLULAR_RESPONSE_TO_BRAIN_DERIVED_NEUROTROPHIC_FACTOR_STIMULUS	0.882979	1	0.045862	0.230479	0.648601	8	SH3GL2, UBE3A, EIF4A3, NTRK2, EEF2K, TMEM108
GOBP_CELLULAR_RESPONSE_TO_CADMIUM_ION	0.988124	1	0.0541201	-0.100918	-0.466261	31	CER1, SOD1, MT1F
GOBP_CELLULAR_RESPONSE_TO_CAFFEINE	0.620751	1	0.0626618	0.273527	0.868035	11	TMEM38B, GSTM2, CASQ2, CHEK1, SELENON, RYR1, RYR2, CACNA1S, SLC8A1
GOBP_CELLULAR_RESPONSE_TO_CALCIUM_ION	0.796117	1	0.0464155	0.138125	0.803846	87	JUNB, JUN, ADCY8, PPIF, EDN1, CPNE7, SYT4, CHP2, ECT2, SYT15, CRHBP, GUCA1ANB-GUCA1A, KCNH1, DMTN, SYT10, LGMN, CLIC4, ITPKA, MEF2C, CPNE5, TUBA1A
GOBP_CELLULAR_RESPONSE_TO_CAMP	0.663317	1	0.0564118	0.166774	0.874071	53	GATA1, SLC5A5, FDX1, CRHBP, SRD5A1, RAP1B, SLC26A3, KCNQ1, CYP1B1, DMTN, STC1, APP, AQP9, IGFBP5, APEX1, WNT10B, RAPGEF3, PIK3CG, INHBB, HCN4, EZR, AHR
GOBP_CELLULAR_RESPONSE_TO_CARBOHYDRATE_STIMULUS	0.997151	1	0.062249	-0.0709998	-0.497505	147	BAD, PIM3, CMA1, GCLM, RBM4, GCG, FOXA2, MIR337, ZBED6, NPTX1, FBP1, TREM2
GOBP_CELLULAR_RESPONSE_TO_CGMP	0.581448	1	0.0776799	-0.316969	-0.889421	7	NPR2, RAPGEF2, PDE2A, PDE3A, SLC6A4, HCN2, HCN4
GOBP_CELLULAR_RESPONSE_TO_CHEMICAL_STRESS	1	1	0.0728939	-0.0751894	-0.611951	339	BAD, MPV17L2, LRRC8E, GPX5, TMEM161A, PYCR1, CRYGD, NUDT2, MAPK7, SOD1, SLC1A1, PAGE4, RBM11, IL18RAP, PENK, NLRP3, ZNF622, PRDX2, MMP3, BRF2, RIPK3, ANKRD2, FBP1, H19, CAV1, TREM2, MELK, NOL3, GBA1, TRPA1, MPV17L, AQP5, HTRA2, PDGFRA, OXSR1, TMIGD1, GSR, SESN2
GOBP_CELLULAR_RESPONSE_TO_CHOLESTEROL	0.939341	1	0.0419926	0.151277	0.571023	18	MIR185, MIR182, DAG1, INHBB, GPLD1, OSBPL7, GRAMD1B, LRP8, PTCH1, GRAMD1C, INHBA, LRP6, GRAMD1A, SMO, MLC1, CYP7A1, CES1, MIR96
GOBP_CELLULAR_RESPONSE_TO_COCAINE	0.822695	1	0.049094	0.257442	0.724477	8	CCNA2, CRHBP, PPP1R1B
GOBP_CELLULAR_RESPONSE_TO_COLD	0.269784	1	0.10882	0.349968	1.17176	13	DNAJC3, UCP1, NFKBIA, RNF34, PRKACA
GOBP_CELLULAR_RESPONSE_TO_COPPER_ION	0.975309	1	0.05653	-0.120058	-0.535561	27	MT4, MT1F, MT1A, BACE1, AQP2, HSF1, PRNP, CYP1A1, AOC1, MT1H, MT1E, NFE2L2, MT3, DAXX, ATP7A, MT1HL1, AQP1, MT1G, BECN1, SNCA, MT1DP, MT2A, APP, MT1B, MAP1LC3A, MT1M, MT1X
GOBP_CELLULAR_RESPONSE_TO_CORTICOSTEROID_STIMULUS	0.97089	1	0.0399219	0.109376	0.590006	63	SSTR5, EDN1, ZFP36, JAK2, KLF9, HNRNPU, SERPINF1, UBE2L3, SRD5A1, GJB2, CYP1B1, STC1, MSTN, SSTR4, FAM107A, NR3C1
GOBP_CELLULAR_RESPONSE_TO_DEXAMETHASONE_STIMULUS	0.901235	1	0.0602484	-0.146072	-0.651608	27	DDIT4, ASS1, ARG1, METTL21C, PLAT, ERRFI1, TFAP4, FBXO32, CFLAR, ATP5F1A, RPS6KB1, SMYD3, USP8, CASP9, IGF1R, EIF4E, AQP1, PCK2, AXIN2, PCK1, BMI1, NR3C1, MSTN, GJB2, SRD5A1, SERPINF1, JAK2
GOBP_CELLULAR_RESPONSE_TO_DNA_DAMAGE_STIMULUS	0.587224	1	0.0477342	0.117172	0.966856	863	TFDP3, PCNA, XRCC3, PRIMPOL, NUPR2, GML, FBXO6, PYCARD, BABAM1, TADA1, RAD23A, TEX12, CGAS, SUPT7L, HPF1, PPP5C, EME2, KDM4D, RFC2, ALKBH1, HIC1, PIERCE1, MLST8, EXO5, FAAP100, MOAP1, CCNK, SFRP2, CDKN1A, RECQL, SIRT6, TPT1, GTF2H2, NEIL2, ALKBH7, SETMAR, PAXX, SHLD2, MCM8, DDIT3, MAPK15, PAGR1, SDE2, FOXM1, SOD2, POLR2I, CLU, CSNK1E, STUB1, CENPS, SFN, RAD21L1, PARK7, CLOCK, TAF5L, EPHA2, TAF10,…
GOBP_CELLULAR_RESPONSE_TO_DSRNA	0.988152	1	0.0540088	-0.106369	-0.447227	22	IFNB1, CAV1, P2RX7, RIGI, IRF3
GOBP_CELLULAR_RESPONSE_TO_ELECTRICAL_STIMULUS	0.913907	1	0.0543434	-0.186459	-0.643105	12	GNAT1, RPE65, GRM1, NEUROD2
GOBP_CELLULAR_RESPONSE_TO_EPINEPHRINE_STIMULUS	0.660107	1	0.0597318	0.264623	0.839778	11	SRD5A1, KCNQ1, PRKACA, SNCA, SIRT2, SLC9A1, PDE4B, ATP2B4, RYR2
GOBP_CELLULAR_RESPONSE_TO_ESTRADIOL_STIMULUS	0.616807	1	0.0599892	0.186079	0.895686	40	AQP4, CCNA2, H2AZ1, CCDC62, KIF18A, POU4F1, CRHBP, SRD5A1, ESR1, BCL2L2, NCOA3, MMP2, KAT5, ZNF703, UGT1A1, FAM210B
GOBP_CELLULAR_RESPONSE_TO_ESTROGEN_STIMULUS	0.634315	1	0.0601186	0.229277	0.865448	18	NCOA4, RARA, WBP2, CRHBP, SRA1, ESR1, SERPINB9, SFR1
GOBP_CELLULAR_RESPONSE_TO_ETHANOL	0.622144	1	0.0617054	0.25189	0.867964	14	GLRA2, SOD2, CYBB, SLC23A2, UGT1A1, DNMT3A, ITPR2, TP53INP1
GOBP_CELLULAR_RESPONSE_TO_ETHER	0.852518	1	0.0481184	0.264139	0.655065	6	ZC3H12A, PLCB1, GOLPH3
GOBP_CELLULAR_RESPONSE_TO_EXOGENOUS_DSRNA	0.988506	1	0.0525899	-0.129016	-0.498389	17	IFNB1, CAV1
GOBP_CELLULAR_RESPONSE_TO_EXTERNAL_STIMULUS	1	1	0.0280811	0.0721983	0.533987	325	ITGB3, NUPR2, FADD, CARTPT, DAPL1, KICS2, MLST8, SCX, SFRP2, ATF4, CYP27B1, CDKN1A, MTPN, MAP1LC3B2, PLIN3, RRAGA, DAP, CDKN2B, SESN1, NR1H4, ULK1, WNT11, ZC3H12A, NPRL3, CYBA, NPRL2, GAS2L1, UCN2, MAP1LC3B, PTGS2, GADD45A, PIM1, LYN, USF1, HNRNPL, MN1, COMT, MAP1LC3A, SRD5A1, SH3GLB1, MED1, USF2, GABARAP, BCL2, RICTOR, WNT4, TFEB, ANKRD1, MAP1LC3C, GSDMD, BRIP1, MAX, DAG1, HSPA8, PRKD1, TNFRSF10…
GOBP_CELLULAR_RESPONSE_TO_EXTRACELLULAR_STIMULUS	1	1	0.0308468	0.0736639	0.526088	259	NUPR2, CARTPT, DAPL1, KICS2, MLST8, SFRP2, ATF4, CYP27B1, CDKN1A, MAP1LC3B2, PLIN3, RRAGA, DAP, CDKN2B, SESN1, NR1H4, ULK1, ZC3H12A, NPRL3, NPRL2, GAS2L1, UCN2, MAP1LC3B, PIM1, LYN, USF1, HNRNPL, MN1, COMT, MAP1LC3A, SRD5A1, SH3GLB1, MED1, USF2, GABARAP, BCL2, RICTOR, WNT4, TFEB, MAP1LC3C, GSDMD, BRIP1, MAX, HSPA8, PRKD1, CPEB4, AVPR1A, GABARAPL3, FAM107A, ASNS, DCPS, RXRA, RIPOR1, VDR, MAPK3, AT…
GOBP_CELLULAR_RESPONSE_TO_FATTY_ACID	0.15529	1	0.144631	0.275193	1.27643	34	AKR1C4, UCP1, ID3, EDN1, NR1H4, SRC, ZC3H12A, CLDN1
GOBP_CELLULAR_RESPONSE_TO_FLUID_SHEAR_STRESS	0.149201	1	0.151149	0.336927	1.30598	20	SRC, PTGS2, MTSS1, KLF4, HAS2, KLF2, MEF2C, TFPI2, MMP2
GOBP_CELLULAR_RESPONSE_TO_FOLLICLE_STIMULATING_HORMONE_STIMULUS	0.216758	1	0.124434	0.370951	1.21211	12	GATA1, EDNRA, EDN1, EPHA8, FSHR
GOBP_CELLULAR_RESPONSE_TO_GAMMA_RADIATION	0.234694	1	0.114267	0.277466	1.19914	28	HRAS, CDKN1A, BCL2L1, CYBA, MDM2, EGR1, ELK1, XRCC5, TMEM109, TP53, ATR, TSPYL5, ATM, CRYAB
GOBP_CELLULAR_RESPONSE_TO_GLUCAGON_STIMULUS	0.98915	1	0.0415718	0.15453	0.474879	10	ADCY8, GJB2, GCGR, CYSLTR2, GLP2R, CPS1, FGF21
GOBP_CELLULAR_RESPONSE_TO_GLUCOCORTICOID_STIMULUS	0.676717	1	0.0554793	0.163526	0.857047	53	SSTR5, EDN1, ZFP36, JAK2, KLF9, HNRNPU, SERPINF1, UBE2L3, SRD5A1, GJB2, CYP1B1, STC1, MSTN, SSTR4, FAM107A, NR3C1
GOBP_CELLULAR_RESPONSE_TO_GLUCOSE_STARVATION	0.994898	1	0.0384787	0.105399	0.532862	48	KICS2, ATF4, PLIN3, SESN1, ZC3H12A, SH3GLB1, BCL2, CPEB4, ASNS, KAT5, XBP1, UPP1, TP53, NUAK1, MYBBP1A, IFI16, HNRNPA1, SLC2A1, BECN1
GOBP_CELLULAR_RESPONSE_TO_GONADOTROPIN_STIMULUS	0.127886	1	0.164406	0.346387	1.34265	20	CCNA2, GATA1, EDNRA, SLC5A5, EDN1, EPHA8, FSHR, CYP1B1, NOTCH1, NSMF
GOBP_CELLULAR_RESPONSE_TO_HEAT	0.998305	1	0.0381629	0.0836728	0.45351	64	HIKESHI, HSPA1B, STUB1, HSPA1A, ZFAND1, MAPKAPK2, PTGS2, LYN, CETN1, HSP90AA1, TRPV1, PRKACA, SLC52A3, TRPV4, TFEC, ATXN3, HSBP1, IER5, THBS1, ATR, YWHAE, ATM, FGF1, HSP90AB1, EP300, TPR, GSK3B, CREBBP, DHX36, STAC, HDAC2
GOBP_CELLULAR_RESPONSE_TO_HEPARIN	0.45815	1	0.0891647	-0.399834	-0.98441	5	SFRP1, SOX9, SLIT2, AOC1
GOBP_CELLULAR_RESPONSE_TO_HISTAMINE	0.548214	1	0.0686326	0.34826	0.918647	7	HRH1, GABRB2, GABRB1, DIAPH1, GABRB3, GABRG2, AOC1
GOBP_CELLULAR_RESPONSE_TO_HORMONE_STIMULUS	0.647832	1	0.0463228	0.118067	0.940471	609	ITGB3, GDF15, SOCS1, FOXH1, HCRTR1, PTGDR, MZB1, OSTN, SELENOS, CCNA2, AP3S1, GNRHR2, HEYL, AHSG, GATA1, PIK3R2, AKR1C4, ASIP, VAMP2, SSTR5, LEPROT, TRH, HRAS, EDNRA, HSPA1B, UCP1, ADCY8, INSIG2, YWHAG, ACOD1, FOXA1, YWHAH, GKAP1, PAGR1, GHR, UBA5, CGA, DEFA3, SLC5A5, EDN1, PTGFR, INS, HSPA1A, PARK7, CLOCK, NR1H4, TRERF1, NODAL, SRC, NCOA4, RAB31, GNB1, CYBA, RARA, ZFP36, CA2, WBP2, SOST, FOXO4, …
GOBP_CELLULAR_RESPONSE_TO_HYDROGEN_PEROXIDE	0.78125	1	0.0697793	-0.131909	-0.820816	87	PYCR1, MAPK7, IL18RAP, RIPK3, TRPA1, RELA, SPHK1, CDK1, ARG1, RNF112, ZNF580, IL18BP, BNIP3, PDGFD, SMPD3, NET1, ERN1, TNFAIP3, HSF1, IL10, AXL, TRPM2, EZH2, NQO1, CAT, FOXP1, TRAP1, ANKZF1, PDE8A, MIR107, FXN, RIPK1, DDR2, ZNF277, SIRT1, NR4A3
GOBP_CELLULAR_RESPONSE_TO_HYDROPEROXIDE	0.812165	1	0.0500923	0.249024	0.733347	9	PRKD1, DAPK1, MGST1, PRKCD, TP53INP1, AIF1, CD36
GOBP_CELLULAR_RESPONSE_TO_HYPEROXIA	0.136564	1	0.17822	-0.569668	-1.40255	5	CAV1, FAS, ATG7, FOXO1
GOBP_CELLULAR_RESPONSE_TO_INCREASED_OXYGEN_LEVELS	0.558499	1	0.0785029	-0.26342	-0.908551	12	CAV1, TMEM199, FAS, ATG7, FOXO1
GOBP_CELLULAR_RESPONSE_TO_INDOLE_3_METHANOL	0.528634	1	0.0813027	-0.374209	-0.921321	5	CTNNA1, CDH1, CTNNB1, BRCA1, JUP
GOBP_CELLULAR_RESPONSE_TO_INORGANIC_SUBSTANCE	0.988439	1	0.0310618	0.0939055	0.658848	229	B2M, JUNB, CCNA2, CEBPA, GUCY1B1, JUN, GLRA2, ATF4, A3GALT2, HSD17B1, ADCY8, PPIF, EDN1, CPNE7, SYT4, CHP2, CLDN1, HFE, MT1X, SLC40A1, ECT2, SYT15, CYBB, MT1M, PTGS2, SERPINF1, CRK, MAP1LC3A, OGG1, TH, CRHBP, GUCA1ANB-GUCA1A, RTF2, CACNA1H, AKT1, KCNC2, KCNH1, DMTN, MT1B, ZNF658, SYT10, CYP11B2, PARP1, APP, LGMN, CLIC4, ITPKA, MEF2C, CPNE5, MMP9, TUBA1A, PRKN
GOBP_CELLULAR_RESPONSE_TO_INSULIN_LIKE_GROWTH_FACTOR_STIMULUS	0.239362	1	0.115734	0.433443	1.21977	8	ITGB3, CCNA2, CRK
GOBP_CELLULAR_RESPONSE_TO_INSULIN_STIMULUS	0.938507	1	0.0341946	0.104836	0.72636	212	SOCS1, MZB1, SELENOS, AP3S1, AHSG, PIK3R2, VAMP2, HRAS, INSIG2, YWHAG, GKAP1, GHR, INS, NR1H4, SRC, RAB31, FOXO4, APRT, USF1, SERPINA12, GRB14, PPARG, SOS2, SLC2A4, LPIN3, PKM, SLC27A1, SRD5A1, RAB8A, PIK3C2A, IRS2, AKT1, INSIG1, PTPRA, SLC29A2, ERFE, RAB10, APC, PARP1, NCL, CSRP3, SRSF5, MSTN, RAB13, OGT, GAB1, PHIP, INSRR, MAPK3, INSR, PIP4K2A, LEP, GRB2, CAV2, INHBB, SIK2, PDPK1, AGT, XBP1, EI…
GOBP_CELLULAR_RESPONSE_TO_INTERFERON_ALPHA	0.725177	1	0.0549074	0.280744	0.790053	8	RO60, GATA3, TPR, PYHIN1, GAS6, IFNAR1
GOBP_CELLULAR_RESPONSE_TO_INTERFERON_BETA	0.264249	1	0.107554	0.2861	1.1672	23	ACOD1, AIM2, OAS1, CDC34, PYDC5, UBE2G2, CAPN2, TLR3, MNDA, PNPT1, IFITM2, IFI16, UBE2K, CAMK2A, PYHIN1, STAT1
GOBP_CELLULAR_RESPONSE_TO_INTERLEUKIN_1	0.185008	1	0.126254	0.199057	1.19516	106	CCL5, AQP4, CXCL8, PYCARD, IL17A, XCL1, IL6, ACOD1, CCL23, EDN1, CD47, TOLLIP, CCL22, GBP1, ZC3H12A, CCL2, CCL8, CCL3, CEBPB, HES1, EGR1, USP10, IRAK2, RC3H1, HAS2, UPF1, ANKRD1, KLF2, RBMX, HIF1A, IL1RL2, ZNF675, KMO, IRAK4, TRAF6, MAPK3, NKX3-1, MMP2, PLCB1, INHBB, ST18, CD40, BMI1, OTUD4, CCL15, RPS6KA4, SIRPA, IKBKB, GBP3
GOBP_CELLULAR_RESPONSE_TO_IONIZING_RADIATION	0.614876	1	0.0593488	0.163209	0.912638	73	KDM4D, HRAS, SFRP2, CDKN1A, CLOCK, BCL2L1, RAD51AP1, CYBA, MDM2, ECT2, GADD45A, FIGNL1, EGR1, EEF1D, RHOB, ELK1, XRCC5, TMEM109, RAD1, GATA3, GRB2, CCND2, INTS7, TP53BP1, TP53, ATR, TSPYL5, ATM, IFI16, CRYAB, TNKS1BP1, BRCC3, HAMP, NUCKS1, FBXO4, BRCA1, TANK, WRN, NIPBL
GOBP_CELLULAR_RESPONSE_TO_IRON_ION	0.0218122	1	0.352488	0.577217	1.69984	9	B2M, HFE, SLC40A1
GOBP_CELLULAR_RESPONSE_TO_KETONE	0.823622	1	0.0436251	0.132147	0.797467	107	PTGDR, UCP1, ADCY8, ACOD1, SLC5A5, PTGFR, PARK7, TRERF1, SRC, NCOA4, GNB1, JAK2, PTGER2, KLF9, FDX1, SERPINF1, SPHK2, SRD5A1, AKT1, ELK1, GJB2, CYP1B1, MAP4K1, KLF2, SLC39A9, MSTN, UGT3A2, DCPS, NR3C1, MSN, ACE, BMI1, AHR, NCF1, GNG2, PCK1, GOLPH3, AXIN2, DEFB104B, VPS54, POSTN, XRN1
GOBP_CELLULAR_RESPONSE_TO_LAMINAR_FLUID_SHEAR_STRESS	0.593607	1	0.0770737	-0.301759	-0.88174	8	MAPK7, ASS1, SREBF2
GOBP_CELLULAR_RESPONSE_TO_LEPTIN_STIMULUS	0.786596	1	0.0509083	0.207381	0.756709	17	CCNA2, LEP, INHBB, STAT3, BBS2, LEPR, MT3, MKKS, UGCG, GCK, FGB, PID1, ADIPOR1, NR4A3, SIRT1, BBS4
GOBP_CELLULAR_RESPONSE_TO_LEUCINE	0.282851	1	0.119888	-0.361196	-1.1569	10	SESN2, UBR1, RPTOR, RRAGD, LARS1, KLHL22, SESN3
GOBP_CELLULAR_RESPONSE_TO_LEUCINE_STARVATION	0.464126	1	0.0894367	-0.278548	-0.982435	13	RNF167, RRAGB, SESN2, RRAGD, LARS1, ATF2, EIF2AK4, GCN1, SESN3
GOBP_CELLULAR_RESPONSE_TO_LIGHT_INTENSITY	0.532847	1	0.0711327	0.401242	0.935936	5	TENT2, SLC24A4, GNB5, RGS9, AKT2
GOBP_CELLULAR_RESPONSE_TO_LIGHT_STIMULUS	1	1	0.0341946	0.0633088	0.393879	125	PCNA, PIERCE1, OPN1LW, ATF4, CDKN1A, SDE2, MFAP4, PPID, CERS1, ERCC4, MC1R, CARD16, PTGS2, GRK1, STK11, ACTR5
GOBP_CELLULAR_RESPONSE_TO_LIPID	0.152632	1	0.126254	0.143442	1.1393	595	PF4, PPBP, IL1F10, CCL5, AQP4, DEFA4, FOXH1, CXCL8, PTGDR, PYCARD, SELENOS, CCNA2, H2AZ1, MIR185, HEYL, DEFB118, TBXA2R, GATA1, AKR1C4, SSTR5, CCDC62, CYP27B1, TICAM2, HSPA1B, UCP1, ADCY8, IL6, INSIG2, MIR182, ACOD1, FOXA1, YWHAH, NFKBIA, MRC1, MIR128-1, CD80, TGFB1, KIF18A, PAGR1, UBA5, DEFA3, SPI1, SLC5A5, ID3, EDN1, MAP2K3, GJB3, PTGFR, HAND2, HSPA1A, PARK7, CLOCK, DEFA5, CCR5, STAP1, NR1H4, T…
GOBP_CELLULAR_RESPONSE_TO_LIPOPROTEIN_PARTICLE_STIMULUS	0.819113	1	0.0475434	0.15832	0.734339	34	CD9, FCER1G, GAS5, ITGB1, PPARG, AKT1, CD81, TLR6, MIR758
GOBP_CELLULAR_RESPONSE_TO_LITHIUM_ION	0.644342	1	0.0734381	-0.240247	-0.871781	14	FABP4, MYOG, TPH2, SHH, NFATC4
GOBP_CELLULAR_RESPONSE_TO_LUTEINIZING_HORMONE_STIMULUS	0.0701439	1	0.227987	0.609482	1.51151	6	CCNA2, EDNRA, EDN1, CYP1B1
GOBP_CELLULAR_RESPONSE_TO_MACROPHAGE_COLONY_STIMULATING_FACTOR_STIMULUS	0.951439	1	0.0431037	0.164899	0.552111	13	STAP1, DOK1, MST1R, DCSTAMP, PDE1B, CSF1R, PTPN2, FER, TLR4
GOBP_CELLULAR_RESPONSE_TO_MAGNESIUM_ION	0.0242012	1	0.352488	-0.637417	-1.78861	7	FBP1, SLFN14, SMPD3, ANK3, SLC41A1, RYR3, KCNA1
GOBP_CELLULAR_RESPONSE_TO_MANGANESE_ION	0.393885	1	0.0862866	0.318233	1.0655	13	ATF4, A3GALT2, TH, APP, PRKN, SLC30A10
GOBP_CELLULAR_RESPONSE_TO_MECHANICAL_STIMULUS	1	1	0.0369161	0.0711706	0.397975	73	ITGB3, FADD, SCX, MTPN, WNT11, CYBA, PTGS2, GADD45A, ANKRD1, DAG1, TNFRSF10A, MAP2K4, ENG, MAPK3, AGT, TLR3, CD40, LTBR, CASP1, CASP2, CRADD, TLR7, TNFSF14, SLC2A1, CNN2, CASP8, COL1A1
GOBP_CELLULAR_RESPONSE_TO_MINERALOCORTICOID_STIMULUS	0.14574	1	0.173748	-0.374598	-1.3212	13	SCNN1G, SCNN1B, NPAS4, ATP2B1
GOBP_CELLULAR_RESPONSE_TO_MOLECULE_OF_BACTERIAL_ORIGIN	0.061693	1	0.216543	0.186372	1.30281	224	PF4, PPBP, IL1F10, CCL5, DEFA4, CXCL8, PYCARD, SELENOS, DEFB118, TBXA2R, GATA1, TICAM2, IL6, ACOD1, NFKBIA, MRC1, MIR128-1, CD80, TGFB1, DEFA3, SPI1, MAP2K3, MIR105-1, DEFA5, CCR5, STAP1, NR1H4, SRC, ZC3H12A, LTF, RARA, CARD16, ZFP36, CCL2, CXCL5, CCL3, MTDH, ADAM9, JAK2, RHOA, RIPK2, LYN, DEFB114, HCK, CEBPB, IL36A, CSF2, IRAK2, IL36RN, CD14, AKT1, PABPN1, GIT1, CXCL9, UPF1, CXCL1, ANKRD1, TLR6,…
GOBP_CELLULAR_RESPONSE_TO_MURAMYL_DIPEPTIDE	0.810376	1	0.0501934	0.251323	0.740117	9	RIPK2, PTPN22, NOD1, ARHGEF2, TRIM41, NOD2, LDOC1, VIM, CHMP5
GOBP_CELLULAR_RESPONSE_TO_NICOTINE	0.51773	1	0.0711327	0.335377	0.943799	8	B2M, TH
GOBP_CELLULAR_RESPONSE_TO_NITROGEN_COMPOUND	1	1	0.0242859	0.0656077	0.530789	699	ITGB3, GDF15, SOCS1, DRD4, MZB1, SELENOS, CCNA2, P2RY12, FLNA, CGAS, AP3S1, GUCY1B1, GNRHR2, AHSG, JUN, GATA1, PIK3R2, VAMP2, CHRM4, LEPROT, HRAS, EDNRA, GLRA2, ATF4, CASP6, ADCY8, INSIG2, YWHAG, GKAP1, TMEM38B, GHR, HRH2, RRAGA, KLF15, SLC5A5, EDN1, INS, OR10H3, GNAZ, SESN1, NR1H4, BCL2L1, SRC, HTR1F, HRH4, NPPC, RAB31, GNAS, GNB1, GSTM2, CYBA, MDM2, CA2, DTNBP1, FOXO4, CYBB, STAT6, AGTR2, PTGS2…
GOBP_CELLULAR_RESPONSE_TO_NITROGEN_STARVATION	0.153005	1	0.151149	0.400726	1.3094	12	MAP1LC3B2, MAP1LC3B, MAP1LC3A, GABARAP, MAP1LC3C, GABARAPL3
GOBP_CELLULAR_RESPONSE_TO_NITROSATIVE_STRESS	0.332734	1	0.0959207	0.460934	1.14312	6	DDIT3, PARK7, ATM, DNAJA1
GOBP_CELLULAR_RESPONSE_TO_NUTRIENT	0.866029	1	0.0606404	-0.138	-0.715313	43	FOLR2, PENK, FOXA2, SFRP1, FGF23, CASR, RXRB, ATP2B1
GOBP_CELLULAR_RESPONSE_TO_ORGANIC_CYCLIC_COMPOUND	0.818898	1	0.0354665	0.109871	0.869731	572	CCL5, AQP4, FOXH1, DRD4, CCNA2, CEBPA, P2RY12, FLNA, CGAS, H2AZ1, MIR185, HEYL, TIPARP, GATA1, SSTR5, CHRM4, P2RY13, CCDC62, ATF4, CYP27B1, CASP6, HSPA1B, UCP1, ADCY8, INSIG2, MIR182, ACOD1, FOXA1, YWHAH, TGFB1, KIF18A, PAGR1, TMEM38B, UBA5, HRH2, DEFA3, ARL6IP5, SLC5A5, ID3, EDN1, HAND2, HSPA1A, PARK7, CLOCK, OR10H3, GNAZ, NR1H4, TRERF1, NODAL, SRC, ZC3H12A, HTR1F, NCOA4, HRH4, GNAS, GNB1, GSTM2…
GOBP_CELLULAR_RESPONSE_TO_OSMOTIC_STRESS	0.960199	1	0.0576091	-0.112313	-0.607269	50	BAD, LRRC8E, NLRP3, FBP1, AQP5, OXSR1
GOBP_CELLULAR_RESPONSE_TO_OXIDATIVE_STRESS	1	1	0.0713053	-0.0701879	-0.548917	280	MPV17L2, GPX5, TMEM161A, PYCR1, CRYGD, NUDT2, MAPK7, SOD1, SLC1A1, PAGE4, RBM11, IL18RAP, PENK, ZNF622, PRDX2, MMP3, BRF2, RIPK3, ANKRD2, H19, TREM2, MELK, NOL3, GBA1, TRPA1, MPV17L, HTRA2, PDGFRA, TMIGD1, GSR, SESN2, RELA
GOBP_CELLULAR_RESPONSE_TO_OXIDISED_LOW_DENSITY_LIPOPROTEIN_PARTICLE_STIMULUS	0.891648	1	0.05653	-0.196025	-0.648277	11	TREM2, SMPD3, MYD88, CD68, ADTRP, TLR4, CD36, MIA3, TICAM1, TLR6, AKT1
GOBP_CELLULAR_RESPONSE_TO_OXYGEN_CONTAINING_COMPOUND	1	1	0.0186259	0.0843323	0.713881	1279	PF4, PPBP, IL1F10, CCL5, PCNA, ITGB3, GDF15, AQP4, DEFA4, SOCS1, JUNB, CXCL8, DRD4, PTGDR, MZB1, PYCARD, SELENOS, CCNA2, CEBPA, GCH1, P2RY12, CALCRL, FLNA, AP3S1, GUCY1B1, H2AZ1, MIR185, GNRHR2, AHSG, DEFB118, TBXA2R, JUN, GATA1, PIK3R2, AKR1C4, MPO, VAMP2, CHRM4, LEPROT, CCDC62, HRAS, EDNRA, SIGMAR1, GLRA2, ATF4, FKBP1B, CYP27B1, TICAM2, UCP1, ADCY8, IL6, INSIG2, YWHAG, MIR182, PPIF, ACOD1, GKAP…
GOBP_CELLULAR_RESPONSE_TO_OXYGEN_GLUCOSE_DEPRIVATION	0.505474	1	0.0738053	0.408987	0.954001	5	ATF4, CBL, AQP3, AIFM1
GOBP_CELLULAR_RESPONSE_TO_OXYGEN_LEVELS	1	1	0.0320704	0.0771946	0.511553	164	CCNA2, NDNF, MLST8, ATF4, SDHD, ADAM8, MIR210, EDN1, STUB1, SRC, MDM2, CARD16, CYBB, PTGS2, ENO1, PPARG, SLC2A4, EGR1, PGK1, AKT1, BCL2, MDM4, MPL, NPEPPS, KCND2, STC1, NOX1, BRIP1, HIF1A, SIRT4, ATP6V1G1, P4HB, GNGT1, CPEB4, PHB2, CCDC115, SUV39H2, NKX3-1, NOTCH1, NOP53, MGARP, MIR140, TERT, LPAR1, ATP6V1A, MALAT1, TP53, CHCHD2, PIK3CB, CLCA1, AJUBA, DNMT3A, TMBIM6, USP19, PPARD, BMP7, HP1BP3, N…
GOBP_CELLULAR_RESPONSE_TO_OXYGEN_RADICAL	0.67069	1	0.0572461	0.210052	0.842838	22	GCH1, MPO, SOD2, APOA4, ADPRS
GOBP_CELLULAR_RESPONSE_TO_PARATHYROID_HORMONE_STIMULUS	0.820976	1	0.0500923	0.231062	0.710067	10	SOST, PRKACA, MEF2C, WNT10B, HDAC6
GOBP_CELLULAR_RESPONSE_TO_PEPTIDE	0.993122	1	0.0283628	0.0917146	0.691624	376	ITGB3, GDF15, SOCS1, MZB1, SELENOS, CCNA2, AP3S1, GNRHR2, AHSG, PIK3R2, VAMP2, LEPROT, HRAS, EDNRA, ADCY8, INSIG2, YWHAG, GKAP1, GHR, KLF15, EDN1, INS, NR1H4, SRC, RAB31, CYBA, MDM2, CA2, FOXO4, STAT6, AGTR2, JAK2, RIPK2, APRT, LYN, NR4A1, USF1, MIR98, GH2, SERPINA12, GRB14, CRK, PPARG, SOS2, SLC2A4, LPIN3, PKM, SLC27A1, CRHBP, SRD5A1, RAB8A, AGER, PIK3C2A, IRS2, CASP4, AKT1, INSIG1, PTPRA, SOCS2…
GOBP_CELLULAR_RESPONSE_TO_PEPTIDE_HORMONE_STIMULUS	0.979079	1	0.0297775	0.0958153	0.704059	308	ITGB3, GDF15, SOCS1, MZB1, SELENOS, CCNA2, AP3S1, GNRHR2, AHSG, PIK3R2, VAMP2, LEPROT, HRAS, EDNRA, ADCY8, INSIG2, YWHAG, GKAP1, GHR, EDN1, INS, NR1H4, SRC, RAB31, CYBA, CA2, FOXO4, STAT6, AGTR2, JAK2, APRT, LYN, NR4A1, USF1, GH2, SERPINA12, GRB14, CRK, PPARG, SOS2, SLC2A4, LPIN3, PKM, SLC27A1, CRHBP, SRD5A1, RAB8A, PIK3C2A, IRS2, AKT1, INSIG1, PTPRA, SOCS2, SLC29A2, ERFE, GJB2, CYP1B1, RAB10, AP…
GOBP_CELLULAR_RESPONSE_TO_PEPTIDOGLYCAN	0.477578	1	0.0878313	-0.364423	-0.964985	6	TREM2, RELA
GOBP_CELLULAR_RESPONSE_TO_PH	0.22716	1	0.143759	-0.271724	-1.21212	27	PKD2L1, SCNN1G, KCNE1, SCNN1B, RAB11B, MCOLN1, PKD1L3, GNA11, HVCN1
GOBP_CELLULAR_RESPONSE_TO_POTASSIUM_ION	0.565022	1	0.0787114	-0.258487	-0.91168	13	SOD1, NPTX1, CYP11B1
GOBP_CELLULAR_RESPONSE_TO_PROGESTERONE_STIMULUS	0.178571	1	0.137251	0.508783	1.34208	7	ACOD1, TRERF1, SRC, CYP1B1
GOBP_CELLULAR_RESPONSE_TO_PROSTAGLANDIN_E_STIMULUS	0.902935	1	0.0559429	-0.167716	-0.628869	15	SFRP1, ADCY6, PTGER4, P2RY4, P2RY6, AKAP8, PRKAA1, PRKCE
GOBP_CELLULAR_RESPONSE_TO_PROSTAGLANDIN_STIMULUS	0.689165	1	0.0573667	0.215337	0.834676	20	PTGDR, PTGFR, GNB1, PTGER2, AKT1
GOBP_CELLULAR_RESPONSE_TO_PURINE_CONTAINING_COMPOUND	0.646749	1	0.0598603	0.247678	0.853451	14	TMEM38B, GSTM2, P2RY1
GOBP_CELLULAR_RESPONSE_TO_RADIATION	0.995549	1	0.031998	0.084385	0.570121	188	PCNA, KDM4D, PIERCE1, OPN1LW, HRAS, SFRP2, ATF4, CDKN1A, SDE2, MFAP4, PPID, CERS1, CLOCK, BCL2L1, ERCC4, MC1R, RAD51AP1, CYBA, MDM2, CARD16, ECT2, PTGS2, GRK1, STK11, GADD45A, FIGNL1, ACTR5, EGR1, EEF1D, XPC, RHOB, ELK1, RBX1, OPN1SW, PARP1, RGR, XRCC5, TMEM109, MMP9, ST20, POLD1, MMP2, RAD1, GATA3, TAF1, GRB2, RDH11, CCND2, GUCY2D, INTS7, TP53BP1, POLD3, TP53, GRK7, TENT2, POLK, ATR, TSPYL5, AIP…
GOBP_CELLULAR_RESPONSE_TO_REACTIVE_NITROGEN_SPECIES	0.596187	1	0.063079	0.236362	0.892191	18	CCNA2, GUCY1B1, STAT6, CRK, KCNC2
GOBP_CELLULAR_RESPONSE_TO_REACTIVE_OXYGEN_SPECIES	1	1	0.0610364	-0.0701019	-0.491372	143	MPV17L2, PYCR1, CRYGD, MAPK7, SOD1, IL18RAP, PRDX2, RIPK3, H19, TRPA1, MPV17L, PDGFRA, RELA, SPHK1, CDK1, ARG1, RNF112, ZNF580, IL18BP, BNIP3, FBLN5, PDGFD, SMPD3, NET1, ERN1, TNFAIP3, HSF1, IL10, AXL, TRPM2, EZH2, NQO1, DHFR, CAT, CCS, FOXP1, AGAP3, TRAP1, ANKZF1, PDE8A, MIR107, FXN, RIPK1, DDR2, ZNF277, MPV17, SIRT1
GOBP_CELLULAR_RESPONSE_TO_RETINOIC_ACID	0.818644	1	0.0472587	0.140741	0.762824	64	GJB3, HAND2, WNT11, FZD10, RARA, LYN, SERPINF1, TESC, WNT7B, EPHA3, CYP26B1, HOXA2, PHB2, WNT10B, LEP, RORB, WNT6, FZD4, TWF2, STRA8, ABL2, PTK7, ATM, PAX2, RET, RARG, COL1A1, WNT3, TNF, GSK3B, MEIOSIN, AQP1, HDAC2, ABCA1, CREB1, SETX, WNT9A, PTK2B, NTRK3
GOBP_CELLULAR_RESPONSE_TO_SALT	0.996885	1	0.0665892	-0.0742559	-0.553629	203	BAD, PNPLA3, LYPD1, GNA15, GCLM, SOD1, SLC1A1, CHRM5, FABP4, SCNN1G, HRH3, NPTX1, CPNE4, SCNN1B, CPNE9, CYP11B1, DPEP1, ACER1, SIX1, LY6H, AMIGO1, P2RY11, CIB2, PLCG2, SYT8, CHRND, MCOLN1, CHRNA3, MYOG, P2RX7, AQP2, PDXP, NCSTN, TPH2, GNA11, SHH, TGM2, SYT17, SLURP2, WNT5A, ITPKC, HSF1
GOBP_CELLULAR_RESPONSE_TO_SALT_STRESS	0.935982	1	0.0532386	-0.176154	-0.607565	12	FBP1, MICU1, SLC12A6, LETM1, SLC25A23, ZFP36L1, AQP1, CAPN3, TRPV4, XRCC5, AKR1B1, EFHD1
GOBP_CELLULAR_RESPONSE_TO_SODIUM_ARSENITE	0.95073	1	0.0438002	0.237535	0.554074	5	ZC3H12A, HNRNPA1, DAXX
GOBP_CELLULAR_RESPONSE_TO_SORBITOL	0.837591	1	0.0495902	0.292934	0.683296	5	MAP2K3, MAP2K4
GOBP_CELLULAR_RESPONSE_TO_STARVATION	0.964018	1	0.0340464	0.100666	0.668394	169	NUPR2, CARTPT, DAPL1, KICS2, ATF4, CDKN1A, MAP1LC3B2, PLIN3, RRAGA, DAP, SESN1, ZC3H12A, NPRL3, NPRL2, GAS2L1, MAP1LC3B, HNRNPL, COMT, MAP1LC3A, SRD5A1, SH3GLB1, GABARAP, BCL2, WNT4, TFEB, MAP1LC3C, MAX, HSPA8, PRKD1, CPEB4, GABARAPL3, ASNS, RIPOR1, MAPK3, ATF3, EIF2AK2, TNRC6A, KAT5, RNF152, INHBB, ALB, BMPR2, XBP1, WDR45, RALB, BMT2, CLEC16A, UPP1, SLC38A3, TP53, NUAK1, UCP2, MIOS, PPM1D, PCK1,…
GOBP_CELLULAR_RESPONSE_TO_STEROID_HORMONE_STIMULUS	0.28065	1	0.0943564	0.159533	1.10011	207	FOXH1, HEYL, SSTR5, HSPA1B, ACOD1, FOXA1, YWHAH, PAGR1, UBA5, DEFA3, EDN1, HSPA1A, PARK7, CLOCK, TRERF1, NODAL, SRC, NCOA4, ZFP36, WBP2, JAK2, RHOA, KLF9, HNRNPU, SERPINF1, TAF7, PGRMC2, UBE2L3, DAB2, SRD5A1, SCGB2A2, MED1, RHOXF1, UBR5, GJB2, CYP1B1, STC1, PARP1, HSPA8, UFL1, ESR1, VPS18, SAFB2, MSTN, CNOT2, FKBP4, LBH, TADA3, SSTR4, KDM5D, HDAC1, FAM107A, PHB2, PHB1, NR3C1, RXRA, ZBTB7A, NKX3-1…
GOBP_CELLULAR_RESPONSE_TO_STEROL	0.734024	1	0.0531298	0.19358	0.789747	23	MIR185, INSIG2, MIR182, RORC, INSIG1, DAG1
GOBP_CELLULAR_RESPONSE_TO_STEROL_DEPLETION	0.775	1	0.0635008	-0.198908	-0.754685	16	LPCAT3, ERLIN1, ERLIN2, ARHGEF10L, SREBF2, NPC1L1, SCAP, SREBF1, EIF2A
GOBP_CELLULAR_RESPONSE_TO_STRESS	1	1	0.0155349	0.0905909	0.786249	1942	B2M, TFDP3, SUMO4, PCNA, XRCC3, PRIMPOL, NUPR2, CCN2, GML, FBXO6, JUNB, CXCL8, CARTPT, MANF, GSTM1, PYCARD, SELENOS, DAPL1, BABAM1, CCNA2, TADA1, CEBPA, RAD23A, GCH1, TEX12, ATP2A3, EDA2R, FLNA, CGAS, BBC3, SUPT7L, HPF1, PPP5C, EME2, AKIRIN2, KDM4D, JUN, RFC2, PIK3R2, ALKBH1, HIC1, PIERCE1, MPO, KICS2, DUSP1, NDNF, MLST8, EXO5, DNAJC3, FAAP100, MOAP1, HRAS, HIKESHI, UFC1, EDNRA, SIGMAR1, CCNK, SF…
GOBP_CELLULAR_RESPONSE_TO_TEMPERATURE_STIMULUS	0.90146	1	0.0462303	0.261762	0.610585	5	TRPV1, HTR2B, HTR1B, KCNK4, TRPM2
GOBP_CELLULAR_RESPONSE_TO_TESTOSTERONE_STIMULUS	0.271403	1	0.10925	0.356347	1.16439	12	NCOA4, SRD5A1, ELK1, SLC39A9, MSN, NCF1, IGF1R, ROCK2, SPP1, AR
GOBP_CELLULAR_RESPONSE_TO_THYROID_HORMONE_STIMULUS	0.370884	1	0.0875697	0.284275	1.07305	18	GATA1, GAS2L1, KLF9, MED1, LMO2, CTSB, CTSH, INHBB, BRD8, CTSS, RDX
GOBP_CELLULAR_RESPONSE_TO_TOPOLOGICALLY_INCORRECT_PROTEIN	0.95873	1	0.0369933	0.108075	0.665256	118	SELENOS, AKIRIN2, ATF4, HSPA1B, HSPA2, DDIT3, PIGBOS1, STUB1, HSPA1A, UMOD, NCK2, MIR199A1, COPS5, AMFR, TMTC4, BAG6, BOK, CREBZF, HSPA8, UFL1, OS9, RACK1, UFD1, AGR2, PRKN, WFS1, ATF3, ATXN3, EIF2AK2, HDAC6, XBP1, PARP8, HSPA9, CREB3L1, TMED2, DNAJB9, DNAJB12, BFAR, DERL1, RHBDD1, DNAJB14, TMBIM6, KLHL15, RHBDD2, VAPB
GOBP_CELLULAR_RESPONSE_TO_TOXIC_SUBSTANCE	0.595238	1	0.0589694	0.150121	0.924835	120	GSTM1, SELENOS, GCH1, LTC4S, MPO, APOM, SOD2, APOA4, PARK7, CERS1, HBG1, SESN1, PRDX6, HBG2, PRDX4, GSTM2, S100A9, PTGS2, HBZ, PIM1, GPX7, SRXN1, HBA1, HBQ1, GSTO1, KCNC2, GPX2, ABCG2, PRKN, PTGS1, GPX3, HBA2, PRDX1, SELENOW, ALB, RDH11, TXNRD1, GSTP1, UBIAD1, HBM, SOD3, SELENOT, GPX1, PTGES, LPO, GPX4
GOBP_CELLULAR_RESPONSE_TO_TYPE_II_INTERFERON	0.479299	1	0.0696133	0.163132	0.993882	114	CCL5, AQP4, XCL1, FASLG, ACOD1, MRC1, ACTG1, CDC37, CCL23, EDN1, CD47, STXBP3, CCL22, GBP1, CLDN1, RPL13A, CCL2, PARP14, GBP5, CCL8, CCL3, JAK2, HCK, PPARG, IFNGR1, ZYX, MED1, GAPDH
GOBP_CELLULAR_RESPONSE_TO_UNFOLDED_PROTEIN	0.978723	1	0.0374584	0.106763	0.63063	98	SELENOS, ATF4, HSPA1B, HSPA2, DDIT3, PIGBOS1, STUB1, HSPA1A, UMOD, NCK2, MIR199A1, COPS5, AMFR, TMTC4, BOK, CREBZF, HSPA8, UFL1, OS9, RACK1, AGR2, PRKN, WFS1, ATF3, EIF2AK2, XBP1, PARP8, HSPA9, CREB3L1, TMED2, DNAJB9
GOBP_CELLULAR_RESPONSE_TO_UV	0.976628	1	0.0384787	0.102155	0.595244	93	PCNA, PIERCE1, ATF4, CDKN1A, SDE2, MFAP4, PPID, CERS1, ERCC4, MC1R, CARD16, PTGS2, STK11, ACTR5
GOBP_CELLULAR_RESPONSE_TO_UV_A	0.538462	1	0.0696133	0.29412	0.933387	11	PPID, CERS1, OPN1SW, MMP9, MMP2, MMP1, TIMP1
GOBP_CELLULAR_RESPONSE_TO_UV_B	0.449909	1	0.0797706	0.308798	1.00902	12	CDKN1A, MFAP4, STK11
GOBP_CELLULAR_RESPONSE_TO_UV_C	0.248201	1	0.114267	0.504032	1.25	6	PIERCE1, CARD16, ST20, TP53, IMPACT
GOBP_CELLULAR_RESPONSE_TO_VASCULAR_ENDOTHELIAL_GROWTH_FACTOR_STIMULUS	0.9925	1	0.0562941	-0.0832023	-0.491	70	IL12A, IL12B, GAS1, VEGFD, MIR342, PDGFRA, DLL4, RELA, SPHK1
GOBP_CELLULAR_RESPONSE_TO_VIRUS	0.240984	1	0.110122	0.203277	1.1595	81	CCL5, IFNA21, MIR130A, IFNL1, TOMM70, IFNW1, IFNK, IL6, IFNA1, ZC3H12A, IFNA7, MIR30C1, GSDME, JAK2, IFNA13, IFI6, ARF1, IFNGR1, POU2F2, HSP90AA1, IFNL2, IFNA5, TYK2, ADAR, IFNA10, HIF1A, OAS1
GOBP_CELLULAR_RESPONSE_TO_VITAMIN	0.622066	1	0.0760837	-0.183332	-0.860564	32	FOLR2, PENK, SFRP1, FGF23, CASR, RXRB, ATP2B1
GOBP_CELLULAR_RESPONSE_TO_VITAMIN_D	0.550827	1	0.0828962	-0.22122	-0.943231	23	PENK, SFRP1, FGF23, CASR, RXRB, ATP2B1, MIR125B1, SNW1, CYP24A1, SNAI2, BGLAP
GOBP_CELLULAR_RESPONSE_TO_WATER_STIMULUS	0.847534	1	0.0585938	-0.258635	-0.684861	6	AQP2, PIK3CA, PLEC, PKD2, SIPA1, AVPR1A
GOBP_CELLULAR_RESPONSE_TO_XENOBIOTIC_STIMULUS	0.322917	1	0.086795	0.159002	1.07315	187	UGT1A9, PCNA, ITGB3, FMO4, SULT2A1, CYP26A1, GSTM1, SULT1A1, UGT2B17, GUK1, FMO1, EDN1, SMOX, CERS1, FMO5, AS3MT, GLYAT, AOC2, GSTM2, AIM2, RORC, CYP2C19, UGT1A6, CXCR4, ALDH3A1, UGT1A8, APOBEC3A, TH, CRHBP, GSTO1, KCNQ1, GSTA4, CYP1B1, BPHL, KCNC1, ANKRD1, SLCO1B1, GSTA3, BCHE, CRYZ, ABCB11, PON3, CYP26B1, CYP2C9, ACER2, SULT1A2, KCNE2, CYP2D6, MEF2C, CYP2B6, EFTUD2, SLCO1B3, CYP2E1, CRKL, NKX3-…
GOBP_CELLULAR_RESPONSE_TO_X_RAY	0.492806	1	0.0743625	0.293071	0.981256	13	SFRP2, XRCC5, GATA3, CCND2, TP53BP1, ATM, HAMP, NUCKS1, NIPBL
GOBP_CELLULAR_RESPONSE_TO_ZINC_ION	0.71048	1	0.0559429	0.210463	0.815783	20	GLRA2, MT1X, MT1M, MT1B, ZNF658, PARP1
GOBP_CELLULAR_SENESCENCE	0.794702	1	0.0475434	0.13724	0.811023	99	B2M, CGAS, HRAS, NEK6, CDKN1A, SIRT6, ARG2, KIR2DL4, CDKN2B, SPI1, MAP2K3, MNT, NSMCE2, AKT3, NUP62, ABI3, MIF, TBX3, YBX1, NEK4, OPA1, MAP2K4, HMGA1, ID2, KAT6A, CALR, RBL1, KAT5, SLC30A10, YPEL3, TERT, ING2, TP53, NUAK1, PNPT1, ATM, SMC5, MORC3, PRKCD, TBX2, ABL1, MAP3K5, WNT16, NPM1, RSL1D1, WRN, MAPK10, PTEN, MAP2K1, LMNA, MAPK9, ECRG4, HMGA2, IGF1R, SRF, ZMPSTE24, FZR1, MAPK14
GOBP_CELL_ACTIVATION	0.700592	1	0.0379271	0.111861	0.935593	1081	B2M, PF4, SAA1, CCL5, GP9, ITGB3, IFNA21, ILK, SOCS1, CCN2, FADD, HLA-DRB5, JUNB, CXCL8, TUBB1, IL9, PTGDR, MZB1, ICOSLG, NRARP, CD3G, PYCARD, PGLYRP1, CEBPA, P2RY12, IL17A, GP1BA, HLA-E, FLNA, PLSCR1, CGAS, MIR130A, PLPP6, VPS33B, MIR185, MYL9, AKIRIN2, IFNL1, XCL1, JUN, GATA1, PIK3R2, TNFRSF4, CD200, IFNW1, VAMP2, IFNK, HLA-DQB1, VCL, INHA, FKBP1B, TICAM2, ZFPM1, ZC3H8, C1GALT1C1, KLRC3, CDKN1A…
GOBP_CELL_ACTIVATION_INVOLVED_IN_IMMUNE_RESPONSE	0.969058	1	0.0307037	0.10014	0.732216	299	IFNA21, JUNB, PTGDR, PYCARD, PGLYRP1, IFNL1, GATA1, IFNW1, VAMP2, IFNK, ZFPM1, IL6, SHLD2, CD80, TGFB1, CD19, SPI1, GRP, FCER1G, ITM2A, MRGPRX2, CD74, IFNA1, STXBP3, ZC3H12A, LFNG, RARA, GRN, LAMP1, IL13RA2, STAT6, RORC, IFNA7, CCL3, RNF8, GATA2, LGALS3, RIPK2, EXOSC3, AP1G1, IFNA13, LYN, HLA-DRB1, PRAM1, RABGEF1, RIF1, SHLD3, IL23R, LGALS1, SPHK2, CORO1A, PLA2G3, CD81, CD177, RC3H1, IFNA5, HLA-F…
GOBP_CELL_ADHESION	1	1	0.017548	0.0704979	0.603307	1502	B2M, SAA1, CCL5, GP9, ITGB3, ATP4B, CHST4, ILK, PCDHGA9, AQP4, SOCS1, CCN2, PKP3, RAC3, DGCR6, FADD, HLA-DRB5, CXCL8, TUBB1, GFUS, RSU1, ICOSLG, NRARP, PYCARD, ITGBL1, PCDHA3, P2RY12, ARL2, GP1BA, HLA-E, MIP, FLNA, VPS33B, PCDHB3, MYL9, PCDHA5, DEFB118, AMBN, IFNL1, CLDN19, SERPINI1, XCL1, AGGF1, SPECC1L, GATA1, PIK3R2, CD200, DUSP1, NDNF, HLA-DQB1, VCL, PCDHA13, C1QBP, SFRP2, ZC3H8, PCDH17, FUT9…
GOBP_CELL_ADHESION_INVOLVED_IN_HEART_MORPHOGENESIS	0.343525	1	0.0940503	0.453086	1.12365	6	TGFB2, CPLANE2, GATA5
GOBP_CELL_ADHESION_MEDIATED_BY_INTEGRIN	0.208738	1	0.118815	0.203821	1.18618	87	CCL5, ITGB3, RAC3, ITGBL1, P2RY12, SFRP2, TGFB2, ITGA2B, EPHA2, MMRN1, ADAM9, LYN, FERMT3, ITGB1, CRK, MUC1, EPHA8, TESC, ITGA7, CYP1B1, ACER2, ITGA1, PLPP3, CRKL, JAM3, SKAP1, EXT1, PIK3CG, CCN3, ITGA8, PTPN6, ITGA4, WNK1, ITGB7, ITGA6, FOXC2, CD3E, SYK
GOBP_CELL_ADHESION_MOLECULE_PRODUCTION	0.544393	1	0.0828962	-0.224585	-0.92774	21	MIR222, MIR101-1, FUT7, CAV1, IL1B, MYOCD
GOBP_CELL_AGGREGATION	0.433649	1	0.096563	-0.233237	-1.00621	24	MYF5, MPZ, THRA, FGF4, TMIGD1, WNT7A, PKD1
GOBP_CELL_CELL_ADHESION	0.987879	1	0.021796	0.0931522	0.772825	937	B2M, CCL5, ITGB3, CHST4, ILK, PCDHGA9, AQP4, SOCS1, PKP3, FADD, HLA-DRB5, TUBB1, GFUS, ICOSLG, NRARP, PYCARD, PCDHA3, P2RY12, GP1BA, HLA-E, FLNA, VPS33B, PCDHB3, MYL9, PCDHA5, IFNL1, CLDN19, XCL1, GATA1, CD200, HLA-DQB1, VCL, PCDHA13, ZC3H8, PCDH17, FUT9, LIMS1, PCDHB15, IL6, CD83, ADAM8, IL20RB, LRRC4B, FOXA1, ADORA2A, TLN1, CD9, ARG2, CD80, CDSN, TGFB1, TGFB2, ACTG1, CNTN6, MADCAM1, SELE, MFSD2…
GOBP_CELL_CELL_ADHESION_INVOLVED_IN_GASTRULATION	0.944812	1	0.052805	-0.172645	-0.595461	12	MAPK7, IL10, RIC8A, ADIPOQ, MAP2K5, IL1RN, MBP, MIR221, WNK1, MYADM, APOA1, KLF4
GOBP_CELL_CELL_ADHESION_MEDIATED_BY_CADHERIN	0.756039	1	0.067676	-0.148592	-0.800509	48	WNT3A, FOXA2, RGCC, CDH18, CDHR2, CDH6, WNT5A, CTNND1, SERPINF2, CDH15, CDH22, CDH20, EPCAM, CDHR3, PPM1F, CDH11, PTPRU, TJP1, ADAM19, CDH8, CDH12, CDH5, PLEKHA7, VEGFA, MAD2L2, BMP6, CDH3, NOTCH4, FER, CDH19, CDH13, FLOT1, CDH4, CDH1, CDH10, NEXMIF, AFDN, CDH7, CDH24
GOBP_CELL_CELL_ADHESION_MEDIATED_BY_INTEGRIN	0.559083	1	0.0670513	0.252642	0.921863	17	CCL5, ADAM9, FERMT3, ITGB1, PLPP3, SKAP1, ITGA4, WNK1, CD3E
GOBP_CELL_CELL_ADHESION_VIA_PLASMA_MEMBRANE_ADHESION_MOLECULES	0.993377	1	0.0697793	-0.0907087	-0.709055	276	CBLN1, PCDHA12, PCDHGA5, MPZ, PCDHGA4, MAPK7, PCDHB4, PCDH20, CLDN9, DSC1, REG3A, PCDHB5, ICAM1, PCDHB12, PCDHGB6, CLDN20, PCDHGB1, PCDHB14, CEACAM19, CDH16, ROBO3, ITGA5, NECTIN3, CEACAM8, ITGAM, CX3CL1, LRFN4, IGSF21, TRO, LRRC4C, CDH18, AMIGO1, PCDHAC2, DSC3, PCDHGB2, PCDH18, PCDHGB3, CDHR2, PKD1, PSG11, PCDHB10, PCDH12, PCDHB7, CNTN2, NTNG2, ATP2C1, CLDN3, CDH6, ROBO4, PSG2, PVR, PCDHB1, CDHR…
GOBP_CELL_CELL_JUNCTION_ASSEMBLY	0.713202	1	0.048506	0.132312	0.865878	156	PKP3, IL17A, ARL2, ILDR1, CLDN19, VCL, TLN1, CD9, ACTG1, MIR105-1, EPHA2, NR1H4, CLDN34, FBF1, WNT11, CLDN1, ECT2, CLDN17, CDH26, ESAM, RHOA, CLDN8, GJB2, CLDN5, CLDN12, PRKACA, GJD3, DLG1, APC, CLDN15, CLDN24, SLC39A9, STRN, PKP2, RAB13, CLDN14, TRPV4, TBX5, GJA4, CLDN23, PATJ, JAM3, CDH9, CLDN11, PARD3, ZNF703, WDR1, CLDN6, MICALL2, AGT, GJA1, ACE, CDH17, ACTB, CLDN10
GOBP_CELL_CELL_JUNCTION_DISASSEMBLY	0.464758	1	0.0883594	-0.397906	-0.979665	5	SNAI2, TGFB3, ABCC8, FER, TGFBR1
GOBP_CELL_CELL_JUNCTION_MAINTENANCE	0.175043	1	0.13649	0.338113	1.27627	18	PARD6A, PRTN3, MTSS1, CD177, MYADM, CAMSAP3, F2R, INAVA, KIFC3, CSF1R, FERMT2
GOBP_CELL_CELL_JUNCTION_ORGANIZATION	0.788856	1	0.0423318	0.121734	0.845506	214	PKP3, PARD6A, IL17A, ARL2, FLNA, ILDR1, CLDN19, VCL, LIMS1, TLN1, CD9, TGFB1, TGFB2, ACTG1, MIR105-1, EPHA2, NR1H4, CLDN34, FBF1, WNT11, SRC, PRTN3, CLDN1, ECT2, CLDN17, CDH26, ESAM, RHOA, MTSS1, CLDN8, CD177, GJB2, CLDN5, CLDN12, CCM2, PRKACA, GJD3, DLG1, APC, CLDN15, CLDN24, SLC39A9, STRN, PKP2, RAB13, CLDN14, TRPV4, MYADM, CAMSAP3, TBX5, GJA4, CLDN23, PATJ, JAM3, CDH9, CLDN11, PARD3, EXT1, ZNF…
GOBP_CELL_CELL_RECOGNITION	0.95581	1	0.0385579	0.11538	0.642281	72	SPESP1, SPA17, CD9, NCK2, ST6GALNAC6, CLGN, LGALS3, FETUB, SPPL2C, CORO1A, PRF1, CD81, ALDOA, DLG1, OVGP1, DOCK2, DOCK8, SPACA4, ZP3, MSN, UBAP2L, HAVCR2, ZPBP2, CD209, PCDHA7, B4GALT1
GOBP_CELL_CELL_SIGNALING	1	1	0.122679	-0.0764139	-0.725553	1674	CXCL10, BAD, GAL, CCL7, CBLN1, ACP4, PIM3, PTH, ECE2, PLA2G10, FOXD1, CNIH2, IL2, NNAT, ANXA9, STAC3, CER1, SCGN, RSPO2, TAC1, LYPD1, FFAR1, NPVF, MPZ, GNA15, ADORA2B, IL1A, IGFBP6, MIR501, CCR2, WNT3A, CHRNG, RANGRF, RBM4, FAM3B, RUVBL2, SLC1A1, NDP, CXCL14, CHRM5, FUZ, PENK, CDK5, LRRC32, BIRC8, ATP6V1C2, ADRA1B, RNF167, PPT1, DHH, GCG, APCDD1, CCL20, PSG9, FOXA2, HRH3, NPBWR1, PCDHB4, CCL18, M…
GOBP_CELL_CELL_SIGNALING_BY_WNT	1	1	0.0768737	-0.0714383	-0.601282	458	FOXD1, CER1, RSPO2, IGFBP6, MIR501, WNT3A, RUVBL2, NDP, FUZ, BIRC8, ATP6V1C2, APCDD1, BAMBI, MESP1, TMEM67, GSC, CAV1, FZD6, RSPO3, PFDN5, NKX2-5, CTHRC1, RNF43, WNT5B, WNT2, TMEM88, MIR346, DACT1, FZD9, CTR9, SFRP1, CSNK2B, ETV2, KREMEN2, SPEF1, RECK, SMURF2, TSKU, ZNRF3, RBMS3, GPC3, HNF1B, ISL1, SDC1, NPHP3, DRAXIN, SIAH2, CCNYL2, LEO1, PIAS4, WNT7A, KPNA1, TMEM132A, GPC6, DAAM2, PLCG2, FZD5, …
GOBP_CELL_CELL_SIGNALING_INVOLVED_IN_CARDIAC_CONDUCTION	0.902027	1	0.0426734	0.143719	0.676996	36	FLNA, KCNN2, SCN4B, NUP155, KCNQ1, PKP2, TBX5, RNF207, SCN1B, GJA1, HCN4, TBX18, CASQ2
GOBP_CELL_CHEMOTAXIS	0.845288	1	0.0372254	0.114154	0.836136	301	TMSB4X, PF4, SAA1, PPBP, CCL5, HSD3B7, CXCL8, XCL1, VEGFC, CXCL17, DUSP1, IL17RC, C1QBP, IL6, ADAM8, TGFB2, SPI1, CORO1B, CCL23, EDN1, FCER1G, CCR5, STAP1, EPHA2, CD74, CKLF, CCL22, FGF18, RPL13A, DEFB110, S100A9, CCL2, CXCL5, CCL8, MIR149, BSG, CCL3, LGALS3, CXCR4, LYN, DEFB114, NR4A1, CRK, RHOG, PDGFB, CORO1A, DEFB4A, NINJ1, RPS19, CXCL9, AKIRIN1, PPIB, DNM1L, ANO6, MIR15A, ARHGEF16, CXCL1, MIF…
GOBP_CELL_COMMUNICATION_BY_ELECTRICAL_COUPLING	0.610922	1	0.0611693	0.192639	0.893525	34	FKBP1B, SRI, CALM3, GJC2, GJB2, PRKACA, GJD3, PKP2, CALM1, CALM2, TBX5, GJA1, ATP1B1, CASQ2
GOBP_CELL_COMMUNICATION_BY_ELECTRICAL_COUPLING_INVOLVED_IN_CARDIAC_CONDUCTION	0.530988	1	0.0670513	0.217881	0.933599	27	FKBP1B, SRI, CALM3, PRKACA, GJD3, PKP2, CALM1, CALM2, TBX5, GJA1, ATP1B1
GOBP_CELL_COMMUNICATION_INVOLVED_IN_CARDIAC_CONDUCTION	0.708475	1	0.0538979	0.156633	0.846005	62	FLNA, KCNN2, FKBP1B, SRI, SCN4B, CALM3, NUP155, KCNQ1, CTNNA3, PRKACA, GJD3, PKP2, CALM1, CALM2, TBX5, RNF207, SCN1B, GJA1, HCN4, ATP1B1, TBX18, CASQ2, DSP
GOBP_CELL_CYCLE	1	1	0.0161122	0.08049	0.695573	1816	TFDP3, SYCE1, MOS, FOXC1, PCNA, XRCC3, KCTD11, NEUROG1, NUPR2, CCN2, GML, FBXO6, JUNB, TUBB1, SPRY2, PARD6A, MEPCE, MIR873, CHMP6, DMRT1, CTDNEP1, BABAM1, CCNA2, TBRG4, PARD6G, RIDA, CEBPA, SHCBP1L, RAD23A, USP17L2, TEX12, GOLGA6A, ARL2, AURKAIP1, FLNA, MAGEA4, SLC25A31, PLSCR1, CAMK1, BEX4, GOLGA8S, PPP5C, MAD2L1BP, BIRC5, HAUS3, FBXO43, EME2, RPL10L, CDK5R2, RNF212B, JUN, SPECC1L, CHMP1B, CNTD1…
GOBP_CELL_CYCLE_CHECKPOINT_SIGNALING	1	1	0.0650878	-0.0664687	-0.488219	187	DONSON, MRNIP, ETAA1, NDC80, CCNB1, HUS1B, TRIM39, PRPF19, PROX1, RAD9A, RAD51, CDC6, NUF2, BRSK1, CDK5RAP3, TIPIN, INCENP, ZWINT, TRIP13, CDK1, ANAPC15, ZNF830, VPS4A, NABP2, SPC25, RAD17, USP44, TEX14, BLM, DNA2, WDR76, TIMELESS, BABAM2, TTI2, CRY1, SPC24, RFWD3, PML, MSH2, ZFYVE19, RAD9B, ORC1, PPP1R10, AURKB, TAOK2, BRCA2, FOXN3, ZW10, TRIAP1, PCID2, HORMAD1, HASPIN, PRAP1, ATF2, RINT1, H2AX,…
GOBP_CELL_CYCLE_DNA_REPLICATION	0.0358696	1	0.321776	-0.289201	-1.50744	44	GMNN, DONSON, AICDA, RAD51, TIPIN, FEN1, E2F7, ZNF830, WIZ, BLM, DNA2, MCM2, BCL6, DACH1, INO80, BRCA2, GINS1, FBXO5, MCM4, MCM6, LIG1, TERF2, GINS3, TERF1, POLA1
GOBP_CELL_CYCLE_DNA_REPLICATION_INITIATION	0.356828	1	0.103958	-0.441883	-1.08794	5	MCM2, MCM4, GINS3, POLA1
GOBP_CELL_CYCLE_G1_S_PHASE_TRANSITION	0.177068	1	0.122679	0.161334	1.15825	271	TFDP3, GML, MEPCE, MIR873, CCNA2, CDKN1A, CUL5, USP29, GFI1B, PAGR1, SDE2, CDKN2B, MIR26A1, LSM10, TAF10, CCNH, MIR520H, MDM2, CCL2, CENPJ, SASS6, NANOGP8, MIR133B, GJC2, KHDRBS1, ITGB1, APBB1, MN1, PSME2, KLF4, RPA2, MUC1, USP37, AKT1, BCL2, E2F3, MLF1, METTL13, RPS6, MIR15A, E2F4, SMARCD3, DLG1, APC, NACC2, BID, CDKN2D, CDC34, CPSF3, CCNE1, CDK17, CDC73, CDK3, PHF10, SUSD2, EIF4EBP1, CDK15, TRI…
GOBP_CELL_CYCLE_G2_M_PHASE_TRANSITION	0.996914	1	0.0338245	0.0839589	0.543602	149	BABAM1, CCNA2, USP17L2, CDKN1A, HSPA2, FOXM1, CCNB2, PINX1, FOXO4, ATF5, RFPL1, CALM3, KHDRBS1, CDC14B, CDC25B, RNASEH2B, RAB11A, CCNG1, ING4, APP, PLK1, CALM1, CALM2, CDK3, ABRAXAS1, CHMP4C, TOPBP1, WNT10B, RAD21, MRE11, IER3, PLCB1, KCNH5, NOP53, NAE1, NBN, CCNQ, BRSK2, CDK14, CCNY, PHOX2B, TP53, SYF2, PKIA, FBXL15, PPM1D, TAOK1, ATM, BRD4, CDC7, TAOK3, RAD50, PBX1, GPR132, WEE1, BACH1, BRCC3, …
GOBP_CELL_CYCLE_PHASE_TRANSITION	0.819629	1	0.0359209	0.110957	0.874824	559	TFDP3, MOS, XRCC3, NEUROG1, GML, FBXO6, MEPCE, MIR873, BABAM1, CCNA2, USP17L2, MAD2L1BP, BIRC5, EME2, NPM2, DUSP1, NEK6, CDKN1A, CUL5, USP29, HSPA2, SETMAR, GFI1B, CDT1, MAPK15, PAGR1, SDE2, FOXM1, CDKN2B, ANAPC7, MIR26A1, CLOCK, LSM10, TAF10, CCNH, MIR520H, CCNB2, MDM2, PINX1, FOXO4, CCL2, CENPJ, ATF5, RFPL1, SASS6, NANOGP8, CALM3, MIR133B, GJC2, CCNO, KHDRBS1, NSMCE2, ITGB1, CDC14B, CDC25B, APB…
GOBP_CELL_CYCLE_PROCESS	0.998834	1	0.0187018	0.086834	0.735176	1285	TFDP3, SYCE1, MOS, PCNA, XRCC3, NEUROG1, CCN2, GML, FBXO6, TUBB1, SPRY2, PARD6A, MEPCE, MIR873, CHMP6, DMRT1, CTDNEP1, BABAM1, CCNA2, PARD6G, RIDA, SHCBP1L, USP17L2, TEX12, GOLGA6A, ARL2, AURKAIP1, FLNA, SLC25A31, PLSCR1, BEX4, GOLGA8S, MAD2L1BP, BIRC5, HAUS3, FBXO43, EME2, RPL10L, RNF212B, CHMP1B, CNTD1, NPM2, SSTR5, DUSP1, TMEM250, OPN1LW, EDNRA, BORA, KLHL13, CYP27B1, NEK6, HSPA1B, CDKN1A, KLH…
GOBP_CELL_DEATH_IN_RESPONSE_TO_HYDROGEN_PEROXIDE	1	1	0.0375363	0.102636	0.439785	27	SIGMAR1, PARK7, RACK1, GPR37L1, HDAC6, GPR37, ABL1, TXN, HGF, STK26, PAWR, ENDOG, PINK1, MET, LRRK2, NFE2L2, PDCD10, STK25, NR4A3, DDR2, RIPK1, PDE8A, TRAP1, FOXP1
GOBP_CELL_DEATH_IN_RESPONSE_TO_OXIDATIVE_STRESS	0.850746	1	0.0633597	-0.122514	-0.779928	91	PYCR1, MAPK7, SOD1, SLC1A1, PAGE4, ZNF622, MMP3, TREM2, MELK, NOL3, GBA1, HTRA2
GOBP_CELL_DIFFERENTIATION_INVOLVED_IN_EMBRYONIC_PLACENTA_DEVELOPMENT	0.451537	1	0.0940503	-0.226103	-0.989309	25	KRT19, HAND1, E2F7, SNAI1, FZD5, MDFI, EOMES, PLK4, SOX15, KRT8
GOBP_CELL_DIFFERENTIATION_INVOLVED_IN_KIDNEY_DEVELOPMENT	0.979832	1	0.0386372	0.106109	0.562475	58	EDNRA, KLF15, MTSS1, LHX1, HES1, PDGFB, NPHS2, WNT4, MEF2C, MMP9, NOTCH1, EXT1, GATA3, FOXJ1, GLI3, GPR4, FOXC2, MYO1E, PAX2, ACTA2, LGR4, SALL1, STAT1, PRKX, IQGAP1, GREM1, ASXL1
GOBP_CELL_DIFFERENTIATION_INVOLVED_IN_METANEPHROS_DEVELOPMENT	0.751185	1	0.0670513	-0.180876	-0.78032	24	SIX2, GDNF, TCF21, WNT9B, OSR1, SMO, ADIPOQ, LAMB2, POU3F3, PAX8, WWTR1, CD34, YAP1, LIF, BMP4, CTNNB1, GREM1, STAT1, SALL1, LGR4, PAX2, WNT4, NPHS2, PDGFB
GOBP_CELL_DIFFERENTIATION_INVOLVED_IN_PHENOTYPIC_SWITCHING	0.315985	1	0.100991	0.530068	1.12194	4	SOD2, MIR140, DNMT1, FGF9
GOBP_CELL_DIFFERENTIATION_IN_HINDBRAIN	0.903073	1	0.0580984	-0.147138	-0.627364	23	CBLN1, PROX1, TTLL1
GOBP_CELL_DIFFERENTIATION_IN_SPINAL_CORD	0.425373	1	0.100633	-0.190217	-1.02923	51	WNT3A, PHOX2A, NKX2-2, OLIG3, ISL2, DLL4, ISL1, DRAXIN, SCYL3, TCTN1, MNX1, ABT1, ASCL1, GLI2, WNT1
GOBP_CELL_DIVISION	1	1	0.0251307	0.0694041	0.554094	634	PPBP, SYCE1, PARD6A, NAP1L2, CHMP6, BABAM1, CCNA2, PARD6G, SHCBP1L, BIRC5, HAUS3, VEGFC, SPECC1L, CHMP1B, SSTR5, TMEM250, OPN1LW, CCNK, BORA, SFRP2, KLHL13, NEK6, KLHL9, KIF2C, ARL8B, CDT1, TGFB1, TGFB2, SDE2, MYH9, GIPC1, TUBA1B, ANAPC7, CENPS, CCDC124, SFN, NCAPG, WASL, MRGPRX2, NEK2, KAT2A, BCL2L1, CETN2, PDGFA, HAUS8, KATNB1, DSN1, CCNB2, KIF2A, CCNT2, ECT2, ORC6, UBE2I, CENPJ, RFPL1, TIAL1, …
GOBP_CELL_FATE_COMMITMENT	0.990066	1	0.0699459	-0.0939341	-0.739039	279	MYF5, ATOH1, IL12B, GAS1, POU5F1, WNT3A, EPOP, TBXT, DHH, FOXA2, NTF4, NKX6-2, MESP1, NKX2-2, SOX18, GSC, OLIG3, SOX8, PROX1, FOXP3, ISL2, SIX2, FGF8, NKX2-5, DLX2, WNT5B, WNT2, CTR9, SFRP1, ETV2, DLL4, LOXL3, WT1, ONECUT1, GDF3, HNF1B, ISL1, SIX1, IFRD1, MYL2, HOXA11, LEO1, WNT7A, MNX1, IL23A, ASCL1, GLI2, IHH, WNT8A, WNT1, PTCH2, MYOG, MIR208A, PRDM14, PRRX1, SOX9, SHH, LY9, TGFB1I1, WNT9B, GAT…
GOBP_CELL_FATE_COMMITMENT_INVOLVED_IN_FORMATION_OF_PRIMARY_GERM_LAYER	0.28066	1	0.124434	-0.236291	-1.11959	33	POU5F1, WNT3A, MESP1, SIX2, CTR9, ETV2, HNF1B, HOXA11, LEO1
GOBP_CELL_FATE_COMMITMENT_INVOLVED_IN_PATTERN_SPECIFICATION	0.70483	1	0.0566484	0.255639	0.811267	11	DMRT3, DBX1, LHX3
GOBP_CELL_FATE_DETERMINATION	0.571084	1	0.0819779	-0.174024	-0.907091	44	ATOH1, NTF4, MESP1, NKX2-2, PROX1, ISL1, IFRD1, WNT7A, ASCL1, WNT1, PTCH2, PRRX1, POU6F2, BARHL2
GOBP_CELL_FATE_SPECIFICATION	0.742021	1	0.0734381	-0.131305	-0.868257	109	ATOH1, POU5F1, WNT3A, TBXT, DHH, FOXA2, MESP1, NKX2-2, SOX18, GSC, OLIG3, ISL2, SIX2, ETV2, HNF1B, ISL1, SIX1, MYL2, HOXA11, MNX1, ASCL1, GLI2, IHH, PTCH2, PRDM14, SOX9, SHH, TBX1, WNT5A, EOMES, MTA1
GOBP_CELL_FATE_SPECIFICATION_INVOLVED_IN_PATTERN_SPECIFICATION	0.283929	1	0.105125	0.453039	1.19504	7	DMRT3, DBX1, LHX3, SUFU, GLI3
GOBP_CELL_GROWTH	1	1	0.0266053	0.0566893	0.440294	492	FOXL2, GDF9, IL9, OSTN, NPPB, TOMM70, CCDC85B, MLST8, VCL, SPAG6, EDNRA, SFRP2, CYP27B1, SH3GL2, HSPA1B, CDKN1A, MTPN, CGRRF1, EXOSC4, PTPRJ, SERTAD2, TGFB1, TGFB2, DNPH1, EDN1, GDF2, SFN, INS, HSPA1A, CLSTN3, SYT4, ULK1, WNT11, G6PD, CYBA, HDGFL2, TRIM40, MIR199A1, KAZALD1, H3-3A, DVL1, S100A9, EBAG9, ZNF639, NRN1, AGTR2, TSC22D4, STK11, RHOA, CXCR4, ZFYVE27, H1-5, CHPT1, ITGB1, ENO1, UCN, DAB2,…
GOBP_CELL_JUNCTION_ASSEMBLY	1	1	0.0273777	0.0619651	0.475519	440	ITGB3, PKP3, IL17A, ARL2, ILDR1, PCDHB3, CLDN19, VCL, CBLN2, PCDH17, LIMS1, LRRC4B, TLN1, CD9, PTPRJ, ACTG1, ACTN3, RAB17, MIR105-1, CLSTN3, EPHA2, NR1H4, CLDN34, FBF1, WNT11, SRC, CLDN1, SH3BP1, ECT2, CLDN17, DVL1, CDH26, MYOC, GPRASP3, SLITRK3, ESAM, C1QL2, RHOA, POU4F1, FBXO45, CRK, CRB3, PCDHB16, SEMA4D, RAP1B, ABI3, SLITRK4, LRRC4, BCL2, CLDN8, PTPRA, CRIPT, GJB2, CLDN5, CLDN12, ARMCX5-GPRAS…
GOBP_CELL_JUNCTION_DISASSEMBLY	0.224638	1	0.142901	-0.263222	-1.1944	28	CDK5, TREM2, ITGAM, CX3CL1, C1QA, STON1, PIK3R1, C1QB, DKK1, SNAI2, C3, TGFB3, EPHA4, PLXNC1, C1QL1, ARF6, ABCC8, PRICKLE1, ADGRB3
GOBP_CELL_JUNCTION_MAINTENANCE	0.164966	1	0.1396	0.248628	1.25163	47	ITGB3, CHCHD10, PARD6A, CBLN2, SHANK1, PRTN3, CLDN1, RAB3A, SDF4, MTSS1, CD177, DLG1, MYADM, CAMSAP3, SYNGAP1, PLXNA4, F2R, INAVA, APPL1, KIFC3, ERC2, SORT1, CSF1R, SHANK2, FERMT2
GOBP_CELL_JUNCTION_ORGANIZATION	1	1	0.023933	0.0501187	0.40712	735	ITGB3, PKP3, RAC3, SLC18A3, CHCHD10, PARD6A, IL17A, ARL2, FLNA, CAMK1, ILDR1, PCDHB3, CLDN19, PGRMC1, VCL, CBLN2, PCDH17, LIMS1, LRRC4B, TLN1, CD9, PTPRJ, TGFB1, TGFB2, ACTG1, ACTN3, RAB17, INS, MIR105-1, CLSTN3, WASL, EPHA2, NR1H4, CLDN34, FBF1, NEFH, WNT11, SHANK1, SRC, YWHAZ, PRTN3, CLDN1, RAB3A, CTTNBP2, WASF3, SH3BP1, ECT2, DTNBP1, CLDN17, DVL1, CDH26, ARHGAP33, MYOC, GPRASP3, SLITRK3, SDF4,…
GOBP_CELL_KILLING	0.132836	1	0.146416	0.180217	1.2212	194	B2M, SERPINB4, DEFA4, HLA-C, FADD, PGLYRP1, HLA-B, HLA-E, DEFB118, XCL1, IGHG1, VAMP2, KLRC3, ARL8B, TGFB1, TGFB2, KIR2DL4, DEFA3, H2BC11, SPI1, DEFA5, STAP1, GNLY, BCL2L1, FCGR1A, LTF, KLRC4, HFE, LAMP1, HTN3, CLEC7A, CD160, AP1G1, HMGN2, HLA-A, HLA-DRB1, CRK, TUBB, IL23R, AGER, CORO1A, F2, PRF1, GAPDH, RAET1G, DEFB4A, RPS19, HLA-F, ROMO1, LCE3A, CTSG, IL12RB1, CYRIB, MICA, HLA-DRA, STX7, MICB, …
GOBP_CELL_MATRIX_ADHESION	0.997155	1	0.0298485	0.0841427	0.595087	235	ITGB3, ILK, CCN2, GFUS, ITGBL1, DEFB118, VCL, LIMS1, TLN1, LYPD3, PTPRJ, EFEMP2, ACTG1, MADCAM1, ACTN3, ITGA2B, FUT1, SRC, PARVG, STRCP1, MYOC, CEACAM6, ADAM9, RHOA, FERMT3, ITGB1, ZYX, BCL2, PTPRA, ITGA7, WNT4, DMTN, DAG1, FGL1, BCAM, ANGPTL3, TRPM7, ACTN1, EPHA3, SGCE, DAPK3, ACER2, STRC, RAC1, CD63, LYVE1, ITGA1, RASA1, FAM107A, ACVRL1, GPM6B, CAMSAP3, TNXB, ADAMTS13, JAM3, CTTN, SKAP1, BST1, …
GOBP_CELL_MATURATION	0.675926	1	0.0862866	-0.125326	-0.913131	184	IL21, IQCF1, PLA2G10, SEMG2, SHB, VSX1, KCNE1, SIX3, BHLHA15, SOX18, SPINK1, SOX8, GBA1, TYMS, DLD, LGI4, BSPH1, PCSK4, TMIGD1, DEFB1, CX3CL1, TRIP13, CATSPER2, C1QA, NTN4, HOXB13, GPAT4, GLDN, FZD5, ASCL1, ACTL6B, IHH, TUSC2, ROPN1B, WEE2, EREG, SLFN14, CNTN2, CLN5, AURKA, CABYR, FAM20C, NPR2, TCP11, ELSPBP1, CATSPER3, SEMG1, SOX10, AXL, KCNB1, PICK1, WASHC5, C2CD6, BRCA2, GHRHR, L3MBTL3, SLC26A…
GOBP_CELL_MIGRATION_INVOLVED_IN_GASTRULATION	0.406321	1	0.0975449	-0.276737	-1.03766	15	CER1, FGF8, GPC3, LRP5, WNT5A, RIC8A, CRB2
GOBP_CELL_MIGRATION_INVOLVED_IN_HEART_DEVELOPMENT	0.458188	1	0.0764767	0.248274	0.98415	21	EDNRA, PITX2, EDN1, HAND2, BVES, TBX5, ENG, NOTCH1, BMP7, FOLR1, FLRT3, DCHS1, CDC42
GOBP_CELL_MIGRATION_INVOLVED_IN_KIDNEY_DEVELOPMENT	0.838565	1	0.0590955	-0.260778	-0.690534	6	GDF6
GOBP_CELL_MIGRATION_INVOLVED_IN_METANEPHROS_DEVELOPMENT	0.885036	1	0.04707	0.269518	0.628677	5	PDGFA, PDGFB
GOBP_CELL_MIGRATION_INVOLVED_IN_SPROUTING_ANGIOGENESIS	0.321839	1	0.0925529	0.188644	1.09146	85	TBXA2R, MIR494, CLEC14A, MIR200C, MIR150, MIR26A1, MEOX2, MIR199A1, MIR206, MIR149, GATA2, PTGS2, RHOA, NR4A1, ITGB1, AKT3, KLF4, CARD10, PIK3C2A, AKT1, MIR410, MIR15A, MIR483, MIR132, NOTCH1, MIR205, MIR320A, MIR885, MIR31, EGR3, THBS1, FOXC2, MIR221, PIK3R3, MIR487B, NRP1, HDAC9, ANXA1, MIR196A1, ABL1, FBXW7, NR2E1, GPLD1, MIA3, GREM1, SRPX2
GOBP_CELL_MIGRATION_IN_HINDBRAIN	0.645455	1	0.0725352	-0.224579	-0.852083	16	NHLH2, CTNNA2, LEF1, ATP1B2, EPHB1
GOBP_CELL_MORPHOGENESIS	1	1	0.0209276	0.0760001	0.631026	926	UPK3A, ILK, CFAP418, RAC3, TUBB1, OSTN, NKX2-8, DMRT1, NEUROG3, GP1BA, SPARC, MPIG6B, PGRMC1, GATA1, VCL, SPAG6, EDNRA, ATF4, SH3GL2, ZFPM1, C1GALT1C1, SEC24B, PSMB10, ADAM8, TUBB3, YWHAH, ADORA2A, LST1, TGFB2, CNTN6, MYH9, GBX2, SPI1, CLU, CORO1B, FGD1, EDN1, GFRA3, TBCE, WASL, EPHA2, NEFH, SYT4, ULK1, LRTM1, EFNA4, NODAL, SHANK1, SRC, LYPLA2, LHX3, RAB3A, BVES, WASF3, ECT2, B3GNT2, DTNBP1, ARTN…
GOBP_CELL_MORPHOGENESIS_INVOLVED_IN_DIFFERENTIATION	1	1	0.0256225	0.0520902	0.414627	623	CFAP418, RAC3, TUBB1, NKX2-8, NEUROG3, MPIG6B, PGRMC1, GATA1, VCL, EDNRA, ATF4, ZFPM1, C1GALT1C1, SEC24B, TUBB3, YWHAH, CNTN6, MYH9, GBX2, SPI1, EDN1, GFRA3, TBCE, WASL, EPHA2, NEFH, ULK1, LRTM1, EFNA4, NODAL, SHANK1, LYPLA2, LHX3, RAB3A, B3GNT2, DTNBP1, ARTN, FEZF1, DVL1, SPINT2, ARHGAP33, IGF2BP1, GPRASP3, SLITRK3, STK11, GBX1, MYOT, FZD3, EFNA2, ZFYVE27, POU4F1, ITGB1, RILPL1, FBXO45, NEFL, AP…
GOBP_CELL_MOTILITY	1	1	0.017626	0.0698375	0.600135	1738	TMSB4X, PF4, SAA1, PPBP, FSHB, FOXC1, CCL5, ITGB3, CHST4, SVBP, ILK, TMSB15B, HSD3B7, CCN2, SMCP, FADD, CXCL8, SPRY2, GFUS, BRK1, DMRT1, PYCARD, ITGBL1, USP17L2, P2RY12, IL17A, GP1BA, FLNA, DNAAF6, BARHL1, MIR130A, BEX4, CATSPER1, SPARC, MIR185, CDK5R2, CLDN19, TBXA2R, XCL1, JUN, VEGFC, ALKBH1, CXCL17, CD200, DUSP1, NDNF, VCL, IL17RC, DEPDC1B, SPAG6, C1QBP, HRAS, EDNRA, SFRP2, MIR494, FUT9, ANG, …
GOBP_CELL_MOTILITY_INVOLVED_IN_CEREBRAL_CORTEX_RADIAL_GLIA_GUIDED_MIGRATION	0.601064	1	0.0637845	0.309637	0.871361	8	P2RY12, SYNE2, BMERB1, DAB2IP, SUN1, SRGAP2C, SRGAP2, SUN2
GOBP_CELL_PART_MORPHOGENESIS	1	1	0.0822055	-0.0494433	-0.435562	655	PLA2G10, FOXD1, PARD6B, POU4F3, ATOH1, TRPV2, WNT3A, KLK8, LRTM2, CDK5, C12orf57, NDN, NTF4, UGT8, NPTX1, GORASP1, SEMA3B, VAX1, MAP6, OR10A4, POLG2, LPAR3, ISL2, DPYSL5, SPRY3, BRSK1, FIS1, POU4F2, CPNE9, RTN4R, ROBO3, CXCL12, GDNF, NTN3, DBN1, EDN2, RAB21, STMN1, TSKU, LRRC4C, ISL1, LHX2, CTNNA2, IFRD1, AMIGO1, CNP, ZNF365, DRAXIN, KIAA1755, SEMA3F, PLXNB1, SLITRK6, CNTNAP1, TCTN1, WNT7A, PLPPR…
GOBP_CELL_PROJECTION_ASSEMBLY	1	1	0.0256225	0.0682501	0.543148	604	TBC1D3, FAM161A, RAC3, BRK1, USP17L2, P2RY12, FLNA, DNAAF6, TRAPPC14, PIERCE1, TMEM250, VCL, SPAG6, HRAS, TWF1, ZMYND10, MAPK15, CIBAR1, FGD1, RFX4, RAB17, DYNLL1, WASL, STAP1, EPHA2, FBF1, NCK2, NEFH, PDGFA, SRC, TPGS1, WASF3, SH3BP1, GK2, PARVG, NOTO, ENKD1, ATG3, CDC42EP1, CENPJ, UBXN10, TEKT2, TEKT4, CBY1, CCNO, ARF4, MTSS1, PTPDC1, PALM, ITGB1, RILPL1, CDC14B, PIERCE2, RO60, CDKL1, NEURL1, B…
GOBP_CELL_PROJECTION_ORGANIZATION	1	1	0.0177815	0.054072	0.462582	1562	B2M, TBC1D3, SVBP, ILK, FAM161A, RAC3, SPRY2, MANF, OSTN, BRK1, RIT2, NKX2-8, NEUROG3, USP17L2, P2RY12, FLNA, TMEM30A, DNAAF6, ALKAL1, CAMK1, SERPINI1, TRAPPC14, PGRMC1, JUN, ALKBH1, PIERCE1, NDNF, TMEM250, VCL, SPAG6, HRAS, ZNF296, EDNRA, SFRP2, FKBP1B, SH3GL2, SEC24B, FUT9, IL6, TWF1, TUBB3, YWHAH, ADORA2A, KLK6, ZMYND10, MIR210, LST1, MAPK15, CNTN6, DGUOK, MYH9, GBX2, MIR200C, CORO1B, CIBAR1, …
GOBP_CELL_PROLIFERATION_INVOLVED_IN_HEART_MORPHOGENESIS	0.234458	1	0.11725	0.310114	1.20204	20	PITX2, HAND2, PIM1, HES1, TBX3, EYA1, TBX5, ENG, NOTCH1, BMPR2
GOBP_CELL_PROLIFERATION_INVOLVED_IN_KIDNEY_DEVELOPMENT	0.982759	1	0.0396787	0.130254	0.522646	22	ITGB3, PDGFA, EGR1, PDGFB, LIN28A, GATA3, SERPINB7, BMP7, STAT1, IL6R
GOBP_CELL_PROLIFERATION_INVOLVED_IN_METANEPHROS_DEVELOPMENT	0.541203	1	0.0806388	-0.291265	-0.932915	10	WT1, GPC3, SHH, OSR1, PDGFRB
GOBP_CELL_PROLIFERATION_IN_BONE_MARROW	0.30474	1	0.115734	-0.365413	-1.13114	9	PTH, MIR188, LEF1, FGFR2, MAP3K3
GOBP_CELL_PROLIFERATION_IN_FOREBRAIN	0.64539	1	0.0745501	-0.201917	-0.860927	23	WNT3A, SIX3, FGF8, WNT7A, NUMBL, CEP120, NUMB, FGFR2, DIXDC1, DISC1, POU3F3
GOBP_CELL_PROLIFERATION_IN_HINDBRAIN	0.225979	1	0.119888	0.340761	1.21465	16	PSMG1, GBX2, ATF5, LHX1, SKOR2, GPR37L1, LHX5, GLI1, EGF, RORA, CEND1, RERE
GOBP_CELL_PROLIFERATION_IN_MIDBRAIN	0.214612	1	0.142057	-0.424291	-1.23978	8	WNT3A, FZD6, WNT2, WNT1, WNT5A
GOBP_CELL_RECOGNITION	0.949618	1	0.0356176	0.107624	0.703029	155	FCN2, C4BPB, SPESP1, SPA17, FCN3, CD9, CNTN6, NCK2, FCGR1A, YWHAZ, ST6GALNAC6, CLGN, C4BPA, COLEC11, CLEC7A, LGALS3, CXCR4, FETUB, TUB, DSCAML1, SPPL2C, CORO1A, PRF1, EMB, CD81, COLEC12, ALDOA, DLG1, APP, OVGP1, EPHA3, DOCK2, DOCK8, SPACA4, CRP, ZP3, SCARB1, EXT1, CD226, RTN4, MSN, NEXN, UBAP2L, PEAR1, HAVCR2, ZPBP2, CD209, PCDHA7, B4GALT1, PLA2G5, CRTAM, MYPN, CCT3, OPCML, PLXND1, ROBO2, MYO18A,…
GOBP_CELL_REDOX_HOMEOSTASIS	0.606529	1	0.0618406	0.187822	0.890906	38	SELENOS, DDIT3, PRDX6, BOLA1, PRDX4, GIT1, KRIT1, APEX1, CHD6, PRDX1, NOS1, TXNRD1, SELENOT, GPX1, GLRX5, GLRX2, EGLN2, ERO1A, TXNRD3, TXN, TXNRD2
GOBP_CELL_SUBSTRATE_ADHESION	0.924761	1	0.031637	0.105436	0.790581	355	ITGB3, ILK, CCN2, RAC3, GFUS, RSU1, ITGBL1, ARL2, FLNA, DEFB118, NDNF, VCL, C1QBP, LIMS1, ST6GAL1, EDIL3, COL26A1, TLN1, LYPD3, PTPRJ, EFEMP2, ACTG1, MADCAM1, ACTN3, ITGA2B, FUT1, GBP1, SRC, BVES, PARVG, STRCP1, FBLN2, MYOC, NPY, CEACAM6, ADAM9, JAK2, RHOA, FERMT3, ITGB1, CRK, ZYX, DAB2, PDGFB, CORO1A, PLG, BCL2, PTPRA, HAS2, ITGA7, WNT4, FBLN1, DMTN, APOA1, DAG1, FGL1, BCAM, ANGPTL3, PKP2, TRPM7…
GOBP_CELL_SUBSTRATE_JUNCTION_DISASSEMBLY	0.783105	1	0.0632191	-0.259593	-0.758529	8	STON1, PIK3R1, ARF6, PRICKLE1, DUSP3, IQSEC1, MAP4K4
GOBP_CELL_SUBSTRATE_JUNCTION_ORGANIZATION	0.998363	1	0.0365315	0.0930216	0.55257	103	ITGB3, VCL, LIMS1, TLN1, PTPRJ, ACTG1, ACTN3, SRC, MYOC, RHOA, BCL2, PTPRA, WNT4, DMTN, MAPRE2, ACTN1, EPHA3, DAPK3, RAC1, FAM107A, ACVRL1, GPM6B, CAMSAP3, CTTN, SDC4, CLASP2, WDPCP, THBS1, ITGA6, SLK, ARHGEF7, AJUBA, ROCK1, NRP1, CORO1C, BCR, PTK2, ABL1, THSD1, FERMT2, SORBS1, PTEN, GREM1, RHOD, ACTN2, CLASP1, MAP4K4, LAMC1, PTK2B
GOBP_CELL_SURFACE_PATTERN_RECOGNITION_RECEPTOR_SIGNALING_PATHWAY	0.288591	1	0.100279	0.214155	1.13157	57	FCN2, TICAM2, FCN3, ACOD1, NFKBIA, NR1H4, LTF, CYBA, COLEC11, PELI1, RIPK2, LYN, CD14, NINJ1, TLR6, SCIMP, OAS1, LY96, RAB11FIP2, WDFY1, PTPN22, LGALS9, MIR708, MIR140, MFHAS1, APPL1, TRIL, LBP, TNIP2
GOBP_CELL_SURFACE_RECEPTOR_SIGNALING_PATHWAY_INVOLVED_IN_CELL_CELL_SIGNALING	1	1	0.0815265	-0.0781293	-0.674915	584	CBLN1, FOXD1, CER1, RSPO2, IGFBP6, MIR501, WNT3A, CHRNG, RUVBL2, NDP, FUZ, CDK5, BIRC8, ATP6V1C2, APCDD1, BAMBI, MESP1, TMEM67, GSC, CAV1, P2RX2, FZD6, RSPO3, PFDN5, SLC8A3, NPAS4, NKX2-5, CTHRC1, RNF43, WNT5B, WNT2, TMEM88, MIR346, TMEM25, DACT1, FZD9, CHRNA6, CTR9, SFRP1, CSNK2B, ETV2, KREMEN2, ITGAM, SPEF1, RECK, SMURF2, TSKU, ZNRF3, ADRB2, RBMS3, GPC3, HNF1B, ISL1, SDC1, NPHP3, DRAXIN, ABAT, …
GOBP_CELL_SURFACE_RECEPTOR_SIGNALING_PATHWAY_INVOLVED_IN_HEART_DEVELOPMENT	0.611511	1	0.0780892	-0.187937	-0.865871	30	WNT3A, MSX2, MESP1, DLL4, SNAI1, MKS1, WNT8A
GOBP_CELL_SURFACE_TOLL_LIKE_RECEPTOR_SIGNALING_PATHWAY	0.316667	1	0.0943564	0.21452	1.1019	50	TICAM2, ACOD1, NFKBIA, NR1H4, LTF, CYBA, PELI1, RIPK2, LYN, CD14, NINJ1, TLR6, SCIMP, OAS1, LY96, RAB11FIP2, WDFY1, PTPN22, LGALS9, MIR708, MIR140, MFHAS1, APPL1, TRIL, LBP, TNIP2
GOBP_CELL_VOLUME_HOMEOSTASIS	0.410926	1	0.0999277	-0.224451	-1.03701	31	LRRC8E, KCNN4, AQP11, SHANK3, P2RX7, SCTR, SLC12A6, GNB3, SLC12A8, ABCB8, CLNS1A, SLC12A5
GOBP_CENTRAL_NERVOUS_SYSTEM_DEVELOPMENT	1	1	0.105125	-0.0571517	-0.525083	1065	BAD, CBLN1, MOG, NNAT, THOC6, TTC36, ATOH1, CMA1, HPCAL4, PROP1, WNT3A, DDIT4, DNAJC30, SLC1A1, CDK5, C12orf57, NDN, ODAD3, PPT1, KCNE1, PHOX2A, ARHGAP11B, SIX3, HELT, LDLR, NKX6-2, CASP5, NHLH2, UGT8, RTN4RL1, TIMP4, NKX2-2, NDUFS4, TTPA, TPPP, HMX3, NPTX1, SMARCA1, BAG3, PTS, VCX, HSD3B1, GSC, IL34, SYNGR3, NOTCH2NLA, VCX2, BBS1, TREM2, DPCD, VAX1, PRPF19, TMX2, OLIG3, CITED2, PSPN, SOX8, PROX1…
GOBP_CENTRAL_NERVOUS_SYSTEM_MATURATION	0.2125	1	0.124434	0.480731	1.26808	7	CDK5R2, ARCN1, ATP6AP2, CX3CR1, CEND1, RERE, CDK5R1
GOBP_CENTRAL_NERVOUS_SYSTEM_MYELIN_FORMATION	0.622172	1	0.0741759	-0.307248	-0.862143	7	TLR2, ERCC2, MAG, MOBP, TENM4, ABCA2, CNTN1
GOBP_CENTRAL_NERVOUS_SYSTEM_MYELIN_MAINTENANCE	0.326642	1	0.0978773	0.496931	1.15914	5	CLU, MIR26A1, MYRF, PTEN
GOBP_CENTRAL_NERVOUS_SYSTEM_NEURON_AXONOGENESIS	0.752381	1	0.0672065	-0.158669	-0.792575	38	C12orf57, TSKU, DRAXIN, TCTN1, GLI2, EPHB1, CHRNB2, SLIT2, NIN, CDH11, EPHA4, SZT2, EPHB3, ARHGAP35, DCC, KIFBP, NDEL1, WDR47, B4GALT5, NFIB, SPTBN4, EPHB2, DCLK1, ADARB1, B4GALT6, PTEN, SPG11, NR2E1, HSP90AB1, PAFAH1B1, PHOX2B, NR4A2, PLXNA4, SCN1B, MYCBP2, EPHB6, HSP90AA1, FBXO45
GOBP_CENTRAL_NERVOUS_SYSTEM_NEURON_DEVELOPMENT	0.994872	1	0.0573667	-0.0752023	-0.468067	86	TTC36, CDK5, C12orf57, NHLH2, DCLK2, TSKU, DRAXIN, TCTN1, UBB, ASCL1, GLI2, CNTN2, SLC4A10, EPHB1, CHRNB2, PLXNA3, NRP2, DRD1, FEZF2, SLIT2, RAPGEF2, NIN, MAP2, SOX1, CDH11, FGFR2, DISC1, EPHA4, SZT2, AGBL4, MAPT, EPHB3, ARHGAP35, DCC, KIFBP, NDEL1
GOBP_CENTRAL_NERVOUS_SYSTEM_NEURON_DIFFERENTIATION	1	1	0.0628004	-0.0783031	-0.572737	177	CBLN1, TTC36, WNT3A, CDK5, C12orf57, PHOX2A, NHLH2, NKX2-2, OLIG3, PROX1, ISL2, TTLL1, PEX5, DLX2, DLL4, DCLK2, TSKU, OTP, ISL1, DRAXIN, SCYL3, TCTN1, WNT7A, UBB, MNX1, ABT1, ASCL1, GLI2, ELAVL4, WNT1, SHANK3
GOBP_CENTRAL_NERVOUS_SYSTEM_PROJECTION_NEURON_AXONOGENESIS	0.753659	1	0.0683111	-0.172568	-0.781597	29	C12orf57, TSKU, DRAXIN, GLI2, EPHB1, CHRNB2, SLIT2, NIN, CDH11, EPHA4, SZT2, EPHB3, DCC, KIFBP, WDR47
GOBP_CENTRIOLE_ASSEMBLY	0.966184	1	0.0559429	-0.105356	-0.562537	47	MCIDAS, CCDC78, CEP72, CEP295NL, CEP152, RBM14, KIAA0753, WDR62, PLK4, CCDC61, CEP120, CEP192, CDK2, CEP135, C2CD3, MDM1, PLK2, KAT2B, CCDC57, CHMP2A, SPICE1, CDK5RAP2, ALMS1, CEP63, RTTN, CNTROB, NPM1, BRCA1, POC1B, CEP76, VPS4B, OFD1, DEUP1, CEP295, STIL, CEP44, CCP110, TRIM37, E2F4, C10orf90, PPP1R35, NUP62, CETN1, SASS6, CENPJ, CETN2, KAT2A
GOBP_CENTRIOLE_CENTRIOLE_COHESION	0.511628	1	0.0721798	0.269346	0.937299	15	NEK2, CEP44, SGO1, CNTLN, ODF2, CTNNB1, DCTN1, RTTN, CEP68, CCDC102B, CEP250, CEP135, KIF3A, NIN, CROCC
GOBP_CENTRIOLE_ELONGATION	0.507092	1	0.0721798	0.338619	0.952922	8	CENPJ, PPP1R35, CCP110, CEP295, VPS4B
GOBP_CENTROMERE_COMPLEX_ASSEMBLY	0.787805	1	0.0661326	-0.16682	-0.755564	29	OIP5, CENPW, CENPX, CENPT, CENPH, CENPV
GOBP_CENTROMERIC_SISTER_CHROMATID_COHESION	0.695886	1	0.0572461	0.257375	0.816777	11	BOD1, NAA50, BUB1, SGO1, AXIN2, CTCF, NAA10, CTNNB1
GOBP_CENTROSOME_DUPLICATION	0.978689	1	0.0375363	0.100449	0.565125	75	XRCC3, CHMP1B, KAT2A, CETN2, CENPJ, SASS6, FBXW5, CENATAC, CETN1, NUP62, XPO1, PPP1R35, C10orf90, TRIM37, CHMP4C, CCP110, CHMP3, CEP44, STIL, CCNF, CHMP2B, CEP131, CEP295, DEUP1, ARHGEF10
GOBP_CENTROSOME_SEPARATION	0.953488	1	0.0427591	0.164921	0.573912	15	NEK2, NUP62, MAP9, CHEK1, UBXN2B, CNTROB, NDE1, KIF11, NSFL1C
GOBP_CERAMIDE_1_PHOSPHATE_TRANSPORT	0.406028	1	0.0838361	0.370128	1.04159	8	CPTP, GLTP, PLEKHA8, CERT1, PLEKHA8P1
GOBP_CERAMIDE_BIOSYNTHETIC_PROCESS	0.733668	1	0.0711327	-0.144391	-0.843303	68	ST6GALNAC4, B3GALT4, ASAH2, UGT8, ENPP7, GBA1, SMPD2, ST3GAL2, CERS4, SPHK1, SPTSSB, B4GALNT1, C20orf173, P2RX7, SGMS1, GAL3ST1, B4GALT4
GOBP_CERAMIDE_CATABOLIC_PROCESS	0.856128	1	0.0473534	0.183136	0.70986	20	NEU2, ACER2, NEU1, NEU4, ASAH1, ACER3, GBA2, HEXB, NEU3, GBA3, PRKCD, HEXA
GOBP_CERAMIDE_METABOLIC_PROCESS	0.992126	1	0.0585938	-0.0921409	-0.604688	105	ST6GALNAC4, B3GALT4, ASAH2, UGT8, FUT7, ENPP7, GBA1, HTRA2, SMPD2, ACER1, ST3GAL2, CERS4, SPHK1, SPTSSB, B4GALNT1, CEL, C20orf173, P2RX7, SGMS1, GAL3ST1, SMPD3, B4GALT4
GOBP_CERAMIDE_TRANSPORT	0.157712	1	0.144631	0.347304	1.31096	18	CPTP, ABCB4, PLTP, PSAP, GLTP, ABCA2, SGPP1, VAPA, PLEKHA8, CERT1, ABCA13, PLEKHA8P1, ABCA12
GOBP_CEREBELLAR_CORTEX_DEVELOPMENT	0.273869	1	0.130777	-0.210464	-1.13973	52	CBLN1, CDK5, PROX1, GBA1, B4GALT2, TTLL1, KLHL1, ZNF365, SERPINE2, WNT7A, GLI2, TRNP1, AARS1, SPTBN2
GOBP_CEREBELLAR_CORTEX_FORMATION	0.283251	1	0.126876	-0.257677	-1.13581	26	CBLN1, CDK5, PROX1, GBA1, TTLL1
GOBP_CEREBELLAR_CORTEX_MORPHOGENESIS	0.190244	1	0.157403	-0.260635	-1.26432	36	CBLN1, CDK5, PROX1, GBA1, TTLL1, ZNF365, SERPINE2, WNT7A, GLI2, TRNP1, SPTBN2
GOBP_CEREBELLAR_GRANULAR_LAYER_DEVELOPMENT	0.213004	1	0.141225	-0.348905	-1.23058	13	CBLN1, PROX1, SERPINE2, WNT7A
GOBP_CEREBELLAR_GRANULAR_LAYER_FORMATION	0.221719	1	0.138805	-0.434547	-1.21935	7	CBLN1, PROX1, WNT7A
GOBP_CEREBELLAR_GRANULAR_LAYER_MORPHOGENESIS	0.108352	1	0.204295	-0.469648	-1.4538	9	CBLN1, PROX1, SERPINE2, WNT7A
GOBP_CEREBELLAR_PURKINJE_CELL_GRANULE_CELL_PRECURSOR_CELL_SIGNALING_INVOLVED_IN_REGULATION_OF_GRANULE_CELL_PRECURSOR_CELL_PROLIFERATION	0.854015	1	0.0487011	0.28387	0.662155	5	LHX1, LHX5, GLI1
GOBP_CEREBELLAR_PURKINJE_CELL_LAYER_DEVELOPMENT	0.821256	1	0.0636424	-0.165818	-0.752415	28	GBA1, B4GALT2, TTLL1, KLHL1, AARS1, SPTBN2, HERC1, COQ8B, SLC25A46, KIF14, LDB1, SEZ6, NAGLU, FAIM2, WHRN, HSPA5, RERE, CEND1, TTC21B, ATP7A, DLL1, RORA, LHX5, ARCN1, AGTPBP1, SKOR2, LHX1, UQCRQ
GOBP_CEREBELLAR_PURKINJE_CELL_LAYER_FORMATION	0.902935	1	0.0559429	-0.167252	-0.627129	15	GBA1, TTLL1, HERC1, SLC25A46, LDB1, FAIM2, WHRN, CEND1, TTC21B, ATP7A, RORA, LHX5, AGTPBP1, SKOR2, LHX1
GOBP_CEREBELLAR_PURKINJE_CELL_LAYER_MORPHOGENESIS	0.880184	1	0.0580984	-0.167271	-0.675063	19	GBA1, TTLL1, SPTBN2, HERC1, COQ8B, SLC25A46, KIF14, LDB1, FAIM2, WHRN, CEND1, TTC21B, ATP7A, DLL1, RORA, LHX5, AGTPBP1, SKOR2, LHX1
GOBP_CEREBRAL_CORTEX_CELL_MIGRATION	0.488095	1	0.0720033	0.190786	0.964545	48	P2RY12, CDK5R2, RHOA, FBXO45, LHX6, NKX2-1, RTN4, CCDC141, ARX, PAFAH1B1, GLI3, EFHC1, ADGRG1, MDGA1, NR2E1, POU3F2, COL3A1, CTNNB1, LRP8, FOXG1, CDK5R1, ZMIZ1, SYNE2, ROBO1, BMERB1, MBOAT7, FUT10, LAMB1, HTR6, RELN, EGFR, WDR47, DAB2IP, PEX13, SUN1, NDEL1, PSEN1, POU3F3, DISC1, DIXDC1, DAB1, FGF13, SRGAP2C, SRGAP2, SUN2, SLIT2
GOBP_CEREBRAL_CORTEX_DEVELOPMENT	1	1	0.0338984	0.0661748	0.412584	126	DMRTA2, P2RY12, AKIRIN2, CDK5R2, NARS1, NPY, RHOA, FBXO45, NEFL, CRK, NOTCH2NLC, TH, SRD5A1, LHX6, EMX2, NKX2-1, TUBB2B, HIF1A, TUBA1A, CRKL, NOTCH2NLB, PLCB1, RTN4, CCDC141, TACC1, MGARP, ARX, ASPM, PAFAH1B1, GLI3, EFHC1, ADGRG1, MDK, YWHAE, CDH2, SLC2A1, MDGA1, PALS1, NTRK2, GSK3B, EMX1, CSNK2A2, TBR1, NR2E1, FOXP2, POU3F2, COL3A1, TRA2B, PHACTR1, PTPRS, CTNNB1, BBS2, CNTNAP2, LRP8, FOXG1, BAX,…
GOBP_CEREBRAL_CORTEX_GABAERGIC_INTERNEURON_DEVELOPMENT	0.755357	1	0.0533478	0.271703	0.716704	7	RAC3, LHX6, ARX
GOBP_CEREBRAL_CORTEX_GABAERGIC_INTERNEURON_DIFFERENTIATION	0.85553	1	0.0584693	-0.205848	-0.680764	11	DLX2, ASCL1, CNTN2, DRD1, FEZF2, DLX1
GOBP_CEREBRAL_CORTEX_NEURON_DIFFERENTIATION	1	1	0.0375363	0.104201	0.446494	27	RAC3, HES1, LHX6, NKX2-1, ARX, PAFAH1B1, ZNF335, ID4, EMX1, NR2E1, C21orf91, SIN3A, TOX, CHD5, HPRT1, OPHN1, DRD2, PSEN1, DLX1, FEZF2, DRD1, EOMES, CNTN2, ELAVL4, ASCL1, DLX2, PEX5
GOBP_CEREBRAL_CORTEX_RADIALLY_ORIENTED_CELL_MIGRATION	0.396959	1	0.0824344	0.21813	1.02751	36	P2RY12, CDK5R2, FBXO45, LHX6, RTN4, CCDC141, PAFAH1B1, GLI3, ADGRG1, MDGA1, NR2E1, POU3F2, COL3A1, CTNNB1, LRP8, FOXG1, CDK5R1, ZMIZ1, SYNE2, BMERB1, MBOAT7, FUT10, LAMB1, RELN, WDR47, DAB2IP, SUN1, NDEL1, POU3F3, DISC1, DIXDC1, DAB1, SRGAP2C, SRGAP2, SUN2
GOBP_CEREBRAL_CORTEX_REGIONALIZATION	0.557143	1	0.0678338	0.344034	0.907499	7	DMRTA2, EMX2, ADGRG1, EMX1, TRA2B
GOBP_CEREBRAL_CORTEX_TANGENTIAL_MIGRATION	0.464029	1	0.0774768	0.397446	0.985666	6	FBXO45, LHX6, ARX
GOBP_CEREBROSPINAL_FLUID_CIRCULATION	0.829099	1	0.0610364	-0.201701	-0.731911	14	CFAP45, ODAD3, DAW1, CCDC39
GOBP_CGMP_BIOSYNTHETIC_PROCESS	0.280859	1	0.10592	0.368026	1.16793	11	GUCY1B1, NPPB, NPPC, NPPA, GUCY1A2, GUCY2D
GOBP_CGMP_MEDIATED_SIGNALING	0.479452	1	0.0732559	0.208421	0.973659	35	CGAS, GUCY1B1, NPPB, GUCA2B, INS, NPPC, NPPA, GUCA1ANB-GUCA1A, KCNC2, PRKG1, GUCY1A2, GUCY2D, THBS1, MTNR1B, IRAG1, HTR2B, AQP1, RUNDC3A, GUCY2F, PDE11A, CD36, PTK2B
GOBP_CGMP_METABOLIC_PROCESS	0.430605	1	0.0808589	0.284554	1.0143	16	GUCY1B1, NPPB, NPPC, NPPA, PDE5A, GUCY1A2, GUCY2D
GOBP_CHAPERONE_COFACTOR_DEPENDENT_PROTEIN_REFOLDING	0.800469	1	0.0635008	-0.159374	-0.748102	32	HSPA7, HSPA14, TOR1B, DNAJB13, TOR2A, DNAJB5, DNAJB1, GAK, HSPA6, TOR1A
GOBP_CHAPERONE_MEDIATED_AUTOPHAGY	0.836299	1	0.048506	0.200266	0.713852	16	CLU, STUB1, CTSA, HSP90AA1, EEF1A2, HSPA8
GOBP_CHAPERONE_MEDIATED_PROTEIN_COMPLEX_ASSEMBLY	0.590674	1	0.0633597	0.223908	0.913472	23	PSMG1, CLU, STUB1, HSPA1A, PFDN6
GOBP_CHAPERONE_MEDIATED_PROTEIN_FOLDING	0.964824	1	0.057853	-0.107721	-0.629136	68	HSPA7, HSPA14, DNAJB7, TOR1B, PEX19, DFFA, FKBP5, UNC45A, DNAJB13, HSPB6, TOR2A, DNAJB5
GOBP_CHARGED_TRNA_AMINO_ACID_MODIFICATION	0.693833	1	0.0673624	-0.322386	-0.79373	5	MTFMT, SARS1, PSTK, SARS2, SEPSECS
GOBP_CHEMICAL_HOMEOSTASIS	1	1	0.0209276	0.0733797	0.610044	1011	B2M, UPK3A, ANGPTL8, CCL5, GP9, ITGB3, ATP4B, FTH1, DUSP29, AQP4, CARTPT, DRD4, HCRTR1, TLCD3A, CEBPA, ORMDL2, STEAP1, CYP39A1, APOC2, GP1BA, ATP2A3, FLNA, FTL, PNPLA4, MIR185, MIR33B, NPPB, CA7, XCL1, ATP6V0E2, PIK3R2, SSTR5, EDNRA, ATF4, FKBP1B, CYP27B1, JSRP1, APOM, ADCY8, SIRT6, ACOX1, IL6, TPT1, SMDT1, SPNS1, FASLG, MIR182, TMEM165, FOXA1, ADORA2A, MIR128-1, MIR210, DDIT3, CD19, TMEM38B, PTH…
GOBP_CHEMICAL_SYNAPTIC_TRANSMISSION_POSTSYNAPTIC	0.943978	1	0.0640704	-0.103699	-0.714757	132	CBLN1, CHRNG, CDK5, P2RX2, SLC8A3, NPAS4, TMEM25, CHRNA6, ADRB2, ABAT, DMPK, CHRNE, HTR3D, WNT7A, CHRND, CHRNA1, SHANK3, GHRL, CHRNA3, P2RX7, GRIN2D, GABRA3, STX1B, GABRE, CHRNB1, PRKCZ, GABRR1, CHRNB2, RGS4, GRIN1, HTR3B, GRIK5, ADORA1, P2RX1, NETO1, NPFF, NRXN1, GABRD, CHRNB3, CHRFAM7A, NLGN4X
GOBP_CHEMOKINE_C_C_MOTIF_LIGAND_5_PRODUCTION	0.808587	1	0.0502948	0.229556	0.728493	11	ARG2, OAS3, MCOLN2, TRPV4, SIRPA, DDX3X
GOBP_CHEMOKINE_C_X_C_MOTIF_LIGAND_12_SIGNALING_PATHWAY	0.21267	1	0.142057	-0.437731	-1.22828	7	TREM2, OXSR1, CXCL12
GOBP_CHEMOKINE_C_X_C_MOTIF_LIGAND_1_PRODUCTION	0.77518	1	0.0524828	0.29719	0.737032	6	IL17A, TRPV4, IL17F
GOBP_CHEMOKINE_C_X_C_MOTIF_LIGAND_2_PRODUCTION	0.407407	1	0.0833634	0.286769	1.04639	17	CD74, KLF4, MIF, OAS1, OAS3, MCOLN2
GOBP_CHEMOKINE_PRODUCTION	0.96563	1	0.0380842	0.10798	0.634739	96	PYCARD, IL17A, ZFPM1, IL6, ARG2, EPHA2, NR1H4, CD74, CLEC7A, RIPK2, MIR26B, KLF4, EGR1, AGER, ERBIN, IL4R, MIF, HIF1A, OAS1, APP, OAS3, MCOLN2, TRPV4, EIF2AK2, LGALS9, TRIM32, TLR3, HAVCR2, GSTP1, SIRPA, SYK, TLR7, AIRE, LBP, DDX3X, IL17F, ADAM17, TICAM1, TNF, IL7, ALOX15B, CARD9, MBP, IFNG, CSF1R, IL6R, LPL, AIF1
GOBP_CHEMOREPULSION_OF_AXON	0.486547	1	0.086795	-0.359668	-0.952396	6	SEMA3B, UNC5C, WNT5A
GOBP_CHEMOSENSORY_BEHAVIOR	0.826879	1	0.0605093	-0.177124	-0.729586	20	BBS1, ATP6V1B1, GJB4, CASR, OBP2B
GOBP_CHIASMA_ASSEMBLY	0.920814	1	0.0551352	-0.223871	-0.628187	7	CCNB1IP1, RNF212, TEX11, UBE2B, SYCP1, MSH5, BRIP1
GOBP_CHITIN_METABOLIC_PROCESS	0.908072	1	0.0553643	-0.237871	-0.629877	6	CHIA, CHI3L1, CHIT1, CTBS, CHI3L2, OVGP1
GOBP_CHLORIDE_TRANSPORT	0.994652	1	0.0593488	-0.0883989	-0.594481	114	BEST2, SLC1A1, BEST3, SLC26A5, CASR, SLC26A4, SLC26A8, CLCNKB, CLCN1, SLC4A3, SLC6A1, NMUR2, OCA2, GABRA3, ANO3, SLC12A6, SLC4A8, PTAFR, GABRE, ANO1, SLC4A10, CLIC2, SLC5A1, FXYD3, ABCB1, SLC12A8, APOL1, SLC17A7, P2RY4, SLC26A6, CLNS1A, SLC12A5, BEST1, ANO9, TSPO, P2RY6, ANO2, CLIC6, GLRA3, CFTR, SLC17A8, SLC1A3, CLIC5
GOBP_CHOLANGIOCYTE_PROLIFERATION	0.54562	1	0.0699459	0.395059	0.921513	5	HDAC6, GPBAR1, LIMS2, NOTCH2, PKHD1
GOBP_CHOLESTEROL_CATABOLIC_PROCESS	0.858951	1	0.048022	0.218335	0.670956	10	CYP39A1, SCARF1, SCARB1, CYP46A1, CYP27A1, MT3, AKR1D1
GOBP_CHOLESTEROL_EFFLUX	0.729064	1	0.0511148	0.151497	0.835392	67	APOC2, MIR33B, APOM, NFKBIA, MIR128-1, APOA4, MIR26A1, GPS2, MIR301B, MIR206, PPARG, PLTP, SOAT1, MIR33A, APOA1, MIR758, LAMTOR1, RXRA, ZDHHC8, EEPD1, SCARB1, PON1
GOBP_CHOLESTEROL_IMPORT	0.119639	1	0.193813	-0.452762	-1.40153	9	APOC3, STARD4, LDLR
GOBP_CHOLESTEROL_STORAGE	0.825882	1	0.0621124	-0.189507	-0.733286	18	STARD4, TREM2, CES1, MSR1, SREBF2, EHD1, APOB, ABCG1, TTC39B, PPARA, NR1H3, CD36, ABCA1, NR1H2, LPL
GOBP_CHOLINE_METABOLIC_PROCESS	0.381295	1	0.0880945	0.430847	1.0685	6	ENPP6, BCHE, DMGDH, SLC44A1, CHDH
GOBP_CHOLINE_TRANSPORT	0.724605	1	0.0664364	-0.251064	-0.777174	9	SLC44A4, SLC22A2, PSEN1, SEC14L1, SLC5A7, SLC44A3, SLC44A5, SLC44A1, SLC44A2
GOBP_CHONDROBLAST_DIFFERENTIATION	0.786496	1	0.0524828	0.309125	0.721063	5	RARA, GDF5
GOBP_CHONDROCYTE_DEVELOPMENT	0.546948	1	0.0828962	-0.199067	-0.934422	32	RFLNA, MSX2, CHSY1, ECM1, MATN1, TSKU, HOXA11, RFLNB, SOX9, SMPD3
GOBP_CHONDROCYTE_DEVELOPMENT_INVOLVED_IN_ENDOCHONDRAL_BONE_MORPHOGENESIS	0.376712	1	0.102822	-0.35698	-1.04309	8	MATN1, TSKU, SOX9, SMPD3
GOBP_CHONDROCYTE_DIFFERENTIATION	1	1	0.0354665	0.060005	0.365217	113	CCN2, CYTL1, SCX, SFRP2, OSR2, TGFB1, PTH1R, MUSTN1, NPPC, MEF2D, FGF18, COMP, TRPS1
GOBP_CHONDROCYTE_DIFFERENTIATION_INVOLVED_IN_ENDOCHONDRAL_BONE_MORPHOGENESIS	0.826185	1	0.0601186	-0.195329	-0.732409	15	MATN1, TSKU, IHH, SOX9, SMPD3
GOBP_CHONDROCYTE_HYPERTROPHY	0.717489	1	0.0665892	-0.296454	-0.785005	6	SOX9, MEX3C, SMAD7, TGFBR2, RARG, EXT1
GOBP_CHONDROCYTE_PROLIFERATION	0.424138	1	0.0799859	0.25505	1.0234	22	CCN2, SIRT6, MUSTN1, LTF, COMP, STC1, PBXIP1, EXT1, CCN3, BMPR2
GOBP_CHONDROITIN_SULFATE_BIOSYNTHETIC_PROCESS	0.0290414	1	0.352488	-0.398983	-1.54384	18	CHST7, B3GALT6, CHSY1, XYLT2, UGDH, CHST3, CHST9, CHST13, CHPF
GOBP_CHONDROITIN_SULFATE_CATABOLIC_PROCESS	0.685022	1	0.0679923	-0.325434	-0.801235	5	HYAL4, HYAL1, IDUA, HEXB, GUSB
GOBP_CHONDROITIN_SULFATE_PROTEOGLYCAN_BIOSYNTHETIC_PROCESS	0.0898345	1	0.231127	-0.333951	-1.42389	23	CHST7, B3GALT6, CHSY1, XYLT2, UGDH, PXYLP1, CHST3, CHST9, B3GAT2, CHST13, CHPF
GOBP_CHONDROITIN_SULFATE_PROTEOGLYCAN_METABOLIC_PROCESS	0.111905	1	0.206588	-0.285994	-1.40339	37	CHST7, B3GALT6, HYAL4, SPOCK3, CHSY1, DSEL, XYLT2, UGDH, PXYLP1, CHST3, CHST9, EGFLAM, B3GAT2, CHST13, CHPF, BPNT2, DCN
GOBP_CHORIONIC_TROPHOBLAST_CELL_DIFFERENTIATION	0.757848	1	0.0639272	-0.282051	-0.746866	6	E2F7, FZD5
GOBP_CHORIONIC_TROPHOBLAST_CELL_PROLIFERATION	0.133212	1	0.16318	0.591272	1.3792	5	NODAL, BOK, INSL4, ACVR1C
GOBP_CHORION_DEVELOPMENT	0.823928	1	0.0602484	-0.226473	-0.70105	9	E2F7, FZD5, PAXIP1, E2F8, DNAJB6, HTRA1, MAP3K4, TMED2, DNMT3L
GOBP_CHORIO_ALLANTOIC_FUSION	0.7	1	0.0568864	0.296882	0.78312	7	WNT7B, BMP7, CCN1, BMP5, ZFP36L1, DNAJB6
GOBP_CHROMATIN_ORGANIZATION	0.39974	1	0.0686326	0.128601	1.02846	641	H1-10, MOS, H3C3, PRIMPOL, H3C2, H4C6, NAP1L2, BABAM1, ASF1B, H1-7, H2BC13, KDM4D, SETSIP, H4C11, LRIF1, ASIP, NPM2, SIRT6, FOXA1, SETMAR, GFI1B, PRM1, H3C7, H2BC11, SPI1, SUPT4H1, PCGF1, H3C12, TRIM27, H2BC21, RESF1, CHD1, TSPY26P, KAT2A, HNRNPC, H2BC1, RNF40, VPS72, H1-0, H3C13, RYBP, NAP1L6P, MORC1, UTY, MBD3L3, WBP2, H2AC1, H3-3A, H4C12, H4C14, SPTY2D1, H3C10, GATAD2B, MIS18A, BANP, GATAD2A, …
GOBP_CHROMATIN_REMODELING	0.411765	1	0.0696133	0.135301	1.02314	391	H1-10, H3C3, PRIMPOL, H3C2, H4C6, NAP1L2, ASF1B, H2BC13, KDM4D, SETSIP, H4C11, ASIP, NPM2, SIRT6, FOXA1, H3C7, H2BC11, SPI1, PCGF1, H3C12, H2BC21, RESF1, CHD1, TSPY26P, KAT2A, HNRNPC, H2BC1, VPS72, H1-0, H3C13, RYBP, NAP1L6P, MBD3L3, WBP2, H3-3A, H4C12, H4C14, SPTY2D1, H3C10, GATAD2B, MIS18A, GATAD2A, H4C8, H1-5, H2AB1, H3C11, ACTR5, CBX3, LMNB1, SMARCA5, ASH2L, DEK, TSPYL6, RIF1, SUZ12, PIH1D1, …
GOBP_CHROMATIN_REMODELING_AT_CENTROMERE	0.436073	1	0.0940503	-0.343904	-1.00489	8	OIP5, CENPW, CENPP, NASP
GOBP_CHROMOSOME_ATTACHMENT_TO_THE_NUCLEAR_ENVELOPE	0.603139	1	0.0753094	-0.323611	-0.856917	6	MAJIN, TERB1
GOBP_CHROMOSOME_CONDENSATION	0.967466	1	0.0400846	0.119584	0.582064	43	H1-10, H1-7, PRM1, NCAPG, H1-0, H1-5, SMARCA5
GOBP_CHROMOSOME_LOCALIZATION	0.702838	1	0.0535669	0.147943	0.86205	93	CHMP6, BIRC5, CHMP1B, KIF2C, CDT1, KIF18A, KATNB1, PINX1, SEPTIN1, HNRNPU, BOD1, NUP62, RAB11A, IFFO1, CHMP4A, MAPRE1, PIBF1, DLGAP5, CHMP4C, ACTR2, TRAPPC12, KAT5, FAM83D, DYNC1H1, CHMP3, ACTR3, KASH5, TTL, MAD1L1, GEM, KPNB1, CHMP2B, KIFC1, KIF22
GOBP_CHROMOSOME_MOVEMENT_TOWARDS_SPINDLE_POLE	0.103571	1	0.184706	0.55082	1.45296	7	KATNB1, DLGAP5, ACTR2, ACTR3, KPNB1, CENPE, FMN2
GOBP_CHROMOSOME_ORGANIZATION	0.99343	1	0.0259736	0.0880757	0.701064	623	SYCE1, H1-10, MOS, H3C3, PCNA, XRCC3, NAF1, H3C2, H4C6, CHMP6, SHCBP1L, TEX12, FLNA, ITPA, H1-7, MAD2L1BP, BIRC5, RNF212B, RFC2, H4C11, CHMP1B, NOP10, DUSP1, NEK6, HSPA1B, RECQL, SIRT6, GTF2H2, KIF2C, HSPA2, SETMAR, SHLD2, PRM1, CDT1, MCM8, KIF18A, MAPK15, H3C7, NHP2, ANAPC7, H3C12, RESF1, RAD21L1, HSPA1A, NCAPG, NEK2, ERCC4, HNRNPC, KATNB1, SRC, H1-0, NPPC, DSN1, CENPK, MCMDC2, KIF2A, PINX1, RFC…
GOBP_CHROMOSOME_ORGANIZATION_INVOLVED_IN_MEIOTIC_CELL_CYCLE	0.836735	1	0.0653834	-0.130227	-0.786172	75	SPO11, PSMC3IP, NCAPH2, SYCE1L, RAD51, MAJIN, TEX15, GTF2B, TRIP13, TERB1, SGO2, CCNB1IP1, STAG3, SMC2, MEIKIN, RAD51C, PRDM9, MEI4, SYCE3
GOBP_CHROMOSOME_SEGREGATION	0.966125	1	0.0289981	0.10003	0.768249	449	SYCE1, MOS, XRCC3, TUBB1, CHMP6, TEX12, GOLGA6A, FLNA, PLSCR1, BEX4, GOLGA8S, MAD2L1BP, BIRC5, HAUS3, EME2, RNF212B, CHMP1B, DUSP1, NEK6, HSPA1B, KIF2C, ARL8B, GOLGA8B, CDT1, KIF18A, MAPK15, GOLGA6D, ANAPC7, CENPS, HSPA1A, NCAPG, NEK2, ERCC4, HAUS8, KATNB1, GOLGA8CP, DSN1, CENPK, GOLGA8H, CCNB2, KIF2A, ECT2, PINX1, UBE2I, CENPJ, SKA3, SASS6, DMC1, MIS18A, RHOA, SEPTIN1, HAUS7, CIAO2A, NSMCE2, HNR…
GOBP_CHROMOSOME_SEPARATION	0.799028	1	0.0463228	0.138451	0.788712	79	MOS, XRCC3, PLSCR1, MAD2L1BP, BIRC5, DUSP1, CDT1, MAPK15, ANAPC7, NCAPG
GOBP_CHRONIC_INFLAMMATORY_RESPONSE	0.776765	1	0.0635008	-0.182277	-0.750813	20	IL4, ADORA2B, FOXP3, IDO1, CXCL13, TNFAIP3, IL10
GOBP_CILIARY_BASAL_BODY_ORGANIZATION	0.885036	1	0.04707	0.269268	0.628094	5	CCP110, FOXJ1, RTTN, DZIP1, CROCC
GOBP_CILIARY_NEUROTROPHIC_FACTOR_MEDIATED_SIGNALING_PATHWAY	0.620438	1	0.0636424	0.367862	0.858072	5	LIFR, CNTF, IL6R, IL6ST
GOBP_CILIUM_DISASSEMBLY	0.773128	1	0.0621124	-0.303175	-0.746432	5	AURKA, NEDD9, KIF19, RRP7A, HDAC6
GOBP_CILIUM_MOVEMENT	0.0149558	1	0.38073	-0.191187	-1.41017	192	CABS1, IQCF1, CCDC63, CFAP45, TCTE1, DNAAF2, PRSS55, SEMG2, GAS2L2, ODAD3, CCDC65, PFN4, TSSK4, RSPH9, CFAP20, SEPTIN4, BBS1, DPCD, SPEM1, RSPH6A, GAPDHS, TTLL1, MEIG1, CFAP100, DEFB1, CFAP91, SPEF1, CATSPER2, CFAP157, RSPH4A, TEKT1, NPHP3, DNAI1, SORD, TPPP2, CFAP65, CFAP298, TACR2, ROPN1B, SPEM3, IQCG, KLC3, ENO4, DAW1, CCSAP, HOATZ, CFAP73, ADCY10, CFAP206, PRDM14, INPP5B, CCDC39, TTLL6, CFAP4…
GOBP_CILIUM_ORGANIZATION	1	1	0.0764767	-0.0519571	-0.43009	416	TTC36, CCDC63, CFAP126, MCIDAS, HYLS1, TBC1D7, DNAAF2, FUZ, ODAD3, IFT22, CCDC65, PFN4, RSPH9, TMEM67, ARL13A, RABL2B, CFAP20, RPGRIP1, RAB23, WDR54, BBS1, ARL3, RSPH6A, TBC1D2B, TTLL1, TBC1D10A, MEIG1, ADAMTS16, CFAP100, CFAP91, SPEF1, EVI5L, ONECUT1, CFAP157, MARK4, RSPH4A, TEKT1, NPHP3, DNAI1, DNAJB13, TCTN1, GFY, CFAP65, MKS1, CFAP298, ROPN1B, LRRC61, IQCG, KLC3, ENO4, CDC14A, DAW1, HOATZ, CL…
GOBP_CILIUM_OR_FLAGELLUM_DEPENDENT_CELL_MOTILITY	0.00443205	1	0.407018	-0.221856	-1.5722	156	CABS1, IQCF1, CFAP45, TCTE1, DNAAF2, PRSS55, SEMG2, GAS2L2, ODAD3, CCDC65, PFN4, TSSK4, RSPH9, CFAP20, SEPTIN4, BBS1, DPCD, SPEM1, RSPH6A, GAPDHS, TTLL1, MEIG1, DEFB1, CATSPER2, CFAP157, RSPH4A, TEKT1, DNAI1, SORD, TPPP2, CFAP65, TACR2, ROPN1B, SPEM3, IQCG, KLC3, ENO4, CCSAP, HOATZ, CFAP206, PRDM14, INPP5B, CCDC39, TTLL6, CFAP46, ARMC12, AKAP4, TEX43, TTLL8, CATSPER3, CCDC40, SEMG1, GAS8, PRM3, C…
GOBP_CIRCADIAN_REGULATION_OF_GENE_EXPRESSION	0.473856	1	0.0714786	0.177315	0.988445	71	CARTPT, ATF4, SIRT6, CSNK1E, ID3, CLOCK, RORC, HNRNPU, RBM4B, NR0B2, EGR1, MC3R, NOCT, PPP1CC, OGT, HDAC1, ID2, MYCBP2, PPP1CA, PER3, BHLHE40, BHLHE41, TOP1, GFPT1, ZPBP2, NCOA2, PRMT5, AHR
GOBP_CIRCADIAN_RHYTHM	0.973607	1	0.0325058	0.0988619	0.681242	206	CARTPT, DRD4, PROK2, SRRD, ATF4, SIRT6, ADORA2A, CSNK1E, ID3, CLOCK, ATF5, RORC, PROKR2, KLF9, HTR7, HNRNPU, SOX14, RBM4B, HNRNPL, NR0B2, PPARG, FBXL17, EGR1, TH, MC3R, CSF2, SRD5A1, NOCT, NONO, PPP1CC, NKX2-1, ADRB1, KCND2, PARP1, CIPC, OGT, PROKR1, AGRP, HDAC1, NFIL3, SFPQ, ID2, MYCBP2, SUV39H2, PPP1CA, PER3, SCN9A, KAT5, DDC, NFILZ, LEP, BHLHE40, BHLHE41, TOP1, RORB, GNAQ, NMS, GFPT1, ZPBP2, N…
GOBP_CIRCADIAN_SLEEP_WAKE_CYCLE	0.965458	1	0.0405756	0.13979	0.570298	23	ADORA2A, TH, CSF2, SRD5A1, ADRB1, PARP1
GOBP_CIRCADIAN_SLEEP_WAKE_CYCLE_NON_REM_SLEEP	0.608597	1	0.0753094	-0.310661	-0.871723	7	GHRL, GHRHR, KCNA2, ADORA1
GOBP_CIRCADIAN_SLEEP_WAKE_CYCLE_REM_SLEEP	0.453744	1	0.0897105	-0.401201	-0.987775	5	CRH, GHRL, CHRNB2
GOBP_CIRCADIAN_SLEEP_WAKE_CYCLE_SLEEP	0.925477	1	0.0426734	0.154563	0.583424	18	ADORA2A, CSF2, SRD5A1, ADRB1, PARP1, PER3
GOBP_CIRCULATORY_SYSTEM_DEVELOPMENT	1	1	0.0201218	0.0844096	0.709834	1175	PF4, ESM1, FOXC1, PCNA, ITGB3, ILK, MYL7, CCN2, FOXH1, JUNB, CXCL8, SPRY2, MIR873, ACTC1, NRARP, PROK2, CALCRL, FLNA, MIR130A, SPARC, MIR185, HEYL, LBX1, TIPARP, NPPB, DIPK2A, TBXA2R, TOMM70, JUN, VEGFC, AGGF1, CXCL17, NDNF, RLN2, SCX, EDNRA, SFRP2, MIR494, ZFPM1, PRICKLE4, SEC24B, ANG, CDKN1A, SIRT6, IL6, ADAM8, FASLG, ANGPTL6, MIR210, TGFB1, TGFB2, EFEMP2, DDIT3, ACTG1, MYH9, PITX2, SOD2, GBX2,…
GOBP_CIRCULATORY_SYSTEM_PROCESS	1	1	0.0255523	0.0834882	0.663663	592	FOXC1, MYL7, CCN2, CARTPT, CPA3, ACTC1, GCH1, ATP2A3, FLNA, GUCY1B1, SLC16A12, SLC22A3, NPPB, TBXA2R, KCNN2, VEGFC, EDNRA, FKBP1B, SH3GL2, KCNMB2, ADORA2A, PTPRJ, TGFB1, TGFB2, TMEM38B, HRH2, SOD2, MIR200C, SLC5A5, EDN1, MAP2K3, INS, MIR26A1, UMOD, SRI, SPX, SCN4B, SRC, ZC3H12A, NPPC, BVES, GSTM2, CYBA, MDM2, MIR199A1, TMEM161B, TACR1, MYL3, NPY, COMP, CALM3, PLN, SLC7A1, AGTR2, PTGS2, ACSM3, JAK…
GOBP_CITRATE_METABOLIC_PROCESS	0.618943	1	0.0730744	-0.343869	-0.846622	5	ACO1, ACLY, ACO2, IREB2, CS
GOBP_CITRATE_TRANSPORT	0.0638686	1	0.24134	0.645359	1.50536	5	SLC25A1, UMOD, SLC13A5, SFXN5, SLC13A3
GOBP_CITRULLINE_BIOSYNTHETIC_PROCESS	0.337004	1	0.107554	-0.446624	-1.09961	5	OTC, ALDH18A1, CAD, ATP2B4, CPS1
GOBP_CITRULLINE_METABOLIC_PROCESS	0.26484	1	0.126254	-0.406404	-1.18751	8	OTC, ASS1, DDAH1, ALDH18A1
GOBP_CLATHRIN_COATED_VESICLE_CARGO_LOADING	0.4	1	0.0850427	0.403811	1.06518	7	AP3S1, AP3M2, AP3B1
GOBP_CLATHRIN_COAT_ASSEMBLY	0.763864	1	0.052913	0.224527	0.781333	15	DAB2, PIK3C2A, SNAP91, EPS15, CLTC, FCHO2, CALY
GOBP_CLATHRIN_DEPENDENT_ENDOCYTOSIS	0.559524	1	0.0652353	0.183146	0.921985	47	WASL, TNK2, DAB2, AP2M1, SNAP91, BMP2K, CLTC, SCYL2, STON2, INPP5F, AAK1, FCHO2, ITGA4, SIGLEC1, UBQLN2, PIK3CB, CANX, AP2A1, PIP5K1C, SMAP1, ITSN1, PROM2, NEU3, LMBRD1, AP2B1, PICALM, DLL1
GOBP_CLEAVAGE_FURROW_FORMATION	0.837104	1	0.0596037	-0.249461	-0.699994	7	SPIRE2, SNX33, AURKB, SPIRE1
GOBP_CLEAVAGE_INVOLVED_IN_RRNA_PROCESSING	0.756098	1	0.0681513	-0.17205	-0.779253	29	ERI2, ERI3, BOP1, NOB1, ABT1, ERI1, RRS1, RCL1, RRP36, EXOSC10, EXOSC8, TBL3
GOBP_CLUSTERING_OF_VOLTAGE_GATED_SODIUM_CHANNELS	0.978417	1	0.0418239	0.202804	0.502953	6	MYOC, SCLT1, NRCAM, SPTBN4
GOBP_CMP_METABOLIC_PROCESS	0.522624	1	0.0833634	-0.337718	-0.947643	7	DCK, DPYS, UPB1
GOBP_COBALAMIN_METABOLIC_PROCESS	0.106095	1	0.206588	-0.472912	-1.46391	9	AMN, MMADHC, MMAA, CLYBL, ABCD4, CUBN, MTR, MMACHC
GOBP_COBALAMIN_TRANSPORT	0.133183	1	0.183024	-0.437425	-1.35406	9	AMN, CBLIF, TCN2
GOBP_COBALT_ION_TRANSPORT	0.0588235	1	0.282013	-0.54642	-1.53327	7	CBLIF, TCN2, SLC39A8, SLC11A2
GOBP_COCHLEA_DEVELOPMENT	0.963333	1	0.0390355	0.116613	0.598992	50	NEUROG1, CCNA2, DVL1, DVL2, GATA2, HES1, KCNQ1, DCANP1, GABRA5, EYA1, CALB1, GATA3, IFT20, PAFAH1B1, GRHL3, PTK7, TBX18, GABRB2
GOBP_COCHLEA_MORPHOGENESIS	0.969194	1	0.0549074	-0.124811	-0.538446	24	CTHRC1, POU3F4, SIX1, TIFAB, SOX9, TBX1, WNT5A
GOBP_COENZYME_A_BIOSYNTHETIC_PROCESS	0.0857788	1	0.231127	-0.432779	-1.43125	11	PPCDC, PPCS, PANK1, PANK4, PANK3, SLC25A16, COASY, ACOT7, DCAKD, PANK2, ACAT1
GOBP_COENZYME_A_METABOLIC_PROCESS	0.901176	1	0.0579755	-0.170688	-0.660468	18	PPCDC, MCCC2, PPCS, PANK1, PANK4, PANK3, SLC25A16, ACLY, COASY, ACOT7, DCAKD, PANK2, ACAT1, NUDT19, HMGCR, CROT, NUDT8
GOBP_COGNITION	1	1	0.0281515	0.0579508	0.427524	317	B2M, NEUROG1, NRGN, LHX8, GTF2A1L, PGRMC1, PRKAR2B, ADCY8, VIP, ARL6IP5, INS, KAT2A, SYT4, SHANK1, SRC, TACR1, GPRASP3, TACO1, PRKAR1B, PTGS2, ARF4, ITGB1, CEBPB, SERPINF1, CHL1, NTSR1, AMFR, UCN, SLC2A4, TH, VDAC1, CRHBP, AGER, NGF, ATP8A1, HTR2A, GIT1, CLDN5, ARMCX5-GPRASP2, OXT, UBA6, DCANP1, GRM5, GABRA5, ATAD1, HIF1A, APP, BCHE, TPBG, LGMN, PAK5, HRH1, MAP1A, EGR2, PPP1R1B, HLA-DRA, MEF2C, C…
GOBP_COLLAGEN_ACTIVATED_SIGNALING_PATHWAY	0.588968	1	0.0649408	0.250597	0.893258	16	JAK2, UBASH3B, SYK, COL1A1, COL4A1, DDR1, OSCAR, MUSK, COL4A2, COL4A3, ITGA11, DDR2, ITGA2, COL4A6, GP6, COL4A5
GOBP_COLLAGEN_ACTIVATED_TYROSINE_KINASE_RECEPTOR_SIGNALING_PATHWAY	0.433409	1	0.0937465	-0.308664	-1.02079	11	COL4A5, COL4A6, DDR2, COL4A3, COL4A2, MUSK, DDR1, COL4A1, COL1A1, SYK, UBASH3B
GOBP_COLLAGEN_BIOSYNTHETIC_PROCESS	0.770519	1	0.0494905	0.155865	0.797029	49	CCN2, SCX, IL6, TGFB1, NPPC, MIR149, UCN, F2, SERPINH1, WNT4, P3H4, ADAMTS3, SUCO
GOBP_COLLAGEN_CATABOLIC_PROCESS	0.790816	1	0.0489954	0.158158	0.783648	45	KLK6, FURIN, MMP13, PRTN3, MMP8, ITGB1, MMP17, MMP24, CST3, ADAMTS3, MMP21, MMP9, MMP19, MMP2, CTSB
GOBP_COLLAGEN_FIBRIL_ORGANIZATION	0.840753	1	0.0465084	0.14148	0.763188	63	FOXC1, VPS33B, SCX, SFRP2, TGFB2, EFEMP2, COMP, LOXL4, VIPAS39, SERPINH1, CYP1B1, P3H4, ADAMTS3, DPT, TNXB, EXT1, COL27A1, PLOD3, COL14A1, FOXC2, COL5A2, COL1A1, TGFBR1, COL11A1, FMOD, ADAMTS2, RB1, COL18A1, COL11A2, ATP7A, FKBP10, GREM1, COL3A1, COL12A1
GOBP_COLLAGEN_METABOLIC_PROCESS	0.602254	1	0.0590955	0.152772	0.914436	105	CCN2, VPS33B, SCX, IL6, KLK6, TGFB1, FURIN, MFAP4, MMP13, PRTN3, NPPC, MIR149, MMP8, ITGB1, UCN, F2, MMP17, VIPAS39, SERPINH1, WNT4, MMP24, P3H4, CST3, ADAMTS3, HIF1A, MMP21, SUCO, MMP9, ENG, TNXB, MMP19, MMP2, NOTCH1, CTSB
GOBP_COLLATERAL_SPROUTING	0.988275	1	0.0380842	0.121228	0.51945	27	ULK1, DVL1, SEMA4D, NGF, CRABP2, APP, PRKG1, HDAC6, BDNF
GOBP_COLLATERAL_SPROUTING_IN_ABSENCE_OF_INJURY	0.603524	1	0.0743625	-0.350785	-0.86365	5	WNT3A
GOBP_COLLECTING_DUCT_DEVELOPMENT	0.770463	1	0.0522693	0.216329	0.771108	16	UMOD, AKR1B1, WNT7B, DACT2, CALB1, NOTCH1
GOBP_COLUMNAR_CUBOIDAL_EPITHELIAL_CELL_DEVELOPMENT	0.955556	1	0.0574877	-0.111204	-0.599461	49	BAD, SLC9A4, BHLHA15, NKX2-2, TYMS, TMIGD1
GOBP_COLUMNAR_CUBOIDAL_EPITHELIAL_CELL_DIFFERENTIATION	0.410667	1	0.10714	-0.150777	-1.02033	117	BAD, SERPINE1, PYY, FST, RBM4, SLC9A4, NKX6-2, BHLHA15, ZBED6, NKX2-2, CAV1, DSPP, VAX1, PROX1, PTK6, TYMS, FGF8, TMIGD1, ONECUT1, OTP, IL31RA, GPAT4, FZD5, ASCL1, NR5A2
GOBP_COLUMNAR_CUBOIDAL_EPITHELIAL_CELL_MATURATION	0.205298	1	0.142901	-0.359156	-1.23875	12	BHLHA15, TYMS, TMIGD1, GPAT4, FZD5
GOBP_COMMA_SHAPED_BODY_MORPHOGENESIS	0.419065	1	0.0828962	0.417388	1.03512	6	LHX1, HES1, BMP4, HES5, PAX8, PDGFRB
GOBP_COMMISSURAL_NEURON_AXON_GUIDANCE	0.986456	1	0.0518458	-0.147961	-0.489323	11	GDNF, SMO, NCAM1, VEGFA, NFIB, EPHB2, PTCH1, NRP1, RYK, DAG1, FZD3
GOBP_COMMON_BILE_DUCT_DEVELOPMENT	0.848018	1	0.0577309	-0.28426	-0.699862	5	MKS1, SOX9
GOBP_COMMON_MYELOID_PROGENITOR_CELL_PROLIFERATION	0.274823	1	0.10673	0.416861	1.17311	8	UNCX, BAP1, GSTP1, ITPKB, FBXO4, CEACAM1, FLT3
GOBP_COMMON_PARTNER_SMAD_PROTEIN_PHOSPHORYLATION	0.975	1	0.0416557	0.200058	0.527716	7	TGFB1, SMAD2, BMP4, TGFBR2, BMPER, PML, SPTBN1
GOBP_COMPARTMENT_PATTERN_SPECIFICATION	0.94708	1	0.0439759	0.242753	0.566244	5	LFNG, NOTCH1, DLL1
GOBP_COMPLEMENT_ACTIVATION	0.0121922	1	0.38073	-0.29261	-1.6439	59	MIR520B, CFP, TREM2, CFH, MASP2, CFHR5, RGCC, C8G, CFHR2, MBL2, VSIG4, CFI, IL1B, C1QA, C2, C1RL, COLEC10, CFB, C4B, CR2, CFD, MIR520E, CD5L, SERPING1, CFHR3, C1QB, CFHR1, C1R, C9, C8B, SVEP1, CR1, C3
GOBP_COMPLEMENT_ACTIVATION_CLASSICAL_PATHWAY	0.17217	1	0.16318	-0.273707	-1.29688	33	TREM2, MASP2, C8G, MBL2, CFI, C1QA, C2, C1RL, C4B, CR2, SERPING1, C1QB, C1R, C9, C8B, SVEP1, CR1, C3
GOBP_COMPLEMENT_ACTIVATION_LECTIN_PATHWAY	0.631485	1	0.0618406	0.270652	0.85891	11	FCN2, FCN3, COLEC11
GOBP_COMPLEMENT_DEPENDENT_CYTOTOXICITY	0.341801	1	0.109684	-0.29497	-1.07036	14	IL4, CFH, CD5L, IL10, IL13, CR1, C3, CD59, RAB27A
GOBP_COMPLEMENT_RECEPTOR_MEDIATED_SIGNALING_PATHWAY	0.94702	1	0.0526973	-0.168141	-0.579926	12	C3AR1, C5AR1, CR2
GOBP_CONNECTIVE_TISSUE_DEVELOPMENT	1	1	0.0686326	-0.0766666	-0.599473	273	MYF5, RFLNA, PTH, FOXD1, CER1, RSPO2, GDF6, MSX2, ZNF219, THRA, ESRRA, DHRS7B, BBS1, SOX8, FGF4, TYMS, POU4F2, SIX2, DLX2, WNT5B, CHSY1, ECM1, HAND1, CBS, OPTC, WT1, HOXD3, CASR, MATN1, TSKU, SNAI1, HOXA11, LOXL2, WNT7A, UBB, PKD1, IHH, CNMD, RXFP1, HYAL2, GHRL, EPYC, RFLNB, SLC39A14, BMP8B, CHI3L1, EXT2, PRRX1, PDGFD, SOX9, LRP5, SMPD3, WNT5A, NPR2, PITX1, HOXA3, PLAAT3, COL5A1, PAXIP1, SLC25A25…
GOBP_CONNECTIVE_TISSUE_REPLACEMENT	0.402135	1	0.0845557	0.291475	1.03897	16	TGFB1, UMOD, MIR199A1, PPARG, MIR34B, HIF1A, F2R, ROCK1, TIMP1
GOBP_CONNECTIVE_TISSUE_REPLACEMENT_INVOLVED_IN_INFLAMMATORY_RESPONSE_WOUND_HEALING	0.559353	1	0.0679923	0.364321	0.903517	6	TGFB1, PPARG, HIF1A, F2R, TIMP1
GOBP_CONSTITUTIVE_HETEROCHROMATIN_FORMATION	0.98725	1	0.0419926	0.150527	0.491858	12	SIRT6, RIF1, HAT1, TSIX, SMCHD1, SIRT2, XIST, ATRX
GOBP_CONSTITUTIVE_SECRETORY_PATHWAY	1	1	0.0404935	0.151719	0.400208	7	RAB3A, TMEM167B, TMEM167A, RAB33B, TRAPPC11, RAB27A
GOBP_CONVERGENT_EXTENSION	0.453725	1	0.0911073	-0.266252	-0.998343	15	MESP1, WNT5B, SFRP1, NPHP3, LBX2, WNT5A, NKD1
GOBP_CONVERGENT_EXTENSION_INVOLVED_IN_AXIS_ELONGATION	0.615108	1	0.0633597	0.34354	0.851979	6	SFRP2, WNT11
GOBP_CONVERGENT_EXTENSION_INVOLVED_IN_GASTRULATION	0.363431	1	0.104344	-0.347146	-1.0746	9	WNT5B, SFRP1, NPHP3, LBX2, WNT5A
GOBP_CONVERGENT_EXTENSION_INVOLVED_IN_ORGANOGENESIS	0.715328	1	0.0568864	0.331688	0.773693	5	DVL1, DVL2
GOBP_COP9_SIGNALOSOME_ASSEMBLY	0.398678	1	0.0972151	-0.419862	-1.03372	5	WNT3A, COPS8
GOBP_COPII_COATED_VESICLE_BUDDING	0.27069	1	0.10592	0.23434	1.13608	42	SEC24B, MAPK15, SEC13, SEC16B, TRAPPC2L, INSIG1, TRAPPC2, TRAPPC12, SEC24A, SEC23B, TRAPPC5, SEC23A, RAB1A, TBC1D20, TMED10, TMED2, SAR1B, SEC24D, TRAPPC1, PPP6C, VAPB, VAPA, TRAPPC8, TFG, MIA3, CUL3, SAR1A, SEC31A, TRAPPC3
GOBP_COPII_COATED_VESICLE_CARGO_LOADING	0.103757	1	0.184706	0.409195	1.42396	15	SEC24B, SEC13, INSIG1, SEC24A, SEC23B, SEC23A, RAB1A, TBC1D20, SEC24D, MIA3, SAR1A, SEC31A
GOBP_COPI_COATED_VESICLE_BUDDING	0.647982	1	0.0716527	-0.313221	-0.829403	6	ARFGAP2, GBF1, ARFGAP3, TMED2, TMED10, TMED9
GOBP_COPPER_ION_HOMEOSTASIS	0.924138	1	0.0557104	-0.160535	-0.620147	17	PRND, COMMD1, ATP7B, CCDC22, PRNP, CUTC, SCO2, XIAP
GOBP_COPPER_ION_IMPORT	0.870504	1	0.0471642	0.257617	0.638891	6	SLC31A1, STEAP4, STEAP2, ATP7A, STEAP3
GOBP_COPPER_ION_TRANSMEMBRANE_TRANSPORT	0.977578	1	0.0519512	-0.206512	-0.546839	6	SLC11A2, ATP7B
GOBP_COPPER_ION_TRANSPORT	0.881818	1	0.0573667	-0.173528	-0.658389	16	COX17, SLC11A2, ATP7B, HEPHL1, CUTC, CP, MMGT1, ATOX1, STEAP3, SLC31A2, ATP7A, STEAP2, STEAP4, HEPH, FKBP4, SLC31A1
GOBP_COPULATION	0.822414	1	0.04783	0.182744	0.733263	22	VIP, TACR1, VGF, P2RY1, ACVR2A, PI3, OXT, AVPR1A
GOBP_CORNEA_DEVELOPMENT_IN_CAMERA_TYPE_EYE	0.264901	1	0.123842	-0.338027	-1.16587	12	FOXE3, ANGPTL7
GOBP_CORNIFICATION	0.939177	1	0.0434507	0.202763	0.597114	9	CDSN, CYP26B1, LIPK, LIPM, CERS3, LIPN, CASP14
GOBP_CORNIFIED_ENVELOPE_ASSEMBLY	0.161871	1	0.145516	0.544383	1.35007	6	MAFB, STX2, STX4, DMKN, UGCG, HDAC3
GOBP_CORONARY_ARTERY_MORPHOGENESIS	0.563506	1	0.0673624	0.307712	0.906174	9	SEC24B, HAND2, NOTCH1, NRP1, TGFBR1
GOBP_CORONARY_VASCULATURE_DEVELOPMENT	0.772947	1	0.0665892	-0.146413	-0.788772	48	MESP1, GPC3, TGFBR3, MYOCD, MIR145, ARID2, SMAD6, TBX1, DCTN5, FGF2, PDGFRB, CNTRL, SGCD, SNX17, PRICKLE1, VEGFA, HEY2, GPER1, MIR1-1, LRP2, MEGF8, SPRED1, BMP4, SRF, PRDM1, ZBTB14, GATA6, SETD2, AP2B1, APLNR, TGFBR1, NRP1, PLXND1, PTK7, ACE, DYNC2H1, ADAMTS6, NDST1, TAB1, VEGFB, NOTCH1, TBX5, SUFU, APELA, MMP21, APLN
GOBP_CORONARY_VASCULATURE_MORPHOGENESIS	0.940141	1	0.0426734	0.152512	0.578613	19	SEC24B, HAND2, TBX5, NOTCH1, ACE, NRP1, TGFBR1, SETD2
GOBP_CORPUS_CALLOSUM_DEVELOPMENT	0.248227	1	0.133555	-0.268386	-1.17431	25	CDK5, C12orf57, RTN4RL1, RTN4R, TSKU, KCNA2, NSUN5, RPGRIP1L, NIN, WDR89, HERC1, SZT2, KCNA1, EPHB3
GOBP_CORPUS_CALLOSUM_MORPHOGENESIS	0.281938	1	0.119348	-0.473176	-1.16498	5	C12orf57, TSKU, NIN, SZT2
GOBP_CORTICAL_ACTIN_CYTOSKELETON_ORGANIZATION	0.702521	1	0.0538979	0.175116	0.842914	40	FHOD1, TLN1, ECT2, PLS1, FMNL1, LCP1, EPB41, DLG1, RACGAP1, RAB13, CALR, EZR, NCKAP1, IKBKB, LLGL2, FHOD3, ROCK1, TNF, CAVIN3, FMNL2, EPB41L2, EPB41L3, NCKAP1L, AKAP11, PLEK, ANLN, ROCK2
GOBP_CORTICAL_CYTOSKELETON_ORGANIZATION	0.229592	1	0.115734	0.230619	1.16593	48	RAC3, FHOD1, TLN1, ECT2, PLS1, FMNL1, RHOG, LCP1, EPB41, DLG1, RACGAP1, RAB13, RAC1, TRPV4, CALR, WDR1, EZR, PAFAH1B1, NCKAP1, IKBKB, LLGL2, FHOD3, ROCK1, TNF, CAVIN3, FMNL2, EPB41L2, PPP2R3C, EPB41L3, NCKAP1L, AKAP11, PLEK
GOBP_CORTICOSPINAL_TRACT_MORPHOGENESIS	0.741071	1	0.0542316	0.277624	0.732323	7	FBXO45, SCN1B, SPG11, EPHA4, CDH11, NIN, SLIT2
GOBP_CORTICOSTEROID_HORMONE_SECRETION	0.0177531	1	0.352488	-0.416797	-1.68209	19	GAL, CRH, CRHR1, POMC, GHRL, GALR1, CRY2, CRY1, SELENOM, REN, TSPO
GOBP_CORTICOSTEROID_RECEPTOR_SIGNALING_PATHWAY	0.3058	1	0.0995791	0.327465	1.12838	14	YWHAH, CLOCK, JAK2, PHB1, NR3C1, CALR
GOBP_CORTICOSTERONE_SECRETION	0.312775	1	0.112379	-0.457499	-1.12639	5	CRHR1, POMC, SELENOM, TSPO
GOBP_CORTICOTROPIN_SECRETION	0.527149	1	0.0828962	-0.333996	-0.937201	7	CRH, CRHR1, GHRL, RAB8B
GOBP_CORTISOL_BIOSYNTHETIC_PROCESS	0.908686	1	0.0550211	-0.195243	-0.625357	10	CYP11B1, H6PD, DGKQ, REST, BMP2, BMP5, DKK3, CYP11B2, WNT4, CACNA1H
GOBP_CORTISOL_METABOLIC_PROCESS	0.878587	1	0.0561767	-0.195254	-0.673441	12	CYP11A1, CYP11B1, H6PD, DGKQ, REST, BMP2, BMP5, DKK3, CYP11B2, HSD11B2, WNT4, CACNA1H
GOBP_CORTISOL_SECRETION	0.00558792	1	0.407018	-0.784776	-1.93216	5	GAL, CRH, GHRL, GALR1
GOBP_COTRANSLATIONAL_PROTEIN_TARGETING_TO_MEMBRANE	0.945578	1	0.0408229	0.138816	0.599931	28	SRP9, SSR3, SRP19, TRAM1, SRPRB, SRP72, SIL1, SNAP25-AS1, GJD2-DT, SRP68, SRP14, TTC9-DT, SSR1, SEC62, BHLHE40-AS1, SSR2, SEC61A1, SRP54, RN7SL3, SEC63, SRPRA, ARL6IP1, RN7SL1, ZFAND2B, TRAM2, SEC61A2
GOBP_CRANIAL_GANGLION_DEVELOPMENT	0.605727	1	0.0741759	-0.348441	-0.85788	5	SIX1, NRP2, CTNNB1, NRP1, SIX4
GOBP_CRANIAL_NERVE_DEVELOPMENT	0.805897	1	0.0653834	-0.137818	-0.779495	60	TMEM126A, POU4F3, PHOX2A, NKX2-2, CITED2, HOXD3, ISL1, SIX1, SEMA3F, SLITRK6, TIFAB, TBX1, EPHB1, NPR2, HOXA3, CHRNB2, PLXNA3, NRP2, KCNA2, HOXB1
GOBP_CRANIAL_NERVE_FORMATION	0.778175	1	0.052057	0.233736	0.741757	11	NEUROG1, MAFB, DCANP1
GOBP_CRANIAL_NERVE_MORPHOGENESIS	0.383693	1	0.104733	-0.227707	-1.0491	30	PHOX2A, CITED2, HOXD3, SIX1, SEMA3F, TIFAB, TBX1, EPHB1, HOXA3, CHRNB2, PLXNA3, NRP2, KCNA2, HOXB1
GOBP_CRANIAL_NERVE_STRUCTURAL_ORGANIZATION	0.946548	1	0.0531298	-0.180887	-0.579377	10	SEMA3F, PLXNA3, NRP2, KCNA2, HOXB1
GOBP_CRANIAL_SKELETAL_SYSTEM_DEVELOPMENT	0.984655	1	0.0577309	-0.0960738	-0.569498	72	TWIST1, MSX2, RAB23, FGF4, SIX2, FGF8, DLX2, PDGFRA, SIX1, COLEC10, TIFAB, MMP16, GNA11, PRRX1, WNT9B, TBX1, IRF6, FOXE1, ZIC3
GOBP_CRANIAL_SUTURE_MORPHOGENESIS	0.210046	1	0.143759	-0.425968	-1.24468	8	TWIST1, MSX2, FGF4
GOBP_CRANIOFACIAL_SUTURE_MORPHOGENESIS	0.531765	1	0.0845557	-0.245132	-0.948525	18	TWIST1, MSX2, RAB23, FGF4
GOBP_CRD_MEDIATED_MRNA_STABILIZATION	0.0536673	1	0.261664	0.489332	1.55289	11	PABPC1, IGF2BP1, HNRNPU, IGF2BP3, YBX1, CSDE1, DHX9
GOBP_CRISTAE_FORMATION	0.967059	1	0.0546808	-0.148304	-0.573856	18	UQCC3, APOO, IMMT, ADCK1, MICOS13
GOBP_CUT_CATABOLIC_PROCESS	0.59854	1	0.0653834	0.373653	0.871581	5	DIS3, EXOSC3, EXOSC2
GOBP_CYCLIC_GMP_AMP_TRANSMEMBRANE_IMPORT_ACROSS_PLASMA_MEMBRANE	0.323789	1	0.110122	-0.451617	-1.1119	5	LRRC8E, SLC19A1
GOBP_CYCLIC_NUCLEOTIDE_BIOSYNTHETIC_PROCESS	0.489547	1	0.0730744	0.241997	0.959267	21	GUCY1B1, NPPB, ADCY8, NPPC, NPPA
GOBP_CYCLIC_NUCLEOTIDE_CATABOLIC_PROCESS	0.320628	1	0.111918	-0.308156	-1.08686	13	PDE8B, CNP, PDE7B, PDE10A, PDE8A, PDE2A
GOBP_CYCLIC_NUCLEOTIDE_MEDIATED_SIGNALING	0.989744	1	0.0576091	-0.0920704	-0.569799	84	GAL, ADORA2B, MAPK7, HTR2C, ADCYAP1, GIP, DEFB1, GPR3, GIPR, POMC, GPR62, APOE, SCTR, PDE7B, FFAR4, SOX9, NPR2, GNAI1, DGKQ, PDE10A, NPR1, GHRHR, GPR61, GLP1R, RAPGEF2, ADM, PDE2A, EPHA5, NUDT4, AKAP6, PDE3B
GOBP_CYCLIC_NUCLEOTIDE_METABOLIC_PROCESS	0.90084	1	0.0425023	0.140525	0.676414	40	GUCY1B1, NPPB, ADCY8, EPHA2, NPPC, NPPA, PDE5A, PDE4C, AMPD2
GOBP_CYCLOOXYGENASE_PATHWAY	0.887299	1	0.0460458	0.228864	0.673978	9	PTGS2, PTGS1, CBR1, PTGES2, PTGIS, PTGDS, AKR1C3, PTGES3
GOBP_CYSTEINE_METABOLIC_PROCESS	0.0554256	1	0.321776	-0.446867	-1.54127	12	GCLM, CSAD, CBS, GGT1, MPST, AGXT, CTH
GOBP_CYTIDINE_METABOLIC_PROCESS	0.262693	1	0.124434	-0.339852	-1.17217	12	APOBEC1, AICDA, APOBEC3H
GOBP_CYTIDINE_TO_URIDINE_EDITING	0.339956	1	0.10714	-0.32041	-1.10511	12	APOBEC1, AICDA, APOBEC3H
GOBP_CYTOCHROME_COMPLEX_ASSEMBLY	0.680488	1	0.0734381	-0.173963	-0.843887	36	UQCC3, COX16, SMIM20, COA4, TTC19, COX17, BCS1L, UQCC2, HCCS, UQCRFS1, COX18
GOBP_CYTOKINESIS	0.923304	1	0.0353157	0.109212	0.737461	183	CHMP6, SHCBP1L, BIRC5, CHMP1B, SSTR5, TMEM250, OPN1LW, KLHL13, KLHL9, MYH9, GIPC1, MRGPRX2, BCL2L1, CETN2, ECT2, CALM3, RHOA, SEPTIN1, CDC14B, CDC25B, ARF1, NUP62, KLHDC8B, MYO19, CDC14C, SH3GLB1, RHOB, RAB11A, CFL1, GIT1, CENPA, CHMP4A, APC, MAP9, RACGAP1, PLK1, CALM1, CALM2, EXOC5, SNX18, DCTN3, CHMP4C, ACTR2, NOX5, RASA1, CCP110, CXCR5, EXOC2, SEPTIN7
GOBP_CYTOKINETIC_PROCESS	0.381356	1	0.0847985	0.218997	1.04626	39	CHMP6, CHMP1B, MYH9, ECT2, RHOA, ARF1, NUP62, KLHDC8B, CHMP4A, RACGAP1, SNX18, CHMP4C
GOBP_CYTOKINE_MEDIATED_SIGNALING_PATHWAY	0.0800543	1	0.183024	0.154549	1.19341	473	TMSB4X, PF4, PPBP, IL1F10, FOXC1, CCL5, IFNA21, ILK, SOCS1, FADD, CXCL8, PYCARD, CEBPA, SHARPIN, IL17A, EDA2R, MIR99A, IFNL1, CCR10, XCL1, TNFRSF4, IFNW1, IFNK, IL17RC, TICAM2, HSPA1B, LIMS1, IL6, USP29, NFKBIA, PTPRJ, GHR, RRAGA, H2BC11, SPI1, CXCR3, CDC37, CCL23, EDN1, AGPAT1, HSPA1A, FCER1G, IFITM3, MIR26A1, TOLLIP, GPS2, CCR5, UMOD, STAP1, NR1H4, CD74, IFNA1, EBI3, CCL22, DOK1, SRC, IL5RA, AI…
GOBP_CYTOKINE_PRODUCTION	0.48582	1	0.0566484	0.121257	0.996228	824	TMSB4X, B2M, PF4, SAA1, CPTP, AQP4, MIR365A, SOCS1, FADD, IL9, ICOSLG, PANX1, PYCARD, SELENOS, RNF128, PGLYRP1, HLA-B, IL17A, HLA-E, CGAS, MIR130A, MIR185, ZBTB6, AKIRIN2, IFNL1, TOMM70, XCL1, SRGN, CXCL17, CD200, IL17RC, C1QBP, HRAS, INHA, ATF4, TICAM2, ZFPM1, HSPA1B, IL6, CD83, ADAM8, IL20RB, MIR215, MIR182, ACOD1, MIR324, MIR28, PTPRJ, ARG2, LTBP1, MIR128-1, CD80, TGFB1, TGFB2, DDIT3, KIR2DL4,…
GOBP_CYTOKINE_PRODUCTION_INVOLVED_IN_IMMUNE_RESPONSE	0.879365	1	0.0409884	0.12118	0.749267	122	B2M, PANX1, PYCARD, HLA-E, XCL1, TICAM2, IL6, TGFB1, TGFB2, KIR2DL4, ACP5, CD74, HFE, SASH3, UBE2J1, MAPKAPK2, CLEC7A, CD160, RIPK2, HLA-A, RABGEF1, SPHK2, RAET1G, CD81, HLA-F, LAPTM5, APOA1, SCIMP, MIF
GOBP_CYTOKINE_PRODUCTION_INVOLVED_IN_INFLAMMATORY_RESPONSE	0.368333	1	0.0857844	0.191798	1.05803	69	PYCARD, IL17A, IL17RC, TICAM2, IL6, MIR324, MIR378A, MIR26A1, ZC3H12A, GBP5, CLEC7A, MIR98, MIR203A, F2, PLA2G3, MIR93, TLR6, HIF1A, BAP1, PLD4
GOBP_CYTOLYSIS	0.958549	1	0.0409056	0.144662	0.590176	23	MMD, PRF1, C6, NINJ1, MICA, MICB, GZMB, LYZL6
GOBP_CYTOLYSIS_BY_HOST_OF_SYMBIONT_CELLS	0.266968	1	0.125033	-0.411167	-1.15374	7	CFHR5, CFHR2, APOL1, HRG, CFHR1
GOBP_CYTOPLASMIC_MICROTUBULE_ORGANIZATION	0.94335	1	0.0579755	-0.112017	-0.629315	59	CAV3, STMN3, TPPP, SLAIN1, TUBG1, WDR73, MAP10, CAMSAP2, TUBGCP4, KATNAL1, CCDC88B, CEP126, CEP120, IFT172, FSD1, KATNAL2, TUBG2, PLK3, HOOK2, TUBGCP6, MAPT, CCDC88A, TUBGCP3, CIB1, CLIP1, KATNBL1, NUMA1, PCM1, TUBGCP2, CLIP2, CHP1, TRDN, CLIP4, HOOK1, CLASP1, TBCB, HOOK3, CCDC13, KIF19, TUBGCP5, SLK, CCDC88C, KPNB1, LIMK2, PAFAH1B1, EZR, CLIP3, DYNC1H1, TRPV4, DLG1, KATNA1, CRIPT, AXIN1, RAB11A,…
GOBP_CYTOPLASMIC_SEQUESTERING_OF_NF_KAPPAB	0.147163	1	0.152145	0.473768	1.33325	8	TMSB4X, NFKBIA
GOBP_CYTOPLASMIC_SEQUESTERING_OF_PROTEIN	0.33101	1	0.0943564	0.281332	1.11519	21	TMSB4X, FLNA, NFKBIA, SRI, KEAP1, G3BP2, SUFU
GOBP_CYTOPLASMIC_SEQUESTERING_OF_TRANSCRIPTION_FACTOR	0.261181	1	0.110565	0.341888	1.18974	15	TMSB4X, NFKBIA, SRI, KEAP1, G3BP2, SUFU
GOBP_CYTOPLASMIC_TRANSLATIONAL_ELONGATION	0.757174	1	0.0632191	-0.223262	-0.770042	12	AARS1, DPH7, DPH5, CPEB3, CPEB2, NEMF, DPH3
GOBP_CYTOPLASMIC_TRANSLATIONAL_INITIATION	0.995238	1	0.0538979	-0.100938	-0.495307	37	EIF3C, RBM4, MIF4GD, EIF2S3B
GOBP_CYTOPLASM_ORGANIZATION	0.855335	1	0.048215	0.220879	0.678774	10	TDRD5, KIF5B, SOS1, ETV6, TFCP2L1, FOSL1, RRN3, ZMIZ1
GOBP_CYTOSKELETON_DEPENDENT_CYTOKINESIS	0.985669	1	0.0358449	0.101619	0.61837	112	CHMP6, SHCBP1L, BIRC5, CHMP1B, TMEM250, ECT2, RHOA, SEPTIN1, ARF1, NUP62, KLHDC8B, RHOB, CFL1, CENPA, CHMP4A, APC, MAP9, RACGAP1, PLK1, EXOC5, SNX18, DCTN3, CHMP4C, ACTR2, NOX5, RASA1, EXOC2, SEPTIN7, CHMP3, ACTR3, DCDC1, EFHC1, SPAST, CHMP2B, RAB35, SEPTIN6, ORC4, SEPTIN11, JTB, EXOC6, KIF4B
GOBP_CYTOSKELETON_DEPENDENT_INTRACELLULAR_TRANSPORT	0.835777	1	0.0396787	0.118704	0.817973	206	AP3S1, F8A1, ARL8B, TUBA1B, AP3M2, DYNLL1, LCA5, WASL, NEFH, SYT4, MAP6D1, BICD2, LAMP1, DTNBP1, BLOC1S4, STK11, FLOT2, HNRNPU, NEFL, RABGEF1, MYO5C, TUBB, TUB, MYO19, ARHGAP21, RAB27B, SPAG17, TMEM201, AGTPBP1, HIF1A, INTU, WDR35, HSPA8, APP, MAP1A, DYNC1I2, TTC21A, OPA1, TUBA1A, CAMSAP3, IFT88, KIFAP3, RPGR, RAB6A, MYO1D, RAB1A, MYO7A, HDAC6, AP3B1, MYO1G, MGARP, DYNC1H1, MYO1F, KIF13B, COPG1, …
GOBP_CYTOSKELETON_ORGANIZATION	1	1	0.0171554	0.0617547	0.528342	1494	TMSB4X, MOS, XRCC3, ITGB3, TMSB15B, CCN2, RAC3, TUBB1, SPRY2, PARD6A, BRK1, CHMP6, ACTC1, PYCARD, PARD6G, CAPZA3, GOLGA6A, ARL2, FLNA, DNAAF6, GOLGA8S, MYOZ2, MYL9, RANBP9, BIRC5, HAUS3, TRIM54, CLDN19, SPECC1L, PIK3R2, CHMP1B, KRT33A, PIERCE1, KRT31, MLST8, SPAG6, FHOD1, HRAS, BORA, NEK6, HSPA1B, PRICKLE4, ANG, MTPN, KIF2C, TWF1, TUBB3, TLN1, ZMYND10, GOLGA8B, PFDN2, KIF18A, MAPK15, ACTG1, MYH9,…
GOBP_CYTOSOLIC_PATTERN_RECOGNITION_RECEPTOR_SIGNALING_PATHWAY	0.350245	1	0.0875697	0.180138	1.06404	98	USP17L2, C1QBP, HSPA1B, NFKBIA, HSPA1A, NR1H4, TRIM15, IRF7, PELI1, RIPK2, FLOT2, RNF125, PUM1, ERBIN, OTULIN, TIFA, COLEC12, OASL, SCIMP, OAS1, OAS3, UFD1, ITCH, PHB2, PHB1, USP15, IRAK4, TRAF6, WDFY1, PTPN22, SLC46A2, NOP53, RTN4, EPG5, MIR708, TASL, HAVCR2, LSM14A, ANKRD17, INAVA, TLR7, GRAMD4, TNIP2, DDX3X, CYLD, RFTN1, TNF, NPLOC4, IFIH1, SLC15A3, DDX60, NLRX1, UBQLN1, TSPAN6
GOBP_CYTOSOLIC_RIBOSOME_ASSEMBLY	0.0985401	1	0.191892	0.610606	1.4243	5	C1QBP, EIF6, EFL1, SBDS, DDX3X
GOBP_CYTOSOLIC_TRANSPORT	1	1	0.0643583	-0.0620383	-0.452209	179	AP4M1, GOLT1A, RAB6C, EMP2, HEATR5A, CLTCL1, DENND10, KIF16B, ASB15, TBC1D10A, LMTK2, PLEKHJ1, RAB21, PHETA2, BAIAP3, GCC2, WIPI1, KLHL20, WASHC2C, TMEM87A, RAB7B, VPS52, MAGEL2, TANC2, VAMP3, CES1, ARL1, CLN5, VTI1A, RAB5A, DOP1A, TRAPPC10, VPS50, PIK3R4, GAK, RILP, VPS11, WASHC2A, SYS1, VPS29, YKT6, PTPN23, SYT7, TBC1D23, ANKRD27, RAB9A, MAP2, SORL1, VPS26B, RHOBTB3, ANKFY1, RGP1, STX8, PLEKHA3…
GOBP_C_5_METHYLATION_OF_CYTOSINE	0.969163	1	0.0515309	-0.226447	-0.557523	5	STPG4, DNMT3B, DNMT1, DNMT3A, DNMT3L
GOBP_C_TERMINAL_PROTEIN_AMINO_ACID_MODIFICATION	0.832957	1	0.0597318	-0.192432	-0.721546	15	IRGM, ATG7, AGBL1, FOLH1, AGBL5, AGBL4, ATG5, ICMT, LCMT1, GPLD1, ATG16L1, WIPI2, ATG12
GOBP_C_TERMINAL_PROTEIN_LIPIDATION	0.282805	1	0.120985	-0.40233	-1.12895	7	IRGM, ATG7, ATG5, GPLD1, ATG16L1, WIPI2, ATG12
GOBP_C_X_C_CHEMOKINE_RECEPTOR_CXCR4_SIGNALING_PATHWAY	0.689781	1	0.0585938	0.343524	0.801303	5	CXCR4, LYN
GOBP_DAMP_METABOLIC_PROCESS	0.925	1	0.044064	0.226324	0.597001	7	DGUOK, NT5C1A, ADK
GOBP_DCMP_CATABOLIC_PROCESS	0.320628	1	0.111918	-0.421889	-1.11716	6	DPYS, UPP2, UPB1
GOBP_DEADENYLATION_DEPENDENT_DECAPPING_OF_NUCLEAR_TRANSCRIBED_MRNA	0.77396	1	0.052805	0.246344	0.757029	10	PATL1, NOCT, DCP2, DCPS, LSM1, EIF4ENIF1
GOBP_DECIDUALIZATION	0.713948	1	0.0694481	-0.187575	-0.820728	25	TCF23, NDP, GHSR, CITED2, EPOR
GOBP_DEDIFFERENTIATION	0.538462	1	0.0696133	0.293777	0.932296	11	MIR182, FEZF1, PDGFB, NCOA3
GOBP_DEFENSE_RESPONSE	0.863277	1	0.0254118	0.103985	0.895929	1755	TMSB4X, PF4, SAA1, PPBP, IL1F10, PSMA1, CCL5, CHST4, IFNA21, TRDV1, CRISP3, AQP4, SERPINB4, DEFA4, HLA-C, FADD, CXCL8, IL9, DRD4, PTGDR, ICOSLG, FCN2, PYCARD, SELENOS, PGLYRP1, CEBPA, SHARPIN, HLA-B, GCH1, PROK2, USP17L2, IL17A, FPR3, HLA-E, CALCRL, TRAT1, PLSCR1, C4BPB, SHMT2, CGAS, PLPP6, TRGV3, AHSG, IGKV3-20, DEFB118, AKIRIN2, IFNL1, TBXA2R, NT5C3A, TOMM70, WFDC10A, XCL1, JUN, DEFB112, NEURL3…
GOBP_DEFENSE_RESPONSE_TO_BACTERIUM	0.410042	1	0.0707899	0.140282	1.03081	308	PPBP, DEFA4, FCN2, PYCARD, PGLYRP1, SHARPIN, IL17A, HLA-E, IGKV3-20, DEFB118, AKIRIN2, WFDC10A, DEFB112, MPO, IGHA2, RNASE3, PRB3, ANG, IL6, DEFB108B, DEFB106B, ARG2, DEFA3, H2BC11, ACP5, NLRC4, H2BC21, ZG16, FCER1G, RNASE11, DEFA5, UMOD, EPHA2, NR1H4, LEAP2, GNLY, DEFB115, FCGR1A, LTF, WFDC10B, CYBA, GRN, DEFB110, S100A9, HTN3, CD160, RNASE9, RIPK2, JCHAIN, DEFB114, VGF, HLA-A, CEBPB, IL23R, F2,…
GOBP_DEFENSE_RESPONSE_TO_FUNGUS	0.087395	1	0.195789	0.264638	1.39066	55	DEFA4, IL17A, MPO, IL17RC, DEFB106B, DEFA3, SPI1, DEFA5, GNLY, LTF, S100A9, COTL1, HTN3, CLEC7A, DEFB114, IL36RN, GAPDH, DEFB4A, CLEC4E, JAGN1, CTSG, DEFB119, USP15, DCD, DEFB136, S100A8, DEFB106A, S100A12, PLA2G5
GOBP_DEFENSE_RESPONSE_TO_GRAM_NEGATIVE_BACTERIUM	0.477686	1	0.0716527	0.170773	0.991994	90	DEFA4, FCN2, PYCARD, IL17A, DEFB118, RNASE3, PRB3, IL6, DEFB106B, DEFA3, H2BC11, DEFA5, UMOD, LTF, CD160, DEFB114, IL23R, F2, DEFB4A, RPS19, ROMO1, GSDMD, LCE3A, NFKBIZ, CTSG, PRKD1, DEFB119, RNASE2, DEFB107A, RPL30, LCE3C, DEFB136, DEFB103B, H2BC12, DMBT1, DEFB106A, GALP
GOBP_DEFENSE_RESPONSE_TO_GRAM_POSITIVE_BACTERIUM	0.530806	1	0.0642141	0.156368	0.960225	116	DEFA4, FCN2, PYCARD, PGLYRP1, IL17A, HLA-E, DEFB118, RNASE3, ANG, IL6, DEFB106B, DEFA3, H2BC11, ACP5, H2BC21, ZG16, RNASE11, DEFA5, EPHA2, RNASE9, RIPK2, DEFB114, HLA-A, DEFB4A, CASP4, ROMO1, GSDMD, LCE3A, CTSG, DEFB119, RNASE1, GBP4, FAU, RNASE2, PGLYRP4, CRP, DEFB107A, NOD1, RNASE10, LCE3C, DEFB136, DEFB103B, H2BC12, DMBT1, DEFB106A, HAVCR2
GOBP_DEFENSE_RESPONSE_TO_OTHER_ORGANISM	0.538278	1	0.0504983	0.117068	0.982942	1149	PF4, PPBP, CCL5, IFNA21, TRDV1, CRISP3, AQP4, SERPINB4, DEFA4, HLA-C, FADD, CXCL8, FCN2, PYCARD, PGLYRP1, SHARPIN, HLA-B, GCH1, USP17L2, IL17A, HLA-E, PLSCR1, C4BPB, SHMT2, CGAS, PLPP6, TRGV3, IGKV3-20, DEFB118, AKIRIN2, IFNL1, NT5C3A, TOMM70, WFDC10A, XCL1, DEFB112, NEURL3, PPP1R14B, MPO, IGHA2, IFNW1, VAMP2, IFNK, DNAJC3, IL17RC, C1QBP, HRAS, RNASE3, CYP27B1, PRB3, CASP6, TICAM2, HSPA1B, FCN3, …
GOBP_DEFENSE_RESPONSE_TO_SYMBIONT	0.913287	1	0.0333093	0.10807	0.79152	303	IFNA21, FADD, PYCARD, USP17L2, PLSCR1, CGAS, IFNL1, NT5C3A, TOMM70, IFNW1, IFNK, DNAJC3, C1QBP, FCN3, IL6, ACOD1, USP29, EXOSC4, DEFA3, TRIM27, ZG16, ARMC5, IFITM3, NDUFAF4, BCL2L1, IFNA1, GBP1, ZC3H12A, AIM2, TRIM15, TRIM13, IRF7, IFNA7, MIR26B, IFNA13, IFI6, APOBEC3C, RNF125, IFIT1, APOBEC3A, IL23R, APOBEC3B, ERBIN, TRIM34, ILRUN, PRF1, HSP90AA1, BCL2, IFITM1, IFNL2, IFNA5, ISG20, CXCL9, GPAM, …
GOBP_DEFENSE_RESPONSE_TO_TUMOR_CELL	0.710432	1	0.05653	0.23845	0.798374	13	SPI1, KLF4, ABI3, PRF1, LAPTM5
GOBP_DEFINITIVE_HEMOPOIESIS	0.705151	1	0.0562941	0.211272	0.81892	20	GATA1, ZFPM1, GATA2, MEIS1, HOXB3, ADAR, CBFB, SP3, LYL1, TAL1, BCR
GOBP_DEHYDROASCORBIC_ACID_TRANSPORT	0.470483	1	0.0764767	0.330487	0.973246	9	SLC2A6, SLC2A4, SLC2A3, SLC2A1, SLC2A14
GOBP_DELAMINATION	0.305357	1	0.100633	0.443394	1.16959	7	CDSN, SPI1, TRPV4, AKNA, ABCA12, YTHDF2
GOBP_DEMETHYLATION	0.997481	1	0.0564118	-0.0893179	-0.531241	73	APOBEC1, AICDA, APOBEC3H, TDG, CYP3A7, STPG4, JMJD6, RIOX1, KDM4A, HSF4, KDM8, EOMES, KDM5B, CYP2C8, TET3, ALKBH4, KDM1A, APOBEC3F, PPME1, POR, PHF2, KDM3A, STPG1, KDM5A, HNRNPAB, JMJD1C, TRIM28, CYP1A2, FTO, MMACHC, UBE2B, RIOX2, PAX6, DPPA3, CYP3A4, ALKBH3, APOBEC3D, USP9X, KDM2A, TOX, APOBEC3G, FBXL19, TET1, KDM5C, KDM6A, CYP3A5, KDM3B, USP7, PHF8, KDM4C, HR, APOBEC2, OTUD4, KDM6B, GATA3, KDM2…
GOBP_DENDRITE_ARBORIZATION	0.994575	1	0.041321	0.149251	0.458656	10	IGF2BP1, TPBG, SULT4A1, NRP1, CHRNA7, PHACTR1
GOBP_DENDRITE_DEVELOPMENT	1	1	0.0299907	0.0828258	0.583982	234	NEUROG3, CAMK1, ZNF296, YWHAH, LST1, RAB17, WASL, NCK2, SHANK1, DTNBP1, DVL1, ARHGAP33, IGF2BP1, GPRASP3, STK11, RHOA, ARF4, ITGB1, CRK, CAPRIN1, SKOR2, NEURL1, SEMA4D, ABITRAM, CFL1, ABI3, BCL11A, ARMCX5-GPRASP2, UBA6, APP, STRN, TPBG, FBXW8, MAP1A, ITPKA, SULT4A1, PRKG1, MEF2C, RTN4IP1, FBXO31, ASAP1, SCARF1, CRKL, MAPK8IP2, SYNGAP1, LLPH, NSMF, TMEM106B, SS18L1, HDAC6, MARK1, MGARP, FMR1, FZD4…
GOBP_DENDRITE_EXTENSION	0.640411	1	0.0590955	0.184985	0.864173	35	OSTN, SH3GL2, SYT4, STK11, CXCR4, BCL11A, CPNE5, PRKN, CYFIP2, RIMS1, LLPH, SLC23A2
GOBP_DENDRITE_MORPHOGENESIS	0.99682	1	0.0352404	0.0823872	0.523529	140	NEUROG3, YWHAH, WASL, SHANK1, DTNBP1, DVL1, ARHGAP33, IGF2BP1, GPRASP3, STK11, ITGB1, CAPRIN1, SKOR2, SEMA4D, ABITRAM, CFL1, ABI3, ARMCX5-GPRASP2, TPBG, FBXW8, ITPKA, SULT4A1, FBXO31, MAPK8IP2, NSMF, TMEM106B, SS18L1, HDAC6, FZD4, PAFAH1B1, PTPRD, VLDLR, ABI2, KNDC1, PREX2, CDKL3, UBE3A, KIDINS220, DNM3, CUX2, PDLIM5, NRP1, IL1RAPL1, DOCK10, FARP1, MEF2A, GSK3B, CUX1, DCDC2, PICALM, NR2E1, KLF7, …
GOBP_DENDRITE_SELF_AVOIDANCE	0.956063	1	0.0418239	0.165491	0.57025	14	CNTN6, DSCAML1, EMB, EXT1, NEXN, MYPN
GOBP_DENDRITIC_CELL_ANTIGEN_PROCESSING_AND_PRESENTATION	0.924429	1	0.0433637	0.177631	0.612083	14	CD74, HLA-DRB1, HLA-DRA, NOD1, THBS1, CCL21, CLEC4A, FGL2
GOBP_DENDRITIC_CELL_APOPTOTIC_PROCESS	0.98234	1	0.0510114	-0.151768	-0.523457	12	CXCL12, LILRB1, AXL, RAPGEF2, CCL19, CCR7
GOBP_DENDRITIC_CELL_CHEMOTAXIS	0.788591	1	0.048506	0.180253	0.764344	26	CCL5, C1QBP, SPI1, CCR5, CXCR4, CCR1, CALR, PIK3CG, SLAMF8, LGALS9, CXCR1
GOBP_DENDRITIC_CELL_CYTOKINE_PRODUCTION	0.966549	1	0.0414044	0.139921	0.530844	19	TICAM2, CLEC7A, SCIMP, DDX1, DDX21, TLR3, TICAM1, DHX36, MAVS, TLR4, TLR9, NOD2, CAMK4, KIT, BST2, JAK3
GOBP_DENDRITIC_CELL_DIFFERENTIATION	0.835314	1	0.0464155	0.150823	0.753112	46	HLA-B, GATA1, SPI1, PRTN3, LGALS3, LYN, CEBPB, CSF2, LGALS1, AGER, TRAF6, LGALS9, BATF3, DCSTAMP, BATF, IRF8, LTBR, ZBTB46
GOBP_DENDRITIC_CELL_MIGRATION	0.681604	1	0.0716527	-0.174371	-0.826207	33	IL12A, ASB2, CCR2, ARHGEF5
GOBP_DENDRITIC_SPINE_DEVELOPMENT	0.996667	1	0.0374584	0.0897664	0.52161	91	CAMK1, WASL, NCK2, SHANK1, DTNBP1, DVL1, ARHGAP33, GPRASP3, ARF4, CAPRIN1, NEURL1, CFL1, ABI3, ARMCX5-GPRASP2, UBA6, ITPKA, MEF2C, ASAP1, LLPH, HDAC6, FMR1, PAFAH1B1, LPAR1, ABI2, UBE3A, PAK2, DNM3, CUX2, PDLIM5, DOCK10, CAMK2A, SDK1, C21orf91, DHX36, CDC42, PAK3, HDAC2, PTEN, PTPRS, LZTS3, LRP8, CAPRIN2, IQSEC1, ZDHHC15, EEF2K, DLG4, KIF1A, DLG5, SRCIN1, CDK5R1
GOBP_DENDRITIC_SPINE_MAINTENANCE	0.859813	1	0.0598603	-0.163345	-0.674764	21	ZNF804A, TREM2, FCGR2B, APOE, PICK1, PRNP, NEDD9, HOMER1, FYN, ITGA3, ABHD17B, IGF1R, GRIN2B, VPS35, MTMR2, TANC1, INSR, CTTN, ITPKA, MIR30B
GOBP_DENDRITIC_SPINE_MORPHOGENESIS	0.989933	1	0.0380842	0.10262	0.542233	57	WASL, SHANK1, DTNBP1, DVL1, ARHGAP33, GPRASP3, CAPRIN1, CFL1, ABI3, ARMCX5-GPRASP2, ITPKA, HDAC6, PAFAH1B1, ABI2, UBE3A, DNM3, CUX2, PDLIM5, DOCK10, DHX36, CDC42, PAK3, PTEN, LZTS3, LRP8, CAPRIN2, ZDHHC15, EEF2K, DLG4, KIF1A, SRCIN1, CDK5R1
GOBP_DENDRITIC_TRANSPORT	0.843525	1	0.0486034	0.201699	0.675325	13	FLOT2, HNRNPU, RABGEF1, KIF17, KIF5B
GOBP_DENSE_CORE_GRANULE_EXOCYTOSIS	0.909584	1	0.0454059	0.204173	0.627435	10	SYT4, RAB3A
GOBP_DENSE_CORE_GRANULE_LOCALIZATION	0.980322	1	0.041488	0.17496	0.515236	9	SYT4, KIF5B, KIF1A, TRIM46, KIF5A, PPFIA2, KIF1C, MAP2
GOBP_DENTATE_GYRUS_DEVELOPMENT	0.988506	1	0.0525899	-0.120074	-0.463846	17	PROX1, LEF1, ATAT1, DRD1, FEZF2, SMO
GOBP_DENTINOGENESIS	0.0466006	1	0.321776	-0.590544	-1.65708	7	SERPINE1, SLC34A1, DSPP, SMPD3, FAM20C
GOBP_DEOXYRIBONUCLEOSIDE_CATABOLIC_PROCESS	0.320628	1	0.111918	-0.421788	-1.11689	6	XDH, GDA, ADA, DPYD, PNP, DERA
GOBP_DEOXYRIBONUCLEOSIDE_DIPHOSPHATE_METABOLIC_PROCESS	0.125899	1	0.166934	0.561704	1.39303	6	DTYMK, GUK1, NUDT18, AK5, AK9, CMPK2
GOBP_DEOXYRIBONUCLEOSIDE_METABOLIC_PROCESS	0.792325	1	0.0621124	-0.226244	-0.748214	11	DHFR2, TK1, XDH, TK2
GOBP_DEOXYRIBONUCLEOSIDE_MONOPHOSPHATE_BIOSYNTHETIC_PROCESS	0.59589	1	0.0768737	-0.300769	-0.878848	8	DCK, TYMS, TK1, TK2
GOBP_DEOXYRIBONUCLEOSIDE_MONOPHOSPHATE_CATABOLIC_PROCESS	0.745167	1	0.0532386	0.226596	0.780807	14	DNPH1, NT5M, TYMP, NT5C, NT5C1A
GOBP_DEOXYRIBONUCLEOSIDE_MONOPHOSPHATE_METABOLIC_PROCESS	0.751773	1	0.0668966	-0.18434	-0.78598	23	DCK, TYMS, DPYS, UPP2, UPB1, TK1, XDH, TK2
GOBP_DEOXYRIBONUCLEOSIDE_TRIPHOSPHATE_METABOLIC_PROCESS	0.792487	1	0.0512184	0.256317	0.754823	9	ITPA, DGUOK
GOBP_DEOXYRIBONUCLEOTIDE_BIOSYNTHETIC_PROCESS	0.268893	1	0.107554	0.341353	1.17624	14	DTYMK, DGUOK, GUK1, DUT, TBPL1, ADK, AK5, SHMT1
GOBP_DEOXYRIBONUCLEOTIDE_CATABOLIC_PROCESS	0.841837	1	0.0461379	0.166181	0.718196	28	NEIL2, NT5M, TYMP, DUT, NT5C, NUDT18, OGG1
GOBP_DEOXYRIBONUCLEOTIDE_METABOLIC_PROCESS	0.787671	1	0.0494905	0.160213	0.779824	43	DTYMK, NEIL2, DGUOK, GUK1, NT5M, TYMP, DUT, NT5C, NUDT18, OGG1, TBPL1, NT5C1A, ADK, AK5, NEIL1, SHMT1, UPP1
GOBP_DEPHOSPHORYLATION	0.8875	1	0.0343431	0.110635	0.821801	340	DUSP29, CTDNEP1, FAM220A, PLPP6, PPP5C, PSPH, PLPPR1, DUSP1, PTPMT1, FKBP1B, HDHD2, LHPP, TPTE2, DUSP11, PTP4A2, PTPRJ, TGFB1, TGFB2, ACP5, SPPL3, TMEM225, DUSP15, PPP1R14D, CHP2, SRC, RNGTT, BPNT1, PPP2R5D, PTPA, CALM3, AGTR2, THTPA, LGALS3, JAK2, STK11, PPTC7, DUSP6, PTPDC1, BOD1, CDC14B, CDC25B, PTBP1, NT5C, BAG4, PDP1, PPP1R35, SEMA4D, MTMR1, DUSP21, PPP4R3B, CDC14C, BCL2, PPM1A, PPP1CC, PTPR…
GOBP_DEPHOSPHORYLATION_OF_RNA_POLYMERASE_II_C_TERMINAL_DOMAIN	0.706204	1	0.0574877	0.335068	0.781579	5	RPAP2, SSU72, RPRD1A, RPRD1B, CTDP1
GOBP_DEPYRIMIDINATION	0.828014	1	0.048799	0.255922	0.720201	8	NEIL2, OGG1, NEIL1, SMUG1
GOBP_DERMATAN_SULFATE_BIOSYNTHETIC_PROCESS	0.748899	1	0.0636424	-0.308332	-0.759129	5	DSEL, UST
GOBP_DERMATAN_SULFATE_METABOLIC_PROCESS	0.731377	1	0.0659816	-0.249792	-0.773236	9	DSEL, IDS, UST
GOBP_DERMATAN_SULFATE_PROTEOGLYCAN_BIOSYNTHETIC_PROCESS	0.984043	1	0.0409056	0.164587	0.463173	8	CHST14, B3GAT3, CSGALNACT1, CSGALNACT2, DSE
GOBP_DERMATAN_SULFATE_PROTEOGLYCAN_METABOLIC_PROCESS	0.980132	1	0.0511148	-0.154635	-0.533345	12	DSEL, IDS, UST
GOBP_DESMOSOME_ORGANIZATION	0.877034	1	0.04707	0.214448	0.65901	10	PKP3, PKP2, DSP, JUP, PRKCA
GOBP_DETECTION_OF_ABIOTIC_STIMULUS	0.0657009	1	0.287805	-0.188801	-1.32179	140	CAV3, GNAT2, ELOVL4, PKD2L1, TAC1, RGS9BP, TRPC3, CABP4, GNAT1, NOX3, LXN, OPN1MW, CALCA, OPN4, GPR88, TRPA1, PDC, CXCL12, TCAP, NR2F6, CAMKMT, GRM6, RPE65, SERPINE2, PKD1, RRH, BACE1, SEMA5B, PKD1L3, RS1, GJA10, ANO3, TIMELESS, GNA11, ANO1, OPN3, ASIC3, ABCA4, EPHB1
GOBP_DETECTION_OF_BACTERIUM	0.338078	1	0.0943564	0.308646	1.10018	16	PGLYRP1, HLA-B, NLRC4, HLA-A, HLA-DRB1, TLR6, PGLYRP4, NOD1
GOBP_DETECTION_OF_BIOTIC_STIMULUS	0.930743	1	0.0412376	0.136339	0.642232	36	PGLYRP1, HLA-B, PTPRJ, NLRC4, CLEC7A, HLA-A, HLA-DRB1, TLR6, LY96, PGLYRP4, SCARB1, NOD1
GOBP_DETECTION_OF_CALCIUM_ION	0.491007	1	0.0745501	0.293323	0.9821	13	KCNMB2, CALM3, CALM1, CALM2, KCNIP2, KCNMB3, CASQ2
GOBP_DETECTION_OF_CELL_DENSITY	0.739421	1	0.0647943	-0.242244	-0.7759	10	CDHR2, DACH1, ATF2, SMO, TSPO
GOBP_DETECTION_OF_CHEMICAL_STIMULUS_INVOLVED_IN_SENSORY_PERCEPTION_OF_TASTE	0.0139343	1	0.38073	-0.302864	-1.61711	47	TAS2R40, TAS2R41, GNAT2, PKD2L1, TAS2R9, GNAT1, TAS2R38, AZGP1, CST4, TAS2R30, TAS2R19, TAS2R31, TAS2R4, PIGR, RTP1, TAS2R13, TAS2R16, PKD1L3, FFAR4, TAS2R7, TAS2R5, TAS2R43
GOBP_DETECTION_OF_EXTERNAL_BIOTIC_STIMULUS	0.486207	1	0.0728939	0.23784	0.980016	24	PGLYRP1, HLA-B, NLRC4, CLEC7A, HLA-A, HLA-DRB1, TLR6, LY96, PGLYRP4, SCARB1, NOD1
GOBP_DETECTION_OF_LIGHT_STIMULUS	0.185751	1	0.16318	-0.208676	-1.21069	67	GNAT2, ELOVL4, RGS9BP, TRPC3, CABP4, GNAT1, OPN1MW, OPN4, GPR88, PDC, CAMKMT, GRM6, RPE65, RRH, SEMA5B, RS1, GJA10, GNA11, OPN3, ABCA4
GOBP_DETECTION_OF_LIGHT_STIMULUS_INVOLVED_IN_SENSORY_PERCEPTION	0.248815	1	0.133555	-0.284333	-1.19548	22	GNAT2, RGS9BP, GNAT1, GRM6, RPE65, SEMA5B, GJA10
GOBP_DETECTION_OF_MECHANICAL_STIMULUS	0.864198	1	0.062249	-0.131965	-0.723412	53	CAV3, PKD2L1, TRPA1, CXCL12, TCAP, SERPINE2, PKD1, BACE1, PKD1L3, ANO3, ASIC3, PKDREJ, TMEM120A, SCN1A, ITGA2, KCNA1, TMC1, KCNK4, KIT, FYN, HPN, ADGRV1, TMC2, PHF24, MKKS, NTRK1, TTN, PIEZO2, PKD1L1, WHRN, CTNNB1, CHRNA9, PDZD7, PKD1L2, SCN11A, PIEZO1, PKD2, TNF, PTK2, LHFPL5, COL11A1, PKD2L2, CDH2, JUP, SCN9A, ASIC2, STRC, CSRP3, PJVK, KCNQ1, HTR2A
GOBP_DETECTION_OF_MECHANICAL_STIMULUS_INVOLVED_IN_SENSORY_PERCEPTION	0.980861	1	0.054794	-0.106643	-0.516705	35	TRPA1, CXCL12, SERPINE2, BACE1, ASIC3, TMEM120A, SCN1A, ITGA2, KCNA1, TMC1, KCNK4, KIT, FYN, HPN, ADGRV1, TMC2, PHF24, MKKS, NTRK1, PIEZO2, WHRN, CHRNA9, PDZD7, SCN11A, TNF, LHFPL5, COL11A1, SCN9A, ASIC2, STRC, PJVK, KCNQ1, HTR2A, CXCR4, CHRNA10
GOBP_DETECTION_OF_MECHANICAL_STIMULUS_INVOLVED_IN_SENSORY_PERCEPTION_OF_PAIN	0.406321	1	0.0975449	-0.276836	-1.03803	15	TRPA1, CXCL12, BACE1, ASIC3, TMEM120A, SCN1A, ITGA2
GOBP_DETECTION_OF_MECHANICAL_STIMULUS_INVOLVED_IN_SENSORY_PERCEPTION_OF_SOUND	0.177102	1	0.138022	0.368621	1.28277	15	CHRNA10, KCNQ1, PJVK, STRC, COL11A1, LHFPL5, PDZD7, CHRNA9, WHRN, MKKS, TMC2, ADGRV1, HPN, KIT, TMC1
GOBP_DETECTION_OF_MOLECULE_OF_BACTERIAL_ORIGIN	0.801354	1	0.0615707	-0.224242	-0.741595	11	TREM2, C4B, TLR2, TLR1, SSC5D, NOD2, TLR4, LBP, SCARB1, LY96, TLR6
GOBP_DETECTION_OF_MUSCLE_STRETCH	0.375566	1	0.102449	-0.380168	-1.06676	7	CAV3, TCAP
GOBP_DETECTION_OF_OTHER_ORGANISM	0.385563	1	0.0862866	0.275322	1.04454	19	PGLYRP1, HLA-B, NLRC4, CLEC7A, HLA-A, HLA-DRB1, TLR6, PGLYRP4, NOD1
GOBP_DETECTION_OF_STIMULUS_INVOLVED_IN_SENSORY_PERCEPTION_OF_PAIN	0.288889	1	0.12564	-0.254496	-1.13527	27	LXN, CALCA, TRPA1, CXCL12, NR2F6, BACE1, ANO1, ASIC3, EPHB1, TMEM120A, ADORA1, SCN1A, ITGA2
GOBP_DETECTION_OF_TEMPERATURE_STIMULUS	0.385343	1	0.103576	-0.23719	-1.03782	25	LXN, CALCA, OPN4, CXCL12, NR2F6, ANO3, ANO1, ASIC3, EPHB1
GOBP_DETECTION_OF_TEMPERATURE_STIMULUS_INVOLVED_IN_SENSORY_PERCEPTION_OF_PAIN	0.632941	1	0.0753094	-0.226415	-0.876103	18	LXN, CALCA, CXCL12, NR2F6, ANO1, ASIC3, EPHB1
GOBP_DETECTION_OF_TEMPERATURE_STIMULUS_INVOLVED_IN_THERMOCEPTION	0.942731	1	0.052805	-0.241692	-0.595057	5	OPN4
GOBP_DETECTION_OF_VIRUS	0.838565	1	0.0590955	-0.262978	-0.696361	6	SERINC5, RIGI, ZCCHC3, IFIH1, TLR3, SERINC3
GOBP_DETECTION_OF_VISIBLE_LIGHT	0.146766	1	0.183024	-0.239967	-1.29842	51	GNAT2, ELOVL4, RGS9BP, GNAT1, OPN1MW, OPN4, GPR88, CAMKMT, GRM6, RPE65, RRH, SEMA5B, RS1, GJA10, GNA11, OPN3, ABCA4, NMT1, GRK4, BEST1, CACNA1F, GPR52
GOBP_DETERMINATION_OF_ADULT_LIFESPAN	0.757042	1	0.0525899	0.205408	0.779296	19	CGAS, SIRT6, COQ7, RAD54B, ATN1, LEP, TP53, ATM, INPP5D, IDE, ZMPSTE24, TFCP2L1, MSH6
GOBP_DETERMINATION_OF_DIGESTIVE_TRACT_LEFT_RIGHT_ASYMMETRY	0.199095	1	0.147331	-0.445907	-1.25123	7	NPHP3, CCDC39, CCDC40, ZIC3
GOBP_DETERMINATION_OF_DORSAL_VENTRAL_ASYMMETRY	0.717149	1	0.0662842	-0.246585	-0.789806	10	CER1, GREM2
GOBP_DETERMINATION_OF_LEFT_RIGHT_ASYMMETRY_IN_LATERAL_MESODERM	0.808219	1	0.0617054	-0.25172	-0.735525	8	CER1, CITED2
GOBP_DETERMINATION_OF_LIVER_LEFT_RIGHT_ASYMMETRY	0.181614	1	0.154191	-0.499853	-1.3236	6	NPHP3, CCDC39, CCDC40, ZIC3
GOBP_DETERMINATION_OF_PANCREATIC_LEFT_RIGHT_ASYMMETRY	0.0859031	1	0.227987	-0.597241	-1.47044	5	NPHP3, CCDC39, CCDC40, ZIC3
GOBP_DETOXIFICATION	0.939063	1	0.0372254	0.113383	0.722685	138	MIR873, GSTM1, SELENOS, GCH1, MIR185, LTC4S, MPO, APOM, SOD2, APOA4, PARK7, HBG1, SESN1, PRDX6, HBG2, PRDX4, GSTM2, S100A9, MIR133B, PTGS2, HBZ, PIM1, GPX7, SRXN1, HBA1, HBQ1, GSTO1, PDZK1, MIR34B
GOBP_DETOXIFICATION_OF_INORGANIC_COMPOUND	0.914286	1	0.0445962	0.230261	0.607388	7	PARK7, SLC30A1, ABCB6, MUC2, ATP7A
GOBP_DETOXIFICATION_OF_NITROGEN_COMPOUND	0.483577	1	0.0760837	0.417886	0.974759	5	GSTM1, GSTM2
GOBP_DEVELOPMENTAL_CELL_GROWTH	1	1	0.0678338	-0.0616931	-0.466636	225	CAV3, POU4F3, TRPV2, WNT3A, CDK5, NDN, PI16, SEMA3B, LPAR3, YY1, POU4F2, CPNE9, RTN4R, CXCL12, EDN2, RAB21, LHX2, IFRD1, DRAXIN, SEMA3F, SEMA7A, WASF1, PARP2, SEMA5B, CYFIP1, PAK6, APOE, CACNG7, ULK2, MIR208A, TNR, AURKA, TRPC5, EDN3, SOX9, SYT17, GATA4, SEMA4B, WNT5A, KIAA0319, NPR2, PRKCZ, SMURF1, SEMA4F, SEMA3A, FSTL4, RGS4, BARHL2, CDKL5, PLXNA3, NRP2, FN1, ANAPC2, L1CAM, SLIT2, SLIT3, SYT3, …
GOBP_DEVELOPMENTAL_GROWTH	1	1	0.0826646	-0.0518237	-0.452844	641	CAV3, CER1, RSPO2, MIR204, POU4F3, GAS1, TRPV2, WNT3A, MIR222, SOD1, MSX2, TXK, RMI1, CDK5, NDN, ODAD3, GAS2, HELT, PI16, MESP1, MIR590, GHSR, GH1, SEMA3B, CITED2, PROX1, LPAR3, SCNN1B, YY1, IGF2, TYMS, POU4F2, PEX5, CPNE9, FGF8, NKX2-5, HTRA2, WNT2, RTN4R, FZD9, ECM1, CTR9, SFRP1, CXCL12, SCAPER, MAPK11, WT1, EDN2, RAB21, MATN1, TSKU, ADRB2, GAMT, HNF1B, CDK1, LHX2, SIX1, IFRD1, TNFAIP6, DRAXIN,…
GOBP_DEVELOPMENTAL_GROWTH_INVOLVED_IN_MORPHOGENESIS	1	1	0.0697793	-0.0611119	-0.463689	232	POU4F3, TRPV2, WNT3A, CDK5, NDN, MESP1, SEMA3B, LPAR3, POU4F2, CPNE9, RTN4R, SFRP1, CXCL12, EDN2, RAB21, HNF1B, LHX2, SIX1, IFRD1, DRAXIN, SEMA3F, SEMA7A, WASF1, SEMA5B, CYFIP1, PAK6, APOE, CACNG7, ULK2, AREG, TNR, AURKA, TRPC5, EDN3, SOX9, SHH, SYT17, SEMA4B, WNT5A, FGF10, KIAA0319, NPR2, PRKCZ, SMURF1, SEMA4F, SEMA3A, NKD1, FSTL4, BARHL2, CDKL5, KDM5B, PLXNA3, NRP2, FN1, ANAPC2, L1CAM, SLIT2, C…
GOBP_DEVELOPMENTAL_INDUCTION	0.129187	1	0.191892	-0.28332	-1.37273	35	WNT3A, MESP1, SOX8, FGF8, WNT2, GDNF, SIX1, HOXA11, FZD5, WNT1, SOX9, WNT5A, FGF10
GOBP_DEVELOPMENTAL_MATURATION	0.938849	1	0.0768737	-0.0984055	-0.790231	318	GAL, RFLNA, IL21, IQCF1, PTH, PLA2G10, MSX2, SEMG2, BLOC1S5, SHB, VSX1, KCNE1, SIX3, BHLHA15, BLOC1S3, CHRDL1, SOX18, SPINK1, GH1, ATP6V1B1, SOX8, GBA1, TYMS, DLD, LGI4, BSPH1, PCSK4, TMIGD1, DEFB1, CX3CL1, RECK, TRIP13, CATSPER2, IGSF21, C1QA, BAIAP3, NTN4, HOXB13, ALDH1A2, PLXNB1, CNTNAP1, GPAT4, SNAPIN, GLDN, RAB32, FZD5, SEZ6L2, ASCL1, ACTL6B, IHH, TUSC2, ROPN1B, WEE2, ATP6V1G2, EREG, WNT1, S…
GOBP_DEVELOPMENTAL_PIGMENTATION	0.954082	1	0.0404114	0.125765	0.635822	48	SOD2, AP1G1, AP1M1, BCL2, KITLG, VPS33A, SPNS2, TYRP1, TPCN2, MEF2C, CD63, ATP6AP2, TYR, SLC24A5, BLOC1S6, MREG, RAB38, DCT, GLI3
GOBP_DEVELOPMENTAL_PROCESS_INVOLVED_IN_REPRODUCTION	1	1	0.0208547	0.0719178	0.597022	936	FOXL2, FSHB, FOXC1, UTF1, NEUROG1, SPATA31A3, GDF9, JUNB, ADAM20, PTGDR, DMRTA2, RIMBP3, ZAR1L, PANX1, LHX8, DMRT1, SPATA9, SHCBP1L, PROK2, GMCL2, SLC25A31, ASF1B, H1-7, CATSPER1, TIPARP, DMRT3, DEFB118, RPL10L, RIMBP3B, GATA1, WDR77, CNTD1, NPM2, SPA17, BOLL, ODF4, SPAG6, CCDC62, SCX, ZNF296, INHA, EDNRA, SFRP2, CCDC42, CYP27B1, ADAM21, ANG, ACOX1, PAFAH1B3, FOXA1, HSPA2, SRD5A2, PRM1, TGFB2, SE…
GOBP_DEVELOPMENT_OF_PRIMARY_FEMALE_SEXUAL_CHARACTERISTICS	0.60925	1	0.0580984	0.152752	0.917138	106	FOXL2, FSHB, FOXC1, GDF9, LHX8, TIPARP, INHA, ANG, CGA, BCL2L1, SRC, NPPC, LFNG, CCDC182, RETN, DMC1, VGF, CEBPB, FANCG, IDH1, FSHR, BCL2, KITLG, WNT4, NR2F2
GOBP_DEVELOPMENT_OF_PRIMARY_SEXUAL_CHARACTERISTICS	0.188133	1	0.118288	0.165634	1.15721	226	FOXL2, FSHB, FOXC1, UTF1, GDF9, ADAM20, LHX8, DMRT1, TIPARP, GATA1, SCX, INHA, SFRP2, ADAM21, ANG, SRD5A2, TGFB2, KIF18A, CGA, TEX19, IRX5, BCL2L1, PDGFA, SRC, NCOA4, PRDX4, NPPC, LFNG, RARA, CCDC182, RETN, DMC1, VGF, BIK, CEBPB, RDH10, FANCG, SRD5A1, ACVR2A, IDH1, FSHR, BCL2, KITLG, BOK, TFPT, NKX2-1, WNT4, NR2F2, CYP1B1, BRIP1, MEA1, ESR1, HOXA10, GFRA1, SAFB2, TNFSF10, MAMLD1, RAB13, BCL2L2, C…
GOBP_DEVELOPMENT_OF_SECONDARY_FEMALE_SEXUAL_CHARACTERISTICS	0.542601	1	0.0808589	-0.341758	-0.90497	6	IRF2BPL, AREG, WNT5A
GOBP_DEVELOPMENT_OF_SECONDARY_SEXUAL_CHARACTERISTICS	0.909707	1	0.0555947	-0.205886	-0.637324	9	IRF2BPL, AREG, WNT5A
GOBP_DE_NOVO_AMP_BIOSYNTHETIC_PROCESS	0.203196	1	0.146416	-0.429626	-1.25537	8	PAICS, PFAS, ATIC, PPAT
GOBP_DE_NOVO_CENTRIOLE_ASSEMBLY	0.185022	1	0.151149	-0.528511	-1.30122	5	CCDC78, CEP152, PLK4
GOBP_DE_NOVO_NAD_BIOSYNTHETIC_PROCESS	0.769406	1	0.0640704	-0.263022	-0.768549	8	IDO1, ACMSD, IDO2, KYNU, NADSYN1, AFMID, HAAO, KMO
GOBP_DE_NOVO_PROTEIN_FOLDING	0.767386	1	0.0665892	-0.151942	-0.779849	41	HSPA7, HSPA14, TOR1B, DNAJB13, TOR2A, DNAJB5, HSPD1, DNAJB1, GAK, HSPA6, TOR1A, DNAJC2, UGGT1, CCT2
GOBP_DE_NOVO_PYRIMIDINE_NUCLEOBASE_BIOSYNTHETIC_PROCESS	0.479821	1	0.0875697	-0.363262	-0.961913	6	CAD, DHODH, UMPS, MTOR, CPS1, CMPK1
GOBP_DGMP_METABOLIC_PROCESS	0.881387	1	0.0472587	0.271661	0.633675	5	NT5C, NT5C1A
GOBP_DIACYLGLYCEROL_BIOSYNTHETIC_PROCESS	0.309255	1	0.114751	-0.364065	-1.12697	9	MOGAT2, MOGAT1, AVIL, PLA2G15, PLCE1, PNPLA2
GOBP_DIACYLGLYCEROL_CATABOLIC_PROCESS	0.881387	1	0.0472587	0.271182	0.632558	5	LIPE
GOBP_DIACYLGLYCEROL_METABOLIC_PROCESS	0.323457	1	0.117766	-0.243446	-1.08598	27	DGAT1, MOGAT2, MOGAT1, DAGLB, GPAT4, AVIL, PLB1, DGKQ, PLA2G15, PLCE1, PNPLA2, DGKA, DGKB, PGS1
GOBP_DIADENOSINE_POLYPHOSPHATE_CATABOLIC_PROCESS	0.739209	1	0.0546808	0.307775	0.763283	6	NUDT10, NUDT3, NUDT4B
GOBP_DIADENOSINE_POLYPHOSPHATE_METABOLIC_PROCESS	0.883562	1	0.0574877	-0.2273	-0.664171	8	NUDT11, GARS1, NUDT4, FHIT, KARS1, NUDT4B, NUDT3, NUDT10
GOBP_DIAPEDESIS	0.216071	1	0.123257	0.479724	1.26543	7	CRK, CRKL, ITGA4, PECAM1, CD99L2, FER, TRIM55
GOBP_DIAPHRAGM_DEVELOPMENT	0.123288	1	0.191892	-0.476068	-1.39107	8	ASS1, WT1, TCF21, MSC, BASP1, STRA6
GOBP_DICARBOXYLIC_ACID_BIOSYNTHETIC_PROCESS	0.487298	1	0.0883594	-0.263067	-0.954589	14	GOT1L1, GLS2, SLC25A12, ACMSD, GOT2, GOT1, KYNU, GLUD2, MTHFD1, GLS, GLUD1, MTHFD1L, HAAO, KMO
GOBP_DICARBOXYLIC_ACID_CATABOLIC_PROCESS	0.308756	1	0.116234	-0.282028	-1.13819	19	ADHFE1, ACOT4, DDO, AASDHPPT, GOT2, ACSF3, GAD2, GOT1, MTHFS, PM20D2, ASPA
GOBP_DICARBOXYLIC_ACID_METABOLIC_PROCESS	0.0798065	1	0.287805	-0.211252	-1.35848	95	ADHFE1, SDHAF3, GCLM, PHYH, ACOT4, FTCD, GOT1L1, DDO, UROC1, DHFR2, AMDHD1, LIPF, NIT2, ASS1, PRODH2, L2HGDH, GPT2, GGT1, GLS2, HAL, SLC25A12, SLC19A1, KYAT3, ACMSD, D2HGDH, AASDHPPT, ATCAY, GOT2, ALDH18A1, SLC25A32, OGDHL, ATIC, MTRR, DHFR, MTHFD2, ALDH5A1, ACSF3, GAD2, MDH1, GOT1
GOBP_DICARBOXYLIC_ACID_TRANSPORT	0.989744	1	0.0576091	-0.0943793	-0.606915	95	LRRC8E, FOLR2, FOLR3, SLC1A1, HRH3, SLC26A5, PRAF2, SLC26A4, SLC26A8, SLC16A1, ABAT, SLC3A1, SLC25A12, GRM1, SLC19A1, PER2, P2RX7, GABBR1, GFAP, AGXT, SLC25A32, SLC38A2, SLC17A7, NF1, ADORA1, SLC26A6, GRM7, APBA1
GOBP_DICHOTOMOUS_SUBDIVISION_OF_AN_EPITHELIAL_TERMINAL_UNIT	0.842466	1	0.0597318	-0.242494	-0.708568	8	FOXD1
GOBP_DIENCEPHALON_DEVELOPMENT	0.854812	1	0.0435378	0.133566	0.756862	77	PRDM13, NDNF, SRD5A2, PITX2, GBX2, LHX3, RAX, POU1F1, GATA2, POU4F1, UQCRQ, HES1, SRD5A1, NKX2-1, OLIG2, WNT4, KCNC2, KCNC1, TBX19
GOBP_DIET_INDUCED_THERMOGENESIS	0.269784	1	0.10882	0.350103	1.17221	13	UCP1, ADRB3, TRPV1, ADRB1, TRPV4, OMA1, SCT
GOBP_DIGESTION	0.345304	1	0.120985	-0.154134	-1.07102	139	CLPSL2, KCNN4, LPCAT3, TFF1, PRSS1, PIR, CHRM5, MOGAT2, SOAT2, SLC9A4, LDLR, ASAH2, AMY2A, CLPS, GHSR, F11R, ENPP7, SPINK1, SERPINA3, ADM2, AQP5, TFF2, NPSR1, PNLIPRP2, ZNF830, CLPSL1, CEL, CHIA, GHRL, TIFAB, ACO1, FABP2, SOX9, FGF10, RBP4, NPR2, SLC5A1, CCK, PGA3, GCNT3, PGA4, PTGER3, DRD3, SLC26A6, PRAP1, UCN3, PNLIP, NPC1L1, LRCOL1, PGC, PBLD, PRSS2, VSIG1, SST, STK39, TJP2
GOBP_DIGESTIVE_SYSTEM_DEVELOPMENT	0.683284	1	0.0828962	-0.128509	-0.895014	145	RARRES2, PYY, NKX2-2, PTK6, IGF2, TYMS, SIX2, OTC, PDGFRA, DACT1, TMIGD1, SFRP1, GIP, FOXF1, ASS1, TCF21, HNF1B, NPHP3, PCSK5, ALDH1A2, MYOCD, VPS52, FZD5, PKD1, ASCL1, GLI2, IHH, OVOL2, CCDC39, PDGFC, SOX9, SHH, GATA4, WNT5A, FGF10, NPR2, YIPF6, FOXE1, CCDC40, SOX10, ZIC3
GOBP_DIGESTIVE_SYSTEM_PROCESS	0.735695	1	0.0751182	-0.133543	-0.873599	107	KCNN4, LPCAT3, TFF1, CHRM5, MOGAT2, SOAT2, SLC9A4, LDLR, GHSR, F11R, ENPP7, SPINK1, SERPINA3, AQP5, TFF2, NPSR1
GOBP_DIGESTIVE_TRACT_MORPHOGENESIS	0.753731	1	0.0692836	-0.148933	-0.805267	50	SIX2, PDGFRA, DACT1, SFRP1, FOXF1, TCF21, HNF1B, GLI2, IHH, OVOL2, SHH, GATA4, WNT5A, FGF10, NPR2
GOBP_DIOL_BIOSYNTHETIC_PROCESS	0.651869	1	0.0734381	-0.207533	-0.857297	21	ASAH2, PTS, GBA1, ACER1, SPHK1, SPTSSB
GOBP_DIOL_METABOLIC_PROCESS	0.702638	1	0.0709609	-0.177618	-0.818325	30	ASAH2, PTS, GBA1, SGPP2, ACER1, SPHK1, SPTSSB
GOBP_DIPEPTIDE_TRANSMEMBRANE_TRANSPORT	0.778571	1	0.0519512	0.266061	0.701822	7	CA2, SLC15A1
GOBP_DIPHOSPHOINOSITOL_POLYPHOSPHATE_METABOLIC_PROCESS	0.59854	1	0.0653834	0.374029	0.872459	5	NUDT10, NUDT3, NUDT4B
GOBP_DIRECT_OSSIFICATION	0.171429	1	0.140406	0.523034	1.37967	7	FGF18, MN1, GIT1, MMP2, AXIN2, COL1A1
GOBP_DISACCHARIDE_METABOLIC_PROCESS	0.203091	1	0.143759	-0.35952	-1.24	12	FBP2, FBP1, LALBA, TREH, GANC, LCT, MGAM
GOBP_DISRUPTION_OF_CELLULAR_COMPONENT_OF_ANOTHER_ORGANISM	0.542601	1	0.0808589	-0.341658	-0.904705	6	REG1A, REG3A
GOBP_DISTAL_CONVOLUTED_TUBULE_DEVELOPMENT	0.585766	1	0.0664364	0.378765	0.883506	5	UMOD, CALB1, PAX2, PAX8, POU3F3
GOBP_DISTAL_TUBULE_DEVELOPMENT	0.954463	1	0.0435378	0.171034	0.558865	12	UMOD, CALB1, NOTCH1, PAX2, PKD2, WNK4, TFAP2B, PAX8, POU3F3, JAG1
GOBP_DITERPENOID_BIOSYNTHETIC_PROCESS	0.78781	1	0.0623861	-0.226776	-0.749976	11	ALDH1A2, ALDH1A3, BCO1, DHRS9
GOBP_DNA_BIOSYNTHETIC_PROCESS	0.850592	1	0.0392759	0.118201	0.805007	195	PCNA, PRIMPOL, NAF1, CCN2, TEX12, RFC2, NOP10, CDKN1A, MAPK15, NHP2, GDF2, CERS1, NEK2, ERCC4, PDGFA, HNRNPC, SRC, NPPC, PINX1, RFC3, HNRNPU, PNKP, KLF4, USP10, PDGFB, TOM1L1, HSP90AA1, WRAP53, DCP2, CHTF8, CYP1B1, ING4, ANKRD1, TNKS2, PCLAF, CDKN2D, XRCC5, ACVRL1, PHB1, POLQ, MRE11, POLD1, FGFR4, MAPK3, TERF2IP, PKIB, RPA1, HNRNPA2B1, POLE4, TEP1, SPRTN, POLE, BMPR2, POLE3, TERT, DNTT, POLD3, TE…
GOBP_DNA_CATABOLIC_PROCESS	0.600688	1	0.0623861	0.203061	0.909836	31	FOXL2, IL6, SETMAR, APAF1, FBH1, ISG20, DNASE2, ST20, APEX1, DNASE1L2
GOBP_DNA_CATABOLIC_PROCESS_ENDONUCLEOLYTIC	0.519504	1	0.0709609	0.334888	0.942423	8	SETMAR, FBH1, APEX1, DNASE1L2, DNASE1L1
GOBP_DNA_CATABOLIC_PROCESS_EXONUCLEOLYTIC	0.368534	1	0.100633	-0.474685	-1.07048	4	TREX2, REXO4
GOBP_DNA_CONFORMATION_CHANGE	0.983819	1	0.036685	0.0934785	0.544017	87	RFC2, RECQL, GTF2H2, MCM8, MCMDC2, RFC3, HFM1, FBH1, CHTF8, UPF1, SUB1, BRIP1, XRCC5, CHD8, RAD54B, POLQ, MRE11, HMGA1, TOP2B, DTD1, HNRNPA2B1, DDX1, NBN, TOP1, DHX9, MTERF1, POT1, ZRANB3, RAD50, MCM3, DDX3X, CHTF18, MNAT1, HELB, ANXA1, ERCC3, ABL1, HMGB3, TOP3A, DHX36, WRN, DSCC1, RECQL4, SETX
GOBP_DNA_CYTOSINE_DEAMINATION	0.604966	1	0.0755015	-0.279069	-0.863864	9	AICDA, APOBEC3H
GOBP_DNA_DAMAGE_RESPONSE_SIGNAL_TRANSDUCTION_BY_P53_CLASS_MEDIATOR	0.929624	1	0.0398407	0.121675	0.677325	72	GML, HIC1, CDKN1A, FOXM1, CD74, MDM2, MUC1, USP10, MDM4, MARCHF7, ING4, ANKRD1, MIF, ACER2, COPS3, SOX4, KMT5A, KAT5, NBN, BATF, TP53, CASP2, ATR, PPM1D, CRADD, ATM
GOBP_DNA_DAMAGE_RESPONSE_SIGNAL_TRANSDUCTION_BY_P53_CLASS_MEDIATOR_RESULTING_IN_CELL_CYCLE_ARREST	0.483536	1	0.0734381	0.257328	0.971332	18	GML, CDKN1A, MDM2, MUC1, TP53, CASP2, CRADD, ATM
GOBP_DNA_DAMAGE_RESPONSE_SIGNAL_TRANSDUCTION_RESULTING_IN_TRANSCRIPTION	0.21831	1	0.121543	0.320129	1.21453	19	CDKN1A, FOXM1, MUC1, ING4, COPS3, KAT5, TP53, PYHIN1, RPS6KA6, HIPK2
GOBP_DNA_DEALKYLATION	0.983333	1	0.0544556	-0.112684	-0.562873	38	APOBEC1, AICDA, APOBEC3H, TDG, ASCC2, STPG4, EOMES, TET3, ALKBH4, ASCC3, MPG, MGMT, APOBEC3F
GOBP_DNA_DEALKYLATION_INVOLVED_IN_DNA_REPAIR	0.636852	1	0.0614364	0.28989	0.853692	9	ALKBH1, ALKBH2
GOBP_DNA_DEAMINATION	0.55036	1	0.0687943	0.276821	0.926846	13	EXOSC4, EXOSC3, APOBEC3C, APOBEC3A, APOBEC3B
GOBP_DNA_DOUBLE_STRAND_BREAK_PROCESSING	0.795737	1	0.0507028	0.195118	0.756304	20	SETMAR, BRIP1, MRE11, UBE2N, NBN, SLX1B, SMARCAD1, RAD52, RAD50, C14orf39, HELB, EXD2, RNF138
GOBP_DNA_ENDOREDUPLICATION	0.539648	1	0.0802023	-0.368601	-0.907514	5	E2F7, FBXO5, E2F8, ZPR1, SENP2
GOBP_DNA_INTEGRATION	0.341071	1	0.0940503	0.425017	1.12112	7	THAP9, SETMAR, GIN1, NYNRIN
GOBP_DNA_INTEGRITY_CHECKPOINT_SIGNALING	0.962559	1	0.0359969	0.110293	0.693384	131	GML, FBXO6, BABAM1, EME2, CDKN1A, SETMAR, CDT1, SDE2, CLOCK, MDM2, FOXO4, CDC14B, RNASEH2B, RPA2, MUC1, XPC, EME1, CCNG1, TIPRL, ATRIP, BRIP1, PLK1, ABRAXAS1, WAC, FBXO31, TOPBP1, CAMSAP3, MRE11, IER3, RAD1, STK33, NOP53, NAE1, NBN, MDC1, INTS7, RPA4, TP53BP1, TELO2, TP53, DTX3L, SYF2, CASP2, CDC5L, NEK11, ATR, ERCC6, TAOK1, CRADD, ATM, TAOK3, THOC5
GOBP_DNA_LIGATION	0.379545	1	0.10208	-0.283479	-1.07556	16	RAD51, LIG3, PARP3, TFIP11, APTX, MGMT, LIG1, TOP2A
GOBP_DNA_LIGATION_INVOLVED_IN_DNA_REPAIR	0.94708	1	0.0439759	0.243343	0.56762	5	PNKP, XRCC4, NHEJ1, LIG4
GOBP_DNA_METABOLIC_PROCESS	0.996399	1	0.0207088	0.0911039	0.759533	1030	FOXL2, H1-10, PCNA, XRCC3, PRIMPOL, NAF1, CCN2, FBXO6, BABAM1, CCNA2, TADA1, RAD23A, TEX12, CGAS, THAP9, SUPT7L, H1-7, HPF1, PPP5C, EME2, KDM4D, RNF212B, RFC2, ALKBH1, CNTD1, NOP10, NPM2, EXO5, FAAP100, CDKN1A, RECQL, SIRT6, IL6, GTF2H2, NEIL2, SETMAR, PAXX, EXOSC4, SHLD2, CDT1, TGFB1, MCM8, MAPK15, PAGR1, SDE2, TDRD5, FOXM1, NHP2, POLR2I, TEX19, WDR18, CSNK1E, ID3, STUB1, CENPS, GDF2, RAD21L1, P…
GOBP_DNA_METHYLATION	0.947455	1	0.0391155	0.117113	0.645791	67	TDRD5, MORC1, MIS18A, GATAD2A, SMARCA5, KDM1B, DNMT3L, PARP1, BAZ2A, METTL23, PIWIL4, KMT2E, ZFP57, MTA2, BMI1, PRMT5, PPM1D, DNMT3A, MBD3, DNMT1, CTCF, TDRD1, BRCA1, MECP2, RLF, TDRD9, ZDBF2, MYC, MAEL, MBD2, ATRX, ATF7IP, EHMT1, MPHOSPH8, MIR29A, DPPA3, PAX6, PLD6, KMT2A, GRHL2, DNMT3B, HELLS, EHMT2, MOV10L1, TRIM28, FOS, HEMK1, CYP1A1, TDRD12, MGMT, DMAP1, DDX4, N6AMT1, MTRR, EZH2, PICK1, TET3…
GOBP_DNA_METHYLATION_DEPENDENT_HETEROCHROMATIN_FORMATION	0.992958	1	0.0533478	-0.0965031	-0.452987	32	APOBEC1, AICDA, TEX15, ZNF304, SETDB1, MORC2, L3MBTL3, SETDB2, KDM1A, SIRT1, TRIM28, HELLS, MPHOSPH8, ATF7IP, MBD3L1, MBD2, MBD3L5, TET1, TASOR, DNMT1, DYRK1A, MBD3, DNMT3A, MBD3L2B, ATF7IP2, PPHLN1, HDAC1, MBD3L2, SAMD1, MBD3L4, MBD3L3, RESF1
GOBP_DNA_METHYLATION_INVOLVED_IN_EMBRYO_DEVELOPMENT	0.641425	1	0.0718276	-0.264417	-0.846922	10	STPG4, TET3, PICK1, TRIM28, DPPA3, ZDBF2, DNMT1, DNMT3A, ZFP57, METTL23
GOBP_DNA_METHYLATION_INVOLVED_IN_GAMETE_GENERATION	0.992945	1	0.0402478	0.123699	0.451363	17	TDRD5, MORC1, KDM1B, DNMT3L, PIWIL4
GOBP_DNA_METHYLATION_ON_CYTOSINE	0.943946	1	0.0535669	-0.226453	-0.599644	6	STPG4, EHMT2, DNMT3B, DNMT1, DNMT3A, DNMT3L
GOBP_DNA_MODIFICATION	1	1	0.0347904	0.0809092	0.496847	116	ALKBH1, NEIL2, EXOSC4, TDRD5, ALKBH2, MORC1, NEIL3, MIS18A, GATAD2A, EXOSC3, APOBEC3C, SMARCA5, OGG1, APOBEC3A, KDM1B, APOBEC3B, TET2, CYP1B1, DNMT3L, PARP1, BAZ2A, METTL23, APEX1, A1CF, PIWIL4, EXOSC5, GATA3, KMT2E, ZFP57, NEIL1, MTA2, BMI1, DNTT, OTUD4, APOBEC2, PRMT5
GOBP_DNA_PROTECTION	0.0549471	1	0.321776	-0.602174	-1.59455	6	NUDT15, DCTPP1, CBS
GOBP_DNA_RECOMBINATION	1	1	0.0280811	0.0734974	0.543595	325	H1-10, XRCC3, CGAS, THAP9, H1-7, EME2, KDM4D, RNF212B, CNTD1, RECQL, SIRT6, SHLD2, TGFB1, MCM8, PAGR1, TEX19, CENPS, RAD21L1, ERCC4, RAD51AP1, VPS72, H1-0, MCMDC2, HDGFL2, ZSCAN4, STAT6, DMC1, RNF8, EXOSC3, NSMCE2, FIGNL1, H1-5, ACTR5, MORF4L2, HFM1, PSMD14, RIF1, RPA2, SHLD3, AUNIP, TCF3, HSF2BP, MND1, NONO, EME1, PARPBP, WRAP53, TFPT, FBH1, ERCC5, H1-4, BRIP1, NFKBIZ, PARP1, MCRS1, XRCC5, RAD54…
GOBP_DNA_REPAIR	0.732725	1	0.0403295	0.114141	0.905854	581	PCNA, XRCC3, PRIMPOL, FBXO6, BABAM1, TADA1, RAD23A, TEX12, CGAS, SUPT7L, HPF1, PPP5C, EME2, KDM4D, RFC2, ALKBH1, EXO5, FAAP100, RECQL, SIRT6, GTF2H2, NEIL2, SETMAR, PAXX, SHLD2, MCM8, PAGR1, FOXM1, POLR2I, CSNK1E, STUB1, CENPS, RAD21L1, PARK7, TAF5L, TAF10, KAT2A, CETN2, ERCC4, FAM111A, MC1R, FANCE, RAD51AP1, VPS72, ALKBH2, MCMDC2, HDGFL2, RFC3, NEIL3, UBE2T, PMS1, DMC1, RNF8, GADD45A, SF3B5, UBE…
GOBP_DNA_REPAIR_DEPENDENT_CHROMATIN_REMODELING	0.32554	1	0.0972151	0.464466	1.15188	6	UBR5, KAT5, APLF, TRIP12
GOBP_DNA_REPLICATION	1	1	0.0691198	-0.0600689	-0.471708	278	RPA3, GMNN, MCIDAS, POLB, DONSON, RUVBL2, AICDA, RMI1, ETAA1, ENPP7, E4F1, CENPX, RAD51, CDC6, POLG2, YY1, CARM1, TNFAIP1, RRM2B, LIG3, TIPIN, POLRMT, FEN1, METTL4, RECQL5, CDK1, E2F7, SLFN11, WRNIP1, ZNF365, ZNF830, WIZ, CINP, ALYREF, ACTR8, RAD17, GLI2, EREG, RMI2, NFIC, BLM, DNA2, GINS4, MCM5, KCTD13, OBI1, TIMELESS, ING5, CDK9, MCM2, ORC5, GINS2, NASP, RFWD3, BCL6, TRAIP, RFC5, JADE3
GOBP_DNA_REPLICATION_CHECKPOINT_SIGNALING	0.0776471	1	0.248911	-0.368756	-1.42688	18	HUS1B, RAD9A, CDC6, TIPIN, ZNF830, RAD17, DNA2, TIMELESS, RAD9B, ORC1
GOBP_DNA_REPLICATION_DEPENDENT_CHROMATIN_ASSEMBLY	0.811151	1	0.0503964	0.279577	0.693351	6	ASF1B, RBBP4, CHAF1A, CHAF1B
GOBP_DNA_REPLICATION_INITIATION	0.67619	1	0.0725352	-0.17226	-0.845289	37	GMNN, MCIDAS, CDC6, WRNIP1, MCM5, MCM2, ORC5, ORC1, MCM10, MCM4, NOC3L, MCM6, TICRR, ORC3, CDK2, GINS3, PRIM1, POLA1
GOBP_DNA_REPLICATION_SYNTHESIS_OF_RNA_PRIMER	0.560714	1	0.0675189	0.343047	0.904897	7	PRIMPOL, HELB, POLA2, PRIM2, POLA1, PRIM1
GOBP_DNA_STRAND_ELONGATION	0.926117	1	0.0422468	0.138764	0.653264	37	PCNA, RFC3, ACTR5, TFPT, MCRS1, MRE11, NBN, POLE, POLE3, TERT, DCLRE1B, POLD3, INO80D, POT1, RAD50, MCM3, NUCKS1, INO80C, POLD2
GOBP_DNA_STRAND_ELONGATION_INVOLVED_IN_DNA_REPLICATION	0.953488	1	0.0427591	0.165233	0.574997	15	PCNA, RFC3, POLE, POLE3, POLD3, MCM3, POLD2
GOBP_DNA_STRAND_RESECTION_INVOLVED_IN_REPLICATION_FORK_PROCESSING	0.700913	1	0.0686326	-0.274641	-0.802502	8	ZNF365, RBBP8, BARD1, SAMHD1, BRCA1, RAD50, NBN, MRE11
GOBP_DNA_SYNTHESIS_INVOLVED_IN_DNA_REPAIR	0.433898	1	0.077884	0.211613	1.01098	39	PCNA, PRIMPOL, TEX12, RFC3, USP10, PCLAF, CDKN2D, POLD1, SPRTN, POLE, POLD3, HROB, POLK, POLD4, USP1
GOBP_DNA_TEMPLATED_DNA_REPLICATION	0.985163	1	0.0647943	-0.0902563	-0.639035	161	GMNN, MCIDAS, POLB, DONSON, AICDA, ETAA1, CENPX, RAD51, CDC6, POLG2, CARM1, RRM2B, LIG3, TIPIN, POLRMT, FEN1, METTL4, RECQL5, E2F7, SLFN11, WRNIP1, ZNF365, ZNF830, WIZ, ALYREF, BLM, DNA2, GINS4, MCM5, TIMELESS, CDK9, MCM2, ORC5, GINS2, RFWD3, BCL6, TRAIP, RFC5, DACH1, ORC1, INO80, BRCA2, GINS1, FBXO5, MCM9, MCM10, MCM4, RBBP8, NOC3L, DDX11, CDK2AP1, MCM6, LIG1, TICRR, ORC3, TERF2, CDK2, GINS3, TE…
GOBP_DNA_TEMPLATED_DNA_REPLICATION_MAINTENANCE_OF_FIDELITY	0.906634	1	0.0597318	-0.120533	-0.67069	56	DONSON, ETAA1, CENPX, RAD51, CARM1, TIPIN, SLFN11, ZNF365, ZNF830, ALYREF, BLM, DNA2, TIMELESS, CDK9, RFWD3, TRAIP
GOBP_DNA_TEMPLATED_TRANSCRIPTION_ELONGATION	0.986188	1	0.0613026	-0.0928156	-0.634164	128	PWWP2B, ELL3, RNF168, EAF2, MED20, MED7, MED8, CTR9, INTS6, RECQL5, ENY2, MED31, HEXIM1, MED19, LEO1, MED26, MED11, ALYREF, GTF2H5, INTS10, HTATSF1, INTS9, CDK9, SHH, CDK13, NELFA, VHL, SETD5, SOX10, NELFE, MED18, EZH2, ELOB, PCID2, POLR1E, TCEA2, WDR82, ELOA2, ERCC2, ZMYND8, EAF1
GOBP_DNA_TEMPLATED_TRANSCRIPTION_INITIATION	0.991453	1	0.0625237	-0.0930097	-0.651248	148	TAF11L11, TWIST1, TBPL2, TAF1L, TAF6, THRA, TAF5, BRF2, NKX2-5, MED20, GTF2E1, MED7, CRCP, GTF2B, MED8, POLRMT, HNF1B, MED31, TFB2M, MED19, TAF11L14, MED26, MED11, GTF2H5, SNAPC5, POLR2G, SMARCB1, POLR3H, POLR1F, HNF1A
GOBP_DNA_TEMPLATED_TRANSCRIPTION_TERMINATION	0.786207	1	0.0498907	0.187975	0.754255	22	SMN1, POLR3K, DHX9, ZC3H4, PRMT5, MTERF1, SCAF8, SCAF4, MAZ, SETX, ZMPSTE24, SSU72, TTF1, PCF11, XRN2, POLR2A, POLR1H, CAVIN1, WDR82, MED18, TTF2
GOBP_DNA_TOPOLOGICAL_CHANGE	0.580135	1	0.0776799	-0.284946	-0.882055	9	HMGB2, TOP1MT, TOP2A, TOP3B, HMGB1, TOP3A, ERCC3, TOP1, TOP2B
GOBP_DNA_UNWINDING_INVOLVED_IN_DNA_REPLICATION	0.189252	1	0.154191	-0.305197	-1.26074	21	RAD51, RECQL5, BLM, GINS4, MCM5, MCM2, GINS2, GINS1, MCM4, MCM6, GINS3, SSBP1
GOBP_DOLICHOL_METABOLIC_PROCESS	0.172646	1	0.158514	-0.503494	-1.33324	6	DPAGT1, SRD5A3, DPM2, NUS1, DPM1, DPM3
GOBP_DOLICHYL_DIPHOSPHATE_METABOLIC_PROCESS	0.861233	1	0.057006	-0.280082	-0.689575	5	SRD5A3, NUS1, DHDDS, DOLK, DOLPP1
GOBP_DOPAMINERGIC_NEURON_DIFFERENTIATION	0.443128	1	0.095288	-0.193284	-0.996891	42	RSPO2, WNT3A, PHOX2A, FOXA2, VEGFD, FGF8, WNT2, SFRP1, OTP, WNT1, SHH, WNT9B, WNT5A, OTX2, CSNK1D
GOBP_DOPAMINE_BIOSYNTHETIC_PROCESS	0.0746812	1	0.222056	0.454272	1.48436	12	GCH1, TGFB2, PARK7, TH, SLC6A3, DDC, NR4A2, SNCA, GPR37, VPS35, ALDH2
GOBP_DOPAMINE_METABOLIC_PROCESS	0.917647	1	0.0416557	0.134997	0.649804	40	DRD4, GCH1, TGFB2, PARK7, NPY, COMT, TH, TACR3, HTR1A, SLC6A3, SNCB, PRKN, DDC, NR4A2
GOBP_DOPAMINE_RECEPTOR_SIGNALING_PATHWAY	0.985714	1	0.0543434	-0.110464	-0.551786	38	GNA15, SLC1A1, PTGER1, ADCY6, NSG2, SULT1A3, NCSTN, GNA11, RGS4, NSG1, DRD1, DRD3
GOBP_DOPAMINE_SECRETION	0.911905	1	0.0579755	-0.133717	-0.667936	38	SNCG, CHRNA6, CXCL12, GDNF, ABAT, SYT8, SYT17, GABBR1, CHRNB2, KCNA2, DRD3, SYT7, SYT3, SYT9, FGF20
GOBP_DOPAMINE_TRANSPORT	0.861667	1	0.0441523	0.136789	0.712662	51	DRD4, SLC22A3, MAPK15, PARK7, SYT4, RAB3A, DTNBP1, SYT15, SLC29A4
GOBP_DORSAL_AORTA_DEVELOPMENT	0.641425	1	0.0718276	-0.264187	-0.846185	10	DLL4, RBPJ, HEY1, HEY2, NGFR, BMPR1A, SRF, NKX3-1, ENG, ACVRL1
GOBP_DORSAL_AORTA_MORPHOGENESIS	0.76484	1	0.0643583	-0.264172	-0.771911	8	DLL4, RBPJ, HEY1, HEY2, BMPR1A, SRF, ENG, ACVRL1
GOBP_DORSAL_ROOT_GANGLION_DEVELOPMENT	0.531674	1	0.0824344	-0.332131	-0.931965	7	POU4F2, UNC5C, RGS4, NRP2
GOBP_DORSAL_SPINAL_CORD_DEVELOPMENT	0.243736	1	0.132147	-0.29072	-1.1975	20	WNT3A, PROX1, GDNF, DRAXIN, DAAM2, ASCL1, WNT1, HOXB8, PBX3, GDF7, GSX1
GOBP_DORSAL_VENTRAL_AXIS_SPECIFICATION	0.98234	1	0.0510114	-0.152165	-0.524824	12	SFRP1, MDFI, SMAD6, VAX2, PAX6, BMPR1A, CTNNB1, SMAD2, WNT3, AXIN2, AXIN1, CXXC4
GOBP_DORSAL_VENTRAL_NEURAL_TUBE_PATTERNING	0.865248	1	0.0601186	-0.159665	-0.680773	23	WNT3A, GSC, TCTN1, MKS1, CDK20, SHH, RNF220, TBC1D32, SMO, TULP3, PSEN1
GOBP_DORSAL_VENTRAL_PATTERN_FORMATION	0.671756	1	0.0762797	-0.139723	-0.893775	94	HOXD11, CER1, PROP1, WNT3A, SIX3, NKX2-2, GREM2, GSC, SP8, FGF8, SFRP1, DLL4, LHX2, HOXA11, TCTN1, WNT7A, MKS1, ASCL1, GLI2, OVOL2, MDFI, CDK20, IFT52, SMAD6, SHH
GOBP_DOSAGE_COMPENSATION	0.340278	1	0.0925529	0.239704	1.08266	32	LRIF1, HNRNPU, SUZ12, RLIM, MSL3, PCGF5, MCRS1, HCFC1, OGT, JARID2, PHF20, TSIX, MACROH2A2, MACROH2A1, KANSL1, YTHDC1, KANSL3, BRCA1, KANSL2, SMCHD1
GOBP_DOUBLE_STRAND_BREAK_REPAIR	0.971871	1	0.0305608	0.0984891	0.720665	302	XRCC3, BABAM1, CGAS, HPF1, PPP5C, EME2, KDM4D, RECQL, SIRT6, SETMAR, PAXX, SHLD2, MCM8, FOXM1, RAD21L1, ERCC4, RAD51AP1, VPS72, MCMDC2, HDGFL2, DMC1, RNF8, NSMCE2, FIGNL1, ACTR5, MORF4L2, DEK, PNKP, PSMD14, RIF1, RPA2, OGG1, SHLD3, AUNIP, PPP4R3B, HSF2BP, IFFO1, EME1, PARPBP, UBR5, TDP2, WRAP53, FBH1, ERCC5, SMARCD3, ATRIP, BRIP1, PARP1, XRCC5, EYA1, PHF10, RAD54B, ABRAXAS1, ACTR2, ZCWPW1, DCLRE1…
GOBP_DOUBLE_STRAND_BREAK_REPAIR_INVOLVED_IN_MEIOTIC_RECOMBINATION	0.136771	1	0.179782	-0.526698	-1.39469	6	SPO11, BRME1
GOBP_DOUBLE_STRAND_BREAK_REPAIR_VIA_BREAK_INDUCED_REPLICATION	0.509934	1	0.0833634	-0.276692	-0.954326	12	GINS4, MCM5, MCM2, GINS2, MCM4, MCM6, CDC45, MUS81
GOBP_DOUBLE_STRAND_BREAK_REPAIR_VIA_CLASSICAL_NONHOMOLOGOUS_END_JOINING	0.566547	1	0.0673624	0.360818	0.894829	6	ZBTB7A, ERCC6, ERCC8, XRCC6, LIG4
GOBP_DOUBLE_STRAND_BREAK_REPAIR_VIA_NONHOMOLOGOUS_END_JOINING	0.112583	1	0.169571	0.237253	1.30792	68	KDM4D, SETMAR, PAXX, SHLD2, ERCC4, RNF8, NSMCE2, DEK, PNKP, PSMD14, RIF1, SHLD3, AUNIP, IFFO1, WRAP53, XRCC5, ACTR2, DCLRE1A, POLQ, XRCC4, MRE11, ZBTB7A, APLF, NUDT16L1, DNTT, DCLRE1B, TP53BP1, DCLRE1C, POT1, ERCC6, ATM, SMC5, SMARCAL1
GOBP_DOUBLE_STRAND_BREAK_REPAIR_VIA_SINGLE_STRAND_ANNEALING	0.960714	1	0.0423318	0.211821	0.558745	7	OGG1, SLX1B, RAD52, RNF138, SLX4
GOBP_DOUBLE_STRAND_BREAK_REPAIR_VIA_SYNTHESIS_DEPENDENT_STRAND_ANNEALING	0.824468	1	0.0489954	0.256846	0.722802	8	XRCC3, DMC1
GOBP_DRINKING_BEHAVIOR	0.100182	1	0.190023	0.434918	1.42112	12	TACR1, UCN, MMP17, OXT, APLN, EN1, AGT
GOBP_DTMP_METABOLIC_PROCESS	0.320144	1	0.0982123	0.46664	1.15727	6	TYMP, DUT, NT5C, SHMT1, UPP1
GOBP_DTTP_METABOLIC_PROCESS	0.528634	1	0.0813027	-0.374219	-0.921346	5	DCTPP1, TYMS
GOBP_DUCTUS_ARTERIOSUS_CLOSURE	0.504405	1	0.0838361	-0.383071	-0.943141	5	FOXF1, MYOCD, STRA6
GOBP_DUMP_CATABOLIC_PROCESS	0.886691	1	0.0463228	0.252254	0.625589	6	NT5M, NT5C, UPP1
GOBP_DUMP_METABOLIC_PROCESS	0.5375	1	0.0696133	0.351145	0.926257	7	NT5M, DUT, NT5C
GOBP_D_AMINO_ACID_TRANSPORT	0.811151	1	0.0503964	0.279585	0.693372	6	SLC7A10, NTSR1
GOBP_D_ASPARTATE_IMPORT_ACROSS_PLASMA_MEMBRANE	0.759912	1	0.0629395	-0.305387	-0.751879	5	SLC1A1, GFAP
GOBP_EARLY_ENDOSOME_TO_GOLGI_TRANSPORT	0.18705	1	0.134273	0.382501	1.28068	13	LMAN1, SURF4, SNX2, RAB6A, STX5, TMED9, EHD3, RBSN, STX10, SNX1, SNX8
GOBP_EAR_DEVELOPMENT	0.998565	1	0.0302042	0.0659465	0.461256	220	NEUROG1, SPRY2, CYTL1, CCNA2, CEBPA, EDNRA, SEC24B, OSR2, INSIG2, TGFB2, TCF15, GBX2, HMX2, EDN1, CHRNA10, PDGFA, MAFB, LHX3, OC90, DVL1, MAPKAPK2, DVL2, GATA2, GSDME, FZD3, MAF, RDH10, PLS1, HES1, MYCN, BCL2, INSIG1, GJB2, KCNQ1, CCM2, FOXI1, DCANP1, DLX5, GABRA5, ECE1
GOBP_EAR_MORPHOGENESIS	0.553763	1	0.0897105	-0.139738	-0.945871	122	TWIST1, POU4F3, ATOH1, WNT3A, SOD1, BLOC1S5, HMX3, GRXCR2, SLC44A4, GSC, ATP6V1B1, PROX1, FZD6, SIX2, FGF8, CTHRC1, POU3F4, TCAP, SIX1, USH1C, SLITRK6, ALDH1A3, LRIG3, WNT1, TIFAB, PRRX1, SOX9, TPRN, TBX1, KCNQ4, WNT5A, CLRN1, FGF10
GOBP_EATING_BEHAVIOR	0.816807	1	0.0469759	0.159217	0.766386	40	GDF15, PRLH, TRH, ADORA2A, TACR1, NPY, P2RY1, TH, ADRB3, OXT, AGRP, LEP, BBS12, BBIP1, ACE, STAT3
GOBP_ECTODERMAL_CELL_DIFFERENTIATION	0.554299	1	0.0802023	-0.325623	-0.913705	7	ITGAM, VPS52, MIR145
GOBP_ECTODERMAL_PLACODE_DEVELOPMENT	0.514388	1	0.0721798	0.286499	0.959249	13	FRS2, TBX3, NRG3, HDAC1, EDA, SIX4, NRP1, TBX2, HDAC2, CTNNB1
GOBP_ECTODERM_DEVELOPMENT	0.925087	1	0.0429311	0.160104	0.634645	21	EDA2R, ZBTB17, LHX1, KRT6B
GOBP_ECTOPIC_GERM_CELL_PROGRAMMED_CELL_DEATH	0.491765	1	0.0888945	-0.251667	-0.973812	18	IL1A, SOD1, IL1B, TOPAZ1, UNC5C, SYCE3
GOBP_EGG_ACTIVATION	0.494357	1	0.0862866	-0.291702	-0.964693	11	ZP1, ZP4, PLCZ1, NPR2, PLAT, WBP2NL, ASTL
GOBP_ELASTIC_FIBER_ASSEMBLY	0.716094	1	0.0564118	0.258884	0.795566	10	EFEMP2, MFAP4, TNXB, ATP7A, COL3A1, MYH11, LOX, THSD4, EMILIN1, FBLN5
GOBP_ELASTIN_CATABOLIC_PROCESS	0.795154	1	0.0607719	-0.296824	-0.730794	5	MIR181B1, CELA1, CTSL
GOBP_ELASTIN_METABOLIC_PROCESS	0.819413	1	0.0605093	-0.227508	-0.704255	9	MIR181B1, CELA1, CTSL, MMP12, ATP7A, HBEGF, LEP, HIF1A, CST3
GOBP_ELECTRON_TRANSPORT_CHAIN	0.336323	1	0.0847985	0.162338	1.0732	163	MTCO2P12, NDUFA1, NDUFA7, GFUS, NDUFS6, COX8A, COX6A2, AKR1C4, COA6, SDHD, COX4I1, MIR210, DGUOK, NDUFC1, NDUFA4, SOD2, PARK7, ETFRF1, NDUFC2, FDX2, COX7A2, AOC2, CYBA, NDUFB2, NDUFB8, NDUFA6, CYBB, FDX1, UQCRQ, NDUFB10, SRD5A1, AFG1L, NDUFS3, PDIA5, ME1, GPD2, AKR1B1, COX6B1, CIAPIN1, COX11, COX5B, GPX2, NDUFS5, BID, CYP19A1, COX6C, NCF2, HAAO, NDUFA5, UQCRC1, SDHB, NDUFA8, SLC25A13, UQCR10, NDU…
GOBP_EMBRYONIC_APPENDAGE_MORPHOGENESIS	0.991935	1	0.0597318	-0.0837733	-0.568022	120	TWIST1, RSPO2, MSX2, HOXD12, FGF4, FZD6, SP8, FGF8, HOXA9, RECK, GPC3, ALDH1A2, HOXA11, WNT7A, MKS1, LEF1, IHH, BCL2L11, IFT52, PRRX1, SHH, LRP5, WNT5A, PITX1, SKI, FRAS1, FBN2, B9D1, ACD, BPNT2, RARB, LNPK, DKK1, TBC1D32, OSR1, RPGRIP1L
GOBP_EMBRYONIC_AXIS_SPECIFICATION	0.152381	1	0.175204	-0.263415	-1.3158	38	TBXT, MESP2, RIPPLY2, MESP1, CHRDL1, HOXD8, WT1, GDF3, WNT7A, TDGF1, FZD5, WNT1, TIFAB, SMAD6, BASP1, WNT5A
GOBP_EMBRYONIC_BODY_MORPHOGENESIS	0.853273	1	0.0585938	-0.206921	-0.68431	11	FUZ, GREM2
GOBP_EMBRYONIC_BRAIN_DEVELOPMENT	0.896014	1	0.0441523	0.172128	0.649728	18	RPL10, TUBB2B, PPIL1, EN1, TRA2B, CTNNB1, CDC40, MED12, EN2, IFT140, PRICKLE1, CC2D2A, MFSD2A, TBC1D23, CDK20, RNF112, WNT1, MKS1
GOBP_EMBRYONIC_CAMERA_TYPE_EYE_DEVELOPMENT	0.22619	1	0.141225	-0.242592	-1.19041	37	TWIST1, SIX3, CITED2, PROX1, PHACTR4, ALDH1A2, ALDH1A3, FZD5, IHH, CDK20, PPP1R13L, WNT5A, FGF10
GOBP_EMBRYONIC_CAMERA_TYPE_EYE_FORMATION	0.167043	1	0.161979	-0.384371	-1.27116	11	TWIST1, PROX1, PHACTR4, ALDH1A3, WNT5A
GOBP_EMBRYONIC_CAMERA_TYPE_EYE_MORPHOGENESIS	0.231527	1	0.142057	-0.275515	-1.21443	26	TWIST1, SIX3, CITED2, PROX1, PHACTR4, ALDH1A3, FZD5, IHH
GOBP_EMBRYONIC_CLEAVAGE	0.520548	1	0.0840746	-0.316259	-0.924108	8	PADI6, AATF, ERCC2, TOP2A, TPRA1, CUL3, PIK3CB, TOP1
GOBP_EMBRYONIC_CRANIAL_SKELETON_MORPHOGENESIS	0.958937	1	0.0562941	-0.111194	-0.586501	45	TWIST1, SIX2, FGF8, DLX2, PDGFRA, SIX1, MMP16, PRRX1, WNT9B, TBX1, SLC39A3, SMAD3, TGFB3, FGFR2, TULP3, TBX15, HOXA1, GRHL2, TGFBR2, RUNX2, IFT140, PAX5, BMP4, MMP14, TFAP2A, MED12, MTHFD1, NIPBL, SETD2, SMAD2, TGFBR1, EIF4A3, WDR19, FOXC2, SIX4, GLI3, NDST1, MTHFD1L, CHST11, SLC39A1, HOXA2
GOBP_EMBRYONIC_DIGESTIVE_TRACT_DEVELOPMENT	0.127358	1	0.191892	-0.291157	-1.37956	33	RARRES2, SIX2, PDGFRA, FOXF1, TCF21, HNF1B, PCSK5, ALDH1A2, VPS52, GLI2, IHH, OVOL2, SHH, FGF10
GOBP_EMBRYONIC_DIGESTIVE_TRACT_MORPHOGENESIS	0.0225272	1	0.352488	-0.42238	-1.63165	17	SIX2, PDGFRA, FOXF1, TCF21, HNF1B, IHH, OVOL2, SHH, FGF10
GOBP_EMBRYONIC_DIGIT_MORPHOGENESIS	0.958231	1	0.0571259	-0.110523	-0.617555	58	TWIST1, MSX2, HOXD12, FZD6, HOXA11, WNT7A, MKS1, IHH, BCL2L11, IFT52, SHH, LRP5, WNT5A, B9D1, BPNT2, LNPK, TBC1D32, OSR1
GOBP_EMBRYONIC_EYE_MORPHOGENESIS	0.354067	1	0.109684	-0.216635	-1.04963	35	TWIST1, SIX3, CITED2, PROX1, PHACTR4, ALDH1A3, FZD5, IHH, MFAP5, WNT5A, FBN2, FBN1, RARB, IFT172, STRA6
GOBP_EMBRYONIC_FORELIMB_MORPHOGENESIS	0.565728	1	0.0810802	-0.193415	-0.907893	32	TWIST1, RSPO2, MSX2, HOXA9, RECK, ALDH1A2, HOXA11, WNT7A
GOBP_EMBRYONIC_HEART_TUBE_DEVELOPMENT	0.963875	1	0.0383206	0.108616	0.62843	85	FOXC1, FOXH1, LBX1, EDNRA, PITX2, EDN1, HAND2, NODAL, NOTO, DVL1, DVL2, HES1, MED1, TBX6, ECE1, HIF1A, APELA, SUFU, MEF2C, BBS7, ENG, RNF207, NOTCH1, PLXNA4, CCDC103, STIL, TMED2
GOBP_EMBRYONIC_HEART_TUBE_LEFT_RIGHT_PATTERN_FORMATION	0.361233	1	0.103197	-0.436367	-1.07436	5	CITED2, NKX2-5
GOBP_EMBRYONIC_HEART_TUBE_MORPHOGENESIS	0.905128	1	0.0618406	-0.12102	-0.715465	71	ASB2, WNT3A, MESP1, SOX18, CITED2, FGF8, NKX2-5, HAND1, NPHP3, IHH, OVOL2, CLUAP1, IFT52, CCDC39, SHH, GATA4, WNT5A, CCDC40, ZIC3, SETDB2, ACVR1, IFT172, SMO, NDRG4, SMAD3, BBS4
GOBP_EMBRYONIC_HEMOPOIESIS	0.0292918	1	0.352488	0.404573	1.66704	24	HSCB, GATA1, ATF4, ZFPM1, GATA2, IL3, MED1, KITLG, HIF1A, STK3, SH2B3, GATA3, THOC5, PBX1, CCDC134, TAL1
GOBP_EMBRYONIC_HINDLIMB_MORPHOGENESIS	0.400966	1	0.102449	-0.225807	-1.02462	28	TWIST1, RSPO2, MSX2, FGF4, FGF8, GPC3, WNT7A, SHH, PITX1, RARB, OSR1, RPGRIP1L
GOBP_EMBRYONIC_MORPHOGENESIS	1	1	0.0808589	-0.0718103	-0.623892	611	MYF5, CER1, TWIST1, DUSP2, RSPO2, POU4F3, ATOH1, ASB2, POU5F1, WNT3A, MAPK7, SOD1, MSX2, FUZ, BLOC1S5, TBXT, MESP2, SIX3, FOXA2, HOXD12, MESP1, HMX3, GRXCR2, SOX18, GREM2, SLC44A4, HOXB4, GSC, ATP6V1B1, CITED2, SOX8, FGF4, PROX1, PHACTR4, FZD6, RSPO3, HOXB5, BCL10, IGF2, DLD, SP8, SIX2, FGF8, NKX2-5, DLX2, CTHRC1, PDGFRA, WNT5B, WNT2, NR0B1, KIF16B, HOXB9, DACT1, POU3F4, HAND1, ITGA5, CTR9, SFRP1…
GOBP_EMBRYONIC_NEUROCRANIUM_MORPHOGENESIS	0.530474	1	0.0824344	-0.301628	-0.933695	9	FGF8, TGFB3, TULP3, HOXA1, MED12, MTHFD1, GLI3, NDST1, MTHFD1L
GOBP_EMBRYONIC_ORGAN_DEVELOPMENT	1	1	0.0266053	0.0673098	0.518393	454	FOXL2, FOXC1, HSCB, NEUROG1, FOXH1, JUNB, CXCL8, SPRY2, CEBPA, LBX1, TEAD4, GATA1, HOXB2, EDNRA, ATF4, ZFPM1, SEC24B, OSR2, INSIG2, HOXB6, TGFB1, TGFB2, PITX2, GBX2, HMX2, ID3, EDN1, IRX5, HAND2, FRS2, EPHA2, TAF10, CHRNA10, PDGFA, MAFB, WNT11, NODAL, FOXF2, RARA, NOTO, DVL1, SPINT2, DVL2, ALX3, GATA2, FZD3, CEBPB, RDH10, PLS1, LHX1, RPL10, HES1, MYCN, TH, ALX1, PPP1R35, CSF2, DSCAML1, PDGFB, IL3…
GOBP_EMBRYONIC_ORGAN_MORPHOGENESIS	0.979239	1	0.0727141	-0.0946153	-0.750467	293	MYF5, TWIST1, POU4F3, ATOH1, ASB2, WNT3A, SOD1, FUZ, BLOC1S5, SIX3, MESP1, HMX3, GRXCR2, SOX18, SLC44A4, HOXB4, GSC, ATP6V1B1, CITED2, PROX1, PHACTR4, FZD6, HOXB5, SIX2, FGF8, NKX2-5, DLX2, CTHRC1, PDGFRA, HOXB9, POU3F4, HAND1, TCAP, HOXA9, FOXF1, HOXD3, TCF21, HNF1B, SIX1, NPHP3, HOXA11, USH1C, SLITRK6, ALDH1A3, LRIG3, FZD5, IHH, OVOL2, MFAP5, MDFI, WNT1, CLUAP1, TIFAB, MMP16, IFT52, CCDC39, PRR…
GOBP_EMBRYONIC_PATTERN_SPECIFICATION	0.731343	1	0.0707899	-0.146625	-0.861906	69	TBXT, MESP2, RIPPLY2, MESP1, CHRDL1, HOXD8, WT1, GDF3, SEMA3F, MEIS3, WNT7A, TDGF1, FZD5, IHH, WNT1, TIFAB, SMAD6, SHH, BASP1, WNT5A, FGF10
GOBP_EMBRYONIC_PLACENTA_DEVELOPMENT	0.993388	1	0.0372254	0.0834797	0.484921	90	JUNB, CEBPA, TAF10, NODAL, SPINT2, GATA2, CEBPB, HES1, CSF2, PDGFB, MED1, AKT1, GCM1, WNT7B, TFEB, NR2F2, HIF1A, STK3, FBXW8, BPTF
GOBP_EMBRYONIC_PLACENTA_MORPHOGENESIS	0.916049	1	0.059476	-0.140732	-0.627787	27	RSPO3, IGF2, FZD5, LEF1, IL10, SPINT1, ADM, FGFR2, TRIM28, GRHL2, NCOA1, CDKN1C, ST14, DNAJB6, ZNF568, ZFP36L1, BMP5, CCN1, SOCS3, GJB5, SETD2, BMP7, TMED2, GRB2, WNT7B, GCM1
GOBP_EMBRYONIC_PROCESS_INVOLVED_IN_FEMALE_PREGNANCY	0.7125	1	0.0560596	0.287889	0.759398	7	JUNB, NODAL
GOBP_EMBRYONIC_RETINA_MORPHOGENESIS_IN_CAMERA_TYPE_EYE	0.836323	1	0.0592219	-0.263109	-0.696707	6	PROX1, RBP4, CDON
GOBP_EMBRYONIC_SKELETAL_JOINT_DEVELOPMENT	0.969589	1	0.0419926	0.1533	0.533469	15	OSR2, EXT1, SHOX2, BMP7, WNT9A, CTNNB1, HOXC11, BMP4, NOG, COL2A1, SLC2A10, HYAL1, OSR1, IHH, HOXA11
GOBP_EMBRYONIC_SKELETAL_JOINT_MORPHOGENESIS	0.977427	1	0.0522693	-0.160334	-0.530243	11	HOXA11, OSR1, HYAL1, COL2A1, NOG, BMP4, HOXC11, CTNNB1, BMP7, SHOX2
GOBP_EMBRYONIC_SKELETAL_SYSTEM_DEVELOPMENT	0.892562	1	0.0659816	-0.111235	-0.762462	129	MYF5, TWIST1, FUZ, UCMA, HOXD1, HOXB4, GSC, HOXB5, SIX2, FGF8, DLX2, PDGFRA, HOXB9, HOXA9, HOXD3, SIX1, PCSK5, HOXA11, MKS1, IHH, DEAF1, MDFI, CDK20, MMP16, PRRX1, SHH, WNT9B, TBX1, KIAA1217, WNT5A, RBP4, HOXA3, HOXB8
GOBP_EMBRYONIC_SKELETAL_SYSTEM_MORPHOGENESIS	0.974359	1	0.0583453	-0.10341	-0.664988	95	MYF5, TWIST1, FUZ, HOXB4, GSC, HOXB5, SIX2, FGF8, DLX2, PDGFRA, HOXB9, HOXA9, HOXD3, SIX1, HOXA11
GOBP_EMBRYONIC_VISCEROCRANIUM_MORPHOGENESIS	0.139241	1	0.158514	0.4378	1.34538	10	RDH10, LHX1, HOXA2, CHST11, MTHFD1L, NDST1, FOXC2, NIPBL, MTHFD1
GOBP_EMBRYO_DEVELOPMENT	1	1	0.0199002	0.0678725	0.569298	1126	FOXL2, FOXD3, FOXC1, HSCB, IRX1, ITGB3, NEUROG1, FOXH1, JUNB, CXCL8, SPRY2, BRK1, NRARP, CEBPA, CENPU, SF3B6, ASF1B, SP9, LBX1, PSPH, AKIRIN2, VEGFC, TEAD4, GATA1, ALKBH1, NPM2, DUSP1, HOXB2, MAB21L2, CCDC62, SCX, EDNRA, SFRP2, ATF4, ZFPM1, SEC24B, OSR2, INSIG2, HOXB6, FOXA1, TGFB1, TGFB2, EGFL8, TCF15, TDRD5, MYH9, PTH1R, PITX2, SCEL, GBX2, FURIN, MIR200C, MIR150, HMX2, ID3, EDN1, MBNL1, GJB3, A…
GOBP_EMBRYO_DEVELOPMENT_ENDING_IN_BIRTH_OR_EGG_HATCHING	1	1	0.024779	0.0791419	0.637901	683	FOXD3, FOXC1, JUNB, BRK1, NRARP, CEBPA, CENPU, SF3B6, ASF1B, PSPH, AKIRIN2, TEAD4, GATA1, ALKBH1, NPM2, HOXB2, CCDC62, SCX, EDNRA, SFRP2, SEC24B, OSR2, HOXB6, FOXA1, TGFB1, TGFB2, EGFL8, TCF15, MYH9, PTH1R, SCEL, GBX2, FURIN, EDN1, MBNL1, GJB3, ARMC5, IRX5, HAND2, FERD3L, EPHA2, NEK2, TAF10, KAT2A, BCL2L1, EMG1, HOXA6, WNT11, NODAL, MEOX2, LFNG, RARA, CCNB2, DVL1, PRKACB, SPINT2, DVL2, ALX3, CBY1…
GOBP_EMBRYO_IMPLANTATION	0.529412	1	0.0673624	0.18321	0.961254	56	ITGB3, TEAD4, C1QBP, ACOD1, NODAL, ARHGDIB, BSG, PTGS2, FBLN1, STC1, ACVR1C, APELA, FKBP4, EPO, MMP9, A1CF, RPL29, CALR, MMP2, GJA1, APLF, AGO2, UBTFL1
GOBP_ENAMEL_MINERALIZATION	0.16129	1	0.166934	-0.319483	-1.28935	19	MSX2, DMP1, AMTN, MMP20, ITGB6, NECTIN1, TBX1
GOBP_ENDOCARDIAL_CELL_DIFFERENTIATION	0.726457	1	0.0659816	-0.292341	-0.774115	6	SOX18, ACVR1, SMAD4, SOX17, NRG1, NOTCH1
GOBP_ENDOCARDIAL_CUSHION_DEVELOPMENT	0.99505	1	0.0370705	0.0866192	0.457077	54	HEYL, TGFB1, TGFB2, MDM2, CPLANE2, MDM4, APC, TBX3, GATA5, ACVRL1, TBX5, ENG, NOTCH1, BMPR2, ROBO2, TBX20, TMEM100, BMP7, TGFBR1, SMAD2, TBX2, APLNR, DCHS1, ADAMTS5, MSX1, BMP5
GOBP_ENDOCARDIAL_CUSHION_FORMATION	0.815835	1	0.0481184	0.165351	0.740871	31	HEYL, TGFB1, TGFB2, TBX3, ENG, NOTCH1, ROBO2, TBX20, TMEM100, BMP7, TGFBR1, TBX2, APLNR, DCHS1, MSX1, BMP5
GOBP_ENDOCARDIAL_CUSHION_FUSION	0.29562	1	0.103958	0.508918	1.1871	5	TGFB2, CPLANE2, GATA5
GOBP_ENDOCARDIAL_CUSHION_MORPHOGENESIS	0.725724	1	0.0530213	0.169781	0.834786	44	HEYL, TGFB1, TGFB2, MDM2, CPLANE2, MDM4, APC, TBX3, GATA5, ACVRL1, ENG, NOTCH1, ROBO2, TBX20, TMEM100, BMP7, TGFBR1, SMAD2, TBX2, APLNR, DCHS1, ADAMTS5, MSX1, BMP5
GOBP_ENDOCARDIAL_CUSHION_TO_MESENCHYMAL_TRANSITION	0.775785	1	0.0628004	-0.278515	-0.737504	6	TWIST1
GOBP_ENDOCARDIUM_DEVELOPMENT	0.657837	1	0.0701132	-0.240874	-0.830789	12	SOX18, PROX1, OVOL2, ACVR1, KDR, SMAD4, RBPJ, SOX17, STK4, NRG1, NOTCH1, STK3
GOBP_ENDOCARDIUM_MORPHOGENESIS	0.143498	1	0.175204	-0.518452	-1.37285	6	SOX18, PROX1, OVOL2
GOBP_ENDOCHONDRAL_BONE_MORPHOGENESIS	0.968121	1	0.0391155	0.113676	0.606324	59	FOXC1, SCX, GHR, MMP13, NPPC, RARA, MEF2D, FGF18, COMP, NAB1
GOBP_ENDOCRINE_HORMONE_SECRETION	0.732187	1	0.0701132	-0.147379	-0.820071	56	GAL, FOXD1, NPVF, HCAR2, CRH, CRHR1, IL1B, POMC, TACR2, GHRL, GALR1, CRY2, CRY1, C1QTNF3, RAB8B, KDM5B, RAB11FIP3, SELENOM, TMF1, REN, NIBAN2, TSPO, GNRHR
GOBP_ENDOCRINE_PANCREAS_DEVELOPMENT	0.417874	1	0.0999277	-0.190832	-1.01893	47	BAD, FOXA2, NKX6-2, BHLHA15, ZBED6, NKX2-2, GIP, GIPR, ONECUT1
GOBP_ENDOCRINE_PROCESS	0.470785	1	0.0728939	0.171055	0.996719	93	FOXL2, GDF9, CPA3, INHA, CGA, EDN1, CYBA, TACR1, RETN, AGTR2, RHOA, PPARG, UCN, DAB2, CRHBP, KCNQ1, HSD11B2, ECE1, NOX1, CYP11B2, CTSG, TBX3, CYP19A1, AVPR1A, ATP6AP2, NKX3-1, CTSZ, GATA3, NDST2, LEP, SUCNR1, INHBB, AGT, GJA1, ACE, F2R, FZD4
GOBP_ENDOCRINE_SYSTEM_DEVELOPMENT	0.587258	1	0.0880945	-0.134077	-0.931904	137	BAD, PROP1, THRA, SIX3, FOXA2, NKX6-2, BHLHA15, ZBED6, NKX2-2, CITED2, FGF8, NKX2-5, PDGFRA, NR0B1, GIP, CRH, CRHR1, GIPR, WT1, HOXD3, ONECUT1, OTP, ISL1, SIX1, ALDH1A2, MNX1, ASCL1, GLI2, SOX9, SHH, TBX1, PCSK1, WNT5A, FGF10, PITX1, GCM2, HOXA3, FOXE1, MIR541
GOBP_ENDOCYTIC_RECYCLING	0.968801	1	0.0380842	0.107249	0.620521	85	CMTM6, RAB17, STX16, BVES, RAB8A, RAB11A, PLA2G3, EPS15, SNX30, VPS51, RAB14, VPS39, ATP9A, RAB13, DENND1B, VPS26A, ACAP2, SNX27, INPP5F, EPG5, MICALL2, RAB35, EHD3, VPS35L, SNX3, PLA2G4E, ARL4C, VPS26C, SNX12, DENND1C, LRRC7, VPS35, TAMALIN, WASHC1, EIPR1, EHD4, ACTN2, WIPF3, AKAP5, RAB7A, BLTP1, MICALL1, ENTR1, CCDC93, GRIP1, STX12, SNX17, SCRIB, ARF6, ARHGAP44, STX6, EHD1, VPS53, SNF8, GRIP2, …
GOBP_ENDOCYTOSIS	0.954486	1	0.0275183	0.0999399	0.794097	582	B2M, ITGB3, RAC3, CXCL8, DRD4, RIT2, FCN2, PYCARD, APOC2, CALCRL, C4BPB, AP3S1, ILDR1, MIR185, AHSG, NEURL3, VAMP2, CSNK1G2, HRAS, SH3GL2, FCN3, GTF2H2, MRC1, CD9, ACTG1, SELE, GHR, MYH9, CLU, CSNK1E, AP3M2, RAB17, FCER1G, WASL, STAP1, BCL2L1, SYT4, FCGR1A, SRC, RAB31, HFE, SH3BP1, ANKRD13B, SYNJ2BP, C4BPA, MIR199A1, DTNBP1, COLEC11, MARCO, MAPKAPK2, CLEC7A, CYTH2, CALM3, GATA2, ACKR3, LGALS3, ST…
GOBP_ENDOCYTOSIS_INVOLVED_IN_VIRAL_ENTRY_INTO_HOST_CELL	0.952915	1	0.0531298	-0.166379	-0.586816	13	CAV1, JPT2, CLEC4M, TPCN1, CTSL, ACE2, DPP4, PIKFYVE, SIGLEC1, CAV2, TPCN2, EPS15, RNASEK
GOBP_ENDODERMAL_CELL_DIFFERENTIATION	0.951691	1	0.0566484	-0.112269	-0.604829	48	POU5F1, MESP1, NR0B1, ITGA5, CTR9, HNF1B, LEO1, EOMES, VTN, COL5A1, FN1, DKK1, LAMA3, COL7A1, INHBA, SOX2, COL4A2, PAF1, LAMB1, ITGAV, ITGB2, MMP14, SOX17, HMGA2, CTNNB1, COL12A1, MMP15, RTF1, MAP2K1, MIXL1, GATA6, SETD2, MACROH2A1, NANOG, ITGB5, COL6A1, COL11A1, COL5A2, COL8A1, ITGA4, GRB2, MMP2, MMP9, CDC73, ITGA7, LAMB3, MMP8, NODAL
GOBP_ENDODERMAL_CELL_FATE_COMMITMENT	0.139955	1	0.17822	-0.353376	-1.32502	15	POU5F1, MESP1, CTR9, HNF1B, LEO1, EOMES, DKK1
GOBP_ENDODERMAL_CELL_FATE_SPECIFICATION	0.0890411	1	0.227987	-0.502984	-1.46972	8	POU5F1, MESP1, HNF1B, EOMES, DKK1
GOBP_ENDODERM_DEVELOPMENT	0.964286	1	0.0585938	-0.100972	-0.626865	83	DUSP2, POU5F1, MESP1, FGF8, NR0B1, KIF16B, ITGA5, CTR9, ONECUT1, GDF3, HNF1B, LEO1, PELO, PAX9, GATA4, EOMES, VTN, COL5A1, FN1, DKK1, SMAD3, LAMA3, DUSP5, COL7A1, INHBA, SOX2, COL4A2, PAF1, DUSP4, SMAD4, LAMB1, EPB41L5, SSBP3, ARC, NOG, ITGAV, ITGB2, LDB1, BMP4, BMPR1A, SOX7, MMP14, SOX17, HOXC11, MED12, HMGA2, LAMC1, CTNNB1, COL12A1, MMP15, ZFP36L1, RTF1, MAP2K1, MIXL1, GATA6, SETD2, MACROH2A1, …
GOBP_ENDODERM_FORMATION	0.997537	1	0.0553643	-0.0846392	-0.471433	57	DUSP2, POU5F1, MESP1, NR0B1, ITGA5, CTR9, HNF1B, LEO1
GOBP_ENDOLYSOSOMAL_TOLL_LIKE_RECEPTOR_SIGNALING_PATHWAY	0.977887	1	0.0561767	-0.104384	-0.528752	40	SCARA3, CAV1, TLR8, RSAD2, UNC93B1, TIRAP, RAB7B, SLC15A4, TNFAIP3, FCRL3, LILRA4, IRAK1, F2RL1, MYD88, TLR9, HMGB1, TREML4, FLOT1, PIK3AP1, PTPRS, UBQLN1, TNF, RFTN1, DDX3X, TNIP2, GRAMD4, TLR7, HAVCR2, TASL, EPG5, RTN4, PTPN22, WDFY1, IRAK4, OAS1, SCIMP, COLEC12, FLOT2, PELI1, NR1H4
GOBP_ENDOMEMBRANE_SYSTEM_ORGANIZATION	1	1	0.0255523	0.0669177	0.53194	592	CAVIN2, VPS25, CHMP6, CTDNEP1, GOLGA6A, PLSCR1, SPESP1, AP3S1, VPS33B, GOLGA8S, TMED4, SRGN, CHMP1B, HIKESHI, REEP2, NEK6, FASLG, ARL8B, MYMX, VPS37D, CD9, GOLGA8B, TGFB2, MAPK15, TMEM38B, MYH9, GOLGA6D, VPS37A, CLU, MIR26A1, EMD, WASL, UMOD, EMC3, ZFP69B, LMAN1, SEC16B, STX19, MAFB, GOLGA8CP, TMEM43, YWHAZ, RAB3A, SPAG4, GOLGA8H, DTNBP1, UBE2I, CPLX1, ATG9A, S100A9, SYPL2, PLN, ACRBP, SUN5, STX1…
GOBP_ENDONUCLEOLYTIC_CLEAVAGE_INVOLVED_IN_RRNA_PROCESSING	0.760141	1	0.0524828	0.212852	0.776675	17	SDE2, TSR1, RPP40, NOP14, KRI1, UTP23, UTP20, BMS1, NOL9, RPS21, FCF1
GOBP_ENDONUCLEOLYTIC_CLEAVAGE_IN_5_ETS_OF_TRICISTRONIC_RRNA_TRANSCRIPT_SSU_RRNA_5_8S_RRNA_LSU_RRNA	0.906393	1	0.0562941	-0.220599	-0.64459	8	ABT1, RCL1, TBL3, NOP9, FCF1, UTP20, UTP23, NOP14
GOBP_ENDONUCLEOLYTIC_CLEAVAGE_IN_ITS1_TO_SEPARATE_SSU_RRNA_FROM_5_8S_RRNA_AND_LSU_RRNA_FROM_TRICISTRONIC_RRNA_TRANSCRIPT_SSU_RRNA_5_8S_RRNA_LSU_RRNA	0.953229	1	0.052805	-0.177553	-0.568699	10	ABT1, RRS1, RCL1, NOP9, FCF1, RPS21, UTP20, KRI1, NOP14, RPP40
GOBP_ENDOPLASMIC_RETICULUM_CALCIUM_ION_HOMEOSTASIS	0.738916	1	0.0697793	-0.182613	-0.804936	26	SELENOK, FIS1, TGM2, PML, HERPUD1, RAP1GDS1, BAK1, PSEN1, ATP2A1, TUNAR, CAMK2D, BAX, ITPR1, CCDC47, ATP2A2, TMBIM6, PACS2, BCAP31, THADA, WFS1, GRINA, KCTD17, APP, BCL2, TMCO1, TMTC4
GOBP_ENDOPLASMIC_RETICULUM_LOCALIZATION	0.241535	1	0.132147	-0.388461	-1.20249	9	GRAMD2A, ESYT1, MYZAP, TLE6, ZBED3, ESYT3, ESYT2, VAPB, POLR2M
GOBP_ENDOPLASMIC_RETICULUM_MANNOSE_TRIMMING	0.84007	1	0.0477342	0.202569	0.698014	14	RNF139, TRIM13, AMFR, MARCHF6, EDEM2, SYVN1, EDEM3, MAN1B1, RNF185, UGGT2, EDEM1, RNF5, UGGT1
GOBP_ENDOPLASMIC_RETICULUM_MEMBRANE_ORGANIZATION	0.199552	1	0.146416	-0.355246	-1.25295	13	LPCAT3, BNIP1, STEEP1
GOBP_ENDOPLASMIC_RETICULUM_ORGANIZATION	0.947761	1	0.0582216	-0.107916	-0.686999	91	CASQ1, LPCAT3, BNIP1, EMC8, TOR1B, TRAM1L1, GET3, EMC4, STEEP1
GOBP_ENDOPLASMIC_RETICULUM_PLASMA_MEMBRANE_TETHERING	0.480176	1	0.08654	-0.392787	-0.967062	5	GRAMD2A, ESYT1, ESYT3, ESYT2, VAPB
GOBP_ENDOPLASMIC_RETICULUM_TO_CYTOSOL_TRANSPORT	0.505102	1	0.0702813	0.223795	0.967191	28	SELENOS, UBAC2, UBE2J1, TMEM129, OS9, UFD1, UBE2G2, BRSK2, SEL1L, SVIP, BCAP31, DERL1, RHBDD1, EDEM2, NPLOC4, DERL2, SYVN1
GOBP_ENDOPLASMIC_RETICULUM_TO_GOLGI_VESICLE_MEDIATED_TRANSPORT	0.979751	1	0.0350901	0.102698	0.652959	135	COPE, TMED4, LMAN1L, COPB1, SEC24B, MAPK15, SEC13, TRAPPC3L, TRAPPC6B, RNF139, GOLT1B, LMAN1, SEC16B, GOSR1, TRAPPC2L, ARF4, MPPE1, KDELR3, INSIG1, YIPF4, TRAPPC2, USE1, TMED5, YIF1B, ARCN1, P4HB, TRAPPC12, ANK1, SEC24A, SEC23B, TRAPPC5, SEC23A, STX5, RAB1A, TBC1D20, TMED9, COPG1, TMED7, TMED10, CNIH4, TMED2, SAR1B, SEC22C, COPB2, NRBP1, SPAST, CTAGE15, SEC24D
GOBP_ENDOPLASMIC_RETICULUM_TUBULAR_NETWORK_FORMATION	0.324818	1	0.0982123	0.497908	1.16142	5	ZFYVE27, RTN3, RTN4
GOBP_ENDOPLASMIC_RETICULUM_TUBULAR_NETWORK_ORGANIZATION	0.699822	1	0.0566484	0.211986	0.821688	20	REEP2, ZFYVE27, RTN3, RAB10, RAB3GAP1, RTN4, TMEM170A, RAB18, ATL3, REEP4, RTN1, TMEM33, RAB3GAP2, ATL1, ARL6IP1, RETREG3, REEP3, LNPK, ATL2, REEP1
GOBP_ENDOPLASMIC_RETICULUM_UNFOLDED_PROTEIN_RESPONSE	0.804918	1	0.0465084	0.139748	0.78622	75	SELENOS, ATF4, DDIT3, PIGBOS1, STUB1, NCK2, MIR199A1, COPS5, AMFR, TMTC4, BOK, CREBZF, UFL1, OS9, RACK1, AGR2, WFS1, ATF3, EIF2AK2, XBP1, PARP8, CREB3L1, TMED2, DNAJB9, BFAR
GOBP_ENDOSOMAL_LUMEN_ACIDIFICATION	0.933216	1	0.0429311	0.175025	0.603102	14	FASLG, RNASEK, CLCN3, ATP6AP2, ATP6V1A
GOBP_ENDOSOMAL_TRANSPORT	1	1	0.0305608	0.0693497	0.492382	248	VPS25, CHMP6, CHMP1B, LEPROT, ARL8B, VPS37D, RAB41, CMTM6, VPS37A, TRIM27, WASHC3, RAB17, STX16, TMEM50A, GOLT1B, LMAN1, BVES, RASSF9, BET1L, GOSR1, VPS16, RAB8A, RAB11A, PLA2G3, TMEM50B, DPY30, CHMP4A, EPS15, CLTC, RAB10, RAB6D, SURF4, SNX30, VPS51, VPS37C, RAB14, SNX2, VPS39, MVB12A, VPS28, SNX18, ATP9A, RAB13, CHMP4C, LAMTOR1, PRKN, DENND1B, VPS26A, RAB6A, ACAP2, SNX27, STX5, ARFIP1, UBXN6, IN…
GOBP_ENDOSOMAL_VESICLE_FUSION	0.648452	1	0.0614364	0.263643	0.86147	12	VPS16, VPS33A, VPS8, VPS18, VPS39
GOBP_ENDOSOME_ORGANIZATION	0.98036	1	0.0373806	0.10299	0.605407	96	VPS25, CHMP6, VPS33B, CHMP1B, FASLG, VPS37D, VPS37A, RNASEK, RAB11A, DNAJC13, CLCN3, CHMP4A, VPS37C, VPS18, MVB12A, VPS28, CHMP4C, LAMTOR1, RAB22A, PRKN, ATP6AP2, TMEM127, TOM1, CHMP3, UBAP1, SYNJ1, ATP6V1A, CHMP2B, VPS37B, VTA1, FHIP1B, SQSTM1, SNX3
GOBP_ENDOSOME_TO_LYSOSOME_TRANSPORT	0.457851	1	0.0738053	0.177572	0.992957	73	CHMP6, VPS33B, CHMP1B, ARL8B, RAB12, VPS16, RHOB, VIPAS39, CHMP4A, VPS33A, M6PR, PCDHGA3, SCYL2, VPS18, VPS39, MVB12A, SNX16, UEVLD, CHMP4C, TPCN2, PXK, SNX27, UBXN6, EPG5, CHMP3, CLEC16A, CHMP2B, DTX3L, FHIP1B
GOBP_ENDOSOME_TO_LYSOSOME_TRANSPORT_VIA_MULTIVESICULAR_BODY_SORTING_PATHWAY	0.320988	1	0.0968878	0.303374	1.10698	17	CHMP6, CHMP1B, CHMP4A, MVB12A, CHMP4C, UBXN6, CHMP3, CHMP2B
GOBP_ENDOSOME_TO_PLASMA_MEMBRANE_PROTEIN_TRANSPORT	0.804233	1	0.0498907	0.204171	0.744999	17	RAB8A, RAB11A, LRRC7, VPS35, TAMALIN, AKAP5, RAB7A, GRIP1, SCRIB, ARHGAP44, GRIP2, ATP6AP1, GRIPAP1, SORL1, NSG1, ZDHHC2, TRARG1
GOBP_ENDOTHELIAL_CELL_ACTIVATION	0.336303	1	0.108394	-0.343314	-1.09963	10	CXCL10, HOXA9, TCIM, FOXP1, BMPER, SMAD4, P2RX4, PPIA, TGFBR1, PRMT5
GOBP_ENDOTHELIAL_CELL_APOPTOTIC_PROCESS	0.391626	1	0.105125	-0.179344	-1.03765	65	IL4, SERPINE1, HLA-G, MAPK7, MIR101-1, MIR590, ICAM1, SCG2, RGCC
GOBP_ENDOTHELIAL_CELL_CHEMOTAXIS	0.316695	1	0.0962406	0.246503	1.10448	31	TMSB4X, CORO1B, FGF18, MIR149, NR4A1, PRKD1, LGMN, RAB13, NOTCH1, CCN3, EGR3, THBS1, FGFR1, FGF1, NRP1, PRKD2
GOBP_ENDOTHELIAL_CELL_DEVELOPMENT	0.665563	1	0.0557104	0.158645	0.874572	68	VCL, EDNRA, PROC, CLDN1, RAP1B, ZDHHC21, CLDN5, VEZF1, CCM2, STC1, PPP1R16B, CLIC4, MYADM, RAPGEF3, PLCB1, PPP1R12A, RAB1A, RAP2C, MSN, TNMD, RAP2B, TJP3, EZR, GPX1, PLOD3, RAPGEF6, IKBKB, ADD1, ROCK1, RDX, TNF, S1PR2, PECAM1, FASN, AFDN, HPSE, RAPGEF1
GOBP_ENDOTHELIAL_CELL_FATE_COMMITMENT	0.915525	1	0.0558265	-0.214012	-0.625345	8	PROX1, ACVR1, HOXA13, RBPJ, PDPN, DLL1, NRP1, NR2F2
GOBP_ENDOTHELIAL_CELL_MATRIX_ADHESION	0.107143	1	0.181383	0.547687	1.4447	7	GFUS, FUT1, CEACAM6
GOBP_ENDOTHELIAL_CELL_MIGRATION	0.0719424	1	0.199915	0.175536	1.25774	265	TMSB4X, ITGB3, SVBP, GFUS, SPARC, TBXA2R, VEGFC, MIR494, MIR210, TGFB1, MYH9, GIPC1, CLEC14A, MIR200C, MIR150, CORO1B, EDN1, GDF2, MAP2K3, MIR26A1, EPHA2, MIR200B, FUT1, ATP5F1B, ZC3H12A, MEOX2, SH3BP1, GRN, SYNJ2BP, MIR199A1, FGF18, S100A9, MIR206, MIR149, MIR152, MIR133B, GATA2, AGTR2, PTGS2, RHOA, GADD45A, MIR499A, NR4A1, AAMP, ITGB1, SERPINF1, PPARG, AKT3, KLF4, CARD10, MIR212, PDGFB, RHOB, P…
GOBP_ENDOTHELIAL_CELL_MORPHOGENESIS	0.844365	1	0.0483118	0.240365	0.707846	9	STC1, CLIC4, TNMD, PLOD3
GOBP_ENDOTHELIAL_CELL_PROLIFERATION	0.761194	1	0.0447749	0.126389	0.856447	194	ITGB3, NRARP, PROK2, MIR130A, SPARC, JUN, VEGFC, AGGF1, MIR494, ANG, SIRT6, VIP, MIR200C, MIR150, GDF2, MIR26A1, F3, EPHA2, FUT1, CYBA, PDCL3, SYNJ2BP, FGF18, CCL2, PRL, MIR149, MIR152, MIR133B, GATA2, MIR499A, NR4A1, MIR98, PPARG, AKT3, PDGFB, THAP1, AKT1, MIR410, NR2F2, MIR15A, DLG1, APOA1, HIF1A, PPP1R16B, APLN, SLC39A9, PRKD1, APELA, MIR30B, KRIT1, MIR483, MEF2C, NOX5, ACVRL1, MIR132, SCARB1,…
GOBP_ENDOTHELIN_RECEPTOR_SIGNALING_PATHWAY	0.890877	1	0.045862	0.203727	0.646525	11	EDNRA, EDN1, CRKL, BCAR3, CDC42, PTK2B, EDNRB
GOBP_ENDOTHELIUM_DEVELOPMENT	0.995313	1	0.0344919	0.0905816	0.578081	139	SETSIP, VCL, EDNRA, BARX1, MIR200C, MIR150, GDF2, PROC, CLDN1, SLC40A1, RHOA, CXCR4, MIR99B, RAP1B, RHOB, ZDHHC21, CLDN5, VEZF1, CCM2, NR2F2, STC1, PPP1R16B, CLIC4, KRIT1, MYADM, ACVRL1, GJA4, RAPGEF3, PLCB1, PPP1R12A, NOTCH1, RAB1A, RAP2C, MSN, TNMD, KDM6B, BMPR2, RAP2B, TJP3, EZR, GPX1, PLOD3, RAPGEF6, IKBKB, FOXC2, FGF1, TMEM100, ADD1, ROCK1, NRP1, RDX, FZD1, TNF, S1PR2, PRKD2, FSTL1, NRG1, PE…
GOBP_ENERGY_DERIVATION_BY_OXIDATION_OF_ORGANIC_COMPOUNDS	0.668966	1	0.04707	0.124125	0.915716	317	MTCO2P12, CISD1, NDUFA1, NDUFA7, CHCHD10, PRLH, SELENOS, NDUFS6, ARL2, SUCLG1, SHMT2, COX8A, MRPS36, NOA1, MDH1B, COX6A2, ATP5PF, ATP5F1C, COA6, SDHD, COX4I1, PPIF, PRELID1, MTFR1, MIR210, DGUOK, NDUFC1, NDUFA4, SOD2, CBFA2T3, ACTN3, INS, PARK7, ETFRF1, NDUFC2, ATP5F1B, COX7A2, C2orf69, LYRM7, EPM2AIP1, SDHAF4, NDUFB2, NDUFB8, NDUFA6, RHOA, ATP5PD, UQCRQ, GBE1, UCN, PDHA2, NDUFB10, PPP1R3C, AFG1L…
GOBP_ENERGY_HOMEOSTASIS	0.996599	1	0.0383996	0.0885612	0.438806	45	FMO4, FMO1, NMU, AMPD2, TRPV4, OMA1, MLXIPL, STAT3, SQSTM1, FMO2, TMEM18, DLL1, PRKAA2, CRTC1, PM20D1, MRAP2, CD36, METRNL, BMP8A, IGF2BP2, PRCP, NR1D2, CRTC3, LEPR, SGIP1, PPARGC1A, PIK3CA, RRP8, IRX3, MFSD2A, PRKAA1, ALK, EIF4G1, NR4A3, SIRT1, MEX3C, PASK, FLCN, ACACB
GOBP_ENERGY_RESERVE_METABOLIC_PROCESS	0.869792	1	0.0645031	-0.122286	-0.760932	87	PTH, KHK, PPP1R2B, STBD1, PPP1R3A, GYS1, IGF2, PPP1R3G, POMC, MC4R, GYG1, PRKAG2, PGM2, PCDH12, PER2, NHLRC1, PPP1R3E, GYG2, PHLDA2, NR1D1, MIR1271
GOBP_ENGULFMENT_OF_APOPTOTIC_CELL	0.855098	1	0.0477342	0.200291	0.696994	15	RAC3, XKR9, RAC1, THBS1, XKR6, XKR4, BECN1
GOBP_ENSHEATHMENT_OF_NEURONS	0.991477	1	0.0623861	-0.0917771	-0.641011	146	MPZ, KLK8, SOD1, MALL, DHH, PLLP, NKX6-2, UGT8, TPPP, CST7, TSPAN2, LGI4, SLC8A3, GNPAT, SERINC5, AMIGO1, NCMAP, NAB2, CNTNAP1, GJC3, SLC25A12, CYFIP1, CNTN2, ITGAX, NCSTN, KEL, PRX, TSC1, EIF2B5, GAL3ST1, TLR2, SKI, TMEM98, SOX10, PTN, EIF2B2, NF1, FA2H, NSUN5, ACSBG1, ABCD1, ERCC2, ITGB4, PMP22
GOBP_ENTERIC_NERVOUS_SYSTEM_DEVELOPMENT	0.322799	1	0.111918	-0.337811	-1.11718	11	SOX8, PHACTR4, GDNF, SOX10, TLX2, HLX
GOBP_ENTEROENDOCRINE_CELL_DIFFERENTIATION	0.25	1	0.133555	-0.235897	-1.15756	37	BAD, RBM4, NKX6-2, BHLHA15, ZBED6, NKX2-2
GOBP_ENTRAINMENT_OF_CIRCADIAN_CLOCK	0.739024	1	0.0692836	-0.176206	-0.798076	29	RBM4, BMAL2, NR2F6, PER2, USP2, GNA11, CRY2, CRY1, PML, MTA1
GOBP_ENTRY_INTO_HOST	0.198496	1	0.11725	0.176327	1.16461	161	ITGB3, CXCL8, PLSCR1, TNFRSF4, HSPA1B, FCN3, MRC1, CD80, LAMP3, FURIN, CLEC5A, HSPA1A, IFITM3, RFPL3, CCR5, EPHA2, CD74, SRC, CLDN1, LAMP1, RFPL1, ZNF639, BSG, SLC7A1, CXCR4, ITGB1, HLA-DRB1, RNASEK, LGALS1, SLC52A1, TRIM34, SERPINB3, HTR2A, CD81, IFITM1, NUP153, EPS15, TRIM26, DAG1, VPS18, RFPL2, P4HB, TPCN2, ITCH, PHB1, CH25H, TRIM10, TRIM38, EXOC2, HAVCR1, INSR, SCARB1, TFRC, CTSB, MID2, LGALS…
GOBP_ENTRY_OF_BACTERIUM_INTO_HOST_CELL	0.638826	1	0.0727141	-0.271466	-0.840328	9	KRT6A, CAV1
GOBP_ENUCLEATE_ERYTHROCYTE_DIFFERENTIATION	0.311031	1	0.100279	0.36506	1.12185	10	TSPO2, MED1, DNASE2, ID2, SP3, MAEA, RB1
GOBP_ENZYME_LINKED_RECEPTOR_PROTEIN_SIGNALING_PATHWAY	1	1	0.0207818	0.0661413	0.549504	995	ESM1, FSHB, FOXC1, ITGB3, VPS25, EID2, GDF15, ILK, GDF9, SOCS1, CCN2, FOXH1, SPRY2, MZB1, CHMP6, DMRT1, MIR573, TRAT1, MIR130A, AP3S1, SHC2, AHSG, TIPARP, NPPB, JUN, VEGFC, GUCA1B, PIK3R2, LEPROT, HRAS, SCX, INHA, SFRP2, FASLG, CUL5, GKAP1, DOK2, PTPRJ, LTBP1, MIR210, TGFB1, TGFB2, GHR, BRMS1, GIPC1, FURIN, CDKN2B, SPI1, CLEC14A, MIR200C, SOSTDC1, STUB1, GDF2, GFRA3, INS, HSPA1A, MIR26A1, F3, BLK…
GOBP_EOSINOPHIL_ACTIVATION	0.75	1	0.053677	0.274907	0.725156	7	VAMP2, CCL3, STX4
GOBP_EOSINOPHIL_DIFFERENTIATION	0.509124	1	0.0734381	0.407884	0.951427	5	GATA1, GATA2
GOBP_EOSINOPHIL_MEDIATED_IMMUNITY	0.835714	1	0.0487011	0.255175	0.673106	7	VAMP2, CCL3, STX4
GOBP_EOSINOPHIL_MIGRATION	0.327791	1	0.114267	-0.233725	-1.07986	31	IL4, CCL7, CCL14, CCL18, CCL24, SCG2, CCL26, CX3CL1, CCL13, PTGER4, DAPK2
GOBP_EPHRIN_RECEPTOR_SIGNALING_PATHWAY	0.837748	1	0.0451344	0.140434	0.736083	52	EPHA2, NCK2, EFNA4, SRC, EFNA2, LYN, CRK, EPHA8, GIT1, EPHB6, EPHA3, MMP9, RASA1, MMP2
GOBP_EPIBOLY	0.994915	1	0.0383206	0.102294	0.48871	39	FLNA, RHOA, ITGB1, CD151, ARHGAP24, LCP1, ACVRL1, CARMIL2, CLASP2, HBEGF, AJUBA, MIR221, ADAM17, FERMT2, CCN1, PTEN, CLASP1, DDR1, MRTFA
GOBP_EPIDERMAL_CELL_DIFFERENTIATION	1	1	0.0686326	-0.0670143	-0.513542	239	KRT10, LCE7A, KRT72, KRT6A, POU4F3, ATOH1, LCE1C, IL1A, SOD1, KLK5, MSX2, LCE1E, SPRR2F, REG3A, KRT36, GRXCR2, SLC44A4, NME2, KRT14, KRT3, CSTA, ACER1, KRT71, CNFN, TCHH, GDF3, IL20, USH1C, SLITRK6, KRT4, LCE6A, OVOL2, EREG, PTCH2, MIR125B1, PPL, KRTAP6-1, GRXCR1, LCE1F, KRT81, LORICRIN, OPN3, KRT16, TPRN, WNT5A, CLRN1, TSG101, IRF6, KRT17
GOBP_EPIDERMIS_DEVELOPMENT	0.907143	1	0.0782955	-0.0998138	-0.819842	374	GAL, KRT10, LCE7A, AGPAT2, PLA2G10, KRT72, KRT6A, POU4F3, ATOH1, LCE1C, CST6, IL1A, FST, SOD1, KLK5, MSX2, FUZ, RBP2, LCE1E, SPRR2F, APCDD1, NTF4, REG3A, KRT36, KRT25, GRXCR2, SOX18, SLC44A4, FABP5, NME2, STS, FZD6, KRT14, ZNF750, TGM5, ALOX12, KRT3, FOXQ1, CSTA, ACER1, RELA, KRT71, CNFN, STMN1, TCHH, GDF3, LHX2, TFDP1, HOXB13, SOX21, SNAI1, IL20, NAB2, USH1C, KRT27, SLITRK6, PIAS4, KRT4, GLI2, L…
GOBP_EPIDERMIS_MORPHOGENESIS	0.485366	1	0.0916795	-0.197718	-0.959118	36	PLA2G10, FST, KRT25, FOXQ1, KRT71, SNAI1, KRT27, GLI2, SHH, FGF10, KRT17, FOXE1
GOBP_EPIGENETIC_REGULATION_OF_GENE_EXPRESSION	0.346154	1	0.0826646	0.157861	1.06678	186	H3C3, H3C2, LRIF1, ASIP, SIRT6, H3C7, SPI1, H3C12, TRIM27, RESF1, VPS72, H1-0, MORC1, MBD3L3, WBP2, SPTY2D1, H3C10, HNRNPU, H3C11, CBX3, LMNB1, SMARCA5, ASH2L, RIF1, SUZ12, KDM1B, SPHK2, MBD3L4, AXIN1, RLIM, DPY30, CREBZF, KCNQ1, SAMD1, SCMH1, MSL3, KLF2, DNMT3L, PCGF5, MCRS1, MBD3L2, BAZ2A, HCFC1, OGT, HDAC1, HAT1, CGGBP1, BAZ1A, HDAC6, ZFP57, POLE3, L3MBTL1, H3C6, ARID4A, KMT2D, GLMN, BMI1, JAR…
GOBP_EPINEPHRINE_TRANSPORT	0.278481	1	0.10714	0.376756	1.15779	10	CARTPT, SLC22A3, VIP, SLC29A4
GOBP_EPITHELIAL_CELL_APOPTOTIC_PROCESS	0.900552	1	0.0656814	-0.111418	-0.774204	139	IL4, BAD, SERPINE1, HLA-G, ATOH1, PLA2G1B, MAPK7, MIR101-1, SIX3, MIR590, ICAM1, H19, FGF4, SCG2, RGCC, NKX2-5
GOBP_EPITHELIAL_CELL_CELL_ADHESION	0.784698	1	0.0514265	0.210667	0.750926	16	VCL, BVES, CYP1B1, CAMSAP3, CCN3, DSP, KIFC3, JUP, ITGB5
GOBP_EPITHELIAL_CELL_DEVELOPMENT	0.923754	1	0.0350151	0.107412	0.746031	214	DMRT1, CEBPA, GATA1, VCL, EDNRA, ATF4, FOXA1, CDSN, SFN, CLOCK, FRS2, EPHA2, SRC, PROC, CLDN1, RARA, TMOD1, SPINT2, GATA2, CXCR4, RILPL1, PDGFB, RAP1B, RILPL2, ZDHHC21, AKR1B1, NPHS2, AKT1, CLDN5, VEZF1, CCM2, WNT7B, E2F4, STC1, HIF1A, PPP1R16B, ESR1, HOXA5, DACT2, SPDEF, RAB13, CLIC4, SIDT2, RHEB, MYADM, C1GALT1, DNASE1L2, RAPGEF3, PLCB1, PPP1R12A, NOTCH1, BFSP1, RAB1A, RAP2C, TBC1D20, MSN, TNMD…
GOBP_EPITHELIAL_CELL_DIFFERENTIATION	1	1	0.0237209	0.0774357	0.629391	725	FOXL2, UPK3A, FOXC1, LCE2B, PCNA, SPRY2, DMRT1, NEUROG3, CEBPA, SHARPIN, IL17A, SETSIP, JUN, GATA1, PERCC1, WDR77, KRT33A, KRT31, VCL, SCX, EDNRA, ATF4, CYP27B1, CASP6, SEC24B, LCE2A, FOXA1, TAGLN2, BARX1, TST, CDSN, TCF15, DNPH1, TMEM38B, PITX2, SCEL, CDKN2B, MIR200C, MIR150, KLF15, SOSTDC1, ID3, KRT34, GDF2, SFN, TOLLIP, CLOCK, FRS2, EPHA2, TAF10, MAFB, WNT11, NODAL, SRC, LHX3, PROC, CLDN1, LCE…
GOBP_EPITHELIAL_CELL_DIFFERENTIATION_INVOLVED_IN_KIDNEY_DEVELOPMENT	0.993197	1	0.0385579	0.107794	0.54497	48	EDNRA, KLF15, MTSS1, LHX1, PDGFB, NPHS2, MEF2C, MMP9, NOTCH1, EXT1, GATA3, FOXJ1, GPR4, FOXC2, MYO1E, PAX2, ACTA2, SALL1, STAT1, PRKX, IQGAP1, GREM1, ASXL1, CTNNB1
GOBP_EPITHELIAL_CELL_DIFFERENTIATION_INVOLVED_IN_PROSTATE_GLAND_DEVELOPMENT	0.677996	1	0.0584693	0.261665	0.83039	11	WDR77, FOXA1, PSAP, NOTCH1, FEM1B, CTNNB1, PSAPL1, AR
GOBP_EPITHELIAL_CELL_FATE_COMMITMENT	0.872987	1	0.0467883	0.192135	0.668611	15	SOSTDC1, RARA, NR2F2, SPDEF, NOTCH1, ARX
GOBP_EPITHELIAL_CELL_MATURATION	0.222222	1	0.142057	-0.286501	-1.22157	23	KCNE1, SIX3, BHLHA15, TYMS, TMIGD1, HOXB13, GPAT4, FZD5
GOBP_EPITHELIAL_CELL_MORPHOGENESIS	0.802083	1	0.0492918	0.169809	0.766966	32	SPINT2, RILPL1, RILPL2, STC1, DACT2, CLIC4, TNMD, SIPA1, PLOD3, CCDC88C, RAB25, ROCK1, BCL11B, SIPA1L3, NOTCH4, ST14, AR, MET, EPB41L5, FAT1, FRMD6, GRHL2, PKHD1, FLNB, HOXA13, VSIG1, PALLD, ARHGEF26, HEG1, CLDN3, IHH, POF1B
GOBP_EPITHELIAL_CELL_PROLIFERATION	0.924528	1	0.0309184	0.104462	0.809018	483	B2M, FSHB, ANGPTL8, ITGB3, NKX2-8, NRARP, RIDA, PROK2, IL17A, MIR130A, SPARC, JUN, VEGFC, AGGF1, WDR77, HRAS, SFRP2, MIR494, LIMS1, ANG, SIRT6, IL6, OSR2, VIP, TGFB1, TGFB2, SERPINB5, CDKN2B, MIR200C, MIR150, HMX2, GDF2, SFN, MIR26A1, F3, FRS2, EPHA2, BCL2L1, FUT1, NODAL, CLDN1, CYBA, PDCL3, ZFP36, NEAT1, GRN, SYNJ2BP, FGF18, SAAL1, SDR16C5, TACR1, CCL2, PRL, STAT6, PEX2, MIR149, MIR152, MIR133B,…
GOBP_EPITHELIAL_CELL_PROLIFERATION_INVOLVED_IN_LUNG_MORPHOGENESIS	0.106904	1	0.204295	-0.447465	-1.43322	10	WNT2, SOX9, FGF7, FGFR2, NFIB, SRSF6, BMP4, MAP2K1, MAP2K2, CDC42
GOBP_EPITHELIAL_CELL_PROLIFERATION_INVOLVED_IN_PROSTATE_GLAND_DEVELOPMENT	0.543828	1	0.0691198	0.29191	0.926373	11	WDR77, STK11, SERPINF1, NKX3-1, NOTCH1
GOBP_EPITHELIAL_CELL_PROLIFERATION_INVOLVED_IN_SALIVARY_GLAND_MORPHOGENESIS	0.843612	1	0.0579755	-0.284635	-0.700786	5	SHH, FGF10, FGFR2
GOBP_EPITHELIAL_CILIUM_MOVEMENT_INVOLVED_IN_DETERMINATION_OF_LEFT_RIGHT_ASYMMETRY	0.665919	1	0.0702813	-0.238908	-0.842627	13	CFAP45, ODAD3, NPHP3, CCDC39, CCDC40
GOBP_EPITHELIAL_FLUID_TRANSPORT	0.984199	1	0.0519512	-0.154012	-0.509335	11	SCNN1B, AQP8, SLC5A1, SLC26A6, CFTR, EDNRB, ITPR1, AHCYL1, AQP1
GOBP_EPITHELIAL_MESENCHYMAL_CELL_SIGNALING	0.464029	1	0.0774768	0.397393	0.985534	6	FOXA1, PDGFA, WNT6
GOBP_EPITHELIAL_STRUCTURE_MAINTENANCE	0.983568	1	0.0537873	-0.102719	-0.482162	32	TFF1, SERPINA3, TFF2, ZNF830, MKS1, SOX9, RBP4
GOBP_EPITHELIAL_TO_MESENCHYMAL_TRANSITION	0.994083	1	0.0642141	-0.0829294	-0.598954	171	TWIST1, MIR222, MSX2, FUZ, ELL3, FOXA2, BAMBI, MIR590, GSC, EMP2, ZNF750, RGCC, FGF8, MCRIP1, WNT2, SFRP1, LOXL3, IL1B, ISL1, VASN, SNAI1, TGFBR3, LOXL2, POFUT2, IL17RD, LEF1, OVOL2, WNT8A, MIR379, RFLNB, MIR519D, MIR145, USF3
GOBP_EPITHELIAL_TO_MESENCHYMAL_TRANSITION_INVOLVED_IN_ENDOCARDIAL_CUSHION_FORMATION	0.761989	1	0.0526973	0.202299	0.784139	20	HEYL, TGFB1, TGFB2
GOBP_EPITHELIAL_TUBE_BRANCHING_INVOLVED_IN_LUNG_MORPHOGENESIS	0.787162	1	0.0488971	0.1747	0.768928	29	SPRY2, FOXA1, RDH10, CELSR1, NKX2-1, DAG1, HOXA5, HHIP, CTSZ, EXT1, CTSH
GOBP_EPITHELIAL_TUBE_FORMATION	0.964088	1	0.0623861	-0.100323	-0.697799	138	TWIST1, FUZ, CITED2, SOX8, PROX1, PHACTR4, FZD6, BCL10, FGF8, CTHRC1, HAND1, SFRP1, GDNF, TCAP, HNF1B, LHX2, SIX1, NPHP3, MTHFR, TCTN1, MKS1, OVOL2, DEAF1, BRD2, PODXL, CDK20, CLUAP1, DLC1, IFT52, TSC1, SOX9, WNT9B, WNT5A, FGF10
GOBP_EPITHELIAL_TUBE_MORPHOGENESIS	1	1	0.0278699	0.0727618	0.539671	333	IRX1, ILK, FOXH1, SPRY2, NRARP, LBX1, HS3ST3A1, EDNRA, SFRP2, SEC24B, SIRT6, FOXA1, TGFB1, TGFB2, GBX2, SOSTDC1, EDN1, GDF2, HAND2, TMEM59L, EPHA2, KAT2A, WNT11, NODAL, SRC, RARA, NOTO, DVL1, PRKACB, SPINT2, DVL2, AGTR2, RHOA, FZD3, CXCR4, MTSS1, APAF1, RDH10, LHX1, HES1, MYCN, IRX2, RHOB, CELSR1, PFN1, MED1, BCL2, NKX2-1, CCM2, WNT4, PRKACA, DLG1, HS2ST1, TBX6, HIF1A, DAG1, ESR1, HOXA5, TBX3, ST…
GOBP_EPITHELIUM_DEVELOPMENT	1	1	0.0190795	0.0603356	0.509284	1221	FOXL2, UPK3A, FOXC1, LCE2B, PCNA, IRX1, ILK, FOXH1, SPRY2, NRARP, DMRT1, NEUROG3, CEBPA, SHARPIN, IL17A, FLNA, HEYL, LBX1, HS3ST3A1, SETSIP, JUN, VEGFC, GATA1, PERCC1, WDR77, KRT33A, KRT31, HOXB2, VCL, SCX, EDNRA, SFRP2, ATF4, CYP27B1, CASP6, SEC24B, SIRT6, LCE2A, FOXA1, TAGLN2, BARX1, ARG2, TST, CDSN, TGFB1, TGFB2, SERPINB5, ACTG1, TCF15, DNPH1, TMEM38B, PITX2, SCEL, GBX2, CDKN2B, MIR200C, MIR15…
GOBP_EPOXIDE_METABOLIC_PROCESS	0.114537	1	0.195789	-0.582099	-1.43316	5	EPHX1, ALOX12, EPHX3, EPHX2
GOBP_EPOXYGENASE_P450_PATHWAY	0.639515	1	0.0597318	0.228831	0.863763	18	CYP2C19, CYP1B1, CYP2C9, CYP4A11, CYP2B6, CYP2E1, CYP4F2, CYP2F1, CYP2A6, CYP1A2, CYP2C18, CYP2J2, CYP2A13, CYP2S1, CYP1A1, CYP4F12, CYP2C8, CYP2A7
GOBP_EQUILIBRIOCEPTION	0.769231	1	0.0636424	-0.272052	-0.763383	7	USH1C, CLRN1, USH1G, PCDH15, CDH23
GOBP_ERAD_PATHWAY	0.799363	1	0.0454968	0.133566	0.805874	108	FBXO6, SELENOS, STUB1, RNF139, UMOD, UBAC2, CLGN, TRIM13, UBXN10, UBE2J1, FAM8A1, TMEM129, AMFR, FBXO17, BAG6, OS9, UFD1, UBE2G2, PRKN, WFS1, ECPAS, NCCRP1, ATXN3, CALR, TMUB2, UBXN6, BRSK2, XBP1, DNAJB2, MARCHF6, SEL1L, SVIP, DNAJB9, DNAJB12, UBXN4, SEL1L2, BCAP31, UBQLN2, TMEM259, CANX, DERL1, RHBDD1, USP19, PSMC6, USP14, RHBDD2
GOBP_ERBB2_EGFR_SIGNALING_PATHWAY	0.915525	1	0.0558265	-0.2143	-0.626185	8	EREG, AREG, ERBB2, EGFR, TGFA, EGF, HBEGF, BTC
GOBP_ERBB2_ERBB4_SIGNALING_PATHWAY	0.634361	1	0.0718276	-0.338865	-0.834301	5	EREG, ERBB2, NRG1, ERBB4, HBEGF
GOBP_ERBB2_SIGNALING_PATHWAY	0.658579	1	0.0583453	0.225215	0.850116	18	CUL5, STUB1, SRC, MYOC, BTC, HBEGF, EGF, ERBB4, NRG1
GOBP_ERBB3_SIGNALING_PATHWAY	0.677007	1	0.059476	0.349116	0.814347	5	MYOC, RTN4, NRG1, ERBB3
GOBP_ERBB4_ERBB4_SIGNALING_PATHWAY	0.966368	1	0.0524828	-0.214288	-0.56743	6	NRG4, EREG, NRG1, ERBB4, NRG3, BTC
GOBP_ERBB4_SIGNALING_PATHWAY	0.752784	1	0.0639272	-0.238318	-0.763325	10	ACP4, NRG4, EREG
GOBP_ERBB_SIGNALING_PATHWAY	0.67757	1	0.052057	0.141702	0.890729	130	VPS25, CHMP6, FASLG, CUL5, PTPRJ, TGFB1, STUB1, NCK2, FAM83C, SRC, MYOC, IFI6, NUP62, NEURL1, MVP, PIK3C2A, ERBIN, AKT1, BTC, PTPN18, PTPN12, LGMN, MVB12A, AGR2, SHKBP1, GAB1, NRG3, MMP9, ITGA1, CBLB, PDE6H, RTN4, SLC30A10, GRB2, SNX6, PDPK1, AGT, PDE6G, RALB, HBEGF, AFAP1L2, BCAR3, NCF1, GAREM1, SOS1, PLAUR, CNOT9, MAPK1, EGF, ADRA2A, PLCG1, ERBB4, ADAM17, NEU3, PTK2, CADM1, NRG1, ABL1, FBXW7, R…
GOBP_ERK1_AND_ERK2_CASCADE	1	1	0.0285039	0.0744899	0.5529	339	CCL5, ITGB3, DUSP29, CCN2, HCRTR1, SPRY2, PYCARD, ALKAL1, MIR185, RANBP9, C3orf33, XCL1, JUN, CXCL17, HRAS, TGFB1, MIR200C, CCL23, EDN1, HAND2, FRS2, EPHA2, CD74, CHRNA10, PDGFA, CCL22, GBP1, NODAL, SRC, YWHAZ, SYNJ2BP, FGF18, CCL2, MARCO, NPY, CCL8, CCL3, MIR133B, ACKR3, RIPK2, DUSP6, LYN, HLA-DRB1, P2RY1, DAB2, GPR55, PDGFB, MTURN, AGER, RAP1B
GOBP_ERK5_CASCADE	0.39781	1	0.08654	0.451277	1.05265	5	ALKAL1, MEF2A, MAP2K5, ALKAL2
GOBP_ERROR_FREE_TRANSLESION_SYNTHESIS	0.878855	1	0.0560596	-0.276343	-0.68037	5	POLDIP2, POLH, RCHY1, REV1, POLD1
GOBP_ERROR_PRONE_TRANSLESION_SYNTHESIS	0.47585	1	0.0758887	0.308692	0.979632	11	PRIMPOL, POLD3, POLK, USP1, POLD2, REV1, MAD2L2, REV3L, POLE2
GOBP_ERYTHROCYTE_DEVELOPMENT	0.994915	1	0.0383206	0.103423	0.4941	39	GATA1, G6PD, MED1, PTBP3, RPS6, DMTN, KLF2, BAP1, BPGM, EPO, ZBTB7A, SH2B3, ARID4A, FAM210B, FLVCR1, MAEA, TAL1
GOBP_ERYTHROCYTE_HOMEOSTASIS	0.228935	1	0.111463	0.177736	1.12942	140	B2M, HSCB, MPIG6B, GATA1, INHA, ZFPM1, HSPA1B, HOXB6, UBA5, SPI1, HSPA1A, MAFB, G6PD, ZFP36, RPS14, GATA2, JAK2, LYN, TSPO2, ACVR2A, ZNF16, MED1, PTBP3, RPS19, KCNQ1, RPS6, DMTN, KLF2, ADAR, HIF1A, BAP1, RACGAP1, UFL1, HOXA5, SLC25A5, DNASE2, BPGM, EPO, TRIM10, ZBTB7A, ID2, PRMT1, SMAD5, PRDX1, SH2B3, GATA3, KMT2E, MIR486-1, IKZF1, ARID4A, HSPA9, STAT3, MFHAS1, CDIN1, FAM210B, SFXN1, HCLS1, SP3, …
GOBP_ERYTHROCYTE_MATURATION	0.504409	1	0.0721798	0.2627	0.958562	17	G6PD, PTBP3, KLF2, BAP1, EPO, ZBTB7A, FAM210B, FLVCR1, MAEA, TAL1, BRD1, EPB42, RHEX, TRIM58
GOBP_ER_ASSOCIATED_MISFOLDED_PROTEIN_CATABOLIC_PROCESS	0.8051	1	0.0513223	0.223472	0.730209	12	BAG6, UFD1, DERL1, NGLY1, VCP, SDF2L1, RNF185, UGGT2, RNF5, UGGT1, TOR1A, AUP1
GOBP_ER_NUCLEUS_SIGNALING_PATHWAY	0.715986	1	0.0535669	0.16566	0.833954	47	SELENOS, ATF4, INSIG2, DDIT3, NCK2, AMFR, TMCO1, BOK, INSIG1, CREBZF, AGR2, WFS1, XBP1, TMED2, TP53, ATP2A2, SPRING1, MBTPS1, GSK3B, FBXW7, CCDC47, NCK1, ATG10, EIF2AK3, PTPN2, HSPA5
GOBP_ER_OVERLOAD_RESPONSE	0.154827	1	0.15017	0.396606	1.29594	12	SELENOS, DDIT3, TMCO1, WFS1, TP53, GSK3B, CCDC47, ATG10, EIF2AK3, HSPA5, PPP1R15B
GOBP_ER_TO_GOLGI_CERAMIDE_TRANSPORT	0.226277	1	0.121543	0.536524	1.25149	5	GLTP, SGPP1, PLEKHA8, CERT1, PLEKHA8P1
GOBP_ESCRT_COMPLEX_DISASSEMBLY	0.972875	1	0.0423318	0.171721	0.527708	10	CHMP1B, CHMP2B, VTA1, VPS4B, IST1, CHMP1A, CHMP2A, CHMP7
GOBP_ESTABLISHMENT_OF_BLOOD_BRAIN_BARRIER	0.616927	1	0.0738053	-0.271181	-0.868586	10	TTPA, FOXP3, RECK, CLDN3
GOBP_ESTABLISHMENT_OF_CELL_POLARITY	0.289833	1	0.0940503	0.169367	1.10837	156	MOS, SPRY2, TCF15, MYH9, FBF1, SH3BP1, ENKD1, STK11, RHOA, FLOT2, ITGB1, CRK, HES1, SDCCAG8, RAP1B, HSP90AA1, AMOTL2, SHTN1, RICTOR, CENPA, MAPRE1, RAB10, PLK1, RACK1, RAB11FIP2, DOCK2, CYP26B1, CYRIB, KRIT1, RIPOR2, CAMSAP3, DOCK8, PLEKHG3, CRKL, PATJ, JAM3, PARD3, SNX27, KAT5, GATA3, MSN, SYNE4, MARK2, BRSK2, GJA1, IFT20, TCIRG1, EZR, WDPCP, PAFAH1B1, HTT, FOXJ1, ANKFN1, RUFY3, ABL2, PTK7, SIPA…
GOBP_ESTABLISHMENT_OF_CENTROSOME_LOCALIZATION	0.282098	1	0.106323	0.373158	1.14674	10	FHOD1, DLG1, PARD3, EZR, PAFAH1B1, CEP83, MISP
GOBP_ESTABLISHMENT_OF_ENDOTHELIAL_BARRIER	0.752475	1	0.0498907	0.152524	0.804845	54	VCL, EDNRA, PROC, CLDN1, RAP1B, ZDHHC21, CLDN5, PPP1R16B, MYADM, RAPGEF3, PLCB1, PPP1R12A, RAB1A, RAP2C, MSN, RAP2B, TJP3, EZR, RAPGEF6, IKBKB, ADD1, ROCK1, RDX, TNF, S1PR2, PECAM1, FASN, AFDN, HPSE, RAPGEF1
GOBP_ESTABLISHMENT_OF_ENDOTHELIAL_INTESTINAL_BARRIER	0.837472	1	0.059476	-0.19098	-0.716099	15	RAB1B, F11R, RAPGEF2, MYD88, TJP2, TJP1, PTPRS, AFDN, FASN, RAPGEF6, TJP3, RAP2B, RAP2C, RAB1A
GOBP_ESTABLISHMENT_OF_EPITHELIAL_CELL_APICAL_BASAL_POLARITY	0.414211	1	0.0815265	0.274956	1.03787	18	TCF15, SH3BP1, RHOA, CAMSAP3, MSN, SYNE4, IFT20, EZR, PTK7
GOBP_ESTABLISHMENT_OF_EPITHELIAL_CELL_POLARITY	0.684122	1	0.0553643	0.179026	0.84331	36	TCF15, FBF1, SH3BP1, RHOA, HES1, CAMSAP3, PARD3, MSN, SYNE4, IFT20, EZR, PTK7, SIPA1, GOLPH3, MYO18A, SIPA1L3, CDC42, RAP2A, CLASP1, FRMD4A, MYO9A
GOBP_ESTABLISHMENT_OF_GOLGI_LOCALIZATION	0.283929	1	0.105125	0.453526	1.19632	7	YWHAZ, ARHGAP21, RIPOR1, COPG1, CDC42, PDCD10, STK25
GOBP_ESTABLISHMENT_OF_LEFT_RIGHT_ASYMMETRY	0.418552	1	0.0959207	-0.366465	-1.02831	7	CFAP45, DNAAF2, CCDC39, CFAP52, CIROP
GOBP_ESTABLISHMENT_OF_LYMPHOCYTE_POLARITY	0.129893	1	0.16318	0.386465	1.37756	16	MYH9, FLOT2, DOCK2, CYP26B1, RIPOR2, DOCK8, SNX27, ABL2, GSN, CRTAM, CCL21, ABL1
GOBP_ESTABLISHMENT_OF_MEIOTIC_SPINDLE_LOCALIZATION	0.27518	1	0.107554	0.487992	1.21022	6	MOS, MYH9
GOBP_ESTABLISHMENT_OF_MITOCHONDRION_LOCALIZATION	0.814727	1	0.0632191	-0.158896	-0.734133	31	TRAK2, UBB, WASF1, NECTIN2, UCHL1, HAP1, FEZ1, SYBU, MAP1S, LRPPRC, AGBL4, MAPT, ARMCX3, MAP1B, UXT, ACTR10, RHOT2, RHOT1, TRAK1, KIF5B, HSBP1, SPAST, MGARP, MARK1, HDAC6, OPA1, HIF1A, DNM1L, AGTPBP1, MYO19, NEFL
GOBP_ESTABLISHMENT_OF_MITOTIC_SISTER_CHROMATID_COHESION	0.2	1	0.128789	0.49253	1.29921	7	RAD21, NAA50, STAG1, SMC3, NIPBL, STAG2, SMC1A
GOBP_ESTABLISHMENT_OF_MITOTIC_SPINDLE_LOCALIZATION	0.932203	1	0.041321	0.134942	0.644683	39	SPRY2, ENKD1, ITGB1, CENPA, MAPRE1, PLK1, KAT5, GJA1, CLASP2, PAFAH1B1, HTT, ANKFN1, KPNB1, DYNLT1, UBXN2B, MISP, SPRY1, CLASP1, DCTN1, GPSM2, NDE1
GOBP_ESTABLISHMENT_OF_ORGANELLE_LOCALIZATION	0.944595	1	0.0299907	0.102081	0.784833	442	MOS, SPRY2, PTGDR, CHMP6, AP3S1, BIRC5, F8A1, GATA1, CHMP1B, ASIP, VAMP2, FHOD1, KIF2C, CDT1, KIF18A, MAPK15, MYH9, AP3M2, TRAPPC6B, GRP, RAB17, WASL, MRGPRX2, NEFH, SEC16B, SYT4, YWHAZ, RAB3A, BICD2, LAMP1, PINX1, DTNBP1, ENKD1, IL13RA2, COPS5, BLOC1S4, TRAPPC2L, GATA2, IKBKG, STK11, SEPTIN1, TMEM230, LYN, HNRNPU, ITGB1, BOD1, NEFL, LMNB1, NUP62, RABGEF1, SLC2A4, RIOK2, XPO1, MYO5C, MYO19, SPHK2…
GOBP_ESTABLISHMENT_OF_PIGMENT_GRANULE_LOCALIZATION	0.815166	1	0.063079	-0.169507	-0.731273	24	BLOC1S5, BLOC1S3, RAB11B, GPR143
GOBP_ESTABLISHMENT_OF_PLANAR_POLARITY_INVOLVED_IN_NEURAL_TUBE_CLOSURE	0.51259	1	0.0723571	0.287678	0.963199	13	SFRP2, SEC24B, DVL1, DVL2
GOBP_ESTABLISHMENT_OF_PLANAR_POLARITY_OF_EMBRYONIC_EPITHELIUM	0.357651	1	0.0911073	0.303369	1.08136	16	SFRP2, SEC24B, FOXF2, DVL1, DVL2, CELSR1, PAFAH1B1, GRHL3, PTK7
GOBP_ESTABLISHMENT_OF_PROTEIN_LOCALIZATION	1	1	0.0169177	0.073581	0.632453	1661	SAA1, CCL5, VPS25, RAB24, SVBP, NXT1, CARTPT, DRD4, PARD6A, COPE, TIMM13, CHMP6, CD3G, SELENOS, USP17L2, ARL5C, CALCRL, FLNA, TMEM30A, CAMK1, BBC3, AP3S1, VPS33B, TMED4, AKIRIN2, TOMM70, VEGFC, COPB1, NEURL3, PIK3R2, CHMP1B, CD200, VAMP2, SSTR5, ZFAND6, LEPROT, MOAP1, TRH, HRAS, HIKESHI, EDNRA, REEP2, FKBP1B, SEC24B, ADCY8, LIMS1, ANG, CDKN1A, SIRT6, IL6, ADAM8, YWHAG, ARL8B, YWHAH, ADORA2A, DNLZ…
GOBP_ESTABLISHMENT_OF_PROTEIN_LOCALIZATION_TO_CHROMATIN	0.412297	1	0.0840746	0.337506	1.03718	10	WBP2, LRWD1, H1-5, PIH1D1
GOBP_ESTABLISHMENT_OF_PROTEIN_LOCALIZATION_TO_CHROMOSOME	0.954106	1	0.05653	-0.127831	-0.580046	28	RUVBL2, NABP2, CCT5, SGF29, ACD, BRCA2, DKC1, CCT2, SPIDR, TERF1, CTCFL, TCP1, CCT4, CCT6A, ZNF827, NIPBL, CCT7, CCT8, MACROH2A1, MACROH2A2, POT1, CCT3, TERT, WRAP53, PIH1D1, H1-5, LRWD1, WBP2
GOBP_ESTABLISHMENT_OF_PROTEIN_LOCALIZATION_TO_ENDOPLASMIC_RETICULUM	0.998299	1	0.0383206	0.0908332	0.459221	48	SEC61G, SRP9, SSR3, ZFAND2A, BAG6, SRP19, CHMP4A, RAB10, TRAM1, SRPRB, SPCS3, RAB3GAP1, SRP72, VPS54, SNAP25-AS1, HSPA5, GJD2-DT, MAN1A1, SRP68, SRP14, SGTA, GET4, TTC9-DT, SEC62, RYR2, RAB3GAP2, BHLHE40-AS1, SEC61A1, SRP54, RN7SL3, SGTB, SEC63, SRPRA, SPCS2, EDEM1, UBL4A, RN7SL1, ZFAND2B, TRAM2, HYOU1, GLP1R, SEC61A2, HERPUD1
GOBP_ESTABLISHMENT_OF_PROTEIN_LOCALIZATION_TO_MEMBRANE	1	1	0.0689567	-0.0748188	-0.585188	266	TIMM10, NACA4P, AMN, EMC8, SLC1A1, TRAM1L1, CDK5, KCNE1, GET3, PEX19, EMC4, TIMM8A, GORASP1, BBS1, MIEF2, TCAF1, FIS1, PEX5, RAB11B, RAB34, AQP11, NECTIN3, ITGAM, CHMP4B, GCC2, GGA3, TIMM9, ZDHHC22, GOLGA7, RTP1, NSF, ZDHHC6, BCS1L, VAMP3, MIEF1, TIMM8B, ARL6, BLZF1, ATP2C1, SPTBN1, STX1B, TRARG1, SEC61B, REEP1, SNAP25, ZDHHC19, TIMM10B, RAB26, ZDHHC2, COX18, ZDHHC11, STX3, ZDHHC24, CHM, SYS1, RA…
GOBP_ESTABLISHMENT_OF_PROTEIN_LOCALIZATION_TO_MITOCHONDRIAL_MEMBRANE	0.430743	1	0.0780892	0.213628	1.00631	36	TIMM13, BBC3, TOMM70, MOAP1, TOMM5, CALM3, HSP90AA1, ROMO1, TOMM7, OXA1L, TOMM20, MTX2, AP3B1, GZMB
GOBP_ESTABLISHMENT_OF_PROTEIN_LOCALIZATION_TO_ORGANELLE	0.985095	1	0.0280107	0.0955125	0.733072	445	VPS25, NXT1, TIMM13, FLNA, BBC3, AKIRIN2, TOMM70, NEURL3, PIK3R2, ZFAND6, LEPROT, MOAP1, HIKESHI, CDKN1A, SIRT6, DNLZ, VPS37D, NFKBIA, SEC61G, NUP35, TGFB1, DDIT3, SEC13, VPS37A, CLU, SPRN, RGPD4, LMAN1, CHP2, ZC3H12A, SRP9, NCOA4, TNPO1, NUTF2, LAMP1, ECT2, WBP2, PEX2, TOMM5, CALM3, SSR3, VPS13C, FAM53B, PTGS2, JAK2, LRWD1, H1-5, PEX10, NUP155, ZFAND2A, NUP62, PEX6, UBE2L3, PIH1D1, BAG4, SH3GLB1…
GOBP_ESTABLISHMENT_OF_PROTEIN_LOCALIZATION_TO_PLASMA_MEMBRANE	0.497608	1	0.0891647	-0.171956	-0.989168	63	AMN, GORASP1, BBS1, RAB34, NECTIN3, GCC2, GGA3, GOLGA7, NSF, VAMP3, BLZF1, ATP2C1, SPTBN1, TRARG1, RAB26, ZDHHC2, SYS1, NSG1, OPTN, VAMP5, GGA2, ANK3, SORL1, GRIPAP1, ATP6AP1, LYPLA1, GRIP2, PHAF1, GGA1, PKDCC, ARFRP1, ARHGAP44
GOBP_ESTABLISHMENT_OF_PROTEIN_LOCALIZATION_TO_TELOMERE	0.558621	1	0.0806388	-0.235839	-0.911043	17	NABP2, CCT5, ACD, BRCA2, DKC1, CCT2, TERF1, TCP1, CCT4, CCT6A, ZNF827, CCT7, CCT8, POT1, CCT3, TERT
GOBP_ESTABLISHMENT_OF_PROTEIN_LOCALIZATION_TO_VACUOLE	0.966499	1	0.0391155	0.113147	0.612729	61	VPS25, VPS37D, VPS37A, CLU, NCOA4, VPS13C, VPS8, LAPTM5, M6PR, HSPA8, GNPTAB, VPS37C, MVB12A, SNX16, VPS28, PXK, AP3B1, VPS13A, UBAP1, VPS37B, VPS54, CACNG5, BECN1, SORT1, GNPTG, NAGPA, SCARB2, MON1B, LHCGR
GOBP_ESTABLISHMENT_OF_RNA_LOCALIZATION	0.316265	1	0.0886261	0.164854	1.08816	160	NXT1, NXF5, SARNP, NUP35, TST, NPIPA1, SEC13, NCBP2, MRPL18, CETN2, KHSRP, ZFP36, BICD2, NUTF2, IGF2BP1, KHDRBS1, HNRNPA3, ALKBH5, NUP37, NUP155, NUP62, POLDIP3, XPO1, MVP, NXT2, PABPN1, NUP153, UPF1, IGF2BP3, AGFG1, G3BP2, SIDT2, YBX1, UPF2, XPOT, THOC2, ATXN2, SNUPN, NUP188, TOMM20, HNRNPA2B1, NXF2B, QKI, SRSF3, NUP85, DHX9, FMR1, EIF5A2, MX2, XPO5, KPNB1, THOC7, PEG10, SSB, RFTN2, ATR, PNPT1, …
GOBP_ESTABLISHMENT_OF_SISTER_CHROMATID_COHESION	0.577878	1	0.077884	-0.274377	-0.907398	11	STAG3, DDX11, WAPL, SMC1A, CDCA5, STAG2, NIPBL, SMC3, STAG1, NAA50, RAD21
GOBP_ESTABLISHMENT_OF_SKIN_BARRIER	0.790541	1	0.0487011	0.173133	0.762032	29	SFN, CLDN1, ALOXE3, KLF4, NFKBIZ, CYP26B1, KRT1, GRHL3, CLDN4, FLG, KDF1, HRNR, ELOVL1, ABCA12, ALOX12B, LSR
GOBP_ESTABLISHMENT_OF_SPINDLE_ORIENTATION	0.813675	1	0.0479259	0.156517	0.754387	41	MOS, SPRY2, ENKD1, ITGB1, CENPA, MAPRE1, PLK1, KAT5, GJA1, PAFAH1B1, HTT, ANKFN1, LLGL2, DYNLT1, UBXN2B, MISP, SPRY1, CLASP1, DCTN1, GPSM2, NDE1, MAP4, NSFL1C, CDK5RAP2, FBXW11, NUMA1, PAX6, SPDL1, PKHD1, GPSM1, SAPCD2, NDEL1, MAD2L1, INSC, KIF25, ZW10, MCPH1, FGF10, SPAG5, LLGL1
GOBP_ESTABLISHMENT_OF_TISSUE_POLARITY	0.338422	1	0.116739	-0.179921	-1.07584	74	FUZ, FZD6, RSPO3, BRSK1, CTHRC1, DACT1, SFRP1, SPEF1, SMURF2, ZNRF3, ASTN2, GPC3, NPHP3, WNT7A, GPC6, DAAM1, MKS1, WNT9B, PRICKLE2, WNT5A, ANKRD6, SMURF1, NKD1, TTC8, VANGL1
GOBP_ESTABLISHMENT_OR_MAINTENANCE_OF_BIPOLAR_CELL_POLARITY	0.182886	1	0.130777	0.232706	1.22959	57	ILK, PARD6A, PARD6G, TCF15, WNT11, SH3BP1, RHOA, ARF4, CRB3, ERBIN, DLG1, CLIC4, CAMSAP3, ANK1, PATJ, PARD3, WDR1, MSN, SYNE4, MARK2, IFT20, EZR, OOEP, FOXJ1, PTK7
GOBP_ESTABLISHMENT_OR_MAINTENANCE_OF_CELL_POLARITY	0.0223138	1	0.352488	0.199848	1.39865	227	MOS, ILK, RAC3, SPRY2, PARD6A, CD3G, PARD6G, KIF2C, TCF15, MYH9, FBF1, WNT11, SH3BP1, PARVG, ENKD1, SPINT2, STK11, RHOA, ARF4, FLOT2, PDLIM1, ITGB1, CRK, CRB3, HES1, RHOG, SDCCAG8, RAP1B, ERBIN, HSP90AA1, AMOTL2, SHTN1, CAP1, RICTOR, CENPA, MAPRE1, WNT7B, DLG1, RAB10, PLK1, RACK1, RAB11FIP2, SPN, DOCK2, CYP26B1, CYRIB, CLIC4, ACTR2, KRIT1, RAC1, RIPOR2, CAMSAP3, DOCK8, PLEKHG3, CRKL, RHOBTB2, ATN…
GOBP_ESTABLISHMENT_OR_MAINTENANCE_OF_CYTOSKELETON_POLARITY	0.548214	1	0.0686326	0.347219	0.915902	7	KIF2C, PDLIM1, CAMSAP3, AQP1, LMNA
GOBP_ESTABLISHMENT_OR_MAINTENANCE_OF_MONOPOLAR_CELL_POLARITY	0.362416	1	0.0870516	0.25423	1.07804	26	TCF15, SH3BP1, RHOA, CAMSAP3, CARMIL2, PATJ, MSN, SYNE4, IFT20, EZR, FOXJ1, PTK7
GOBP_ESTABLISHMENT_OR_MAINTENANCE_OF_TRANSMEMBRANE_ELECTROCHEMICAL_GRADIENT	0.322799	1	0.111918	-0.336881	-1.1141	11	ATP1A1, SLC22A1, ATP12A, ATP1A4, BAK1, ATP1A2, ATP4A, ATP1A3, BAX, FXYD2, ATP1B1
GOBP_ESTROGEN_BIOSYNTHETIC_PROCESS	0.248307	1	0.130106	-0.35867	-1.18616	11	HSD17B7, HSD17B12, HSD3B1, HSD17B11, HSD17B8, HSD17B2, RDH8
GOBP_ESTROGEN_METABOLIC_PROCESS	0.103194	1	0.21925	-0.282494	-1.43096	40	HSD17B7, UGT2B7, HSD17B12, HSD3B1, UGT1A7, UGT2B11, UGT2B10, UGT2B15, PDGFRA, HSD17B11, HSD17B10, CYP3A7, SULT1E1
GOBP_ESTROUS_CYCLE	0.541446	1	0.0686326	0.256646	0.936471	17	PCNA, EGR1, HAS2, CYP1B1, MDK, OPRL1, ANXA1, OPRM1, IGF1R, CA12, NCOR2, OXTR, OPRK1, ADNP, SLC26A6, TRPM2, PTN
GOBP_ETHANOLAMINE_CONTAINING_COMPOUND_METABOLIC_PROCESS	0.0130008	1	0.38073	-0.607329	-1.77462	8	GDPD3, MOXD2P, GDE1, MOXD1, NAAA
GOBP_ETHANOL_CATABOLIC_PROCESS	0.690519	1	0.0576091	0.259146	0.822395	11	SULT2A1, SULT1A1
GOBP_ETHANOL_METABOLIC_PROCESS	0.73357	1	0.0544556	0.206967	0.802232	20	SULT2A1, ADH1C, SULT1A1
GOBP_ETHANOL_OXIDATION	0.645598	1	0.0721798	-0.26922	-0.833376	9	ADH1A, ADH7
GOBP_ETHER_BIOSYNTHETIC_PROCESS	0.498896	1	0.0845557	-0.279535	-0.964131	12	PEX7, DHRS7B, GNPAT
GOBP_ETHER_METABOLIC_PROCESS	0.0661939	1	0.271289	-0.340635	-1.49044	25	PLA2G10, PLA2G7, PEX7, EPHX1, DHRS7B, ALOX12, GNPAT, TMEM86B, PLAAT3, AGMO, LPCAT2, EPHX3, NCEH1, EPHX2, PLA2G4C
GOBP_EXCITATORY_CHEMICAL_SYNAPTIC_TRANSMISSION	0.554566	1	0.0793435	-0.287572	-0.921086	10	CHRDL1, PVALB, GRIN2D, GRIN1
GOBP_EXCITATORY_SYNAPSE_ASSEMBLY	0.712264	1	0.0694481	-0.168733	-0.79949	33	CBLN1, NPTX1, LRRTM2, LRFN4, WNT7A, SHANK3, WNT5A, VSTM5, C1QL3, NRXN1, SRGAP2, SRGAP2C
GOBP_EXCRETION	0.549828	1	0.0665892	0.198682	0.942419	38	NPPB, ADORA2A, EDN1, UMOD, SPX, TACR1, TRPV1, OXT, STC1, ABCG2, AVPR1A, AGT, ACE, MDK, MLLT6, GNAI2, AVP, ADRA1A, SLC22A6, CHRNB4, ATP6V0A4, SCN11A, KCNMA1, AVPR2, AGTR1, EDNRB
GOBP_EXECUTION_PHASE_OF_APOPTOSIS	0.335516	1	0.0899861	0.191673	1.06698	72	FOXL2, SHARPIN, PLSCR1, BBC3, CASP6, IL6, FASLG, BCL2L1, ZC3H12A, COLEC11, FZD3, APAF1, XKR9, AKT1, BOK, RNF34, ACVR1C, NFKBIZ, RFFL, DNASE2, ST20, CASP10, TP53, CASP2, PAK2, AIFM3, CIDEC, TAOK1, XKR6, XKR4, VPS54, CASP8, STK24
GOBP_EXIT_FROM_MITOSIS	0.609797	1	0.0607719	0.202645	0.891923	29	NEUROG1, MAD2L1BP, NPM2, CDC14B, CDC14C, UBE2S, PHB2, UBE2C, CLASP2, SPAST, EPS8, CDC23, KNTC1, SIRT2, CLASP1
GOBP_EXOCRINE_PANCREAS_DEVELOPMENT	0.878571	1	0.0464155	0.239065	0.63061	7	PDX1, PTF1A, INSR
GOBP_EXOCRINE_SYSTEM_DEVELOPMENT	0.96368	1	0.0561767	-0.110716	-0.586693	46	POLB, IGF2, FGF8, NTN4, ESRP2, SOX9, SHH, TGM2, EDAR, RAB26, FGF10, SOX10, CELA1, FGF7, SNAI2, IGSF3, LAMA1, TGFB3, FGFR2
GOBP_EXOCYST_LOCALIZATION	0.497797	1	0.0845557	-0.386467	-0.951502	5	EXOC3, EXOC3L4, EXOC3L1
GOBP_EXOCYTIC_PROCESS	0.831148	1	0.0450443	0.133008	0.763591	83	VAMP2, STXBP3, RAB3C, STX19, RAB3A, CPLX1, RAB12, STX1A, LYN, SNPH, RAB8A, PLA2G3, TPRG1L, DMTN, RAB3D, VPS18, EXOC5, PRRT2, RAB13, SNAP23, STX2, EXOC2, SNAP29, SNAP47, SNX6, PPFIA3, BLOC1S6, SYNJ1, RALB, RAB44, BTK, SNCA, SYK, EXOC6, ERC2
GOBP_EXOCYTOSIS	0.885794	1	0.0345664	0.109979	0.817716	349	CCL5, PTGDR, CHMP6, CDK5R2, GATA1, VAMP2, ARL8B, MYH9, SPI1, SLC17A9, VSNL1, WASHC3, GRP, MRGPRX2, SYT4, STXBP3, RAB3C, STX19, RAB3A, RAB31, LAMP1, DTNBP1, CPLX1, RAB12, DVL1, SYT15, IL13RA2, COPS5, NPY, CCL8, CALM3, SDF4, CCL3, STXBP5L, GATA2, SEPTIN1, STX1A, AP1G1, LYN, SNPH, FBXO45, HCK, P2RY1, RAB15, SYCN, PRAM1, RABGEF1, CRHBP, SPHK2, RAB8A, RAP1B, CORO1A, RAB11A, PIK3C2A, PLA2G3, MICAL1, RA…
GOBP_EXONUCLEOLYTIC_CATABOLISM_OF_DEADENYLATED_MRNA	0.160072	1	0.146416	0.392301	1.31349	13	DIS3, EXOSC3, DCP2, EXOSC2, DCPS, EXOSC5, NT5C3B, CNOT8, EXOSC7, CNOT6, EXOSC9
GOBP_EXPLORATION_BEHAVIOR	0.943902	1	0.0574877	-0.133961	-0.606741	29	PENK, GIP, CRH, ABAT, APOE, TNR, SLC4A10
GOBP_EXPORT_ACROSS_PLASMA_MEMBRANE	0.491803	1	0.0697793	0.172558	0.972032	76	ATP4B, MIR873, KCNK18, MIR185, SLC40A1, CALM3, MIR133B, SLC29A4, NPPA, SLC27A1, SLC4A4, KCNQ1, PDZK1, MIR34B, ANO6, DLG1, KCNE3, CALM1, CALM2, KCNT2, KCNE2, ABCG2, KCNIP2
GOBP_EXPORT_FROM_CELL	1	1	0.0222268	0.0732945	0.604892	889	FOXL2, SAA1, CCL5, ATP4B, SVBP, GDF9, CCN2, SLC18A3, CARTPT, DRD4, PTGDR, PARD6A, MIR873, CHMP6, KCNK18, ILDR1, MIR185, CDK5R2, VEGFC, GATA1, CD200, VAMP2, SSTR5, TRH, INHA, FKBP1B, ADCY8, ANG, SDHD, SIRT6, IL6, ADAM8, ARL8B, ADORA2A, VIP, MIR210, TGFB1, TGFB2, TMEM38B, MYH9, CGA, GIPC1, FURIN, SPI1, G6PC2, SLC17A9, EDN1, VSNL1, WASHC3, PPID, GRP, TVP23A, INS, PARK7, CLOCK, BLK, GNAZ, MRGPRX2, NR…
GOBP_EXTERNAL_ENCAPSULATING_STRUCTURE_ORGANIZATION	1	1	0.0736213	-0.0570078	-0.457793	318	MYF5, MARCOL, ELANE, CMA1, ANGPTL7, MMP11, WNT3A, PRSS1, KLK5, GAS2, MMP3, EXOC8, HSD17B12, MATN4, CAV1, DMP1, ADAMTS15, RGCC, COL9A3, PDGFRA, MMP20, COLGALT2, ADAMTS16, ADAMTS14, OPTC, FOXF1, RECK, LOXL3, WT1, QSOX1, MATN1, NTN4, NPHP3, ADAMTS9, LOXL2, MMP27, FSCN1, C6orf15, PTX3, HAS1, IHH, NPNT, RXFP1, SLC39A8, VWA1, ADAMTS19, COL15A1, ADAMTSL1, MMP16, TNR, P4HA1, FBLN5, TNFRSF1A, EGFLAM, ADAM…
GOBP_EXTRACELLULAR_EXOSOME_ASSEMBLY	0.563348	1	0.0793435	-0.322048	-0.903674	7	SDC1, TSG101, SDCBP, CD34, STAM, PDCD6IP
GOBP_EXTRACELLULAR_MATRIX_ASSEMBLY	0.976019	1	0.0551352	-0.108023	-0.554432	41	RGCC, QSOX1, NTN4, HAS1, IHH, FBLN5, SOX9, SMPD3, HAPLN2, COL1A2, HAS3, PHLDB2, EMILIN1
GOBP_EXTRACELLULAR_MATRIX_CELL_SIGNALING	0.178414	1	0.154191	-0.531332	-1.30817	5	NDP, NTN4, LRP5
GOBP_EXTRACELLULAR_MATRIX_CONSTITUENT_SECRETION	0.72093	1	0.0555947	0.231938	0.807123	15	CCN2, TMEM38B, ENG, NOTCH1, AGT, CREB3L1
GOBP_EXTRACELLULAR_MATRIX_DISASSEMBLY	0.856796	1	0.0618406	-0.133046	-0.767874	64	ELANE, CMA1, MMP11, PRSS1, KLK5, MMP3, EXOC8, ADAMTS15, MMP20
GOBP_EXTRACELLULAR_REGULATION_OF_SIGNAL_TRANSDUCTION	0.688742	1	0.0678338	-0.236713	-0.816437	12	CER1, GREM2
GOBP_EXTRACELLULAR_TRANSPORT	0.746411	1	0.0678338	-0.152838	-0.792226	43	CFAP45, DNAAF2, ODAD3, DPCD, TTLL1, NPHP3, DNAI1, DAW1, ADCY10, CCDC39, CABYR, TSG101, CCDC40, GAS8
GOBP_EXTRACELLULAR_VESICLE_BIOGENESIS	0.944732	1	0.0415718	0.142582	0.593362	25	CHMP6, COPS5, RAB11A, ATP9A, PRKN, SDC4, CHMP3, ARRDC4, VPS4B, IFNG, RAB7A, PDCD6IP, ARRDC1, CHMP2A, STAM, CD34, SDCBP, SNF8, RAB27A, HGS, ATP13A2, TSG101, SMPD3, VPS4A, SDC1
GOBP_EXTRAEMBRYONIC_MEMBRANE_DEVELOPMENT	0.965392	1	0.0430173	0.164591	0.537812	12	TAF10, DNMT3L, TMED2, BMP7, MAP3K4, HTRA1, BMP5, DNAJB6, E2F8
GOBP_EXTRINSIC_APOPTOTIC_SIGNALING_PATHWAY	0.997106	1	0.0307037	0.0904521	0.631948	226	PF4, TNFRSF10C, FADD, PYCARD, G0S2, ITPRIP, GATA1, MOAP1, SFRP2, HSPA1B, FASLG, TGFB1, TGFB2, SPI1, HSPA1A, PARK7, BCL2L1, SRC, BEX3, AGTR2, LGALS3, JAK2, IFI6, DEDD, SKIL, CSF2, BCL2A1, NGF, GABARAP, AKT1, BCL2, KITLG, BOK, SH3RF1, RNF34, MKNK2, EYA2, BID, NFKBIZ, IGF1, RFFL, TNFSF10, PAK5, STK3, EYA1, TNFRSF10A, ZSWIM2, BCL2L2, C8orf44-SGK3, STX4, PHIP, TMBIM1, ATF3, TRAF1, PPP1CA, CTTN, BCL2L1…
GOBP_EXTRINSIC_APOPTOTIC_SIGNALING_PATHWAY_VIA_DEATH_DOMAIN_RECEPTORS	0.627451	1	0.057853	0.154802	0.900629	86	TNFRSF10C, FADD, ITPRIP, MOAP1, SFRP2, FASLG, SPI1, PARK7, BCL2L1, BEX3, LGALS3, DEDD, SKIL, NGF, GABARAP, BCL2, RNF34, BID, RFFL, STK3, TNFRSF10A, ZSWIM2, STX4, TMBIM1, ATF3, CASP10, MAL, ARHGEF2, DAPK1, GPX1, THBS1, CRADD, MIR221, DDX3X, CASP8, SORT1, TNF, GSK3B, CASP8AP2, BRCA1, RAF1, FEM1B, FAF1, STK4, HGF, BMP5, PTEN, PIDD1
GOBP_EYELID_DEVELOPMENT_IN_CAMERA_TYPE_EYE	0.803163	1	0.0497903	0.213136	0.734427	14	JUN, OSR2, HDAC1, GRHL3, SOS1, HDAC2, SRF, TFAP2A, SOX11
GOBP_EYE_MORPHOGENESIS	0.749271	1	0.0776799	-0.122322	-0.865877	157	FOXE3, GNAT2, TWIST1, CABP4, SLC1A1, GNAT1, C12orf57, VSX1, SIX3, RPGRIP1, CITED2, SOX8, PROX1, PHACTR4, YY1, AQP5, WNT2, NECTIN3, TSKU, RPE65, USH1C, ALDH1A3, FZD5, IHH, MFAP5, RS1, SOX9, LRP5, PTPRM, NECTIN1, EPHB1, WNT5A, RBP4, ZHX2, NKD1, SKI, COL5A1, TTC8, FBN2, FAT3, NF1, FBN1, FGF2, RARB, CEP290, IFT172
GOBP_EYE_PHOTORECEPTOR_CELL_DEVELOPMENT	0.451923	1	0.0949752	-0.206054	-0.985492	34	GNAT2, CABP4, GNAT1, RPGRIP1, USH1C, CEP290, RPGRIP1L, THRB, CRB2, BBS4, OLFM3, TULP1, VEGFA, PAX6, PRKCI, THY1, FSCN2, HCN1, DZANK1, CRB1, NAGLU, TOPORS, NR2E3, RP1, PRDM1, PDE6C, MFRP, RDH13, NTRK2, RORB, MYO7A, DIO3, GNGT1
GOBP_EYE_PHOTORECEPTOR_CELL_DIFFERENTIATION	0.434783	1	0.0975449	-0.188999	-1.00914	47	GNAT2, CABP4, GNAT1, RPGRIP1, SOX8, USH1C, IHH, SOX9, NKD1, TTC8, CEP290, RPGRIP1L, THRB, CRB2, BBS4, OLFM3, SDK2, TULP1, VEGFA, PAX6, PROM1, PRKCI, THY1, FSCN2, HCN1, DZANK1, CRB1, NAGLU, DSCAM, TOPORS, NR2E3, RP1, PRDM1, PDE6C, CNTF, MFRP, RDH13, NTRK2, STAT3, RORB, MYO7A, DIO3, NOTCH1, ROM1, GNGT1
GOBP_EYE_PIGMENTATION	0.928251	1	0.0543434	-0.231691	-0.613515	6	GPR143, IHH, HPS4
GOBP_FACE_DEVELOPMENT	0.951987	1	0.0392759	0.119893	0.628417	52	TIPARP, SCX, EDNRA, RARA, CLDN5, HOXB3, DLX5, ZFAND5, MAPK3, MMP2, RAB3GAP1, CRISPLD2, MAPK1, RARG, COL1A1, EP300, SGPL1, RAF1, PLEKHA1, MSX1, MAP2K2, NIPBL, MAP2K1, SRF, BRAF, CHD7, NOG, PTPN11, MKKS, CRISPLD1, ANKRD11, PRICKLE1, GRHL2, MYH3, CSRNP1, RRAS, BBS4, TGFB3, STRA6, DKK1, ARID5B, ASPH, SOX3, ZIC3, SKI, WNT5A, TBX1, PAX9, LEF1, ALDH1A3, ALDH1A2
GOBP_FACE_MORPHOGENESIS	0.969019	1	0.0402478	0.121278	0.543398	31	TIPARP, SCX, CLDN5, DLX5, MMP2, RAB3GAP1, CRISPLD2, COL1A1, EP300, SGPL1, PLEKHA1, MSX1, NIPBL, NOG, PTPN11, CRISPLD1, ANKRD11, PRICKLE1, MYH3, CSRNP1, RRAS, TGFB3, STRA6, DKK1, ARID5B, ASPH, SKI, TBX1, PAX9
GOBP_FACIAL_NERVE_MORPHOGENESIS	0.815145	1	0.0601186	-0.220619	-0.706636	10	SIX1, SEMA3F, PLXNA3, NRP2, HOXB1
GOBP_FACIAL_NERVE_STRUCTURAL_ORGANIZATION	0.993151	1	0.052057	-0.171626	-0.501492	8	SEMA3F, PLXNA3, NRP2, HOXB1
GOBP_FACULTATIVE_HETEROCHROMATIN_FORMATION	0.990315	1	0.0549074	-0.096542	-0.511582	46	APOBEC1, AICDA, SUV39H1, TEX15, ZNF304, SETDB1, MORC2, BEND3, EZH2, L3MBTL3, SETDB2, KDM1A, SIRT1, PHF2, KDM5A, TRIM28, RRP8, HELLS, MPHOSPH8, EHMT1, ATF7IP, MBD3L1, MBD2, SIRT2, MBD3L5, TET1, MACROH2A1, TASOR, DNMT1, DYRK1A, MBD3, PHF8, DNMT3A, MBD3L2B, ATF7IP2, PPHLN1, JARID2, HDAC1, BAZ2A, MBD3L2, SAMD1, MBD3L4, SUZ12, SMARCA5, MBD3L3, RESF1
GOBP_FARNESYL_DIPHOSPHATE_METABOLIC_PROCESS	0.280576	1	0.106323	0.485702	1.20454	6	PLPP6, GGPS1, FDFT1
GOBP_FAS_SIGNALING_PATHWAY	0.762332	1	0.0636424	-0.280924	-0.743881	6	FAS, SP100, ZDHHC7, CASP8AP2, SMAD5, TMBIM1
GOBP_FATTY_ACID_ALPHA_OXIDATION	0.253425	1	0.129443	-0.409775	-1.19736	8	HACL1, PHYH, HAO2, SLC27A2
GOBP_FATTY_ACID_BETA_OXIDATION	0.997449	1	0.057006	-0.0818425	-0.497426	76	ACAD11, TWIST1, PEX7, ACAA2, PEX5, HSD17B10, SESN2, ECHDC2, GCDH, ACOX2, ACOX3, CPT1B, ACAT2, CPT1C, SLC27A2, LONP2, IVD, ETFB, DECR1, ECI2
GOBP_FATTY_ACID_BETA_OXIDATION_USING_ACYL_COA_DEHYDROGENASE	0.437086	1	0.0919686	-0.295757	-1.02008	12	ACAD11, GCDH, IVD, ETFB, ACADL, ACADVL, ETFBKMT, ACAD10, ETFDH, ETFA, ACADS, ACADM
GOBP_FATTY_ACID_BETA_OXIDATION_USING_ACYL_COA_OXIDASE	0.0819672	1	0.2114	0.451654	1.47581	12	ACOX1, ACOT8, AMACR, CRAT, SCP2, DECR2, CROT, ACOXL
GOBP_FATTY_ACID_BIOSYNTHETIC_PROCESS	0.99115	1	0.0642141	-0.0862763	-0.610418	159	APOC3, PLA2G10, MIR204, ELOVL4, PLA2G1B, HPGDS, OLAH, ACOT4, OXSM, ASAH2, HSD17B12, ERLIN1, FABP5, CBR4, ALOX12, APOC1, TBXAS1, GIP, EDN2, IL1B, MIR96, DAGLB, HTD2
GOBP_FATTY_ACID_CATABOLIC_PROCESS	1	1	0.0582216	-0.0632787	-0.415276	105	ACAD11, TWIST1, PEX7, HACL1, PHYH, ACAA2, PEX5, HSD17B10, SESN2, ECHDC2, GCDH, ACOX2, HAO2, ACOX3, CPT1B, ABHD1, ACAT2, CPT1C, SLC27A2, LONP2, IVD, ETFB, DECR1, ECI2, PLA2G15, AIG1, ACACB, ABCD1, PCCB, ADIPOQ, CYP4F12, ABCD4, EHHADH, MLYCD, MFSD2A, ADTRP, FAAH, SLC27A4, PEX13, ACADL, LPIN2, LPIN1, CNR1, IRS1, ACADVL, AKT2, ACAA1, HSD17B4, BDH2, ETFBKMT, ECHDC1, PPARA, ALDH1L2, ABCD3, ABCD2, CPT1A…
GOBP_FATTY_ACID_DERIVATIVE_BIOSYNTHETIC_PROCESS	0.395522	1	0.105125	-0.19403	-1.04986	51	GGTLC2, ELOVL4, PPT1, HSD17B12, GGT3P, ALOX12, HMGCL, HTD2, GGT1, GCDH, ACSL6, ELOVL2, GGTLC1, PPT2, SLC27A2, ACSF3, ACSBG1, AWAT2, ACSL4, ACSS3, HACD2, PAM, AACS, FAR2
GOBP_FATTY_ACID_DERIVATIVE_CATABOLIC_PROCESS	0.728395	1	0.0544556	0.220032	0.802873	17	OXCT2, LYPLA2, NUDT7, HPGD, CYP4A11, NUDT8, DPEP2, NUDT19, ACAT1, OXCT1, ACOT7, CYP4F2
GOBP_FATTY_ACID_DERIVATIVE_METABOLIC_PROCESS	0.931122	1	0.0602484	-0.114918	-0.698452	76	GGTLC2, ELOVL4, ABHD16A, DGAT1, PPT1, HSD17B12, GGT3P, ALOX12, HMGCL, DPEP1, HTD2, GGT1, GCDH, ACSL6, ELOVL2, GGTLC1, PPT2, SLC27A2, ACSF3, ACSBG1, ABCD1, AWAT2, ACSL4, ACSS3, CYP4F12
GOBP_FATTY_ACID_ELONGATION	0.577338	1	0.0664364	0.271675	0.909617	13	ELOVL7, ELOVL3, ELOVL6, HACD3, HACD1, ELOVL5, HACD4, TECR
GOBP_FATTY_ACID_ELONGATION_SATURATED_FATTY_ACID	0.610714	1	0.0633597	0.328762	0.867215	7	ELOVL7, ELOVL3, ELOVL6
GOBP_FATTY_ACID_HOMEOSTASIS	0.954145	1	0.0420772	0.159343	0.581424	17	INS, NR1H4, GPAM, MIR132, POLD1, XBP1, MLXIPL
GOBP_FATTY_ACID_METABOLIC_PROCESS	1	1	0.0743625	-0.0734595	-0.60745	390	APOC3, PNPLA3, PLA2G10, ACAD11, TWIST1, MIR204, ELOVL4, PLA2G1B, HPGDS, PEX7, HACL1, FABP3, PHYH, OLAH, ACOT4, ACOT6, OXSM, ASAH2, EPHX1, ADH7, GHSR, HSD17B12, ERLIN1, FABP5, CAV1, ACAA2, ATP6V1B1, CBR4, ANKRD23, PLA2G4B, PEX5, ALOX12, APOC1, HSD17B10, TBXAS1, CYP4V2, GIP, SESN2, GNPAT, ACAD9, EDN2, IL1B, ACOT11, MIR96, DAGLB, HTD2, CYP4F8, GGT1, CYP4A22, GSTA1, ACOT1, GPAT4, ACADSB, ACBD4, PLA2G…
GOBP_FATTY_ACID_OMEGA_OXIDATION	0.220264	1	0.137251	-0.50079	-1.23297	5	ADH7, CYP4V2, ADH5
GOBP_FATTY_ACID_TRANSMEMBRANE_TRANSPORT	0.813212	1	0.0613026	-0.17841	-0.734883	20	SLC22A9, CPT1B, ABCD1, ABCD4, SLC5A8, AKT2, ACSL1, ABCD3, ABCD2, CPT1A, CD36, SLC27A5, SLC2A1, THBS1, ACSL5, CPT2, SLC25A20, AKT1, IRS2, SLC27A1
GOBP_FATTY_ACID_TRANSPORT	0.398374	1	0.110122	-0.152617	-1.02894	116	FABP7, PLA2G10, PLA2G1B, IL1A, FABP3, FABP4, RBP2, PLA2G12B, PLA2G2E, SLC43A3, FABP5, FIS1, SLC22A9, FABP6, CRABP1, SLCO4A1, IL1B, RBP5, PLA2G4F, NMUR2, APOE, CPT1B, P2RX7, FABP2, PMP2, SLC22A1, AVPR1B, GOT2, SLC27A6, SLC22A2, FABP5P3, MAP2K6, SLC27A2
GOBP_FATTY_ACYL_COA_BIOSYNTHETIC_PROCESS	0.77037	1	0.0678338	-0.176301	-0.786455	27	ELOVL4, PPT1, HSD17B12, HTD2, GCDH, ACSL6, ELOVL2, PPT2, SLC27A2, ACSF3, ACSBG1, ACSL4
GOBP_FATTY_ACYL_COA_CATABOLIC_PROCESS	0.77518	1	0.0524828	0.296679	0.735765	6	NUDT7, NUDT8, NUDT19, ACOT7, FITM2
GOBP_FATTY_ACYL_COA_METABOLIC_PROCESS	0.970516	1	0.05653	-0.111509	-0.564841	40	ELOVL4, DGAT1, PPT1, HSD17B12, HTD2, GCDH, ACSL6, ELOVL2, PPT2, SLC27A2, ACSF3, ACSBG1, ABCD1, ACSL4
GOBP_FAT_CELL_DIFFERENTIATION	0.827338	1	0.0392759	0.119308	0.843105	240	ANGPTL8, SOCS1, PRLH, MEDAG, CEBPA, CCDC85B, SFRP2, ZFPM1, UCP1, SIRT6, IL6, SLC7A10, TGFB1, DDIT3, SOD2, INS, GPS2, MAFB, ZC3H12A, NUDT7, ZFP36, ATF5, RORC, RETN, SDF4, CBY1, CCDC3, GATA2, PTGS2, PIM1, NR4A1, HNRNPU, CEBPB, ALOXE3, PPARG, SLC2A4, HES1, KLF4, LAMB3, FAM120B, NOCT, MED1, FNDC5, AXIN1, AKT1, HTR2A, INSIG1, ADRB3, ADRB1, TBL1XR1, BBS9, CCN4, SAV1, STK3, EGR2, MIR483, TRPV4, BBS7, WN…
GOBP_FAT_CELL_PROLIFERATION	0.957399	1	0.052913	-0.163286	-0.575906	13	TREM2, TFDP1, PER2, FGF10
GOBP_FAT_PAD_DEVELOPMENT	0.794118	1	0.0621124	-0.262928	-0.73778	7	CASR, UBB, ARID5B, BBS4
GOBP_FAT_SOLUBLE_VITAMIN_BIOSYNTHETIC_PROCESS	0.969424	1	0.0422468	0.148544	0.497354	13	CYP27B1, PLTP, CYP2R1, UBIAD1, TNF, IFNG
GOBP_FAT_SOLUBLE_VITAMIN_CATABOLIC_PROCESS	0.280289	1	0.10673	0.374665	1.15137	10	CYP26A1, CYP26C1, CYP4F11, CYP26B1
GOBP_FAT_SOLUBLE_VITAMIN_METABOLIC_PROCESS	0.901914	1	0.0587186	-0.129369	-0.670576	43	RBP2, CYP11A1, FGF23, RPE65, SNAI1, ALDH1A2, PIAS4, VKORC1, BCO1, VKORC1L1, GFI1, NQO1, CYP24A1, SNAI2, NPC1L1, CYP4F12
GOBP_FC_EPSILON_RECEPTOR_SIGNALING_PATHWAY	0.656304	1	0.0583453	0.209968	0.856603	23	FCER1G, LYN, MAP2K4, TRAF6, VAV1, SOS1, BTK, IKBKB, SYK, PLCG1, VAV3, MAP3K1, MAPK10, MAPK9, MAP3K7, FER
GOBP_FC_GAMMA_RECEPTOR_SIGNALING_PATHWAY	0.425606	1	0.0799859	0.22365	1.02095	33	PTPRJ, CD47, FCER1G, FCGR1A, SRC, LYN, HCK, CLEC4E, MYO1G, VAV1, APPL1, SYK, PTK2, VAV3, PRKCD, ABL1, PLPP4, LIMK1, PLD2, PLA2G6, PTPRC, PAK1
GOBP_FC_RECEPTOR_MEDIATED_INHIBITORY_SIGNALING_PATHWAY	0.442731	1	0.0911073	-0.405579	-0.998555	5	PSG9, LILRB1, LILRB4
GOBP_FC_RECEPTOR_MEDIATED_STIMULATORY_SIGNALING_PATHWAY	0.0642361	1	0.234393	0.322113	1.45487	32	PLSCR1, PTPRJ, CD47, FCER1G, SRC, LYN, HCK, RABGEF1, CD226, MYO1G, VAV1, APPL1, SYK, CSK, PTK2, VAV3, PRKCD, ABL1, PLPP4, LIMK1, PLD2, PLA2G6, PTPRC, PAK1
GOBP_FC_RECEPTOR_SIGNALING_PATHWAY	0.806931	1	0.0466948	0.144356	0.761744	54	PTPRJ, CD47, FCER1G, FCGR1A, SRC, CD200R1, LYN, HCK, CLEC4E, MAP2K4, TRAF6, MYO1G, VAV1, SOS1, BTK, APPL1, IKBKB, SYK, PLCG1, PTK2, VAV3, PRKCD, MAP3K1, ABL1, PLPP4, LIMK1, MAPK10, MAPK9, PLD2, MAP3K7, PLA2G6, PTPRC, PAK1
GOBP_FEAR_RESPONSE	0.874396	1	0.0606404	-0.132816	-0.70055	45	PDE8B, LYPD1, SLC1A1, PENK, HTR2C
GOBP_FEEDING_BEHAVIOR	0.469291	1	0.0701132	0.165167	0.996737	107	GDF15, CARTPT, HCRTR1, PRLH, NPW, ASIP, TRH, ADORA2A, INS, HAND2, MC1R, DMBX1, TACR1, NPY, RETN, POU4F1, P2RY1, NMU, UCN, TH, MC3R, MMP17, ADRB3, QRFP, OXT, PRLHR, MCHR1, RXFP4, TACR3, APLN, APP
GOBP_FEMALE_GAMETE_GENERATION	0.931507	1	0.0363783	0.110475	0.720993	153	FOXL2, FSHB, GDF9, ZAR1L, PANX1, DMRT1, WDR77, NPM2, EDNRA, ANG, MCM8, TDRD5, EDN1, SRC, NPPC, TAF4B, CCNB2, DMC1, PTGS2, SEPTIN1, FIGLA, DDX20, SEBOX, CDC25B, HSF2BP, PDE5A, FSHR, BCL2, RPS6, WNT4, TUBB8, IL4R, IGF1, PLK1, HPGD, CGB7, MMP19, ZP3, MMP2, NANOS3, INSL3, LEP, RGS2, MLH3, INHBB, TUT4, KASH5, KMT2D, ASPM, STRA8, HROB, SOS1, MDK, ORC4
GOBP_FEMALE_GENITALIA_DEVELOPMENT	0.646127	1	0.0599892	0.226653	0.859897	19	SRD5A2, LHX1, SRD5A1, ESR1, TBX3, CYP19A1, TYRO3, BAX, CHD7, LRP2, MERTK, BAK1, TP63, STRA6, AXL, NPR2, RBP4, FGF10, WNT5A
GOBP_FEMALE_MEIOSIS_CHROMOSOME_SEGREGATION	0.717489	1	0.0665892	-0.296283	-0.784551	6	NCAPH2, MEIKIN, NCAPH
GOBP_FEMALE_MEIOSIS_I	0.434978	1	0.0931455	-0.285645	-1.00747	13	BRME1, NDC80, TRIP13, UBB, AURKA
GOBP_FEMALE_MEIOTIC_NUCLEAR_DIVISION	0.220096	1	0.143759	-0.250225	-1.21238	35	BRME1, NCAPH2, NDC80, SPIRE2, TRIP13, UBB, WEE2, EREG, MEIKIN, RAD51C, AURKA, MASTL, WASHC5, FBXO5, NCAPH, MEIOC, TOP2A, SPIRE1, PPP2R1A
GOBP_FEMALE_SEX_DIFFERENTIATION	0.650794	1	0.054794	0.145221	0.89792	122	FOXL2, FSHB, FOXC1, GDF9, LHX8, TIPARP, INHA, ANG, SRD5A2, CGA, BCL2L1, SRC, NPPC, LFNG, CCDC182, RETN, DMC1, VGF, CEBPB, LHX1, FANCG, SRD5A1, IDH1, FSHR, BCL2, KITLG, WNT4, NR2F2, ESR1, TBX3, CYP19A1
GOBP_FERMENTATION	0.442446	1	0.0799859	0.405393	1.00538	6	MIR210, ACTN3, TP53, CAVIN3
GOBP_FERTILIZATION	0.481928	1	0.104733	-0.133391	-0.993239	198	FOLR2, IQCF1, EQTN, PLA2G10, FOLR3, TRPC3, FAM170B, PRSS55, SPATA46, TMPRSS12, SPAM1, TSSK4, ZP1, DEFB126, SPINK1, BBS1, PPP3R2, BSPH1, SPACA6, PCSK4, C16orf92, PRND, SPACA7, NECTIN3, ADAM2, PITHD1, HOXA9, CATSPER2, CDK1, DCST2, ZP4, HOXA11, KLHL10, PLCZ1, TNP2, ROPN1B, WEE2, TDRKH, AKAP3, PRDM14, WDR48, AKAP4, PRDM9, NPR2, NECTIN2, SERPINA5, ELSPBP1, TRPC6, IZUMO1R, PLB1, CCT5, TRPC7, DKKL1, PKD…
GOBP_FEVER_GENERATION	0.916479	1	0.0552496	-0.186787	-0.617727	11	IL1A, IL1B, TNFSF11, PTGER3
GOBP_FIBRINOLYSIS	0.71358	1	0.0716527	-0.183436	-0.818282	27	PLAU, SERPINE1, SERPINB2, KLKB1, FGA, THBD, VTN, SERPINF2, SERPING1, HRG
GOBP_FIBROBLAST_ACTIVATION	0.491031	1	0.0862866	-0.272878	-0.962438	13	GCLM, RGCC, RPS6KA1, PDGFRB, ULK3, DDR2, AKAP12
GOBP_FIBROBLAST_APOPTOTIC_PROCESS	0.444444	1	0.0949752	-0.227066	-0.993521	25	SFRP1, CASP7, NUPR1, BCL2L11, MIR181B1, STK17A, PRDM11, TP63, BAK1, IER3IP1, PIK3CA, XRCC2, CASP9, CASP3, MYC, STK17B, CUL3, BTG1, GAS6, CFDP1, API5, TP53, PIK3CG, CHD8, BID
GOBP_FIBROBLAST_GROWTH_FACTOR_PRODUCTION	0.473404	1	0.0756946	0.348575	0.980938	8	WNT11, MIR152, PTGS2, MIR205
GOBP_FIBROBLAST_GROWTH_FACTOR_RECEPTOR_SIGNALING_PATHWAY	0.987277	1	0.0573667	-0.0907909	-0.566042	85	FUZ, CEP57, FIBP, FGFBP1, FGF4, SPRY3, FGF8, KIF16B, FGF23, FGF17, LRIT3, FGFBP3, PRDM14, FGF19, FGF16, WNT5A, FAM20C, FGF10, MIR503, OTX2, FGF5, FGF3, FGFR3, KL, MIR16-1, FGF2
GOBP_FIBROBLAST_MIGRATION	0.130363	1	0.156312	0.244438	1.28986	54	ITGB3, ILK, TGFB1, PDLIM1, ITGB1, BAG4, AKT1, TMEM201, DMTN, RFFL, RAC1, GNA13, ZFAND5, FUT8, CCN3, ARHGAP4, SDC4, MTA2, WDPCP, APPL1, THBS1, TNS1, ARHGEF7, ACTA2, CD248, CORO1C, PTK2, SGPL1, AQP1, GNA12, IQGAP1, PAK3
GOBP_FIBROBLAST_PROLIFERATION	0.551724	1	0.0642141	0.158433	0.940594	102	ITGB3, FTH1, BRK1, CCNA2, JUN, HRAS, MIR494, CDKN1A, SIRT6, MED25, SOD2, EMD, KAT2A, CD74, PDGFA, IFI30
GOBP_FILOPODIUM_ASSEMBLY	0.975083	1	0.0383206	0.109884	0.607811	70	SPAG6, FGD1, RAB17, WASL, SH3BP1, PALM, NEURL1, ABITRAM, FGD6, DMTN, FGD3, PPP1R16B, SPATA13, RIPOR2, TENM1, CAPZB, FMR1, EZR, FGD4, MYO10, DNM3, NRP1, TTYH1, TGFBR1, FXR1, PRKCD, S1PR2, CCL21, FGD2
GOBP_FLAVIN_CONTAINING_COMPOUND_METABOLIC_PROCESS	0.735612	1	0.0549074	0.308167	0.764255	6	SLC52A1, SLC52A3, FLAD1, RFK, VCP
GOBP_FLAVONE_METABOLIC_PROCESS	0.625899	1	0.0625237	0.341248	0.846295	6	UGT1A9, UGT1A8, UGT1A1
GOBP_FLAVONOID_GLUCURONIDATION	0.551095	1	0.0694481	0.392035	0.914459	5	UGT1A9, UGT1A8, UGT1A1, UGT1A3
GOBP_FLAVONOID_METABOLIC_PROCESS	0.577338	1	0.0664364	0.271795	0.91002	13	UGT1A9, SULT1A1, UGT1A8
GOBP_FLOOR_PLATE_DEVELOPMENT	0.522361	1	0.0711327	0.29754	0.944241	11	FERD3L, NODAL, CBY1, CHRD, STIL, FOXB1
GOBP_FLUID_TRANSPORT	0.745675	1	0.0524828	0.174884	0.798334	33	UPK3A, AQP4, MIP, EDN1, CSF2, HAS2, AQP9, AQP6, EXT1, MLLT6, AQP7B, AVP, AQP10, AQP1, AHCYL1, SLC14A1, ITPR1, AQP7
GOBP_FOAM_CELL_DIFFERENTIATION	0.359322	1	0.0880945	0.222255	1.06182	39	PF4, ITGB3, MIR185, NFKBIA, TGFB1, PPARG, CSF2, PLA2G3, SOAT1, SAMD1, CRP, AGT, PLA2G5, PRKCH, ABCA5, EP300, STAT1, ALOX15B, LPL, NR1H2, MAPK9, ABCA1, CD36, NR1H3, AGTR1
GOBP_FOCAL_ADHESION_ASSEMBLY	0.792484	1	0.04707	0.136115	0.791911	86	VCL, LIMS1, TLN1, PTPRJ, ACTG1, ACTN3, SRC, MYOC, RHOA, BCL2, PTPRA, WNT4, DMTN, ACTN1, EPHA3, DAPK3, RAC1, FAM107A, ACVRL1, GPM6B, CAMSAP3, CTTN, SDC4, CLASP2, WDPCP, THBS1, SLK, ARHGEF7, AJUBA, ROCK1, NRP1, CORO1C, BCR, PTK2, ABL1, THSD1, FERMT2, SORBS1, PTEN, GREM1, RHOD, ACTN2, CLASP1
GOBP_FOLATE_TRANSMEMBRANE_TRANSPORT	0.367841	1	0.10208	-0.434372	-1.06945	5	SLC19A1, SLC25A32, ABCC5, LRP2, SLC46A1
GOBP_FOLIC_ACID_CONTAINING_COMPOUND_BIOSYNTHETIC_PROCESS	0.576923	1	0.0780892	-0.319507	-0.896543	7	DHFR2, ATIC, DHFR, FPGS, MTHFS
GOBP_FOLIC_ACID_CONTAINING_COMPOUND_METABOLIC_PROCESS	0.472813	1	0.0913924	-0.221768	-0.970341	25	FTCD, DHFR2, TYMS, MTHFR, SLC19A1, FOLH1, SLC25A32, ATIC, MTRR, DHFR, MTHFD2, FPGS
GOBP_FOLIC_ACID_METABOLIC_PROCESS	0.598194	1	0.0760837	-0.235841	-0.884312	15	DHFR2, SLC19A1, SLC25A32, MTRR, DHFR, MTHFD2, FPGS, MTHFS, PM20D2
GOBP_FOLIC_ACID_TRANSPORT	0.13363	1	0.181383	-0.427735	-1.37003	10	FOLR2, FOLR3
GOBP_FOLLICLE_STIMULATING_HORMONE_SECRETION	0.0306559	1	0.352488	0.588904	1.65726	8	FOXL2, INHA, CGA, TBX3, LEP, INHBB
GOBP_FOREBRAIN_CELL_MIGRATION	0.930233	1	0.0404935	0.12207	0.668744	66	P2RY12, CDK5R2, RHOA, CXCR4, FBXO45, LHX6, EMX2, NKX2-1, NRG3, RTN4, CCDC141, TYRO3, ARX, FOXB1, PAFAH1B1, GLI3, EFHC1, ADGRG1, MDGA1, NR2E1, POU3F2, COL3A1, CTNNB1, SRF, LRP8, FOXG1, CDK5R1, ZMIZ1, SYNE2, ROBO1, ARL13B, LRRK2, BMERB1, MBOAT7, FUT10, LAMB1, HTR6, DRD2, RELN, OGDH, EGFR, WDR47, SLIT1, DAB2IP, PEX13, SUN1, NDEL1, PSEN1, POU3F3, DISC1, DIXDC1, DAB1, FGF13, SRGAP2C, SRGAP2, SLIT3, SU…
GOBP_FOREBRAIN_DEVELOPMENT	1	1	0.0280107	0.0517648	0.392094	398	B2M, RAC3, NRGN, DMRTA2, LHX8, NEUROG3, P2RY12, NEUROD6, AKIRIN2, CDK5R2, PRDM13, NDNF, SRD5A2, PITX2, GBX2, RFX4, FRS2, KAT2A, UNCX, FUT1, SRC, LHX3, RAX, POU1F1, RARA, NARS1, FEZF1, ATF5, IGF2BP1, NPY, GATA2, RHOA, EFNA2, POU3F1, CXCR4, POU4F1, FBXO45, NEFL, APAF1, CRK, KCNA3, UQCRQ, LHX1, NOTCH2NLC, HES1, TH, SRD5A1, LHX6, EMX2, GSX2, NKX2-1, OLIG2, AGTPBP1, TUBB2B, WNT4, WNT7B, KCNC2, UBA6, N…
GOBP_FOREBRAIN_DORSAL_VENTRAL_PATTERN_FORMATION	0.61086	1	0.0751182	-0.309578	-0.868681	7	SIX3, FGF8
GOBP_FOREBRAIN_GENERATION_OF_NEURONS	0.965232	1	0.0386372	0.113224	0.593464	52	B2M, LHX8, NDNF, GBX2, GATA2, RHOA, UQCRQ, HES1, LHX6, NKX2-1
GOBP_FOREBRAIN_MORPHOGENESIS	0.598655	1	0.0756946	-0.252448	-0.890379	13	PROP1, FGF8, WNT5A, GDF7, NF1, SMO, UCHL5, SLIT1
GOBP_FOREBRAIN_NEUROBLAST_DIVISION	0.570485	1	0.0772747	-0.361115	-0.889084	5	WNT3A, LEF1
GOBP_FOREBRAIN_NEURON_DEVELOPMENT	0.87069	1	0.0452247	0.164332	0.677126	24	LHX8, NDNF, GBX2, UQCRQ, LHX6, SCYL2
GOBP_FOREBRAIN_NEURON_DIFFERENTIATION	0.868151	1	0.0450443	0.147643	0.718639	43	B2M, LHX8, NDNF, GBX2, GATA2, UQCRQ, HES1, LHX6, NKX2-1, SCYL2
GOBP_FOREBRAIN_NEURON_FATE_COMMITMENT	0.9625	1	0.0422468	0.207867	0.548315	7	GATA2, NKX2-1, BCL11B, TBR1
GOBP_FOREBRAIN_RADIAL_GLIAL_CELL_DIFFERENTIATION	0.839286	1	0.048506	0.253623	0.669013	7	RHOA, HES1, GLI3
GOBP_FOREBRAIN_REGIONALIZATION	0.717241	1	0.0541201	0.197503	0.813806	24	DMRTA2, FEZF1, LHX1, EMX2, GSX2, NKX2-1, WNT7B
GOBP_FOREBRAIN_VENTRICULAR_ZONE_PROGENITOR_CELL_DIVISION	0.671806	1	0.0689567	-0.329949	-0.812352	5	FGFR2, DIXDC1, POU3F3, POU3F2, DCT
GOBP_FOREGUT_MORPHOGENESIS	0.536748	1	0.0810802	-0.292375	-0.936469	10	FOXF1, SHH, GATA4, SMAD3, EPB41L5, ACVR2B, SOX17, CTNNB1, SMAD2, NOTCH1
GOBP_FORELIMB_MORPHOGENESIS	0.759709	1	0.067676	-0.153817	-0.776198	39	TWIST1, RSPO2, MSX2, HOXA9, RECK, ALDH1A2, HOXA11, WNT7A
GOBP_FORMATE_METABOLIC_PROCESS	0.0455085	1	0.321776	-0.620359	-1.6427	6	FTCD, UROC1, AMDHD1, HAL
GOBP_FORMATION_OF_ANATOMICAL_BOUNDARY	0.280543	1	0.121543	-0.402948	-1.13068	7	NTF4, GDF3, SHH
GOBP_FORMATION_OF_CYTOPLASMIC_TRANSLATION_INITIATION_COMPLEX	0.919929	1	0.0441523	0.172595	0.61522	16	EIF3B, EIF3D, EIF3H, EIF3E, EIF3G, EIF3CL, EIF3J, EIF3F, EIF3K, EIF3A, EIF5, EIF3L, EIF3I, EIF3M, EIF2S2
GOBP_FORMATION_OF_EXTRACHROMOSOMAL_CIRCULAR_DNA	0.933216	1	0.0429311	0.173964	0.599445	14	XRCC3, XRCC5, NBN, SLX1B, SMARCAL1
GOBP_FORMATION_OF_PRIMARY_GERM_LAYER	0.998442	1	0.0341946	0.0905133	0.565288	127	FOXC1, ITGB3, DUSP1, SCX, SFRP2, MIR200C, MIR150, ARMC5, EPHA2, TAF10, WNT11, NODAL, TRIM15, MMP8, ITGB1, LHX1, KLF4, LAMB3, MSGN1, AXIN1, ITGA7, PRKACA, EYA2, TBX6, TBX19, CDC73, EYA1, APELA, PRKAR1A, MMP9, MMP2, ITGA8, GRB2, KDM6B, GJA1, BMPR2, TXNRD1, ITGA4, COL8A1, FOXC2, PAX2, TBX20, COL5A2, TWSG1, BMP7, TAL1, COL11A1, WNT3, SMAD2, COL6A1, ITGB5, NANOG, MACROH2A1, GPI, SETD2
GOBP_FORMATION_OF_QUADRUPLE_SL_U4_U5_U6_SNRNP	0.316637	1	0.09855	0.381565	1.12367	9	RNU4-2, RNU4-1, RNU5B-1
GOBP_FORMATION_OF_TRANSLATION_PREINITIATION_COMPLEX	0.997743	1	0.0513223	-0.127675	-0.39522	9	EIF2S3B, EIF2D, EIF2S2, DHX29, EIF5, DENR, MCTS1, EIF2S3, RPL13A
GOBP_FREE_UBIQUITIN_CHAIN_POLYMERIZATION	0.373882	1	0.0888945	0.357186	1.05187	9	UBE2S, PRKN, UBE2C, TRIM32, UBE2K, AMBRA1
GOBP_FRUCTOSE_1_6_BISPHOSPHATE_METABOLIC_PROCESS	0.371938	1	0.10208	-0.333559	-1.06838	10	FBP2, FBP1
GOBP_FRUCTOSE_2_6_BISPHOSPHATE_METABOLIC_PROCESS	0.524229	1	0.0817516	-0.375043	-0.923375	5	PFKFB4, TIGAR, PFKFB2, PFKFB3, PFKFB1
GOBP_FRUCTOSE_6_PHOSPHATE_METABOLIC_PROCESS	0.539503	1	0.0815265	-0.281882	-0.932215	11	FBP2, FBP1, HK2
GOBP_FRUCTOSE_METABOLIC_PROCESS	0.0209037	1	0.352488	-0.489612	-1.77665	14	FBP2, KHK, GLYCTK, FBP1, PFKFB4, SORD
GOBP_FRUCTOSE_TRANSMEMBRANE_TRANSPORT	0.746835	1	0.0544556	0.25164	0.773303	10	SLC2A6, SLC2A3, SLC5A10, SLC2A5, SLC2A7, SLC2A11
GOBP_FUCOSE_CATABOLIC_PROCESS	0.889088	1	0.0459538	0.226991	0.668463	9	FUT9, FUT1, FUT8, FUT5
GOBP_FUCOSE_METABOLIC_PROCESS	0.784698	1	0.0514265	0.210537	0.750462	16	FUOM, FUT9, FUT1
GOBP_FUCOSYLATION	0.340388	1	0.0934449	0.29979	1.0939	17	SLC35C1, FUOM, FUT9, FUT1
GOBP_FUNGIFORM_PAPILLA_DEVELOPMENT	0.789568	1	0.0516356	0.293165	0.72705	6	HDAC1, WNT10B, SIX4, HDAC2, CTNNB1
GOBP_FUNGIFORM_PAPILLA_MORPHOGENESIS	0.903084	1	0.054794	-0.263114	-0.6478	5	SIX1, CTNNB1, HDAC2, SIX4, HDAC1
GOBP_FUSED_ANTRUM_STAGE	0.181614	1	0.154191	-0.499063	-1.32151	6	TNFAIP6, PTX3, EREG, NPR2
GOBP_G0_TO_G1_TRANSITION	0.992806	1	0.0543434	-0.0905205	-0.464601	41	HLA-G, CCNC, RRM2B, SMARCD1, ACTL6B, SMARCC2, SMARCB1, ARID2, SMARCD2, MIR503
GOBP_G1_TO_G0_TRANSITION	0.348135	1	0.0925529	0.278601	1.0799	20	RIDA, CYP27B1, ZNF503, ZBTB17, STK11, RPL23, TP53, MYBBP1A, PHGDH, CAPN3, GATA6, WDR6, ECRG4, STRADA
GOBP_G1_TO_G0_TRANSITION_INVOLVED_IN_CELL_DIFFERENTIATION	0.983813	1	0.0415718	0.199444	0.494621	6	ZNF503, CAPN3, GATA6, CDK5R1
GOBP_G2_MI_TRANSITION_OF_MEIOTIC_CELL_CYCLE	0.296763	1	0.102822	0.475065	1.17816	6	USP17L2, CCNB2, CDC25B
GOBP_GABAERGIC_NEURON_DIFFERENTIATION	0.520282	1	0.0706196	0.259191	0.94576	17	RAC3, PRDM13, GATA2, LHX6, GSX2, NKX2-1
GOBP_GALACTOLIPID_BIOSYNTHETIC_PROCESS	0.903587	1	0.0555947	-0.240841	-0.637743	6	UGT8, GAL3ST1, FA2H
GOBP_GALACTOLIPID_METABOLIC_PROCESS	0.677201	1	0.0697793	-0.263485	-0.815622	9	UGT8, PNLIPRP2, GAL3ST1, FA2H
GOBP_GALACTOSE_CATABOLIC_PROCESS	0.361233	1	0.103197	-0.440203	-1.0838	5	GALE, GALK1
GOBP_GALACTOSE_METABOLIC_PROCESS	0.638826	1	0.0727141	-0.271476	-0.840357	9	GALE, GALK1
GOBP_GALACTOSE_TRANSMEMBRANE_TRANSPORT	0.497797	1	0.0845557	-0.386939	-0.952664	5	SLC45A1, SLC5A1, SLC2A2, SLC2A10
GOBP_GAMETE_GENERATION	0.990566	1	0.0886261	-0.0897849	-0.795558	744	BAD, SPO11, CABS1, DUSP13, IQCF1, BRME1, ACRV1, CCDC63, CCIN, PRM2, SPATA31C2, SPATA31D4, HPGDS, THEG, PTGDR2, IL1A, PACRG, FST, NCAPH2, BMP15, SOD1, ZSCAN21, TAF1L, TSSK1B, SPATA46, SEMG2, MORN2, CEP57, SHB, NOBOX, BCL2L10, ODAD3, DHH, GAS2, SPIN2B, TMEM119, ELL3, OAZ3, PFN4, SYCP3, CGB3, TSSK4, NDC80, GHSR, SPATA24, VCX, NR2C2, SEPTIN4, FAM9A, SPINK1, RNF17, DPCD, SEPTIN14, SPAG11B, SPEM1, SOX8…
GOBP_GAMMA_AMINOBUTYRIC_ACID_BIOSYNTHETIC_PROCESS	0.486547	1	0.086795	-0.362141	-0.958943	6	ALDH1A1, ABAT, GAD2, SLC1A3, GAD1, SLC38A1
GOBP_GAMMA_AMINOBUTYRIC_ACID_IMPORT	0.887931	1	0.0545681	-0.295459	-0.666304	4	SLC6A1, SLC6A6, SLC6A13, SLC32A1
GOBP_GAMMA_AMINOBUTYRIC_ACID_METABOLIC_PROCESS	0.36758	1	0.104344	-0.362162	-1.05824	8	ALDH1A1, ABAT, ALDH5A1, GAD2, SLC1A3, PHGDH, GAD1, SLC38A1
GOBP_GAMMA_AMINOBUTYRIC_ACID_SECRETION	0.494481	1	0.0850427	-0.280005	-0.965751	12	ABAT, SLC6A1, P2RX7, GABBR1, SV2A, NF1, APBA1
GOBP_GAMMA_AMINOBUTYRIC_ACID_SIGNALING_PATHWAY	0.678571	1	0.0560596	0.196898	0.850946	28	ATF4, GABRA5, GABRG1, HTR1A, GABRA1, GABRB2, GABRA2, GNAI2, GABRR3, GABRA6, GPR156, SLC12A2, GABRB1, PLCL1, GABRG3, GABRR2, GABRA4, GABRB3, SHISA7, PHF24, GABRG2, CACNB4, GABBR2, GABRR1, GABBR1, GABRE, PLCL2, GABRA3
GOBP_GAMMA_AMINOBUTYRIC_ACID_TRANSPORT	0.94023	1	0.0549074	-0.154262	-0.595912	17	ABAT, SLC6A1, P2RX7, GABBR1, SV2A, NF1, APBA1, CACNB4, SLC6A6
GOBP_GAMMA_DELTA_T_CELL_ACTIVATION	0.84456	1	0.0466948	0.171875	0.715268	25	CD3G, MICA, SOX4, MICB, EGR3, CD3E, SYK, JAG2, TCF7, TRGC2, CXADR, NCKAP1L, PTPRC, ITK, NOD2, STAT5B, CCR9, KLRC1, JAML, SOX13, GPR18, TRGC1, CD247, LEF1, LILRB1
GOBP_GAMMA_DELTA_T_CELL_DIFFERENTIATION	0.596413	1	0.0758887	-0.253826	-0.89524	13	LEF1, GPR18, SOX13, KLRC1, CCR9, STAT5B, PTPRC, NCKAP1L, TCF7, JAG2, SYK, EGR3, SOX4
GOBP_GANGLION_DEVELOPMENT	0.524138	1	0.0840746	-0.242908	-0.938352	17	POU4F2, SIX1, SEMA3F, ASCL1, UNC5C, SEMA3A, RGS4, NRP2
GOBP_GANGLIOSIDE_BIOSYNTHETIC_PROCESS	0.291954	1	0.119888	-0.296953	-1.14713	17	ST6GALNAC4, B3GALT4, ST3GAL2, B4GALNT1, C20orf173
GOBP_GANGLIOSIDE_BIOSYNTHETIC_PROCESS_VIA_LACTOSYLCERAMIDE	0.452915	1	0.0908241	-0.3756	-0.994583	6	ST3GAL2, C20orf173, ST3GAL3, B4GALT5, B4GALT6, ST3GAL1
GOBP_GANGLIOSIDE_CATABOLIC_PROCESS	0.2	1	0.128789	0.49066	1.29427	7	NEU2, NEU1, NEU4, HEXB, NEU3, HEXA
GOBP_GANGLIOSIDE_METABOLIC_PROCESS	0.938272	1	0.0583453	-0.13662	-0.609443	27	ST6GALNAC4, B3GALT4, ST3GAL2, B4GALNT1, C20orf173, ST8SIA3, ST6GALNAC3, GM2A, ITGB8, ST3GAL5, ST3GAL3, CLN6, B4GALT5, ST8SIA6, ST8SIA4, B4GALT6, ST8SIA2, HEXA, NEU3, ST3GAL1, HEXB, ABCA2, ST6GALNAC5, NEU4, NEU1
GOBP_GAP_JUNCTION_ASSEMBLY	0.743529	1	0.0672065	-0.204149	-0.789942	18	CAV1, IL1B, GJA5, GJC1, HOPX, CTNNA1, GJB1, GJB6, ACE2, IRX3, CNTNAP2, APLNR, ACE, GJA1, AGT, TBX5, GJD3, GJB2
GOBP_GAP_JUNCTION_MEDIATED_INTERCELLULAR_TRANSPORT	0.764574	1	0.0635008	-0.280646	-0.743145	6	GJA3, GJB4
GOBP_GASTRIC_ACID_SECRETION	0.77643	1	0.0507028	0.205419	0.775389	18	HRH2, UCN, SLC26A7, KCNQ1, TRPV1, OXT, SCT
GOBP_GASTRIC_EMPTYING	0.742701	1	0.0551352	0.321192	0.749212	5	NPPC, UCN
GOBP_GASTRIC_MOTILITY	0.633929	1	0.0615707	0.320231	0.844713	7	NPPC, TYMP, UCN
GOBP_GASTRO_INTESTINAL_SYSTEM_SMOOTH_MUSCLE_CONTRACTION	0.465784	1	0.0883594	-0.288092	-0.993643	12	GHSR, TACR2, GHRL, PTAFR, PTGER3, HTR1D, SULF2
GOBP_GASTRULATION	0.98773	1	0.0662842	-0.0880093	-0.651433	195	CER1, DUSP2, POU5F1, WNT3A, MAPK7, TBXT, MESP2, FOXA2, MESP1, GSC, DLD, SIX2, FGF8, WNT5B, NR0B1, KIF16B, HAND1, ITGA5, CTR9, SFRP1, NAT8B, ETV2, FOXF1, GDF3, GPC3, HNF1B, NPHP3, SNAI1, HOXA11, LEO1, UGDH, POFUT2
GOBP_GASTRULATION_WITH_MOUTH_FORMING_SECOND	0.620773	1	0.0776799	-0.190416	-0.864033	28	TBXT, FOXA2, NAT8B, GDF3, UGDH, LRP5, WNT5A, OTX2, ZIC3, ACVR1, CRB2
GOBP_GAS_TRANSPORT	0.324138	1	0.0949752	0.277499	1.11347	22	AQP4, HBG1, HBG2, CA2, HBZ, HBA1, HBQ1, BPGM, AQP6, HBA2, NGB, HBM
GOBP_GDP_MANNOSE_METABOLIC_PROCESS	0.0875	1	0.202072	0.562055	1.4826	7	GFUS, GMPPB, GMDS, PMM1
GOBP_GDP_METABOLIC_PROCESS	0.436494	1	0.08042	0.316698	1.00504	11	GUK1, NUDT18, DLG1, MPP1, CASK
GOBP_GENERAL_ADAPTATION_SYNDROME	0.293722	1	0.117766	-0.437591	-1.15873	6	PENK, CRHR1
GOBP_GENERAL_ADAPTATION_SYNDROME_BEHAVIORAL_PROCESS	0.143172	1	0.173748	-0.561974	-1.38361	5	PENK, CRHR1
GOBP_GENERATION_OF_NEURONS	1	1	0.0182442	0.0458467	0.3905	1433	B2M, IRX1, KCTD11, NEUROG1, SVBP, CFAP418, RAC3, MANF, DMRTA2, NAP1L2, OSTN, RIT2, NKX2-8, LHX8, NEUROG3, FLNA, MMD, TMEM30A, ALKAL1, CAMK1, BARHL1, HEYL, LBX1, DMRT3, CDK5R2, SERPINI1, PGRMC1, JUN, VEGFC, PRDM13, DBX1, ALKBH1, NDNF, VCL, SPAG6, ZNF296, EDNRA, SFRP2, ATF4, FKBP1B, SH3GL2, SEC24B, FUT9, IL6, MTPN, TWF1, TUBB3, YWHAG, FOXA1, YWHAH, ADORA2A, KLK6, MIR210, LST1, TGFB2, CNTN6, DGUOK, …
GOBP_GENERATION_OF_PRECURSOR_METABOLITES_AND_ENERGY	0.292287	1	0.0870516	0.138753	1.07682	489	MTCO2P12, CISD1, NDUFA1, NDUFA7, CHCHD10, PRLH, GFUS, SELENOS, NDUFS6, CEBPA, ARL2, SUCLG1, SHMT2, OXCT2, COX8A, MRPS36, ADH1C, NOA1, MDH1B, COX6A2, AKR1C4, ASIP, ATP5PF, MLST8, ATP5F1C, COA6, SDHD, SIRT6, ACOX1, COX4I1, PPIF, PRELID1, MTFR1, MIR210, DGUOK, NDUFC1, NDUFA4, SOD2, CBFA2T3, ACTN3, INS, PARK7, HMGCLL1, ETFRF1, RBKS, NDUFC2, ATP5F1B, FDX2, TPI1, COX7A2, G6PD, AOC2, C2orf69, CYBA, LYRM…
GOBP_GENITALIA_DEVELOPMENT	0.785024	1	0.0658312	-0.143994	-0.768843	47	FGF8, PDGFRA, WT1, HSD17B3, KLHL10, PKD1, DNAJC19, TIFAB, SHH, WNT9B, WNT5A, FGF10, RBP4, NPR2
GOBP_GENITALIA_MORPHOGENESIS	0.713024	1	0.0661326	-0.231296	-0.797754	12	KLHL10, TIFAB, FGF10, RBP4, NPR2
GOBP_GENOMIC_IMPRINTING	0.931567	1	0.0534572	-0.177096	-0.610812	12	NDN, CTR9, ZNF445
GOBP_GEPHYRIN_CLUSTERING_INVOLVED_IN_POSTSYNAPTIC_DENSITY_ASSEMBLY	0.786496	1	0.0524828	0.310439	0.724127	5	SLITRK3, ZDHHC12, NLGN2, NRXN2
GOBP_GERMINAL_CENTER_B_CELL_DIFFERENTIATION	0.788909	1	0.0514265	0.258797	0.762127	9	IL6, SPI1, CDH17, IRF8
GOBP_GERMINAL_CENTER_FORMATION	0.560633	1	0.0667426	0.266792	0.919312	14	RC3H1, NFKB2, MEF2C, PKN1, FOXJ1, TNFSF13B, KLHL6, ADAM17, UNC13D
GOBP_GERM_CELL_DEVELOPMENT	1	1	0.0285039	0.0825668	0.608239	315	FOXL2, GDF9, DMRTA2, RIMBP3, ZAR1L, PANX1, DMRT1, GMCL2, H1-7, RIMBP3B, WDR77, NPM2, SPAG6, CCDC62, EDNRA, CCDC42, ANG, HSPA2, PRM1, TDRD5, FAM9C, EDN1, BCL2L1, NODAL, SRC, H2BC1, TPGS1, NPPC, TAF4B, RARA, GK2, PYGO1, TIAL1, UBE2J1, PLN, ACRBP, DMC1, RNF8, SUN5, FIGLA, DDX20, DPY19L2P2, SEBOX, FABP9, CDC25B, NEURL1, FANCG, SPPL2C, STRBP, PLA2G3, PDE5A, SLC26A3, SPAG17, AKT1, BCL2
GOBP_GERM_CELL_MIGRATION	0.118794	1	0.170932	0.504966	1.42105	8	FOXC1, DMRT1, ITGB1, PDILT
GOBP_GERM_CELL_PROLIFERATION	0.592129	1	0.0649408	0.282463	0.896392	11	DMRT1, SRC, PRDX4
GOBP_GLANDULAR_EPITHELIAL_CELL_DEVELOPMENT	0.858537	1	0.0619763	-0.149474	-0.725088	36	BAD, SLC9A4, BHLHA15, NKX2-2
GOBP_GLANDULAR_EPITHELIAL_CELL_DIFFERENTIATION	0.760814	1	0.0699459	-0.140603	-0.840738	74	BAD, RBM4, SLC9A4, NKX6-2, BHLHA15, ZBED6, NKX2-2, CAV1, PROX1, FGF8, ONECUT1, IL31RA, GPAT4, FZD5, ASCL1, NR5A2
GOBP_GLANDULAR_EPITHELIAL_CELL_MATURATION	0.600451	1	0.0758887	-0.279772	-0.866038	9	BHLHA15, GPAT4, FZD5
GOBP_GLAND_DEVELOPMENT	1	1	0.0758887	-0.0593022	-0.49717	440	CAV3, RHBDD3, POLB, PROP1, WNT3A, SOD1, MSX2, THRA, PRDX2, SIX3, MESP1, RIPK3, EAF2, UGT1A7, CAV1, CITED2, PROX1, BSX, IGF2, TYMS, PTCD2, CDK5RAP3, FGF8, NKX2-5, OTC, PDGFRA, WNT2, NR0B1, HOXB9, TNC, SFRP1, CRH, CRHR1, ACER1, RELA, HOXA9, FOXF1, ASS1, WT1, HOXD3, TCF21, ONECUT1, OTP, HNF1B, ISL1, NTN4, SIX1, NPHP3, HOXB13, E2F7, TPH1, ALDH1A2, TGFBR3, ORAI1, HOXA11, SERPINE2, UPB1, ALDH1A3, GPAT4…
GOBP_GLAND_MORPHOGENESIS	1	1	0.0348652	0.0709078	0.438642	123	IL6, FOXA1, TGFB1, TGFB2, SERPINB5, SOSTDC1, FRS2, EPHA2, PDGFA, SRC, STAT6, CEBPB, MED1, BCL2, WNT4, DAG1, FGL1, ESR1, TBX3, NRG3, IGFBP5, PHB2, NR3C1, LAMA5, VDR, NKX3-1, MMP2, NOTCH1, HOXD13, SULF1, EDA, MSN, NKX2-3, XBP1, EZR, GLI3, GLI1, MDK, CAPN1, PLXND1, FGF1, TWSG1, BMP7, RARG, NRP1, ID4, NTN1, TBX2, TNF, CCL11, FBXW7, PGR, CSF1R
GOBP_GLIAL_CELL_ACTIVATION	0.483498	1	0.0709609	0.18784	0.991203	54	JUN, IL6, ADORA2A, MIR128-1, CLU, TAFA3, STAP1, MT1X, GRN, CCL3, MMP8, JAK2, IFNGR1, AGER
GOBP_GLIAL_CELL_APOPTOTIC_PROCESS	0.529545	1	0.0828962	-0.246846	-0.93657	16	CDK5, TREM2, TRAF2
GOBP_GLIAL_CELL_DERIVED_NEUROTROPHIC_FACTOR_RECEPTOR_SIGNALING_PATHWAY	0.582278	1	0.0662842	0.289825	0.890649	10	GDF15, GFRA3, GFRA1, SULF1, GATA3
GOBP_GLIAL_CELL_DEVELOPMENT	0.989247	1	0.0598603	-0.0927954	-0.628871	118	SOD1, CDK5, LDLR, NKX6-2, NKX2-2, TPPP, TREM2, TSPAN2, LGI4, C5AR1, IL1B, C1QA, NCMAP, CNTNAP1, ASCL1, MIR181B1, LAMC3, CNTN2, NCSTN, PRX, ANO1, EIF2B5, SHH, NR1D1, GFAP, TLR2, SKI, SOX10, PICK1, EIF2B2, NF1, DRD1, VIM, FA2H, NSUN5
GOBP_GLIAL_CELL_DIFFERENTIATION	0.993399	1	0.0696133	-0.0837278	-0.636104	234	SOD1, CDK5, LDLR, NKX6-2, NKX2-2, TPPP, IL34, TREM2, VAX1, PRPF19, SOX8, GBA1, GPR157, TSPAN2, LGI4, SLC8A3, C5AR1, DLX2, IL1B, C1QA, GPR17, CDK1, CNP, NCMAP, ZNF365, NAB2, SERPINE2, CNTNAP1, DAAM2, ASCL1, LEF1, RNF112, MIR181B1, DNER, LAMC3, CNTN2, BNIP3, NCSTN, KDM4A, OPALIN, PRX, ANO1, SOX9, EIF2B5, SHH, NR1D1, FGF10, SOX13, GFAP, EOMES, VTN, TLR2, SKI, TMEM98, SOX10, FGF5, METTL14, PTN, SPINT…
GOBP_GLIAL_CELL_FATE_COMMITMENT	0.453725	1	0.0911073	-0.304229	-1.00612	11	NKX2-2, SOX8, ASCL1, SOX9
GOBP_GLIAL_CELL_FATE_SPECIFICATION	0.237885	1	0.131458	-0.494675	-1.21791	5	NKX2-2, ASCL1, SOX9
GOBP_GLIAL_CELL_MIGRATION	0.857143	1	0.0625237	-0.132523	-0.744522	59	CCR2, MIR222, CDK5, NDN, APCDD1, AZU1, TREM2, CX3CL1, GPR183, CSPG4
GOBP_GLIAL_CELL_PROLIFERATION	0.965432	1	0.057006	-0.115686	-0.634171	53	MIR222, PENK, IL34, TREM2, GBA1, LGI4, CX3CL1, IL1B, MIR125B1, AREG, SHH, GFAP, SKI, SOX10, NF1, CSF1, LTA
GOBP_GLIOGENESIS	1	1	0.0736213	-0.0638161	-0.512466	318	ATOH1, CCR2, MIR222, SOD1, PENK, CDK5, NDN, APCDD1, LDLR, NKX6-2, NKX2-2, AZU1, TPPP, IL34, TREM2, VAX1, PRPF19, SOX8, GBA1, GPR157, TSPAN2, LGI4, SLC8A3, C5AR1, DLX2, CX3CL1, IL1B, C1QA, GPR183, GPR17, CDK1, CSPG4, CNP, NCMAP, ZNF365, NAB2, SERPINE2, CNTNAP1, DAAM2, ASCL1, LEF1, RNF112, MIR181B1, DNER, ATP1B2, MIR125B1, LAMC3, CNTN2, AREG, BNIP3, NCSTN, KDM4A, OPALIN, PRX, ANO1, SOX9, EIF2B5, SH…
GOBP_GLOMERULAR_BASEMENT_MEMBRANE_DEVELOPMENT	0.476298	1	0.0883594	-0.296497	-0.980549	11	WT1, MPV17, NPHS1, SULF2, LAMB2, COL4A3, COL4A4, NID1, MYO1E, SULF1, EXT1
GOBP_GLOMERULAR_EPITHELIAL_CELL_DEVELOPMENT	0.858744	1	0.0579755	-0.199582	-0.703922	13	PODXL, ADIPOQ, NPHS1, JAG1, LAMB2, NOTCH2, MAGI2, BMP4, ASXL1, IQGAP1, MYO1E, FOXJ1
GOBP_GLOMERULAR_EPITHELIAL_CELL_DIFFERENTIATION	0.979275	1	0.0399219	0.130057	0.530592	23	EDNRA, KLF15, NPHS2, EXT1, FOXJ1, FOXC2, MYO1E, IQGAP1, ASXL1, EDNRB, BMP4, PROM1, MAGI2, CD24, NOTCH2, LAMB2, JAG1, NPHS1, ADIPOQ, PTPRO, BASP1, PODXL, WT1
GOBP_GLOMERULAR_EPITHELIUM_DEVELOPMENT	0.86745	1	0.0441523	0.167123	0.708668	26	FOXC1, EDNRA, KLF15
GOBP_GLOMERULAR_MESANGIAL_CELL_DEVELOPMENT	0.0821168	1	0.2114	0.625877	1.45992	5	PDGFB, NOTCH1, GPR4, FOXC2, ACTA2
GOBP_GLOMERULAR_MESANGIAL_CELL_PROLIFERATION	0.393443	1	0.0870516	0.323382	1.05667	12	ITGB3, PDGFA, EGR1, PDGFB
GOBP_GLOMERULAR_MESANGIUM_DEVELOPMENT	0.291005	1	0.102822	0.312936	1.14187	17	ITGB3, PDGFA, EGR1, PDGFB, NOTCH1, GPR4, SERPINB7, FOXC2, ACTA2, BMP7
GOBP_GLOMERULUS_DEVELOPMENT	0.405	1	0.0806388	0.187819	1.03608	69	FOXC1, ITGB3, HEYL, EDNRA, KLF15, PDGFA, AGTR2, MTSS1, LHX1, HES1, EGR1, PDGFB, NPHS2, BCL2, MEF2C, NOTCH1, EXT1, SULF1, ANGPT2, FOXJ1, GPR4, SERPINB7, FOXC2, MYO1E, PAX2, ACTA2, BMP7, RET, LGR4, ENPEP, PECAM1, IL6R, AQP1, NID1, IQGAP1
GOBP_GLOMERULUS_MORPHOGENESIS	0.711061	1	0.0673624	-0.253142	-0.783604	9	PDGFRA, TCF21, KIRREL3, PDGFRB
GOBP_GLOMERULUS_VASCULATURE_MORPHOGENESIS	0.143498	1	0.175204	-0.516292	-1.36713	6	PDGFRA, TCF21, PDGFRB, NOTCH2, NOTCH3, BMP4
GOBP_GLOSSOPHARYNGEAL_NERVE_DEVELOPMENT	0.940529	1	0.052913	-0.244025	-0.600801	5	HOXD3, HOXA3
GOBP_GLUCAN_BIOSYNTHETIC_PROCESS	0.906024	1	0.0588438	-0.132659	-0.691478	44	PTH, PPP1R3A, GYS1, IGF2, PPP1R3G, GYG1, PER2, NHLRC1, PPP1R3E, GYG2, NR1D1, MIR1271
GOBP_GLUCOCORTICOID_BIOSYNTHETIC_PROCESS	0.297727	1	0.117766	-0.300292	-1.13935	16	CYP21A2, CYP11A1, CRH, CYP11B1, ATP1A1
GOBP_GLUCOCORTICOID_METABOLIC_PROCESS	0.328605	1	0.113787	-0.248739	-1.08835	25	GAL, CYP21A2, CYP11A1, CRH, CYP11B1, ATP1A1, STAR
GOBP_GLUCOSAMINE_CONTAINING_COMPOUND_CATABOLIC_PROCESS	0.83542	1	0.048799	0.24235	0.713693	9	GNPDA2, OVGP1, CHI3L2, AMDHD2
GOBP_GLUCOSAMINE_CONTAINING_COMPOUND_METABOLIC_PROCESS	0.460993	1	0.0928481	-0.224915	-0.984107	25	CHST7, EXTL2, CHST2, CHST6, CHIA, CHST3, CHI3L1, MGAT3, GNPDA1
GOBP_GLUCOSE_6_PHOSPHATE_METABOLIC_PROCESS	0.17517	1	0.135002	0.292438	1.26385	28	MLST8, G6PC2, RBKS, G6PD, HK3, PGLS, TKT, RPIA, PGD, RPE, PRPS2, RPEL1, TP53, HKDC1, TALDO1, G6PC3, DERA, GPI
GOBP_GLUCOSE_CATABOLIC_PROCESS	0.360345	1	0.0888945	0.26275	1.08266	24	MIR210, ACTN3, TPI1, HK3, ENO1, TKTL1, PKM, PGK1
GOBP_GLUCOSE_CATABOLIC_PROCESS_TO_LACTATE	0.377737	1	0.0894367	0.466192	1.08744	5	MIR210, ACTN3, TP53
GOBP_GLUCOSE_IMPORT	0.821159	1	0.0656814	-0.133886	-0.796321	73	PTH, PLA2G1B, CLTCL1, C1QTNF12, POU4F2, ITLN1, SESN2, GPC3, HK2, PRKAG2, RHOQ, HNF1A, OCLN, TRARG1, FGF19, TSC1, OPN3, RNASEL, PIK3R1, CAPN10, OSBPL8, DRD1, GRB10, ADIPOQ, SLC2A2, MIR107, ASPSCR1, DHRS7C, APPL2, PEA15
GOBP_GLUCOSE_IMPORT_ACROSS_PLASMA_MEMBRANE	0.958029	1	0.0434507	0.232342	0.54196	5	SLC2A3, SLC2A1, SLC5A2
GOBP_GLUCOSE_IMPORT_IN_RESPONSE_TO_INSULIN_STIMULUS	0.585766	1	0.0664364	0.378697	0.883346	5	SLC2A4, SLC27A1
GOBP_GLUCOSE_METABOLIC_PROCESS	0.971893	1	0.0330163	0.0981262	0.663107	186	SELENOS, SLC25A1, SLC45A3, ATF4, SIRT6, MIR210, G6PC2, ACTN3, INS, KAT2A, SRC, TPI1, G6PD, EPM2AIP1, RORC, HK3, STK11, PDX1, ENO1, SERPINA12, TKTL1, PDHA2, PKM, PPP4R3B, PGK1, GAPDH, PGM2L1, IRS2, AKT1, MDH2, GAA, ERFE, COX11, KCNQ1, KBTBD2, PGP, PGK2, IGF1, OAS1, TFF3, CLK2, OGT, OMA1, PDHA1, PRKN, CRTC2, NR3C1, SLC25A10, ATF3, KCNJ11, INSR, SLC25A11, ACADM, SLC25A13, LEP, FOXK1
GOBP_GLUCOSYLCERAMIDE_METABOLIC_PROCESS	0.5181	1	0.0838361	-0.341588	-0.958502	7	GBA1, FA2H, PRKAA1, UGCG, PRKCD, GBA3, GBA2
GOBP_GLUTAMATERGIC_NEURON_DIFFERENTIATION	0.312775	1	0.112379	-0.457045	-1.12527	5	CABP4, VSX1
GOBP_GLUTAMATE_BIOSYNTHETIC_PROCESS	0.462555	1	0.0886261	-0.398827	-0.981931	5	GLS2, SLC25A12, GLUD2, GLS, GLUD1
GOBP_GLUTAMATE_CATABOLIC_PROCESS	0.363014	1	0.105125	-0.364894	-1.06622	8	ADHFE1, GOT2, GAD2, GOT1, GLUL, GLUD2, GLUD1, GAD1
GOBP_GLUTAMATE_METABOLIC_PROCESS	0.0673077	1	0.271289	-0.317786	-1.51987	34	ADHFE1, GCLM, FTCD, UROC1, AMDHD1, PRODH2, GGT1, GLS2, HAL, SLC25A12, ATCAY, GOT2, ALDH18A1, ALDH5A1, GAD2, GOT1, FPGS
GOBP_GLUTAMATE_RECEPTOR_SIGNALING_PATHWAY	0.223881	1	0.145516	-0.220354	-1.19229	51	SLC1A1, GRM3, CX3CL1, GRM6, NECAB2, GRM1, GRIN3A, SHANK3, GRIN2D, SULT1A3, NCSTN, GRIA2, GRM4, KCNB1, GRIN1, GRIK5, PRNP, GRM7, GRIK4, HOMER1, GRIK1, GRM8, TRPM1, GRIN2A, FYN, GRIA1, GRID2, CLN3, GRIN2C, SSTR1, DAGLA, CDK5R1, GRIA3, HOMER3, PTK2B, GRIN2B, GRIA4, GRM2, HOMER2, PLP1, FRRS1L, GRID1, GRIK3, FMR1, GRIK2, GNAQ, PLCB1, CPEB4, APP, GRM5, GRIN3B
GOBP_GLUTAMATE_REUPTAKE	0.989209	1	0.041321	0.187829	0.465816	6	ITGB1, CLN8, ATP1A2, KCNJ10, SLC17A8
GOBP_GLUTAMATE_SECRETION	0.47323	1	0.0743625	0.237306	0.987563	25	TRH, ADORA2A, GIPC1, SYT4, DTNBP1, NTSR1, TRPV1, AVPR1A, KMO, RAB3GAP1, GJA1
GOBP_GLUTAMATE_SECRETION_NEUROTRANSMISSION	0.72482	1	0.0555947	0.311929	0.773584	6	DTNBP1, KMO, RAB3GAP1
GOBP_GLUTAMINE_FAMILY_AMINO_ACID_BIOSYNTHETIC_PROCESS	0.397647	1	0.101351	-0.269305	-1.04206	18	PYCR1, OTC, ASS1, GLS2, SLC25A12, ALDH18A1
GOBP_GLUTAMINE_FAMILY_AMINO_ACID_CATABOLIC_PROCESS	0.357143	1	0.111011	-0.239762	-1.05684	26	ADHFE1, ARHGAP11B, DAO, PRODH2, GLS2, ARG1, DDAH1, GOT2, GAD2, GOT1, FAH
GOBP_GLUTAMINE_FAMILY_AMINO_ACID_METABOLIC_PROCESS	0.153247	1	0.183024	-0.199258	-1.22086	79	ADHFE1, PYCR1, GCLM, FTCD, ARHGAP11B, UROC1, DAO, AMDHD1, OTC, GLYATL1, NIT2, ASS1, PRODH2, GGT1, GLS2, HAL, ARG1, DDAH1, SLC25A12, SLC39A8, PFAS, ATCAY, GOT2, ALDH18A1
GOBP_GLUTAMINE_METABOLIC_PROCESS	0.892797	1	0.0427591	0.158219	0.677952	27	ASL, NR1H4, GMPS, SIRT4, ASNSD1, ASNS, GFPT1, LGSN, UCP2, SLC38A1, GLUD1, PHGDH, GLS, GLYATL1B, CPS1, MECP2
GOBP_GLUTAMINE_TRANSPORT	0.476615	1	0.0875697	-0.305146	-0.977373	10	SLC38A2, SLC38A7, SLC1A5, SLC38A5, SLC38A9, SLC1A4, SLC38A1, SLC38A3, LEP, SLC38A6
GOBP_GLUTATHIONE_CATABOLIC_PROCESS	0.100223	1	0.2114	-0.452859	-1.45049	10	GGTLC2, GGT3P, DPEP1, GGT1, GGTLC1
GOBP_GLUTATHIONE_METABOLIC_PROCESS	0.415233	1	0.101351	-0.187491	-1.0349	55	GGTLC2, HPGDS, GCLM, SOD1, SLC1A1, ETHE1, GGT3P, GSTA5, GSR, DPEP1, GGT1, GSTA1, MGST2, GSTM5, CTNS
GOBP_GLUTATHIONE_TRANSMEMBRANE_TRANSPORT	0.589286	1	0.0650878	0.335807	0.885798	7	GJA1, SLC7A11, ABCC1, SLC13A3, ABCC5, ABCC4, SLC25A39
GOBP_GLUTATHIONE_TRANSPORT	0.515957	1	0.0713053	0.335816	0.945035	8	GJA1, MGST1, SLC7A11, ABCC1, SLC13A3, ABCC5, ABCC4, SLC25A39
GOBP_GLYCERALDEHYDE_3_PHOSPHATE_METABOLIC_PROCESS	0.652878	1	0.0605093	0.333442	0.826935	6	TPI1, TKT, TALDO1, ALDOB, TKFC
GOBP_GLYCEROLIPID_BIOSYNTHETIC_PROCESS	1	1	0.0305608	0.0743754	0.528064	248	SOCS1, LIPI, PIGW, CTDNEP1, PLSCR1, PIK3R2, PTPMT1, PIGB, ANG, TPTE2, CWH43, AGPAT1, NR1H4, PDGFA, BPNT1, LCAT, PIGZ, SOCS6, MIR30C1, PCYT2, MOGAT3, CHPT1, LPIN3, MPPE1, MTMR1, SLC27A1, ABHD5, PDGFB, PIK3C2A, HYCC1, HTR2A, CHKA, SOCS2, ACSL3, DGKZ, GPAM, PIGK, APOA1, SLA2, PIGN, SACM1L, PIGT, ETNK2, ITPKA, SLC44A2, THRSP, OCRL, VAC14, PCYT1A, INPP5J, SCARB1, PIP4K2A, ABHD4, MTMR14, PITPNM1, KAT5,…
GOBP_GLYCEROLIPID_CATABOLIC_PROCESS	0.036328	1	0.321776	-0.249733	-1.43658	63	APOC3, PNPLA3, PNPLA5, PLA2G10, GDPD3, PLA2G7, ABHD16A, GPIHBP1, LDLR, PLA2G4B, GDE1, APOC1, PNLIPRP2, ABHD12B, DAGLB, AADAC, PLA2G4F
GOBP_GLYCEROLIPID_METABOLIC_PROCESS	1	1	0.0734381	-0.0744916	-0.613128	382	APOC3, PNPLA3, PNPLA5, GPAA1, CAV3, AGPAT2, PLA2G10, GDPD3, PLA2G1B, PLA2G7, PI4K2A, ABHD16A, LPCAT3, APOBEC1, FABP3, DGAT1, CISH, CHRM5, MOGAT2, GPIHBP1, PLA2G2E, GALR2, INPP1, LDLR, BMX, PIGF, HTR2C, DHRS7B, CRLS1, SLC44A4, FABP5, CAV1
GOBP_GLYCEROL_3_PHOSPHATE_METABOLIC_PROCESS	0.325581	1	0.0968878	0.375728	1.10648	9	GK2, GPD2, GPAM, GPAT2, GPAT3, GK
GOBP_GLYCEROL_ETHER_METABOLIC_PROCESS	0.18451	1	0.154191	-0.304316	-1.2535	20	PLA2G10, PLA2G7, PEX7, DHRS7B, GNPAT, TMEM86B, PLAAT3, AGMO, LPCAT2, NCEH1
GOBP_GLYCEROL_TRANSMEMBRANE_TRANSPORT	0.842466	1	0.0597318	-0.240128	-0.701653	8	AQP11, AQP2, AQP3, AQP7, AQP1, AQP10, AQP7B, AQP9
GOBP_GLYCEROPHOSPHOLIPID_BIOSYNTHETIC_PROCESS	0.997067	1	0.031349	0.0794295	0.548491	209	SOCS1, LIPI, PIGW, PLSCR1, PIK3R2, PTPMT1, PIGB, TPTE2, CWH43, AGPAT1, NR1H4, PDGFA, BPNT1, LCAT, PIGZ, SOCS6, PCYT2, CHPT1, MPPE1, MTMR1, SLC27A1, ABHD5, PDGFB, PIK3C2A, HYCC1, HTR2A, CHKA, SOCS2, ACSL3, DGKZ, GPAM, PIGK, APOA1, SLA2, PIGN, SACM1L, PIGT, ETNK2, ITPKA, SLC44A2, OCRL, VAC14, PCYT1A, INPP5J, PIP4K2A, ABHD4, MTMR14, PITPNM1, INPP5F, PIK3CG, CAPN2, GPAT2, PIK3CD, IP6K3, PLD1, SYNJ1, …
GOBP_GLYCEROPHOSPHOLIPID_CATABOLIC_PROCESS	0.0731132	1	0.257206	-0.325159	-1.54067	33	PLA2G10, GDPD3, PLA2G7, ABHD16A, LDLR, PLA2G4B, GDE1, APOC1, PNLIPRP2, ABHD12B, PLA2G4F
GOBP_GLYCEROPHOSPHOLIPID_METABOLIC_PROCESS	1	1	0.0709609	-0.071176	-0.566896	295	PNPLA3, GPAA1, AGPAT2, PLA2G10, GDPD3, PLA2G1B, PLA2G7, PI4K2A, ABHD16A, LPCAT3, FABP3, CISH, CHRM5, PLA2G2E, GALR2, INPP1, LDLR, BMX, PIGF, HTR2C, DHRS7B, CRLS1, SLC44A4, FABP5, PLA2G4B, PLSCR3, GDE1, PIGU, APOC1, LIPH, PNLIPRP2, GNPAT, SERINC5, MTMR3, ABHD12B, ACP6, TMEM86B, GPAT4, PLA2G4F, PLCG2, PIGH, NAAA, PEMT, DNAJC19, CHKB, INPP5E, INPP5B, CEPT1, ABHD6, PIK3R6, PIK3R4, ITPKC, PIP4K2C, PLA…
GOBP_GLYCINE_BIOSYNTHETIC_PROCESS	0.948214	1	0.0429311	0.216892	0.572121	7	SHMT2, SHMT1, HAO1
GOBP_GLYCINE_IMPORT_ACROSS_PLASMA_MEMBRANE	0.381057	1	0.0999277	-0.423694	-1.04315	5	SLC6A20, SLC6A9, RGS4
GOBP_GLYCINE_METABOLIC_PROCESS	0.307692	1	0.100279	0.324894	1.1306	15	RIDA, SHMT2, AMT, GLYAT
GOBP_GLYCINE_TRANSPORT	0.948122	1	0.0430173	0.166491	0.579372	15	SLC7A10, SLC36A3, SLC36A2, SLC32A1, RGS2, SLC38A1, SLC25A38
GOBP_GLYCOLIPID_BIOSYNTHETIC_PROCESS	0.372796	1	0.109684	-0.178645	-1.06254	73	GPAA1, GAL3ST2, ST6GALNAC4, B3GALT4, UGT8, PIGF, GBGT1, SCCPDH, PIGU, ST3GAL2, ST3GAL4, B4GALNT1, ST8SIA1, C20orf173, PIGH, ST3GAL6, B3GNT5, GAL3ST1, B4GALT4, PGAP4, PIGM, ST8SIA3, FA2H, DPM2, PIGX, PIGS, GAL3ST4, ST6GALNAC3, ST8SIA5
GOBP_GLYCOLIPID_CATABOLIC_PROCESS	0.834215	1	0.048215	0.198806	0.725419	17	NEU2, NEU1, NEU4, FUCA1, GBA2, HEXB, NEU3, GBA3, PRKCD, HEXA
GOBP_GLYCOLIPID_TRANSPORT	0.120567	1	0.169571	0.500859	1.40949	8	CPTP, PLTP, PSAP, GLTP, PLEKHA8, RFT1
GOBP_GLYCOLYTIC_PROCESS_THROUGH_FRUCTOSE_6_PHOSPHATE	0.781629	1	0.0503964	0.204002	0.770044	18	TPI1, HK3, ENO1, PKM, PGK1, FOXK1, PFKP, PFKL, FOXK2
GOBP_GLYCOPROTEIN_BIOSYNTHETIC_PROCESS	0.996416	1	0.0736213	-0.0784572	-0.631301	322	RAMP1, CHST7, ST6GALNAC2, B3GALT6, GAL3ST2, GXYLT2, B3GNT8, ST6GALNAC4, MIR644A, NECAB3, EXTL2, B3GALT4, MIR101-1, A4GNT, FUT7, GBGT1, HS3ST3B1, GORASP1, B4GALT2, POMGNT2, HS6ST2, ALG14, CHSY1, FUT2, EOGT, DSEL, DPAGT1, AQP11, MLEC, NDST4, ST3GAL2, DPY19L2, NDST3, ST3GAL4, HS3ST6, GLCE, XYLT2, NUDT14, RXYLT1, UGDH, POFUT2, NECAB2, ST8SIA1, HS6ST3, COG7, C20orf173, SLC39A8, B4GALT7, PXYLP1, GALNT5…
GOBP_GLYCOPROTEIN_CATABOLIC_PROCESS	0.975779	1	0.0401661	0.126131	0.575778	33	FBXO6, NEU2, FBXO17, CST3, GLB1, NCCRP1, NEU4, GUSB, BTK, GPC1, EDEM2, IDUA, MANBA
GOBP_GLYCOPROTEIN_METABOLIC_PROCESS	1	1	0.0741759	-0.0760163	-0.627455	398	RAMP1, CHST7, ST6GALNAC2, APCS, B3GALT6, GAL3ST2, GXYLT2, B3GNT8, ST6GALNAC4, MIR644A, NECAB3, EXTL2, SLC34A1, B3GALT4, RAB1B, MIR101-1, A4GNT, FUT7, HYAL4, GBGT1, HS3ST3B1, GORASP1, B4GALT2, SPOCK3, POMGNT2, HS6ST2, ALG14, CHSY1, FUT2, EOGT, DSEL, DPAGT1, IDS, AQP11, MLEC, NDST4, ST3GAL2, FBXO2, DPY19L2, NDST3, ST3GAL4, HS3ST6, GLCE, XYLT2, NUDT14, RXYLT1, UGDH, POFUT2, RNF103, PTX3, NECAB2, ST8…
GOBP_GLYCOSAMINOGLYCAN_CATABOLIC_PROCESS	0.869565	1	0.0609039	-0.153799	-0.697878	28	SPAM1, HYAL4, IDS, HYAL2, GNS, SGSH, PGLYRP2, FGF2, PGLYRP3, LYG2, HMMR, HYAL1, CD44
GOBP_GLYCOSIDE_CATABOLIC_PROCESS	0.440181	1	0.0928481	-0.325472	-1.0075	9	GBA1, NAGA, FUCA2, GLA, ABHD10, GBA3, GBA2, FUCA1, GUSB
GOBP_GLYCOSIDE_METABOLIC_PROCESS	0.450935	1	0.0934449	-0.245264	-1.01316	21	SLC34A1, AKR1A1, CBR4, GBA1, AKR7A2
GOBP_GLYCOSIDE_TRANSPORT	0.524229	1	0.0817516	-0.374813	-0.922808	5	SLC5A1, SLC50A1, SLC5A2, RALBP1, ABCC3
GOBP_GLYCOSPHINGOLIPID_BIOSYNTHETIC_PROCESS	0.716346	1	0.0701132	-0.169434	-0.810353	34	ST6GALNAC4, B3GALT4, UGT8, ST3GAL2, B4GALNT1, ST8SIA1, C20orf173, GAL3ST1, B4GALT4, ST8SIA3, FA2H, ST6GALNAC3, ST8SIA5
GOBP_GLYCOSPHINGOLIPID_CATABOLIC_PROCESS	0.474517	1	0.0751182	0.283553	0.977069	14	NEU2, NEU1, NEU4, GBA2, HEXB, NEU3, GBA3, PRKCD, HEXA
GOBP_GLYCOSPHINGOLIPID_METABOLIC_PROCESS	1	1	0.0380842	0.0739955	0.399664	62	CPTP, NEU2, A3GALT2, FUT9, ST6GALNAC6, CREM, B4GALT3, B3GALT2, GLTP, GLB1, NEU1, NEU4, A4GALT, TM9SF2, ST6GALNAC5, GBA2, ABCA2, HEXB, ST3GAL1, NEU3, GBA3, PRKCD, CERK, HEXA, B3GALT1
GOBP_GLYCOSYLATION	1	1	0.0679923	-0.0764378	-0.588481	248	RAMP1, ST6GALNAC2, B3GALT6, GXYLT2, B3GNT8, ST6GALNAC4, GLT6D1, B3GALT4, A4GNT, FUT7, GBGT1, GORASP1, GBA1, B4GALT2, POMGNT2, ALG14, COG1, FUT2, EOGT, DPAGT1, AQP11, MLEC, ST3GAL2, DPY19L2, ST3GAL4, NUDT14, RXYLT1, COG6, B4GALNT1, POFUT2, ST8SIA1, COG7, C20orf173, SLC39A8, B4GALT7, GALNT5, B3GALT5, GALNT14, CLN5, ST3GAL6, EXT2, B3GNT5, SERP2, SRD5A3, B3GAT2, POGLUT1, GAL3ST1, GXYLT1, B4GALT4, EXT…
GOBP_GLYCOSYLCERAMIDE_BIOSYNTHETIC_PROCESS	0.96347	1	0.0534572	-0.19698	-0.575577	8	UGT8, GAL3ST1, FA2H, PRKAA1
GOBP_GLYCOSYLCERAMIDE_CATABOLIC_PROCESS	0.5181	1	0.0838361	-0.341588	-0.958502	7	GBA1, LCT, GLA, GALC, PRKCD, GBA3, GBA2
GOBP_GLYCOSYLCERAMIDE_METABOLIC_PROCESS	0.889655	1	0.0574877	-0.169844	-0.656107	17	UGT8, GBA1, GAL3ST1, FA2H, LCT, ST6GALNAC3, GLA, PRKAA1
GOBP_GLYCOSYL_COMPOUND_BIOSYNTHETIC_PROCESS	0.597561	1	0.0632191	0.223796	0.887119	21	DTYMK, UCKL1, TYW1B, APRT, PRTFDC1, NT5E, ADK, TYW5
GOBP_GLYCOSYL_COMPOUND_CATABOLIC_PROCESS	0.744019	1	0.0679923	-0.164096	-0.795074	35	APOBEC1, AICDA, APOBEC3H, GBA1, UPP2, UPB1, ADAL, XDH
GOBP_GLYCOSYL_COMPOUND_METABOLIC_PROCESS	0.799672	1	0.046882	0.138224	0.792021	82	PTGDR, DTYMK, NT5C3A, UCKL1, AKR1C4, TYW1B, DGUOK, DNPH1, ENPP4, TYMP, APRT, APOBEC3C, APOBEC3A, TH, APOBEC3B, NME4, AKR1B1, PRTFDC1, NT5C1A, NT5E, NME5, ADK, OARD1, TYW5, GUSB, FUCA1, APOBEC2, GBA2, UPP1, GNMT, ERH, CDADC1
GOBP_GLYOXYLATE_METABOLIC_PROCESS	0.801786	1	0.0506004	0.260972	0.688396	7	HOGA1, IDH1, GRHPR, MGAT4A, AGXT2, IDH2, AGXT
GOBP_GMP_BIOSYNTHETIC_PROCESS	0.920914	1	0.0435378	0.178254	0.61423	14	GMPS, APRT, AMPD1, ADK
GOBP_GMP_METABOLIC_PROCESS	0.811224	1	0.04783	0.174629	0.754707	28	GUK1, GMPS, APRT, AMPD1, DLG1, PRTFDC1, MPP1, ADK
GOBP_GMP_SALVAGE	0.15146	1	0.152145	0.576621	1.34502	5	APRT, AMPD1, ADK
GOBP_GOLGI_DISASSEMBLY	0.721973	1	0.0662842	-0.296166	-0.784243	6	CDK1, PLK3, VRK1, GBF1, GOLGA2, STX5
GOBP_GOLGI_LOCALIZATION	0.23741	1	0.11725	0.364227	1.2195	13	YWHAZ, STK11, ARHGAP21, ARCN1, RIPOR1, COPG1, TBCCD1, HOOK3, CDC42
GOBP_GOLGI_LUMEN_ACIDIFICATION	0.640288	1	0.0614364	0.254574	0.852359	13	RNASEK, ATP6AP2, SLC9A8, ATP6V1A, UBE3A, ATP6V1D, ATP6V0A2, ATP6V1H, ATP6V0C, SLC9A7, ATP6AP1, ATP6V1F, ATP6V0B
GOBP_GOLGI_ORGANIZATION	1	1	0.0632191	-0.0630328	-0.446188	157	GOLGA8R, RAB43, PI4K2A, YIPF5, RAB1B, GOLGA8T, BHLHA15, GORASP1, RAB2A, FAM174B, COG1, GOLGA8Q, CDK1, GCC2, COG6, GOLGA8N, COG7, CAMSAP2, GOLGA6B, ARL1, FHDC1, BLZF1, GOLGA8J, VTI1A, SEC16A, VAMP4, TMED6, COG3, HACE1, GAK, GOLGA6C, GOLGA8IP, CSNK1D, GOLGB1, ATL2
GOBP_GOLGI_RIBBON_FORMATION	0.806236	1	0.0606404	-0.223919	-0.717207	10	GCC2, FHDC1, VAMP4, OPTN, TRIP11, GOLGA2, MYO18A, GOLPH3, PRMT5, TMED5
GOBP_GOLGI_TO_ENDOSOME_TRANSPORT	0.841379	1	0.0601186	-0.182553	-0.7052	17	AP4M1, KIF16B, WIPI1, KLHL20, DOP1A, SYS1
GOBP_GOLGI_TO_LYSOSOME_TRANSPORT	0.984547	1	0.0509083	-0.149397	-0.515279	12	AP4M1, ASB15
GOBP_GOLGI_TO_PLASMA_MEMBRANE_PROTEIN_TRANSPORT	0.254854	1	0.133555	-0.237653	-1.19925	39	AMN, BBS1, RAB34, GCC2, GGA3, GOLGA7, NSF, VAMP3, BLZF1, ATP2C1, SPTBN1, RAB26, SYS1, OPTN, VAMP5, GGA2, ANK3
GOBP_GOLGI_TO_PLASMA_MEMBRANE_TRANSPORT	0.231527	1	0.142057	-0.207599	-1.1663	59	AMN, EXOC8, BBS1, ARL3, RAB34, GCC2, GGA3, GOLGA7, NSF, COMMD1, VAMP3, BLZF1, ATP2C1, SPTBN1, LLGL1, SEC16A, RAB26, CCDC22, SYS1, OPTN, VAMP5, GGA2, ANK3
GOBP_GOLGI_TO_VACUOLE_TRANSPORT	0.998224	1	0.0403295	0.106433	0.412548	20	AP3S1, LAMP1, AP1G1, LAPTM5, CCDC91, AP1G2, EHD3, VPS54, SORT1
GOBP_GOLGI_VESICLE_BUDDING	0.443207	1	0.0916795	-0.313257	-1.00335	10	ARFGAP2, GBF1, PRKCI, ARFGAP3, GOLPH3L, MYO18A, GOLPH3, TMED2, TMED10, TMED9
GOBP_GOLGI_VESICLE_FUSION_TO_TARGET_MEMBRANE	0.226277	1	0.121543	0.537268	1.25323	5	RAB12, RAB8A, RAB13
GOBP_GOLGI_VESICLE_TRANSPORT	1	1	0.0291396	0.062966	0.460147	298	COPE, AP3S1, TMED4, LMAN1L, COPB1, VAMP2, SEC24B, TAPBP, RAB41, MAPK15, SEC13, TRAPPC3L, TRAPPC6B, RNF139, GOLT1B, LMAN1, SEC16B, RAB31, BICD2, LAMP1, RAB12, BET1L, GOSR1, VPS13C, TRAPPC2L, MON2, AP1G1, ARF4, ARF5, CNST, MPPE1, RAB8A, KDELR3, INSIG1, ARF3, ACSL3, YIPF4, TRAPPC2, EPS15, RAB10, LAPTM5, RAB6D, USE1, SURF4, TMED5, VPS51, YIF1B, PRKD1, RAB14, RACK1, SNX2, EXOC5, ARCN1, ATP9A, RAB13, P…
GOBP_GONADAL_MESODERM_DEVELOPMENT	0.401487	1	0.0870516	0.500676	1.05973	4	TSPY8, TSPY1, AMH, ZFPM2
GOBP_GONADOTROPIN_SECRETION	0.728395	1	0.0544556	0.220019	0.802823	17	FOXL2, INHA, CGA, TBX3, LEP, INHBB, GJA1
GOBP_GPI_ANCHOR_METABOLIC_PROCESS	0.90625	1	0.0437126	0.147327	0.665423	32	PIGW, PIGB, CWH43, PIGZ, MPPE1, PIGK, PIGN, PIGT
GOBP_GRANULOCYTE_ACTIVATION	0.688776	1	0.0553643	0.168695	0.849237	47	CCL5, CXCL8, PLPP6, VAMP2, SPI1, FCER1G, STXBP3, GRN, CCL3, PRAM1
GOBP_GRANULOCYTE_CHEMOTAXIS	0.7625	1	0.0467883	0.13371	0.836706	128	PF4, SAA1, PPBP, CCL5, CXCL8, XCL1, CXCL17, IL17RC, C1QBP, TGFB2, CCL23, EDN1, FCER1G, CD74, CKLF, CCL22, S100A9, CCL2, CXCL5, CCL8, BSG, CCL3, LGALS3, CXCL9, AKIRIN1, PPIB, DNM1L, CXCL1, HRH1, MSTN, RAC1, RIPOR2, MOSPD2, TRPV4, ITGA1, MPP1, MAPK3, JAM3, BST1, PIK3CG, PIK3CD, VAV1, CD300H, S100A8, PF4V1, S100A12, CXCR1, CCL15, MDK, THBS1, C5AR2, PIP5K1C, SYK, RAC2, TNFSF18, LBP, MAPK1, CCL3L1, PT…
GOBP_GRANULOCYTE_COLONY_STIMULATING_FACTOR_PRODUCTION	0.5837	1	0.0760837	-0.356806	-0.878475	5	ISL1, LILRA2, TSLP, CD34
GOBP_GRANULOCYTE_DIFFERENTIATION	0.169492	1	0.137251	0.261263	1.24818	39	CEBPA, GATA1, ZFPM1, SPI1, CBFA2T3, RARA, C1QC, GATA2, CSF2, TESC, JAGN1, BAP1, CSF3, AP3B1, MIR486-1, ZBTB46, CEBPE, HCLS1, SP3
GOBP_GRANULOCYTE_MACROPHAGE_COLONY_STIMULATING_FACTOR_PRODUCTION	0.397647	1	0.101351	-0.269568	-1.04308	18	IL12B, IL1B, ISL1, IL23A, RIGI, LILRA2, IL18
GOBP_GRANULOCYTE_MIGRATION	0.655072	1	0.0845557	-0.129931	-0.911896	153	IL4, CXCL10, CCL7, RARRES2, PLA2G1B, IL1A, CCL14, SELENOK, CCL20, CCL18, FUT7, CCL24, IL34, C3AR1, EMP2, CXCL3, SCG2, CCL17, C5AR1, ADGRE2, THBS4, OLFM4, CCL26, DPEP1, CXCL6, CX3CL1, EDN2, IL1B
GOBP_GRANZYME_MEDIATED_PROGRAMMED_CELL_DEATH_SIGNALING_PATHWAY	0.705357	1	0.05653	0.293937	0.775352	7	SRGN, LAMP1, GZMB, NKG7
GOBP_GROOMING_BEHAVIOR	0.449309	1	0.0928481	-0.250328	-1.01026	19	SLC1A1, PPT1, DDO, MC4R, NMUR2, CTNS, HOXB8, DRD1
GOBP_GROWTH	1	1	0.021073	0.0506229	0.419928	914	FOXL2, FOXC1, GDF15, GDF9, IL9, PRLH, SPRY2, OSTN, MIR873, NPPB, DIPK2A, TOMM70, ALKBH1, CCDC85B, MLST8, VCL, SPAG6, EDNRA, SFRP2, CYP27B1, SH3GL2, HSPA1B, CDKN1A, MTPN, MYMX, CGRRF1, EXOSC4, CD9, KLK6, PTPRJ, SERTAD2, TGFB1, TGFB2, DNPH1, TMEM38B, GHR, CGA, EDN1, ACTN3, GDF2, SFN, INS, HSPA1A, TBCE, CLSTN3, TAF10, KAT2A, MUSTN1, BCL2L1, SYT4, MIR200B, ULK1, WNT11, SRC, MMP13, DMBX1, G6PD, NPPC, …
GOBP_GROWTH_HORMONE_RECEPTOR_SIGNALING_PATHWAY	0.310881	1	0.0975449	0.27374	1.11677	23	GDF15, LEPROT, GHR, STAT6, JAK2, LYN, GH2, SOCS2
GOBP_GROWTH_HORMONE_RECEPTOR_SIGNALING_PATHWAY_VIA_JAK_STAT	0.274823	1	0.10673	0.416795	1.17292	8	STAT6, JAK2, LYN, STAT3
GOBP_GROWTH_HORMONE_SECRETION	0.334873	1	0.111011	-0.29635	-1.07536	14	GHSR, ADCYAP1, GHRL, GABBR1, GHRHR, CDK16, GHRH, DRD2, PTPN11, CHD7, SERP1, KISS1, SELENOT, RAB1A
GOBP_GROWTH_INVOLVED_IN_HEART_MORPHOGENESIS	0.678879	1	0.0673624	-0.362866	-0.818317	4	MESP1, ADPRHL1, S1PR1
GOBP_GROWTH_PLATE_CARTILAGE_CHONDROCYTE_DEVELOPMENT	0.707048	1	0.0664364	-0.317784	-0.782401	5	TSKU, SOX9, TGFBR2, RARG, COL27A1
GOBP_GROWTH_PLATE_CARTILAGE_CHONDROCYTE_DIFFERENTIATION	0.953229	1	0.052805	-0.176571	-0.565552	10	MATN1, TSKU, SOX9
GOBP_GROWTH_PLATE_CARTILAGE_DEVELOPMENT	0.927107	1	0.0551352	-0.146792	-0.604646	20	CER1, MATN1, TSKU, SOX9, NPR2, THBS3, RARB, ATF2, POR
GOBP_GTP_BIOSYNTHETIC_PROCESS	0.55902	1	0.078921	-0.285878	-0.91566	10	NME2, NME9, NME6, IMPDH1, NME1, NME3, NME7
GOBP_GTP_METABOLIC_PROCESS	0.914692	1	0.0576091	-0.143833	-0.62051	24	RAB23, NME2, NME9, RHOQ, NME6, ENTPD7
GOBP_GUANINE_METABOLIC_PROCESS	0.674009	1	0.0687943	-0.329421	-0.811052	5	XDH, KDM1A, GDA
GOBP_GUANINE_NUCLEOTIDE_TRANSMEMBRANE_TRANSPORT	0.613122	1	0.0749279	-0.309156	-0.867497	7	LRRC8E
GOBP_GUANINE_NUCLEOTIDE_TRANSPORT	0.614155	1	0.0753094	-0.296643	-0.866791	8	LRRC8E
GOBP_G_PROTEIN_COUPLED_ACETYLCHOLINE_RECEPTOR_SIGNALING_PATHWAY	0.778037	1	0.0646485	-0.182501	-0.753895	21	GNA15, CHRM5, HRH3
GOBP_G_PROTEIN_COUPLED_GLUTAMATE_RECEPTOR_SIGNALING_PATHWAY	0.408776	1	0.09855	-0.280133	-1.01651	14	GRM3, GRM6, GRM1, GRM4, GRM7, HOMER1, GRM8, TRPM1
GOBP_G_PROTEIN_COUPLED_OPIOID_RECEPTOR_SIGNALING_PATHWAY	0.166369	1	0.142901	0.414662	1.31593	11	ITGB3, SIGMAR1, ADCY8
GOBP_G_PROTEIN_COUPLED_PURINERGIC_NUCLEOTIDE_RECEPTOR_SIGNALING_PATHWAY	0.439294	1	0.0916795	-0.295269	-1.0184	12	GPR87, GPR171, P2RY14, P2RY11, PTAFR, P2RY4, P2RY2, P2RY6
GOBP_G_PROTEIN_COUPLED_PURINERGIC_RECEPTOR_SIGNALING_PATHWAY	0.463576	1	0.0886261	-0.288447	-0.994869	12	ADORA2B, ACP3, ADORA3, NECAB2, CNTN2, ADORA1, ADCY5
GOBP_G_PROTEIN_COUPLED_RECEPTOR_INTERNALIZATION	0.926655	1	0.044064	0.172441	0.60008	15	GTF2H2, APLN, APELA, UBQLN2, HTR2B, ARRB1, ARRB2, HTR1B, SAG, ARR3, DRD2, DNM2
GOBP_G_PROTEIN_COUPLED_RECEPTOR_SIGNALING_PATHWAY_COUPLED_TO_CYCLIC_NUCLEOTIDE_SECOND_MESSENGER	0.131092	1	0.157403	0.243473	1.27744	56	DRD4, CALCRL, SSTR5, CHRM4, HRH2, PTH1R, MC1R, HTR1F, HRH4, CCL2, NPY, AGTR2, HTR7, MC3R, HTR2A, ADRB3, CCR1, HTR1A, HRH1, SSTR4, HTR4
GOBP_G_PROTEIN_COUPLED_RECEPTOR_SIGNALING_PATHWAY_INVOLVED_IN_HEART_PROCESS	0.499118	1	0.0727141	0.263352	0.96094	17	EDNRA, EDN1, SRC, PLN
GOBP_G_QUADRUPLEX_DNA_UNWINDING	0.687783	1	0.0691198	-0.288525	-0.809606	7	BLM, DNA2, DDX11, WRN, DHX36, DHX9, HNRNPA2B1
GOBP_HAIR_CELL_DIFFERENTIATION	0.965174	1	0.0573667	-0.109123	-0.590445	51	POU4F3, ATOH1, SOD1, GRXCR2, SLC44A4
GOBP_HAIR_CYCLE_PHASE	0.273138	1	0.123257	-0.375729	-1.16308	9	GAL, MSX2
GOBP_HAIR_FOLLICLE_MATURATION	0.534989	1	0.0819779	-0.247346	-0.927453	15	GAL, MSX2, NOM1, WNT5A, NF1, ERCC2
GOBP_HAIR_FOLLICLE_PLACODE_FORMATION	0.372263	1	0.0902635	0.47059	1.0977	5	HDAC1, EDA, HDAC2, CTNNB1, DKK4
GOBP_HARD_PALATE_DEVELOPMENT	0.901826	1	0.05653	-0.223585	-0.653317	8	ITGB6, FOXE1, ITGB8, FZD2, MMP25
GOBP_HEAD_DEVELOPMENT	1	1	0.0946646	-0.0438727	-0.391207	823	BAD, CBLN1, NNAT, ATOH1, CMA1, PROP1, WNT3A, DDIT4, DNAJC30, SLC1A1, CDK5, C12orf57, ODAD3, PPT1, KCNE1, PHOX2A, ARHGAP11B, SIX3, CASP5, NHLH2, RTN4RL1, NKX2-2, NDUFS4, HMX3, SMARCA1, BAG3, VCX, HSD3B1, GSC, SYNGR3, NOTCH2NLA, VCX2, BBS1, DPCD, VAX1, TMX2, PROX1, FZD6, CKB, EPOR, GBA1, B4GALT2, FOXR1, TSPAN2, TTLL1, PEX5, CDK5RAP3, FGF8, DLX2, HTRA2, PDGFRA, WNT2, NR0B1, RTN4R, MAOB, POU3F4, VCX3…
GOBP_HEAD_MORPHOGENESIS	0.962199	1	0.0404935	0.127221	0.598922	37	TIPARP, SCX, CLDN5, DLX5, ATP6AP2, MMP2, RAB3GAP1, CRISPLD2, FLVCR1, COL1A1, WNT3, EP300, SGPL1, PLEKHA1, MSX1, NIPBL, BRAF, NOG, PTPN11, SSBP3, CRISPLD1, ANKRD11, PRICKLE1, MYH3, CSRNP1, RRAS, TGFB3, STRA6, DKK1, ARID5B, ASPH, SKI, TBX1, PAX9, IHH, LEF1
GOBP_HEART_DEVELOPMENT	1	1	0.0258332	0.075208	0.597252	598	FOXC1, PCNA, ILK, MYL7, FOXH1, MIR873, ACTC1, CALCRL, FLNA, HEYL, LBX1, NPPB, DIPK2A, TOMM70, JUN, SCX, EDNRA, SFRP2, ZFPM1, PRICKLE4, SEC24B, CDKN1A, SIRT6, TGFB1, TGFB2, PITX2, SOD2, PDLIM4, ID3, EDN1, MAP2K3, HAND2, NPY2R, FRS2, KAT2A, SRI, MIR200B, WNT11, NODAL, G6PD, NPRL3, BVES, RARA, MDM2, UTY, MEF2D, NOTO, MIR199A1, DVL1, MYL3, DVL2, SYPL2, PLN, CBY1, RHOA, MIR499A, DUSP6, PIM1, HNRNPU, P…
GOBP_HEART_FIELD_SPECIFICATION	0.863085	1	0.045862	0.184495	0.696408	18	FOXH1, WNT11, SMARCD3, GATA5, MEF2C, EXT1, ROBO2, AXIN2
GOBP_HEART_FORMATION	0.519031	1	0.0697793	0.208083	0.949886	33	FOXH1, HAND2, WNT11, PIM1, HES1, SMARCD3, LEMD2, EYA1, GATA5, MEF2C, TBX5, NOTCH1, EXT1
GOBP_HEART_GROWTH	0.946565	1	0.0593488	-0.111149	-0.710992	94	CAV3, MIR204, MIR222, PI16, MESP1, MIR590, CITED2, PROX1, YY1, NKX2-5, WNT2, MAPK11, WT1, CDK1, TGFBR3, PARP2, ARID2, MIR208A, GATA4, BASP1, RBP4, HEG1, SKI, RGS4
GOBP_HEART_MORPHOGENESIS	0.989706	1	0.0318535	0.0930265	0.662672	258	FOXC1, ILK, FOXH1, ACTC1, FLNA, HEYL, LBX1, JUN, EDNRA, SFRP2, ZFPM1, SEC24B, TGFB1, TGFB2, PITX2, EDN1, HAND2, NPY2R, WNT11, NODAL, MDM2, NOTO, DVL1, MYL3, DVL2, PIM1, POU4F1, HES1, FGFRL1, TH, MIR17HG, MED1, TNNI3, GAA, CPLANE2, HAS2, CLDN5, MDM4, SMARCD3, APC, ANKRD1, TBX6, TBX19, SAV1, HIF1A, TBX3, PKP2, LEMD2, EYA1, SUFU, OLFM1, SOX4, GATA5, MEF2C, BBS7, LEFTY1, ACVRL1, CRKL, TBX5, ENG, RNF2…
GOBP_HEART_PROCESS	0.782609	1	0.0421619	0.121295	0.864158	254	MYL7, CCN2, ACTC1, GCH1, ATP2A3, FLNA, KCNN2, EDNRA, FKBP1B, TGFB2, TMEM38B, MIR200C, EDN1, MAP2K3, MIR26A1, SRI, SPX, SCN4B, SRC, ZC3H12A, BVES, GSTM2, MDM2, TMEM161B, MYL3, CALM3, PLN, AGTR2, JAK2, CXCR4, NPPA, NUP155, UCN, TH, MC3R, HSP90AA1, PDE5A, TNNI3, CACNA1H, GAA, GSTO1, KCNQ1, CTNNA3, TRPV1, ADRB1, DNM1L, OXT, PRKACA, GJD3, DLG1, STC1, KCNE3, TACR3, APLN, PKP2, CALM1, CALM2, CSRP3, APEL…
GOBP_HEART_TRABECULA_FORMATION	0.061428	1	0.321776	-0.416913	-1.56326	15	CAV3, NKX2-5, TGFBR3, OVOL2, RBP4, ADAMTS1, BMP10, ADGRG6, TEK, EGLN1, HEY1, HEY2
GOBP_HEART_TRABECULA_MORPHOGENESIS	0.978873	1	0.0540088	-0.10622	-0.498597	32	CAV3, NKX2-5, DLL4, TGFBR3, OVOL2, RBP4, HEG1, ADAMTS1
GOBP_HEART_VALVE_DEVELOPMENT	0.960331	1	0.0387962	0.1131	0.63244	73	HEYL, SCX, ZFPM1, TGFB1, TGFB2, MDM2, RHOA, NPPA, FGFRL1, MDM4, APC, OLFM1, SOX4, GATA5, MEF2C, TBX5, NOTCH1, MATR3, GATA3, NFATC1, BMPR2, ROBO2, AXIN2, TBX20, SHOX2, ROCK1, SMAD2, RB1, GSK3B, APLNR, DCHS1, ADAMTS5, CCN1, ZBTB14, ELN
GOBP_HEART_VALVE_FORMATION	0.962633	1	0.0420772	0.14909	0.531434	16	SCX, ZFPM1, RHOA, OLFM1, NOTCH1
GOBP_HEART_VALVE_MORPHOGENESIS	0.889076	1	0.0431037	0.130856	0.70307	60	HEYL, SCX, ZFPM1, TGFB1, TGFB2, MDM2, RHOA, NPPA, FGFRL1, MDM4, OLFM1, SOX4, GATA5, MEF2C, TBX5, NOTCH1, GATA3, NFATC1, BMPR2
GOBP_HEAT_ACCLIMATION	0.51259	1	0.0723571	0.380062	0.942553	6	HSPA1B, HSPA1A
GOBP_HEAT_GENERATION	0.723104	1	0.054794	0.220624	0.805034	17	ARRDC3, PTGS2, SLC27A1, ADRB3, TRPV1, ADRB1
GOBP_HEMATOPOIETIC_OR_LYMPHOID_ORGAN_DEVELOPMENT	0.646481	1	0.05653	0.154121	0.905968	96	FADD, BARX1, TGFB1, PITX2, CDKN2B, HAND2, MAFB, SLC40A1, CCNB2, ARTN, FOXN1, HES1, BCL2, RC3H1, NFKB2, SPNS2, NFKBIZ, CXCR5, CRKL, MAPK3, TYR, PKN1, SLC46A2, LTB, GATA3, NKX2-3, CDH17, JARID2, MAD1L1, LTBR, TP53, SIX4, SBDS, ATM, AIRE, CD248, PBX1, FLVCR1, RET, MAPK1, RAG1, BCL11B, LMO4, TGFBR1, ADAM17
GOBP_HEMATOPOIETIC_PROGENITOR_CELL_DIFFERENTIATION	0.124805	1	0.155242	0.198676	1.24903	131	FOXC1, WDR38, EEF2, TGFB1, TCF15, SPI1, BVES, RARA, ZFP36, PYGO1, GATA2, MEOX1, TMEM190, LYN, SOS2, HES1, MED1, BCL2, KITLG, MLF1, HOXB3, ADAR, MMP21, UFL1, NUDT21, PLD4, DACT2, XRCC5, N4BP2L2, ITCH, SOX4, PDCD2, HERC6, C12orf29, JAM3, CHD2, EIF2AK2, NOTCH1, KAT5, EXT1, HEATR9, SH2B3, GATA3, AP3B1, ESCO2, BATF, HSPA9, PTPN6, ACE, PUS7, WDR7, TP53, TENT2, SOS1, ARL11, SP3, SBDS, MLLT3, DPF2, SP7, …
GOBP_HEMATOPOIETIC_STEM_CELL_DIFFERENTIATION	0.00886446	1	0.38073	0.370669	1.74605	36	FOXC1, TCF15, ZFP36, MEOX1, MED1, BCL2, UFL1, XRCC5, N4BP2L2, ITCH, CHD2, EIF2AK2, KAT5, EXT1, SH2B3, BATF, HSPA9, ACE, PUS7, TP53, MLLT3, SP7, TAL1, ABL1, LMBR1L
GOBP_HEMATOPOIETIC_STEM_CELL_HOMEOSTASIS	0.701724	1	0.0551352	0.19999	0.824057	24	GPRASP2, GATA2, ARMCX5-GPRASP2, ADAR, BAP1, SOX4, EXT1, CCN3, UBAP2L, TCIRG1, ADGRG1
GOBP_HEMATOPOIETIC_STEM_CELL_MIGRATION	0.571106	1	0.0785029	-0.286902	-0.88811	9	CCR2, KIT, PTPRC, GPLD1, GAS6, BCL11B, JAM2, EXT1, JAM3
GOBP_HEMATOPOIETIC_STEM_CELL_MIGRATION_TO_BONE_MARROW	0.209854	1	0.126876	0.545928	1.27343	5	JAM3, EXT1, JAM2, GAS6, GPLD1
GOBP_HEMATOPOIETIC_STEM_CELL_PROLIFERATION	0.923445	1	0.0576091	-0.137031	-0.663937	35	YJEFN3, MIR222, SHB, HOXB4, GBA1
GOBP_HEME_TRANSPORT	0.683544	1	0.0585938	0.267955	0.823442	10	FLVCR2, PGRMC2, FLVCR1, ABCB6, SLC46A1, HPX, ABCC5, SLC48A1, ABCB7, HRG
GOBP_HEMIDESMOSOME_ASSEMBLY	0.2287	1	0.135741	-0.477381	-1.2641	6	ITGB4, LAMA3, COL17A1, DST, PLEC, LAMC1
GOBP_HEMOGLOBIN_BIOSYNTHETIC_PROCESS	0.40246	1	0.0838361	0.303588	1.04611	14	INHA, KLF4, EIF2AK1, HIF1A, EPO, PRMT1
GOBP_HEMOGLOBIN_METABOLIC_PROCESS	0.60312	1	0.0625237	0.234903	0.886684	18	INHA, KLF4, EIF2AK1, HIF1A, EPO, PRMT1, EPB42, HPX, LDB1, ALAS1, FECH, AHSP, INHBA, ALAS2, CAT, SLC25A37, SLC6A9, ABCB10
GOBP_HEMOPOIESIS	0.453883	1	0.0590955	0.121757	1.01015	929	B2M, PF4, FSHB, FOXC1, HSCB, GP9, ROGDI, IFNA21, SOCS1, FADD, JUNB, TUBB1, CARTPT, IL9, H4C6, WDR38, NRARP, CD3G, BABAM1, PGLYRP1, CEBPA, HLA-B, EBP, IL17A, GP1BA, FLNA, VPS33B, MPIG6B, TIPARP, IFNL1, JUN, GATA1, PIK3R2, H4C11, IFNW1, IFNK, INHA, SFRP2, ATF4, ZFPM1, HSPA1B, ZC3H8, IL6, CD83, ADAM8, PRELID1, NFKBIA, LILRB3, GFI1B, PTPRJ, EEF2, CD80, TGFB1, TGFB2, CD19, TCF15, UBA5, MYH9, SOD2, CDK…
GOBP_HEMOSTASIS	0.0212645	1	0.352488	0.200004	1.40291	230	PF4, SAA1, GP9, ITGB3, ILK, TUBB1, F13A1, P2RY12, GP1BA, FLNA, PLSCR1, C4BPB, VPS33B, MPIG6B, MYL9, TBXA2R, GATA1, VCL, C1GALT1C1, IL6, ADORA2A, TLN1, CD9, ACTG1, MFSD2B, MYH9, ENPP4, EDN1, FCER1G, F3, SERPINA1, LMAN1, PDGFA, STXBP3, F12, METAP1, SRC, PROC, GNAS, GP5, DTNBP1, MMRN1, COMP, BLOC1S4, CYP4F11, JAK2, LYN, USF1, FERMT3, MYL12A, P2RY1, F11, PDGFB, F2, CLIC1, PLG, DGKZ, HGFAC, PROS1, FBL…
GOBP_HEPARAN_SULFATE_PROTEOGLYCAN_BIOSYNTHETIC_PROCESS	0.0731132	1	0.257206	-0.324397	-1.53706	33	B3GALT6, EXTL2, HS3ST3B1, HS6ST2, NDST4, NDST3, HS3ST6, GLCE, XYLT2, UGDH, HS6ST3, PXYLP1, HS3ST5, EXT2, EXTL3
GOBP_HEPARAN_SULFATE_PROTEOGLYCAN_BIOSYNTHETIC_PROCESS_ENZYMATIC_MODIFICATION	0.620309	1	0.0730744	-0.248861	-0.858336	12	HS3ST3B1, HS6ST2, HS3ST6, HS6ST3, HS3ST5
GOBP_HEPARAN_SULFATE_PROTEOGLYCAN_BIOSYNTHETIC_PROCESS_POLYSACCHARIDE_CHAIN_BIOSYNTHETIC_PROCESS	0.908676	1	0.0561767	-0.218557	-0.638623	8	NDST4, NDST3, EXT2, CSGALNACT1, NDST1, NDST2, EXT1, HS2ST1
GOBP_HEPARAN_SULFATE_PROTEOGLYCAN_CATABOLIC_PROCESS	0.61851	1	0.0743625	-0.27626	-0.855167	9	IDS, HGSNAT, SGSH, NAGLU, HPSE, IDUA, GPC1, GUSB, GLB1
GOBP_HEPARAN_SULFATE_PROTEOGLYCAN_METABOLIC_PROCESS	0.839729	1	0.0593488	-0.19035	-0.713738	15	HS3ST3B1, HS6ST2, HS3ST6, HS6ST3, HS3ST5
GOBP_HEPARIN_BIOSYNTHETIC_PROCESS	0.322799	1	0.111918	-0.337043	-1.11464	11	NDST4, NDST3, GLCE, XYLT2, EXT2
GOBP_HEPARIN_METABOLIC_PROCESS	0.879545	1	0.0574877	-0.174233	-0.661064	16	NDST4, NDST3, GLCE, XYLT2, EXT2
GOBP_HEPATICOBILIARY_SYSTEM_DEVELOPMENT	0.985337	1	0.0642141	-0.0936723	-0.65239	145	RHBDD3, WNT3A, MESP1, UGT1A7, CITED2, PROX1, TYMS, PTCD2, CDK5RAP3, OTC, RELA, ASS1, ONECUT1, HNF1B, NPHP3, E2F7, ALDH1A2, TGFBR3, UPB1, ARG1, PKD1, MKS1, IHH, MPST, WNT1, SMARCB1, HNF1A, AURKA, CCDC39, SOX9, TNFAIP3, VTN, RPS6KA1, CCDC40, IL10, ZIC3, PTN, IGF2R, NF1, BAAT, EZH2, ARID5B, HLX, RPGRIP1L, ITGA2, ATF2, FPGS, SMAD3, UGT1A10, CEBPG, HMOX1, PHF2, SULF2, CYP1A1
GOBP_HEPATIC_STELLATE_CELL_ACTIVATION	0.367946	1	0.103576	-0.344378	-1.06603	9	GCLM, RPS6KA1, PDGFRB, DDR2, AKAP12
GOBP_HEPATOCYTE_APOPTOTIC_PROCESS	0.786972	1	0.0508054	0.202108	0.766777	19	CASP6, BCL2L1, ADAR, BID, STK3, PIK3CG, GSN, DNMT3A, RB1, STK4, IGF1R, KRT18, PPARA
GOBP_HEPATOCYTE_DIFFERENTIATION	0.162528	1	0.164406	-0.346116	-1.2978	15	MESP1, PROX1, HNF1B, E2F7, WNT1, SMARCB1
GOBP_HEPATOCYTE_GROWTH_FACTOR_RECEPTOR_SIGNALING_PATHWAY	0.728417	1	0.0553643	0.234121	0.78388	13	ESM1, RAC1, MUC20, NRP1, HGF, SIRT2, PTPN2, PAK1
GOBP_HEPOXILIN_METABOLIC_PROCESS	0.338652	1	0.0940503	0.393397	1.10708	8	GSTM1, GSTM2, ALOXE3, GSTP1, ALOX15B, ALOX12B
GOBP_HETEROCHROMATIN_ORGANIZATION	0.982229	1	0.036685	0.10556	0.629768	104	ASIP, SIRT6, RESF1, H1-0, MBD3L3, SPTY2D1, CBX3, LMNB1, SMARCA5, RIF1, SUZ12, MBD3L4, AXIN1, SAMD1, SCMH1, DNMT3L, MBD3L2, BAZ2A, HDAC1, HAT1, BAZ1A, POLE3, L3MBTL1, KMT2D, JARID2, CTBP1, PPHLN1, ATF7IP2, PPM1D, MBD3L2B, TNP1, DNMT3A, PHF8, MBD3, HP1BP3, DYRK1A, DNMT1, RB1, TSIX, TASOR, TPR, CTCF, MACROH2A1, CDKN2B-AS1, TET1, MBD3L5, SIN3A, SMCHD1, MECP2, HDAC2, LMNA, SIRT2, PRDM16, ZDBF2
GOBP_HETEROCYCLE_CATABOLIC_PROCESS	0.994638	1	0.0269563	0.0933638	0.723171	482	FOXL2, NAF1, NUDT17, PKP3, TBRG4, RIDA, GALT, SUCLG1, ITPA, MIR130A, MIR185, BOLL, PABPC1, RNASE3, HSPA1B, ANG, IL6, NEIL2, SETMAR, VIP, EXOSC4, MIR210, DNPH1, NCBP2, ENPP4, HSPA1A, ENTPD8, HNRNPC, NT5M, ZC3H12A, KHSRP, TYMP, NUDT7, ZFP36, DIS3, GAS5, IGF2BP1, PATL1, MAPKAPK2, PYM1, QPRT, EXOSC3, DUT, HNMT, HNRNPU, MIR98, ALKBH5, APAF1, APOBEC3C, BLVRB, RNASEH2B, NT5C, PNLDC1, NBDY, NUDT18, METTL…
GOBP_HETEROPHILIC_CELL_CELL_ADHESION_VIA_PLASMA_MEMBRANE_CELL_ADHESION_MOLECULES	0.432836	1	0.0995791	-0.186592	-1.00889	50	CBLN1, REG3A, ICAM1, CEACAM19, ITGA5, NECTIN3, CEACAM8, IGSF21, AMIGO1, PSG11, PSG2, PVR, NECTIN1, NECTIN4, JAML
GOBP_HETEROTYPIC_CELL_CELL_ADHESION	0.449153	1	0.0760837	0.187012	1.01009	62	ITGB3, CD200, MADCAM1, CD47, CEACAM6, CD200R1, FLOT2, ITGB1, KLF4, AGER, NINJ1, ITGA7, CTNNA3, APOA1, PKP2, MYADM, JAM3, SKAP1, RNASE10, VCAM1, ITGA4, WNK1, ITGB7, DSP, SIRPA, JUP, MIR221, BMP7, NRCAM, TNF, ITGAD, MBP
GOBP_HEXOSE_CATABOLIC_PROCESS	0.601709	1	0.0619763	0.18994	0.915477	41	GALT, FUT9, MIR210, ACTN3, FUT1, TPI1, HK3, ENO1, TKTL1, PKM, PGK1
GOBP_HEXOSE_PHOSPHATE_TRANSPORT	0.531674	1	0.0824344	-0.332361	-0.932612	7	SLC37A4, SLC17A3, SLC37A3, SLC37A2
GOBP_HIGH_DENSITY_LIPOPROTEIN_PARTICLE_ASSEMBLY	0.116576	1	0.175204	0.425836	1.39145	12	APOM, LCAT, PRKACB, PRKACA, APOA1, ZDHHC8, PRKACG
GOBP_HIGH_DENSITY_LIPOPROTEIN_PARTICLE_CLEARANCE	0.388193	1	0.086795	0.2957	1.02901	15	APOC2, MIR185, MIR33B, APOM
GOBP_HIGH_DENSITY_LIPOPROTEIN_PARTICLE_REMODELING	0.661922	1	0.0593488	0.235316	0.838788	16	APOM, APOA4, LCAT, PLA2G3, PLTP, APOA1, SCARB1
GOBP_HINDBRAIN_DEVELOPMENT	0.971014	1	0.0643583	-0.0954231	-0.671068	154	CBLN1, CDK5, KCNE1, PHOX2A, NHLH2, PROX1, CKB, GBA1, B4GALT2, TTLL1, CBS, GNPAT, KLHL1, HNF1B, GDF10, CTNNA2, ZNF365, ALDH1A2, ABAT, SERPINE2, NANOS1, WNT7A, ASCL1, LEF1, GLI2, FCGR2B, WNT1, ATP1B2, DLC1, TRNP1, AARS1, NCSTN, SPTBN2, SHH, EPHB1, HAP1, SSTR3
GOBP_HINDBRAIN_MATURATION	0.359489	1	0.0922597	0.480703	1.12128	5	CDK5R2, ARCN1, CEND1, RERE, CDK5R1
GOBP_HINDBRAIN_MORPHOGENESIS	0.0871671	1	0.237794	-0.268441	-1.42249	46	CBLN1, CDK5, PROX1, GBA1, TTLL1, CBS, GNPAT, ZNF365, SERPINE2, WNT7A, GLI2, WNT1, DLC1, TRNP1, SPTBN2
GOBP_HINDBRAIN_RADIAL_GLIA_GUIDED_CELL_MIGRATION	0.5	1	0.0862866	-0.32322	-0.944449	8	CTNNA2, LEF1, ATP1B2
GOBP_HINDBRAIN_TANGENTIAL_CELL_MIGRATION	0.689427	1	0.067676	-0.324226	-0.798261	5	EPHB1, PLXNA2, EPHB2, TTBK2, PHOX2B
GOBP_HINDGUT_DEVELOPMENT	0.287671	1	0.120433	-0.394689	-1.15328	8	DACT1, GLI2, SHH, WNT5A, IFT172
GOBP_HINDLIMB_MORPHOGENESIS	0.779904	1	0.0656814	-0.160897	-0.779573	35	TWIST1, RSPO2, MSX2, FGF4, FGF8, GPC3, WNT7A
GOBP_HIPPOCAMPAL_NEURON_APOPTOTIC_PROCESS	0.00733162	1	0.407018	-0.687923	-1.93033	7	TREM2, ITGAM, CX3CL1, DRAXIN, STAMBP, TYROBP
GOBP_HIPPOCAMPUS_DEVELOPMENT	0.992308	1	0.0574877	-0.089656	-0.558028	86	WNT3A, CDK5, HSD3B1, BBS1, PROX1, DLX2, DCLK2, TSKU, LEF1, ANXA3, TSC1, EIF2B5, ATAT1, KIRREL3, ZIC3, PLXNA3, HSD3B2, EZH2, DRD1, FEZF2, EZH1, FEZ1, DLX1, SMO, EPHA5, FGF13, DAB1, BBS4, BCAN, ALK
GOBP_HIPPO_SIGNALING	0.159247	1	0.142901	0.25764	1.25404	43	TEAD4, MAP2K3, MOB1B, SRC, SCHIP1, ARRDC3, TIAL1, AMOTL2, SAV1, STK3, MOB1A, MARK3, TEAD1, AJUBA, FRMD1, DCHS1, SHANK2, WWC3, STK4, VGLL4, MAPK14, WWC1, AMOTL1, FAT4, DLG5, SOX11, NUAK2, AMOT, NEK8, NF2, YAP1, FRMD6, CIT, LIMD1, WWTR1, WWC2, TEAD2, CORO7, LATS1, LATS2
GOBP_HISTAMINE_METABOLIC_PROCESS	0.0593525	1	0.248911	0.616173	1.52811	6	SLC22A3, TRH, HNMT, SLC29A4
GOBP_HISTAMINE_SECRETION	0.100719	1	0.188204	0.420869	1.40915	13	VAMP2, EDN1, LYN, CSF2, PLA2G3, SNAP23, SNX6, RAB44, BTK
GOBP_HISTAMINE_TRANSPORT	0.0676157	1	0.231127	0.419503	1.49533	16	SLC22A3, VAMP2, EDN1, SLC29A4, LYN, CSF2, PLA2G3, SNAP23, SNX6, RAB44, BTK
GOBP_HISTIDINE_CATABOLIC_PROCESS	0.114155	1	0.199915	-0.480939	-1.4053	8	FTCD, UROC1, AMDHD1, HAL, CARNMT1
GOBP_HISTIDINE_METABOLIC_PROCESS	0.184855	1	0.152145	-0.395968	-1.26828	10	FTCD, UROC1, AMDHD1, HAL, CARNMT1
GOBP_HISTONE_ARGININE_METHYLATION	0.829787	1	0.0487011	0.255289	0.718418	8	WDR77, METTL23, PRMT1, PRMT5
GOBP_HISTONE_DEACETYLATION	0.462418	1	0.0727141	0.169998	0.997897	95	USP17L2, MIR182, BRMS1, KAT2A, TRERF1, SDR16C5, GATAD2B, GATAD2A, MORF4L2, SMARCA5, BRMS1L, ZNF541, SPHK2, TBL1XR1, MSL3, PRKD1, BAZ2A, RCOR3, SIN3B, TADA3, HDAC1, PHB1, PRDM5, SFPQ, HDAC11, ELK4, HDAC6, SMARCAD1, MTA2, DR1, ING2, TP53, RBBP4, CTBP1, RCOR2, MORF4L1, MBD3, AKAP8L, HDAC9, MIER3, PRKD2, APLNR, SUDS3, HDAC10, TBR1, HDAC4, SIN3A, NIPBL, HDAC2, TBL1Y, SIRT2, JDP2, ZZZ3, SAP30BP
GOBP_HISTONE_DEMETHYLATION	0.824138	1	0.0477342	0.175841	0.72455	24	UTY, KDM1B, KDM5D, KDM4B, KDM2B, KDM6B, HR, KDM4C, KDM3B, KDM6A, KDM5C, KDM2A, RIOX2, UBE2B, JMJD1C, KDM5A, KDM3A, KDM1A, KDM5B, KDM8, HSF4, KDM4A, RIOX1, JMJD6
GOBP_HISTONE_DEUBIQUITINATION	0.343537	1	0.0908241	0.213079	1.07267	47	BABAM1, TADA1, SUPT7L, TAF5L, TAF10, KAT2A, SF3B5, TAF7, USP22, ATXN7L3, BAP1, ABRAXAS1, TAF12, TADA3, USP15, USP36, SART3, MYSM1, USP49, USP21, ATXN7, BRCC3, USP16, USP7, SUPT20H, BRCA1, UIMC1
[truncated: 5,854 more rows]
