# Supplementary material for: Cell‐free transcriptomic profiles and mechanism insights in female androgenetic alopecia
Source: Clin Transl Med. 2025 Nov 14;15(11):e70471. doi: 10.1002/ctm2.70471 (PMC12617273; doi:10.1002/ctm2.70471)
Supplement: Supplementary file 1 — SUPPORTING INFORMATION [file CTM2-15-e70471-s001.zip › supplemental tables/Table_S7-DE_AGAupper_vs_AGAlower.xlsx]

## Sheet: Sheet1
gene_names	Ensembl_ID	Entrez_ID	logFC	AveExpr	t	P.Value	adj.P.Val	B
ND2	ENSG00000198763	4536	-44.0788	11.9382	-225.606	3.85294e-68	2.25316e-63	141.597
ATP6	ENSG00000198899	4508	-2.07397	11.2278	-10.0992	5.88571e-13	1.72095e-08	14.0528
ND6	ENSG00000198695	4541	-2.68082	9.4321	-6.44374	8.01721e-08	0.0015628	5.99045
PARLP1	ENSG00000239835	100129707	-1.81988	2.17966	-5.36226	3.01008e-06	0.0440066	3.24266
ND5	ENSG00000198786	4540	-26.6156	11.9081	-5.18256	5.46155e-06	0.0542556	-1.20013
ACTB	ENSG00000075624	60	1.0247	11.0292	4.84419	1.65985e-05	0.103674	-5.63246
OR4K5	ENSG00000176281	79317	-1.85194	2.40004	-4.82763	1.75195e-05	0.103674	2.36554
EXOC7	ENSG00000182473	23265	0.709069	5.80253	4.77733	2.06361e-05	0.103674	2.71321
COX2	ENSG00000198712	4513	0.748976	11.4809	4.74497	2.29236e-05	0.103674	-5.37007
SCYGR7	ENSG00000284718	112441438	1.94858	1.37537	4.62756	3.35166e-05	0.115733	1.49009
WEE2	ENSG00000214102	494551	-1.90794	3.52509	-4.62653	3.36279e-05	0.115733	1.58391
RN7SL165P	ENSG00000241188	106479281	-1.2614	0.785529	-4.57012	4.03251e-05	0.115733	1.74729
MRPS36P5	ENSG00000257927	347703	-1.15972	0.767676	-4.56605	4.08569e-05	0.115733	1.77035
MTATP6P7	ENSG00000232990	106480798	-1.66075	1.60153	-4.45452	5.83958e-05	0.137939	1.22529
SSBL5P	ENSG00000236048	389465	-1.83752	2.06435	-4.44042	6.10814e-05	0.137939	0.994396
CTU1	ENSG00000142544	90353	1.66488	2.53562	4.43368	6.24085e-05	0.137939	1.23178
CHL1	ENSG00000134121	10752	-0.788902	5.6935	-4.41032	6.72262e-05	0.140404	1.63179
RPL21P7	ENSG00000258613	145370	-1.50093	1.18681	-4.34563	8.2554e-05	0.160922	1.07233
MIR5589	ENSG00000266204	100847093	1.32699	0.604825	4.33479	8.54355e-05	0.161167	0.905027
LOC349160	ENSG00000234352	349160	-1.61199	4.07306	-4.28953	9.85705e-05	0.169538	0.950633
SPANXN1	ENSG00000203923	494118	1.58671	1.34313	4.27067	0.000104607	0.17478	0.721071
NDUFB11	ENSG00000147123	54539	1.42793	4.03923	4.23997	0.000115217	0.184032	0.999563
RPL6P16	ENSG00000240159	728365	-1.55555	1.43759	-4.23125	0.000118418	0.184032	0.773986
MYG1	ENSG00000139637	60314	1.19716	0.404081	4.19386	0.000133148	0.189912	0.651641
SYNJ1	ENSG00000159082	8867	-0.905554	5.78419	-4.17791	0.000139963	0.194879	0.969688
IGHV3-71	ENSG00000254056	28411	1.77146	1.87255	4.1658	0.000145363	0.19769	0.121583
DNAJB9	ENSG00000128590	4189	-1.82022	3.12954	-4.14899	0.000153196	0.200923	0.282941
ACSL6-AS1	ENSG00000223548	101927693	-1.62257	2.057	-4.14604	0.000154611	0.200923	0.417188
OR2M7	ENSG00000177186	391196	1.7316	2.28458	4.11695	0.000169278	0.2152	0.170678
RNF208	ENSG00000212864	727800	1.82439	2.19069	4.04623	0.000210807	0.246556	-0.0601795
LINC02790	ENSG00000237435	102723661	-1.61592	3.71634	-4.02351	0.000226132	0.254308	0.172802
MTND4P2	ENSG00000248704	100873188	-1.64288	2.02285	-3.98862	0.0002518	0.261789	0.130948
TMEM89	ENSG00000183396	440955	-1.45468	1.54954	-3.98464	0.000254899	0.261789	0.0969457
RPL31P55	ENSG00000242295	100128250	1.5099	0.923129	3.97939	0.000259054	0.261789	-0.012274
FGF10-AS1	ENSG00000248464	101927075	-1.67373	2.28396	-3.96935	0.000267166	0.261789	-0.0638487
MIR8061	ENSG00000277636	102466251	-1.35631	1.23552	-3.96349	0.000272019	0.261789	0.0815232
LOC100505841	ENSG00000250803	100505841	1.63339	1.94915	3.95171	0.000282027	0.261789	-0.0964017
TM4SF19-AS1	ENSG00000235897	100874214	1.65518	2.69829	3.93933	0.000292933	0.263545	-0.160358
CSN1S2AP	ENSG00000234124	286828	-1.83458	2.23863	-3.90227	0.00032807	0.285414	-0.309907
NACA2	ENSG00000253506	342538	1.54922	2.32208	3.88659	0.000344132	0.289434	-0.393113
BLTP1	ENSG00000138688	84162	-0.570713	7.47277	-3.87277	0.000358923	0.29152	-0.306521
RPL31P60	ENSG00000239988	100271486	1.51606	0.972229	3.86565	0.000366781	0.292235	-0.226514
LINC02854	ENSG00000238131	107986739	-1.68661	1.99692	-3.85643	0.000377211	0.294119	-0.374278
OR10AA1P	ENSG00000180409	81487	-1.27202	1.04578	-3.84813	0.000386837	0.296937	-0.105148
NF1	ENSG00000196712	4763	-0.419874	7.39392	-3.83995	0.000396559	0.296937	-0.375072
C4orf48	ENSG00000243449	401115	1.7028	1.21721	3.83616	0.000401136	0.296937	-0.469721
FGF17	ENSG00000158815	8822	1.03534	4.01055	3.81316	0.000430065	0.300881	-0.137579
BNIP3P14	ENSG00000274612	100421696	-1.528	1.34894	-3.81315	0.000430075	0.300881	-0.252961
RNU6-781P	ENSG00000252186	106479911	1.4484	0.748807	3.78296	0.000471129	0.310694	-0.414839
LOC100419058	ENSG00000271624	100419058	1.73539	1.43963	3.78199	0.000472507	0.310694	-0.610183
IGKC	ENSG00000211592	3514	-1.9347	5.59799	-3.76743	0.000493698	0.314424	-0.183152
BDH2	ENSG00000164039	56898	-1.31662	4.11742	-3.76732	0.000493853	0.314424	-0.308357
NDUFAF4	ENSG00000123545	29078	-1.13982	4.12757	-3.76678	0.000494656	0.314424	-0.308178
ND4L	ENSG00000212907	4539	-1.5815	9.21827	-3.7489	0.000521973	0.319113	-2.22186
LGALS14	ENSG00000006659	56891	-1.76823	2.58361	-3.74457	0.000528813	0.319113	-0.691455
RNA5SP76	ENSG00000252086	100873310	1.36427	0.648176	3.74212	0.000532711	0.319113	-0.472393
KRT18P17	ENSG00000213943	344866	-1.52876	1.96452	-3.726	0.000559095	0.319113	-0.637507
GPR15LG	ENSG00000188373	387695	-1.46502	1.76299	-3.72531	0.000560257	0.319113	-0.594573
TIMM10	ENSG00000134809	26519	1.80637	1.70153	3.7213	0.000567026	0.319113	-0.807524
TRDN-AS1	ENSG00000235535	101927990	-0.969653	4.91558	-3.71879	0.000571313	0.319113	-0.290532
NSD2	ENSG00000109685	7468	-0.435121	6.76511	-3.70911	0.000588101	0.319113	-0.525285
RPS4XP6	ENSG00000244073	391777	-1.44801	1.93426	-3.70735	0.000591204	0.319113	-0.502589
ZDHHC16	ENSG00000171307	84287	0.860503	4.40578	3.70282	0.000599263	0.319113	-0.350733
TLX3	ENSG00000164438	30012	1.44455	2.15821	3.69804	0.000607877	0.319113	-0.655709
IGHD6-13	ENSG00000211920	28487	1.23366	0.534593	3.69618	0.000611277	0.319113	-0.5436
DSCC1	ENSG00000136982	79075	-1.77907	3.0107	-3.69316	0.000616812	0.319113	-0.680038
MTND4P29	ENSG00000249177	100873250	-1.53202	2.15843	-3.67832	0.000644719	0.319437	-0.666228
RPL35P6	ENSG00000244018	100271007	1.36716	0.587741	3.67557	0.000650029	0.319437	-0.604621
LOC100419812	ENSG00000225394	100419812	-1.22195	1.09373	-3.67043	0.000660066	0.319698	-0.56675
SUGT1-DT	ENSG00000273723	116435302	-1.49225	1.75922	-3.66934	0.000662207	0.319698	-0.715755
SEL1L3	ENSG00000091490	23231	-0.712163	5.79317	-3.63263	0.000738522	0.343984	-0.544311
LSAMP	ENSG00000185565	4045	-0.705951	5.53864	-3.62912	0.000746233	0.343984	-0.52056
GMCL2	ENSG00000244234	64396	-1.50881	2.8796	-3.62876	0.000747036	0.343984	-0.828329
C12orf50	ENSG00000165805	160419	-1.22994	4.4207	-3.62315	0.000759565	0.345426	-0.587875
RN7SL827P	ENSG00000271986	106481762	1.43199	0.879319	3.61503	0.000778045	0.345426	-0.823669
ATXN2-AS	ENSG00000258099	102723619	1.21501	0.590895	3.61431	0.000779704	0.345426	-0.743999
SERPINE3	ENSG00000253309	647174	1.43668	3.37904	3.61024	0.000789149	0.346982	-0.732367
RBP7	ENSG00000162444	116362	1.47086	3.22749	3.58089	0.000860563	0.372643	-0.838301
EEF1A1P47	ENSG00000255450	401677	-1.42643	1.9609	-3.57056	0.000887153	0.372643	-0.882549
EPPIN-WFDC6	ENSG00000249139	100526773	1.59548	1.60096	3.56875	0.000891875	0.372643	-1.01216
RNA5SP20	ENSG00000251785	100873275	1.2023	0.565607	3.56759	0.00089494	0.372643	-0.83639
ARRDC1	ENSG00000197070	92714	1.23482	3.54033	3.56694	0.000896629	0.372643	-0.812972
OR51B3P	ENSG00000223735	79342	1.70779	2.01683	3.55876	0.000918468	0.372643	-1.03466
RN7SL693P	ENSG00000265272	106479477	-0.952428	0.576618	-3.55644	0.000924748	0.372643	-0.742489
FLRT2	ENSG00000185070	23768	-0.426661	7.103	-3.55585	0.000926354	0.372643	-1.05609
LCE2A	ENSG00000187173	353139	-1.57187	2.2295	-3.54409	0.000958901	0.372643	-1.0536
RN7SL790P	ENSG00000239745	106481136	-1.16177	0.92844	-3.54364	0.000960169	0.372643	-0.81209
LOC124903525	ENSG00000277749	124903525	-1.63867	2.3039	-3.54349	0.000960599	0.372643	-1.10202
ROBO2P1	ENSG00000229478	106480790	-1.04819	0.792408	-3.5411	0.000967357	0.372643	-0.789635
SLC7A13	ENSG00000164893	157724	-1.21593	3.22353	-3.53826	0.000975432	0.372643	-1.02469
PTBP2	ENSG00000117569	58155	-0.715076	6.07392	-3.53767	0.000977115	0.372643	-0.826734
POLR2J3-UPK3BL2	ENSG00000168255	123258399	1.52024	1.35441	3.52158	0.00102427	0.374028	-1.15159
NLN	ENSG00000123213	57486	-0.64361	5.54104	-3.51533	0.00104315	0.374028	-0.81306
POU1F1	ENSG00000064835	5449	-1.55673	2.3949	-3.51502	0.00104411	0.374028	-1.12431
FCF1P4	ENSG00000226112	106480799	1.0757	0.310848	3.51438	0.00104607	0.374028	-0.881183
VPS13C	ENSG00000129003	54832	-0.608946	7.08911	-3.5092	0.00106201	0.376397	-1.18383
FARSA	ENSG00000179115	2193	0.956593	4.22965	3.50155	0.00108601	0.380291	-0.859733
SOX2-OT	ENSG00000242808	347689	-0.434613	7.0502	-3.48884	0.00112701	0.388813	-1.21968
COBLL1	ENSG00000082438	22837	-0.566997	6.41537	-3.48395	0.00114318	0.388813	-1.0505
LINC00601	ENSG00000235180	101101772	-1.60698	2.03889	-3.48382	0.00114361	0.388813	-1.20083
ISLR2	ENSG00000167178	57611	0.729918	4.85025	3.48314	0.00114588	0.388813	-0.877388
PRORP	ENSG00000258790	9692	1.24467	0.375008	3.47139	0.0011857	0.388813	-1.0062
AIMP2	ENSG00000106305	7965	1.35922	2.84271	3.47108	0.00118678	0.388813	-1.13298
CROCCP3	ENSG00000290842	114819	1.04813	3.60663	3.47031	0.00118944	0.388813	-1.03592
ZNF197-AS1	ENSG00000233509	100874094	-1.12734	0.9548	-3.46924	0.00119315	0.388813	-1.02268
CACNB4	ENSG00000182389	785	-0.408602	6.9227	-3.46361	0.00121283	0.388813	-1.24379
BNIP3P22	ENSG00000268174	100421706	1.40475	0.972552	3.46305	0.00121479	0.388813	-1.14323
MED16	ENSG00000175221	10025	0.845616	4.70365	3.45543	0.00124198	0.388813	-0.946442
SSX2IP	ENSG00000117155	117178	-0.828069	5.35586	-3.45355	0.00124876	0.388813	-0.959423
TM4SF20	ENSG00000168955	79853	-1.27657	3.68096	-3.44846	0.00126732	0.39006	-1.14039
LOC728307	ENSG00000224931	728307	1.78903	1.68262	3.44125	0.00129408	0.390985	-1.29181
ZNF563	ENSG00000188868	147837	-1.22942	2.94045	-3.43864	0.00130389	0.390985	-1.19507
LOC124901858	ENSG00000202233	124901858	1.23397	0.754118	3.43515	0.00131712	0.390985	-1.17423
DOCK7	ENSG00000116641	85440	-0.525938	6.63322	-3.42561	0.00135396	0.391222	-1.25389
LOC100422622	ENSG00000203437	100422622	-1.16369	1.64161	-3.42357	0.00136196	0.391222	-1.12863
ZFR2	ENSG00000105278	23217	0.739355	5.03505	3.41147	0.00141039	0.394633	-1.06115
PGM2L1	ENSG00000165434	283209	-0.852758	5.41777	-3.40818	0.00142384	0.396392	-1.07678
LYZL1	ENSG00000120563	84569	1.39594	2.59022	3.40662	0.00143024	0.396392	-1.35876
RASSF6	ENSG00000169435	166824	-0.801996	4.40075	-3.40073	0.00145471	0.398766	-1.1202
LOC124900492	ENSG00000201407	124900492	1.22686	0.604825	3.3988	0.00146281	0.398766	-1.22008
OR5P3	ENSG00000182334	120066	-1.48971	2.26497	-3.39745	0.00146854	0.398766	-1.28213
ANXA2R	ENSG00000177721	389289	-1.48996	2.90186	-3.39481	0.00147971	0.398766	-1.25476
RPL5P9	ENSG00000236330	100270832	-1.33941	1.5646	-3.38927	0.0015035	0.400665	-1.2279
LINC00339	ENSG00000218510	29092	-1.49065	2.63814	-3.38804	0.00150883	0.400665	-1.40383
RPL13AP	ENSG00000231301	387043	-1.26508	1.31121	-3.38613	0.00151712	0.400665	-1.24656
RNU6-798P	ENSG00000252721	106479919	1.05453	0.51899	3.38272	0.00153205	0.40117	-1.23605
DAZL	ENSG00000092345	1618	-1.14601	4.00969	-3.37396	0.00157107	0.408332	-1.23673
RNU6-392P	ENSG00000201796	106480577	1.18592	0.508326	3.35959	0.00163719	0.414486	-1.27892
LINC01957	ENSG00000251542	101927059	-1.27193	1.14691	-3.35957	0.00163727	0.414486	-1.26756
PLEKHA7	ENSG00000166689	144100	0.547743	5.99364	3.3535	0.00166599	0.418157	-1.32797
HIC1	ENSG00000177374	3090	1.05577	3.91239	3.34538	0.00170511	0.4231	-1.25799
GPX7	ENSG00000116157	2882	1.25915	3.23657	3.34283	0.00171757	0.4231	-1.3564
RN7SL293P	ENSG00000242483	106481835	-1.08199	0.934512	-3.34234	0.00172	0.4231	-1.27682
LOC105374088	ENSG00000287440	105374088	-1.28111	2.77692	-3.34204	0.00172147	0.4231	-1.42284
RNU1-104P	ENSG00000253089	106480184	1.20407	0.398009	3.33727	0.00174506	0.4231	-1.30672
STXBP4	ENSG00000166263	252983	-0.617487	6.08361	-3.33708	0.00174601	0.4231	-1.34924
CPEB2	ENSG00000137449	132864	-0.861359	4.7513	-3.3361	0.0017509	0.4231	-1.24305
TRPA1	ENSG00000104321	8989	-1.08576	4.48098	-3.33422	0.00176033	0.4231	-1.26602
RPL28P2	ENSG00000237641	100270971	0.946953	0.314114	3.32768	0.0017935	0.4231	-1.31211
ZNF536	ENSG00000198597	9745	-0.71483	5.46754	-3.32546	0.0018049	0.4231	-1.29056
TEKT4P3	ENSG00000271435	100873355	1.48511	0.842499	3.32488	0.00180784	0.4231	-1.43665
LOC100289568	ENSG00000251498	100289568	-1.21269	1.28606	-3.3247	0.00180877	0.4231	-1.38815
CSPP1	ENSG00000104218	79848	-0.482976	6.84922	-3.32064	0.00182984	0.426323	-1.60021
HMGB3P10	ENSG00000223656	100129320	-1.21815	1.07149	-3.31757	0.0018459	0.428359	-1.34554
AK9	ENSG00000155085	221264	-0.722272	5.58176	-3.3129	0.00187059	0.43067	-1.33412
RNU6-95P	ENSG00000207428	106479608	1.4048	1.00524	3.29539	0.00196602	0.440502	-1.53679
LOC124901882	ENSG00000254340	124901882	-1.1273	0.902111	-3.29222	0.00198382	0.442346	-1.39547
PPIAP44	ENSG00000258118	111082964	-1.27586	1.61293	-3.29086	0.0019915	0.442346	-1.52692
LOC105371458	ENSG00000291226	105371458	-1.50183	2.36125	-3.2852	0.00202373	0.442346	-1.63667
IGKV6-21	ENSG00000211611	28906	1.05374	0.554943	3.26733	0.00212872	0.442346	-1.48791
GCSH	ENSG00000140905	2653	-1.42825	2.75035	-3.26643	0.00213413	0.442346	-1.63868
SMIM8	ENSG00000111850	57150	-0.731581	5.22603	-3.26538	0.00214045	0.442346	-1.41847
PRO1804	ENSG00000278873	100133319	-1.47767	2.86285	-3.26494	0.00214311	0.442346	-1.64086
RNU6-762P	ENSG00000252916	106479903	1.06426	0.398009	3.26234	0.00215896	0.442346	-1.48692
SAR1B	ENSG00000152700	51128	-0.611844	5.65234	-3.26123	0.00216573	0.442346	-1.47203
RNY4P9	ENSG00000200064	100379300	0.947495	0.242556	3.26095	0.00216745	0.442346	-1.45632
RNU6ATAC2P	ENSG00000210678	100151685	0.99525	0.289173	3.26063	0.00216941	0.442346	-1.45542
PTGER3	ENSG00000050628	5733	-0.824158	4.96611	-3.26038	0.00217092	0.442346	-1.42046
LIX1L-AS1	ENSG00000234222	105371260	-1.16502	3.36054	-3.25583	0.00219896	0.445005	-1.60175
TSHB	ENSG00000134200	7252	-1.37026	1.6236	-3.25561	0.00220037	0.445005	-1.53711
TBC1D3P2	ENSG00000290800	440452	-1.33945	1.57217	-3.25414	0.00220951	0.445005	-1.58738
THPO	ENSG00000090534	7066	1.21299	3.61264	3.25335	0.00221441	0.445005	-1.48503
NTRK3-AS1	ENSG00000260305	283738	1.33111	3.4161	3.2492	0.00224051	0.445297	-1.52172
S100A1	ENSG00000160678	6271	1.14469	3.30267	3.24851	0.00224487	0.445297	-1.53075
CNTNAP5-DT	ENSG00000228400	107985820	1.32296	3.11196	3.24708	0.00225394	0.445297	-1.58919
UBE2V1P4	ENSG00000233909	102724816	1.44919	1.19451	3.24005	0.00229904	0.449651	-1.67822
HSPB6	ENSG00000004776	126393	1.51996	1.47532	3.22716	0.00238393	0.461174	-1.68628
GUCA1A	ENSG00000048545	2978	1.32442	2.74805	3.22258	0.00241481	0.461174	-1.68683
LINC00457	ENSG00000225179	100874179	-1.43401	2.99254	-3.2215	0.00242214	0.461174	-1.67808
HSPA13	ENSG00000155304	6782	-1.05858	3.93035	-3.22111	0.00242478	0.461174	-1.581
ABHD8	ENSG00000127220	79575	1.39277	2.92731	3.21776	0.0024477	0.461174	-1.68029
HSD17B7	ENSG00000132196	51478	-1.073	3.96812	-3.21676	0.00245455	0.461174	-1.57651
TEX30	ENSG00000151287	93081	-1.52582	2.27512	-3.2159	0.00246048	0.461174	-1.73615
MIR299	ENSG00000207749	407023	0.901723	0.404081	3.21265	0.00248304	0.463744	-1.57862
LOC105377964	ENSG00000287253	105377964	-1.47293	2.06359	-3.20725	0.00252091	0.466387	-1.68993
CTAGE3P	ENSG00000232872	220112	-1.213	3.17729	-3.20622	0.00252817	0.466387	-1.67997
LINC01479	ENSG00000255772	101927922	-1.4558	1.97297	-3.20223	0.00255658	0.468716	-1.77291
LOC124905265	ENSG00000275268	124905265	1.15015	0.698925	3.20119	0.00256405	0.468716	-1.65407
NAF1	ENSG00000145414	92345	-1.14984	4.09328	-3.20022	0.00257103	0.468716	-1.58778
SMC2-DT	ENSG00000270332	101928550	-0.706002	4.87623	-3.19873	0.00258177	0.468716	-1.56538
NOLC1P1	ENSG00000225271	392426	-1.25319	2.75834	-3.19741	0.00259128	0.468716	-1.80112
LINC01497	ENSG00000237560	102723487	-1.34017	3.15495	-3.19664	0.0025969	0.468716	-1.72854
PRTG	ENSG00000166450	283659	-0.623536	5.85909	-3.19521	0.00260727	0.46914	-1.67046
RN7SL736P	ENSG00000275803	107080652	1.14365	0.649502	3.1916	0.00263376	0.47008	-1.6635
ADGRL3	ENSG00000150471	23284	-0.532553	5.88618	-3.1875	0.0026641	0.473517	-1.69233
ACADL	ENSG00000115361	33	-1.25396	4.06847	-3.18643	0.00267208	0.473517	-1.63891
RPL23AP29	ENSG00000214024	100271458	-1.24275	1.30418	-3.17918	0.00272669	0.477168	-1.70145
LOC124900311	ENSG00000201733	124900311	0.868629	0.357465	3.17753	0.00273929	0.477168	-1.6526
TAS2R4	ENSG00000127364	50832	-1.13059	3.85538	-3.17517	0.00275737	0.477168	-1.68352
SEC24B-AS1	ENSG00000247950	100533182	-0.904484	4.55033	-3.17415	0.00276522	0.477168	-1.62574
RN7SKP75	ENSG00000199940	106480856	-1.15591	1.19824	-3.17409	0.00276572	0.477168	-1.6944
DNAH6	ENSG00000115423	1768	-0.419564	6.25187	-3.17036	0.00279458	0.477168	-1.81581
GIMAP5	ENSG00000196329	55340	-1.25014	3.85897	-3.16632	0.00282623	0.477168	-1.69242
TNPO1P3	ENSG00000229586	339257	-1.28551	2.3034	-3.16441	0.00284127	0.477168	-1.82072
TMEM182	ENSG00000170417	130827	-0.74815	5.02147	-3.16415	0.00284339	0.477168	-1.64956
LOC100133225	ENSG00000268652	100133225	-1.49955	2.00523	-3.16354	0.00284817	0.477168	-1.86287
SLC24A3-AS1	ENSG00000179447	100130264	1.0951	3.61258	3.16135	0.00286557	0.477168	-1.69771
ZNF483	ENSG00000173258	158399	-0.547978	6.01224	-3.16124	0.00286647	0.477168	-1.78107
CCDC33	ENSG00000140481	80125	0.504298	5.52839	3.1585	0.00288841	0.477168	-1.73468
CACNA2D4	ENSG00000151062	93589	0.58053	5.71118	3.1582	0.00289082	0.477168	-1.76773
SARS2	ENSG00000104835	54938	-1.25247	2.56543	-3.15573	0.00291075	0.477541	-1.7951
RPS4XP8	ENSG00000219146	646269	-1.23557	1.31345	-3.15394	0.00292529	0.477541	-1.73909
RPS2P42	ENSG00000243916	100271247	-1.33309	1.48094	-3.15391	0.00292551	0.477541	-1.7836
SLC45A4-AS1	ENSG00000254019	105375787	1.16841	1.2756	3.15113	0.00294822	0.477541	-1.78102
LOC102725254	ENSG00000268650	102725254	1.31294	0.949551	3.1501	0.00295663	0.477541	-1.80095
IGHVII-62-1	ENSG00000253747	28360	-1.12186	1.0669	-3.149	0.0029657	0.477541	-1.72355
RARRES2P10	ENSG00000260153	106481972	1.30077	1.0871	3.14798	0.00297411	0.477541	-1.80287
AMDHD2	ENSG00000162066	51005	1.36177	2.5921	3.146	0.00299051	0.477541	-1.78788
CERNA2	ENSG00000285972	642934	-1.33319	2.5804	-3.14445	0.00300338	0.477541	-1.87003
RN7SL607P	ENSG00000278525	106481088	0.860227	0.242556	3.14424	0.0030051	0.477541	-1.71732
RPL32P26	ENSG00000241941	100271491	-1.0861	0.99861	-3.14177	0.00302577	0.479168	-1.75304
LOC105375671	ENSG00000253740	105375671	1.34238	1.82395	3.13945	0.00304533	0.479168	-1.85449
NDUFA8P1	ENSG00000271710	107075207	-1.15622	1.22404	-3.13939	0.00304587	0.479168	-1.75274
MIR183	ENSG00000207691	406959	1.23064	0.705456	3.13912	0.00304811	0.479168	-1.79487
KRTAP20-3	ENSG00000206104	337985	-1.03661	0.916598	-3.13485	0.00308442	0.482284	-1.76215
LINC00244	ENSG00000279418	64433	1.41243	1.49114	3.13363	0.00309489	0.48263	-1.95419
MTERF2	ENSG00000120832	80298	-1.25896	3.41275	-3.12902	0.00313465	0.485134	-1.83739
LINC02212	ENSG00000249396	101929412	-1.26853	2.58106	-3.12698	0.00315235	0.485134	-1.94037
SPART-AS1	ENSG00000120664	100507135	-1.04254	4.47167	-3.12697	0.00315243	0.485134	-1.73334
PTCD3	ENSG00000132300	55037	-0.528345	5.7636	-3.12366	0.00318149	0.487042	-1.8284
LINC02039	ENSG00000248107	102546228	-1.26662	1.27118	-3.12086	0.00320616	0.488507	-1.78589
ASPM	ENSG00000066279	259266	-0.622402	5.74845	-3.11613	0.00324835	0.492942	-1.84311
FGFR3P4	ENSG00000277241	100420833	1.53032	1.39509	3.11553	0.00325374	0.492942	-1.96176
ESCO2	ENSG00000171320	157570	-0.805303	4.85202	-3.1134	0.00327293	0.493607	-1.76343
RBM41	ENSG00000089682	55285	-0.561858	5.74352	-3.1129	0.0032775	0.493607	-1.85022
PMF1	ENSG00000160783	11243	-1.10514	3.3517	-3.10292	0.00336903	0.494444	-1.89812
LOC100129422	ENSG00000217139	100129422	1.05153	3.10658	3.10284	0.00336978	0.494444	-1.90336
SDF2L1	ENSG00000128228	23753	1.53789	2.24534	3.10233	0.00337447	0.494444	-1.97723
LOC110467522	ENSG00000283291	110467522	1.09151	0.543931	3.1008	0.00338873	0.494444	-1.85031
OR52L1	ENSG00000183313	338751	-1.3931	2.05775	-3.09925	0.00340321	0.494444	-1.87912
ARMCX5-GPRASP2	ENSG00000286237	100528062	1.03275	0.527195	3.09577	0.003436	0.496133	-1.85485
RNU2-33P	ENSG00000222276	106480211	0.881325	0.267497	3.09391	0.00345366	0.49646	-1.82605
ALG1L5P	ENSG00000226943	647415	1.35751	2.52126	3.0913	0.00347859	0.497589	-1.95952
RAET1M	ENSG00000216444	353094	-1.3496	2.09643	-3.09112	0.00348034	0.497589	-1.93244
TRMT13	ENSG00000122435	54482	-1.25493	3.69369	-3.08819	0.00350847	0.497589	-1.89263
ABCD1P2	ENSG00000215151	26983	1.44728	2.6366	3.08686	0.00352129	0.497589	-1.97571
RNU7-28P	ENSG00000252568	100147815	1.06185	0.450698	3.08571	0.00353252	0.497589	-1.85792
RNU6-996P	ENSG00000202308	106481928	1.11846	0.357465	3.0853	0.00353651	0.497589	-1.85206
RPL6P30	ENSG00000215313	139452	1.43589	1.89646	3.08487	0.00354065	0.497589	-2.06397
GPR84	ENSG00000139572	53831	1.10859	3.47392	3.08286	0.00356029	0.497589	-1.88786
ZNF749	ENSG00000186230	388567	-1.03822	3.8357	-3.08184	0.0035703	0.497589	-1.88618
BLM	ENSG00000197299	641	-0.696505	5.32352	-3.08079	0.00358053	0.497589	-1.86789
GSTM1	ENSG00000134184	2944	1.46715	1.60353	3.08075	0.00358096	0.497589	-1.92754
LINC01665	ENSG00000235343	101929350	1.52596	1.7762	3.08006	0.00358775	0.497589	-2.0396
GUCY2C	ENSG00000070019	2984	-0.741775	4.39759	-3.07861	0.00360208	0.497981	-1.84801
NBEAL1	ENSG00000144426	65065	-0.48779	6.57853	-3.07708	0.00361721	0.498894	-2.14248
PRDM13	ENSG00000112238	59336	-1.25456	3.51508	-3.07574	0.00363057	0.499558	-1.93624
RPL12P25	ENSG00000235330	100270926	1.28891	0.98468	3.07228	0.00366523	0.500593	-1.95933
ZNF546	ENSG00000187187	339327	-0.754134	5.19243	-3.07175	0.00367056	0.500593	-1.87861
MET	ENSG00000105976	4233	-0.647437	5.16397	-3.06996	0.00368866	0.501649	-1.88089
RRAS	ENSG00000126458	6237	1.04644	3.50894	3.06735	0.00371514	0.501749	-1.91862
CDH19	ENSG00000071991	28513	-0.829389	4.46238	-3.06444	0.00374489	0.502844	-1.87729
SYTL2	ENSG00000137501	54843	-0.511081	5.87461	-3.06201	0.00376985	0.502844	-1.9976
MIR3186	ENSG00000266189	100422944	0.929169	0.174264	3.06042	0.00378634	0.503231	-1.88557
PHF14	ENSG00000106443	9678	-0.597829	5.95027	-3.05915	0.00379945	0.503828	-2.02101
MIR544A	ENSG00000207587	664613	0.812874	0.220881	3.05642	0.00382797	0.505075	-1.90044
APOOL	ENSG00000155008	139322	-0.585427	5.09978	-3.054	0.00385337	0.505171	-1.91359
SLC25A2	ENSG00000120329	83884	1.18785	2.19418	3.05228	0.00387156	0.505171	-1.98153
ADGB	ENSG00000118492	79747	-0.624242	5.27029	-3.05171	0.00387761	0.505171	-1.93354
LOC102724511	ENSG00000232197	102724511	1.37784	1.74458	3.05056	0.00388984	0.505258	-2.14798
LOC124900438	ENSG00000207502	124900438	0.932665	0.447432	3.04992	0.00389663	0.505258	-1.9362
SPNS3	ENSG00000182557	201305	0.890419	4.04704	3.04769	0.00392046	0.507223	-1.91543
PPIAP83	ENSG00000242978	111082969	1.45389	1.49957	3.04326	0.00396819	0.511136	-2.02486
UGGT2	ENSG00000102595	55757	-0.885057	5.12446	-3.0417	0.00398511	0.511883	-1.94097
LINC02561	ENSG00000224034	110806285	-1.24612	1.33941	-3.03719	0.00403447	0.514463	-1.99261
PCDHAC2	ENSG00000243232	56134	-1.44603	3.02119	-3.03465	0.00406256	0.514463	-2.07082
DDX5P1	ENSG00000236241	100421238	-1.2422	1.85159	-3.03428	0.00406658	0.514463	-2.01859
LMO7-AS1	ENSG00000261105	101927155	1.08989	3.24062	3.03369	0.0040732	0.514463	-2.01732
ZC3H11C	ENSG00000214558	441155	-1.23942	2.75461	-3.03104	0.00410272	0.517076	-2.12913
LOC101927040	ENSG00000249328	101927040	0.765954	4.14544	3.02399	0.00418227	0.51708	-1.96631
TMED5	ENSG00000117500	50999	-0.916385	5.0981	-3.02242	0.00420009	0.51708	-1.98493
TAF1L	ENSG00000122728	138474	1.03943	4.27784	3.02241	0.00420026	0.51708	-1.96692
TBXA2R	ENSG00000006638	6915	0.912905	3.65691	3.02042	0.00422305	0.51708	-2.00132
TTN	ENSG00000155657	7273	-0.220822	8.90043	-3.01854	0.00424464	0.51708	-3.50476
CCDC181	ENSG00000117477	57821	-1.0542	4.12296	-3.01847	0.00424549	0.51708	-1.9969
RBM12B-DT	ENSG00000253848	105375645	-1.13999	1.34422	-3.01776	0.00425372	0.51708	-2.01889
MIR548AO	ENSG00000263372	100847068	1.21031	0.797866	3.01663	0.00426674	0.51708	-2.04593
MRPL52	ENSG00000172590	122704	-0.917516	4.03616	-3.01615	0.00427236	0.51708	-2.00419
KHDC4	ENSG00000132680	22889	-0.856244	4.79682	-3.01196	0.00432123	0.51708	-1.99797
KRTAP9-2	ENSG00000239886	83899	1.30293	0.767676	3.01055	0.00433792	0.51708	-2.07483
ATP9B	ENSG00000166377	374868	-0.479317	6.15044	-3.00946	0.00435076	0.51708	-2.19027
LOC105375781	ENSG00000253574	105375781	-1.16104	1.36313	-3.00669	0.00438354	0.51708	-2.0615
LINC01300	ENSG00000253595	731779	1.17342	3.14003	3.00641	0.00438689	0.51708	-2.07743
SCML2P1	ENSG00000264127	100421167	-0.997927	0.90426	-3.00436	0.00441141	0.51708	-2.0221
BRMS1L	ENSG00000100916	84312	-1.31037	3.55585	-3.0036	0.0044204	0.51708	-2.08538
SLC9A3P2	ENSG00000238125	128997	1.45984	2.81331	3.00016	0.00446187	0.51708	-2.12694
NDUFA13	ENSG00000186010	51079	-1.26153	2.0842	-2.99993	0.00446472	0.51708	-2.12663
PLEKHA3	ENSG00000116095	65977	-0.551405	5.92512	-2.99991	0.00446492	0.51708	-2.15951
GTSF1L	ENSG00000124196	149699	1.49199	1.32192	2.99928	0.00447249	0.51708	-2.15597
FBXO48	ENSG00000204923	554251	-0.848105	4.30247	-2.99776	0.00449097	0.51708	-2.02908
LOC101928059	ENSG00000284738	101928059	-1.29014	1.80155	-2.99741	0.00449521	0.51708	-2.12371
BCAR1	ENSG00000050820	9564	0.665992	5.32632	2.99713	0.00449871	0.51708	-2.10033
EVI5L	ENSG00000142459	115704	0.603999	5.05996	2.9969	0.0045015	0.51708	-2.06534
PRKDC	ENSG00000253729	5591	-0.315145	7.44766	-2.99532	0.00452073	0.51708	-2.67901
RPS3AP24	ENSG00000217684	100271253	-1.18029	1.27066	-2.99414	0.00453528	0.51708	-2.06397
RNU6-919P	ENSG00000252540	106479972	0.938897	0.335789	2.99297	0.00454964	0.51708	-2.04995
GHSR	ENSG00000121853	2693	1.33518	2.97684	2.99167	0.00456572	0.51708	-2.12775
DNAH8	ENSG00000124721	1769	-0.586692	6.39864	-2.99079	0.00457656	0.51708	-2.29732
MTERF4	ENSG00000122085	130916	-0.78493	4.64828	-2.9892	0.00459627	0.51708	-2.04127
OR11G2	ENSG00000196832	390439	-1.0361	3.99277	-2.98907	0.00459791	0.51708	-2.06135
KRT2	ENSG00000172867	3849	-0.70902	4.44735	-2.98418	0.0046591	0.52118	-2.05265
CASTOR2	ENSG00000274070	729438	0.609243	5.04973	2.9835	0.00466775	0.52118	-2.09311
TNPO1P2	ENSG00000230662	252968	-1.43347	1.89676	-2.98191	0.00468785	0.52118	-2.16803
LRRC8C	ENSG00000171488	84230	-0.588037	5.73238	-2.97799	0.00473773	0.525667	-2.17068
BUD31	ENSG00000106245	8896	-0.953439	3.77295	-2.97733	0.00474619	0.525667	-2.11025
FOLH1B	ENSG00000134612	219595	-1.16164	1.22318	-2.97522	0.00477326	0.527329	-2.11512
CHD5	ENSG00000116254	26038	0.462955	5.81459	2.97476	0.00477923	0.527329	-2.22951
RN7SKP157	ENSG00000251983	106479165	1.01961	0.601108	2.97372	0.0047927	0.52782	-2.11005
RNU6-239P	ENSG00000212292	106480563	0.828747	0.260099	2.97195	0.00481557	0.528472	-2.08457
CNN2P10	ENSG00000232223	646693	1.33138	2.15159	2.97043	0.00483542	0.528543	-2.2345
CT45A11P	ENSG00000230162	100129813	-1.34548	1.78854	-2.96827	0.00486369	0.52911	-2.19364
LINC01177	ENSG00000261397	104355218	-1.25087	1.72262	-2.96678	0.00488319	0.52911	-2.19558
LINC02380	ENSG00000248505	101928851	-1.26782	3.70409	-2.96609	0.00489232	0.52911	-2.13332
RNU6-273P	ENSG00000252746	106480566	0.95726	0.339055	2.96589	0.0048949	0.52911	-2.09991
TEX41	ENSG00000226674	401014	-0.402917	6.77604	-2.96467	0.00491104	0.529876	-2.48207
PCDHA3	ENSG00000255408	56145	-1.09854	3.20212	-2.96083	0.00496213	0.531404	-2.16675
FARSB	ENSG00000116120	10056	-0.602233	5.27581	-2.9579	0.00500133	0.531404	-2.15202
ANKRD45	ENSG00000183831	339416	-1.39674	2.63269	-2.95498	0.00504082	0.531404	-2.2725
LINC02985	ENSG00000256546	100506691	-1.13131	3.4799	-2.9545	0.00504736	0.531404	-2.16909
RNU6-633P	ENSG00000199482	106481381	0.894026	0.404081	2.9536	0.00505954	0.531404	-2.14009
BPNT2	ENSG00000104331	54928	-0.744618	5.17562	-2.95311	0.00506623	0.531404	-2.15021
CUEDC1	ENSG00000180891	404093	0.745609	4.91683	2.95255	0.00507393	0.531404	-2.15495
RPS7P7	ENSG00000240167	100270870	-1.01934	0.859583	-2.95133	0.00509063	0.531404	-2.12649
RPL23AP90	ENSG00000271415	106480690	1.18823	0.568872	2.9503	0.00510471	0.531404	-2.16149
PHGR1	ENSG00000233041	644844	-1.11584	2.485	-2.9501	0.00510745	0.531404	-2.22299
RN7SL98P	ENSG00000240613	106479259	1.20215	0.633899	2.94891	0.0051238	0.531404	-2.17195
LOC112268408	ENSG00000266988	112268408	-1.12741	3.72828	-2.94802	0.00513602	0.531404	-2.17962
PEX7	ENSG00000112357	5191	-1.14192	3.60544	-2.9478	0.00513905	0.531404	-2.17622
FEN1	ENSG00000168496	2237	-0.992099	3.31892	-2.94437	0.00518662	0.531667	-2.21215
NPEPPSP1	ENSG00000291088	440434	0.95053	0.432288	2.9441	0.00519044	0.531667	-2.15604
DTX1	ENSG00000135144	1840	0.738224	5.05742	2.94252	0.00521253	0.531667	-2.19136
KLHL30	ENSG00000168427	377007	1.27487	3.3131	2.94114	0.00523183	0.531667	-2.17914
AS3MT	ENSG00000214435	57412	1.18688	0.432636	2.93984	0.00525009	0.531667	-2.16614
FARS2-AS1	ENSG00000269985	101927972	-1.10213	2.79047	-2.93884	0.00526421	0.531667	-2.25626
RALGDS	ENSG00000160271	5900	-1.31584	3.48292	-2.93667	0.00529497	0.531667	-2.21537
MTATP6P11	ENSG00000228097	107075311	-1.18512	1.90682	-2.93397	0.0053334	0.532238	-2.25986
USP17L19	ENSG00000248920	100287404	0.853542	0.174264	2.93314	0.00534524	0.532255	-2.16277
ITGA4	ENSG00000115232	3676	-0.788221	5.74193	-2.92958	0.00539641	0.532255	-2.29339
RPS24P10	ENSG00000228874	100271097	1.30577	1.31519	2.92881	0.00540767	0.532255	-2.33733
ST8SIA1	ENSG00000111728	6489	-0.553388	5.80765	-2.92851	0.00541191	0.532255	-2.30339
LTBP4	ENSG00000090006	8425	0.541956	5.96937	2.92819	0.00541656	0.532255	-2.38497
MIR652	ENSG00000208013	724022	0.844435	0.174264	2.92797	0.00541981	0.532255	-2.17445
ZNF641	ENSG00000167528	121274	0.502197	5.77167	2.92684	0.00543624	0.532255	-2.3326
MIR6881	ENSG00000277391	102465530	0.953007	0.497315	2.92683	0.00543636	0.532255	-2.19956
KLHDC7A	ENSG00000179023	127707	0.694499	4.51394	2.92651	0.00544101	0.532255	-2.1817
GPR155	ENSG00000163328	151556	-0.764903	5.06602	-2.92262	0.00549787	0.53407	-2.21028
MRPL42P6	ENSG00000242810	106480794	-1.04986	0.885391	-2.92158	0.00551327	0.534677	-2.20858
MDN1	ENSG00000112159	23195	-0.281293	7.5335	-2.91578	0.00559943	0.537163	-2.91745
NEGR1	ENSG00000172260	257194	-0.60981	5.42999	-2.91397	0.00562653	0.537163	-2.27187
MIR4264	ENSG00000266436	100422888	0.907105	0.267497	2.91234	0.00565111	0.537163	-2.20853
TAS2R14	ENSG00000212127	50840	-1.43918	2.21484	-2.91214	0.0056541	0.537163	-2.34739
SIX5	ENSG00000177045	147912	1.47081	1.96242	2.90988	0.00568828	0.537163	-2.33931
EBAG9P1	ENSG00000233690	100422254	-1.07773	1.28851	-2.90611	0.00574574	0.537163	-2.25571
LAD1	ENSG00000159166	3898	1.02812	3.74749	2.90415	0.0057759	0.537163	-2.23741
RPL31P13	ENSG00000228646	100270983	1.09123	0.633899	2.90313	0.00579167	0.537163	-2.25529
H2BP5	ENSG00000277410	115482690	1.01505	0.543931	2.903	0.00579367	0.537163	-2.25004
MTND2P38	ENSG00000253828	107075276	-1.10726	1.23127	-2.90276	0.00579727	0.537163	-2.24687
RGS4	ENSG00000117152	5999	-1.05767	3.89537	-2.90074	0.00582862	0.537163	-2.25138
FTH1P2	ENSG00000234975	2497	-1.17383	1.53643	-2.90047	0.00583279	0.537163	-2.27784
GATD3	ENSG00000160221	8209	1.36648	1.92028	2.89871	0.00586023	0.537163	-2.38388
KRT8P35	ENSG00000242841	100418747	1.60337	2.04727	2.89752	0.00587887	0.537163	-2.39641
LINC01659	ENSG00000234928	101929374	-1.23569	1.90216	-2.89463	0.00592417	0.537163	-2.36843
RNU6-601P	ENSG00000207270	106479832	0.92999	0.242556	2.89331	0.00594513	0.537163	-2.24891
SLC9C1	ENSG00000172139	285335	-0.780332	4.52627	-2.89202	0.00596545	0.537163	-2.25132
C2orf83	ENSG00000290795	56918	-1.17278	3.15733	-2.88983	0.00600042	0.537163	-2.32821
RPS16P8	ENSG00000213664	654170	1.01678	0.698925	2.88964	0.0060033	0.537163	-2.2945
TMEM9B-AS1	ENSG00000254860	493900	-0.775962	4.33263	-2.88856	0.00602066	0.537163	-2.2586
APELA	ENSG00000248329	100506013	-0.953682	3.44271	-2.88786	0.00603184	0.537163	-2.32898
RNU7-41P	ENSG00000251726	100147828	0.89902	0.325126	2.88752	0.00603737	0.537163	-2.26572
TDRD10	ENSG00000163239	126668	0.885235	4.01084	2.88747	0.0060381	0.537163	-2.26184
TRBJ1-4	ENSG00000281958	28632	0.964262	0.652308	2.88685	0.00604808	0.537163	-2.29079
ABCC5	ENSG00000114770	10057	-0.528489	6.14673	-2.88468	0.00608296	0.537163	-2.48664
LOC124900711	ENSG00000289019	124900711	1.06598	1.51001	2.88267	0.00611561	0.537163	-2.30883
SYNE2	ENSG00000054654	23224	-0.353492	7.90661	-2.88257	0.00611726	0.537163	-3.19727
CLIP4	ENSG00000115295	79745	-0.555503	6.68031	-2.88157	0.0061334	0.537163	-2.64809
RPL28	ENSG00000108107	6158	0.603875	8.63055	2.88142	0.00613595	0.537163	-3.73931
PCDHB16	ENSG00000272674	57717	-1.27505	2.94122	-2.88089	0.00614461	0.537163	-2.38503
TNPO2	ENSG00000105576	30000	-0.540951	5.57281	-2.88072	0.00614738	0.537163	-2.37509
TMEM247	ENSG00000284701	388946	1.30984	1.25393	2.88006	0.00615807	0.537163	-2.40736
LOC105376291	ENSG00000226355	105376291	-1.26715	2.71559	-2.87999	0.00615931	0.537163	-2.40245
GPR180	ENSG00000152749	160897	-0.738966	4.95464	-2.87921	0.00617203	0.537163	-2.2963
MTND3P17	ENSG00000233134	107075279	1.25377	1.13199	2.87822	0.00618834	0.537163	-2.33724
TNFRSF12A	ENSG00000006327	51330	-1.30142	2.25824	-2.87817	0.00618909	0.537163	-2.33782
CUBN	ENSG00000107611	8029	-0.385766	6.52211	-2.87794	0.00619285	0.537163	-2.60889
ADAMTS8	ENSG00000134917	11095	0.877677	4.36097	2.87689	0.00621007	0.537163	-2.28853
PTK7	ENSG00000112655	5754	0.556321	5.45509	2.87521	0.00623789	0.537163	-2.4014
OR4T1P	ENSG00000258641	390435	-1.14136	1.40362	-2.87434	0.00625229	0.537163	-2.34007
C10orf105	ENSG00000214688	414152	-1.16679	2.36629	-2.87353	0.00626569	0.537163	-2.38801
MIR4260	ENSG00000283876	100422894	0.892151	0.220881	2.872	0.00629126	0.537163	-2.29378
UBE3A	ENSG00000114062	7337	-0.409034	6.5642	-2.87101	0.00630773	0.537163	-2.64969
MFGE8	ENSG00000140545	4240	0.550814	5.50556	2.87061	0.00631449	0.537163	-2.41768
MZT2B	ENSG00000152082	80097	1.00385	2.81743	2.87047	0.00631678	0.537163	-2.38787
PFN2	ENSG00000070087	5217	-1.15016	3.65661	-2.87012	0.00632269	0.537163	-2.33089
MIR4500HG	ENSG00000228824	642345	-0.632965	5.61494	-2.86801	0.0063581	0.537163	-2.40507
OR2A25	ENSG00000221933	392138	-1.08392	3.01424	-2.86669	0.00638033	0.537163	-2.40269
ADCYAP1	ENSG00000141433	116	-1.18611	3.23717	-2.86537	0.00640272	0.537163	-2.39039
C6orf58	ENSG00000184530	352999	-1.21962	3.05675	-2.86443	0.00641861	0.537163	-2.41018
TTC39B	ENSG00000155158	158219	-0.513705	5.70217	-2.86429	0.00642098	0.537163	-2.43689
ZNF408	ENSG00000175213	79797	1.15075	3.37249	2.86359	0.00643287	0.537163	-2.33945
ARHGEF38	ENSG00000236699	54848	-0.703252	4.64454	-2.86344	0.00643546	0.537163	-2.31449
EFL1P2	ENSG00000248998	100422019	-1.32587	1.91728	-2.86305	0.00644211	0.537163	-2.40496
LOC124900196	ENSG00000199552	124900196	1.05119	0.655574	2.86254	0.0064507	0.537163	-2.3425
RNA5SP366	ENSG00000202324	100873625	-0.86826	0.555712	-2.86218	0.00645689	0.537163	-2.31435
LINC02513	ENSG00000248227	105374410	1.27048	1.1761	2.86213	0.00645786	0.537163	-2.43212
ZNF433	ENSG00000197647	163059	-1.2842	3.36479	-2.86153	0.00646799	0.537163	-2.38031
LINC00184	ENSG00000224939	100302691	-1.14023	3.22593	-2.86016	0.00649146	0.537163	-2.34499
RPL7P33	ENSG00000215236	286348	-1.12815	1.34671	-2.86011	0.0064923	0.537163	-2.36136
SH3GL3	ENSG00000140600	6457	-0.890791	4.19158	-2.85909	0.00650991	0.537163	-2.32572
LINC01018	ENSG00000250056	255167	-0.737438	4.93452	-2.85808	0.00652738	0.537163	-2.34366
PPP1R12C	ENSG00000125503	54776	0.463154	5.69733	2.85677	0.00654997	0.537163	-2.47999
RAB39B	ENSG00000155961	116442	-1.09463	3.74341	-2.85646	0.00655529	0.537163	-2.33875
RNA5SP176	ENSG00000212258	100873438	0.730281	0.220881	2.85592	0.00656465	0.537163	-2.32756
GPR89A	ENSG00000117262	653519	-0.905009	3.95625	-2.85527	0.00657603	0.537163	-2.34595
SEL1L	ENSG00000071537	6400	-0.594452	5.5443	-2.85522	0.00657687	0.537163	-2.42907
VIRMA-DT	ENSG00000253704	101926977	1.13303	3.35912	2.85158	0.00664037	0.538588	-2.36753
NRXN1	ENSG00000179915	9378	-0.378532	6.79124	-2.84965	0.00667428	0.539405	-2.76469
PRSS47P	ENSG00000276717	138652	1.54904	2.1376	2.84767	0.00670922	0.541085	-2.48089
AP1B1P2	ENSG00000232707	23781	1.05773	0.612223	2.84425	0.00677012	0.542024	-2.38205
CHST2	ENSG00000175040	9435	0.91577	4.08756	2.84259	0.00679979	0.542024	-2.35561
PTGFR	ENSG00000122420	5737	-0.924125	3.85188	-2.84108	0.00682688	0.542024	-2.38112
RN7SKP172	ENSG00000223273	106480469	1.15449	1.19497	2.84056	0.00683627	0.542024	-2.40833
NPY4R2	ENSG00000264717	100996758	1.24425	0.742735	2.83991	0.006848	0.542024	-2.40666
NAALAD2	ENSG00000077616	10003	-0.89961	4.40418	-2.83919	0.00686098	0.542024	-2.363
LINC02994	ENSG00000250546	101928978	-0.971804	4.15754	-2.83882	0.00686774	0.542024	-2.36731
RNU6-652P	ENSG00000202358	106481388	0.827208	0.267497	2.83688	0.00690281	0.542024	-2.36801
PNMA8A	ENSG00000182013	55228	1.237	3.46235	2.83611	0.00691687	0.542024	-2.38551
RN7SKP250	ENSG00000200794	106479206	1.10406	0.937319	2.83554	0.00692731	0.542024	-2.41624
KRT18P54	ENSG00000250834	100418792	1.07377	1.38481	2.83381	0.00695878	0.542024	-2.41161
H2AL3	ENSG00000229674	115482686	1.33142	1.23608	2.83328	0.0069686	0.542024	-2.47526
LINC01413	ENSG00000260172	101928611	1.46141	2.32936	2.83174	0.00699684	0.542024	-2.49252
OR5AC2	ENSG00000196578	81050	1.3821	1.74655	2.83139	0.00700328	0.542024	-2.53261
LOC124900291	ENSG00000239142	124900291	0.91202	0.404081	2.83122	0.00700637	0.542024	-2.3855
TRAPPC11	ENSG00000168538	60684	-0.548329	5.44968	-2.83052	0.00701941	0.542024	-2.46989
CST8	ENSG00000125815	10047	-1.22678	2.11826	-2.83029	0.00702362	0.542024	-2.4462
C14orf28	ENSG00000179476	122525	-1.23733	3.16272	-2.82964	0.00703555	0.542024	-2.45276
KLKB1	ENSG00000164344	3818	-1.20782	1.4687	-2.8296	0.00703628	0.542024	-2.41469
TRDMT1	ENSG00000107614	1787	-0.410257	5.90256	-2.82872	0.00705269	0.542024	-2.55784
LOC644169	ENSG00000254595	644169	-1.14884	1.81233	-2.8282	0.00706223	0.542024	-2.43073
LOC101928532	ENSG00000250915	101928532	1.22003	2.37063	2.82703	0.00708409	0.542024	-2.4812
NAT10	ENSG00000135372	55226	0.591346	5.5857	2.82677	0.00708882	0.542024	-2.53627
EIF3K	ENSG00000178982	27335	0.686619	5.69747	2.82625	0.00709864	0.542024	-2.56339
SNTN	ENSG00000188817	132203	0.75169	4.58892	2.8256	0.00711068	0.542024	-2.40843
LINC01898	ENSG00000261194	100505853	-1.36419	2.8972	-2.8243	0.00713509	0.542024	-2.46282
PSME3IP1	ENSG00000172775	80011	0.6846	5.28125	2.82362	0.00714777	0.542024	-2.49221
LOC100421028	ENSG00000264050	100421028	1.30186	1.68618	2.82358	0.00714851	0.542024	-2.51656
LINC01635	ENSG00000228397	101928043	-1.2639	1.52466	-2.82241	0.00717053	0.542024	-2.44233
MFSD10	ENSG00000109736	10227	1.01283	3.74328	2.82224	0.00717371	0.542024	-2.40225
SEPTIN14	ENSG00000154997	346288	-1.16953	3.34605	-2.82178	0.0071825	0.542024	-2.44154
LOC124900410	ENSG00000221139	124900410	1.0236	0.322691	2.82136	0.00719038	0.542024	-2.40652
GLIS3	ENSG00000107249	169792	-0.403341	6.23263	-2.82124	0.00719261	0.542024	-2.65644
LINC01797	ENSG00000237179	101927577	-1.34249	2.01588	-2.82106	0.00719601	0.542024	-2.50857
IGKV2-18	ENSG00000254157	28926	1.23511	0.975818	2.81593	0.0072935	0.545834	-2.45358
EYA1	ENSG00000104313	2138	-0.663501	5.50881	-2.81564	0.00729907	0.545834	-2.51296
ZNF722	ENSG00000241149	100419780	-1.3101	3.31252	-2.81369	0.0073365	0.546537	-2.48048
MCRIP2	ENSG00000172366	84331	0.733754	4.3643	2.81154	0.00737802	0.547537	-2.42513
GRHPR	ENSG00000137106	9380	0.568647	5.17731	2.81057	0.00739671	0.547646	-2.50947
RN7SL12P	ENSG00000239553	106480926	1.20102	1.05543	2.81045	0.00739918	0.547646	-2.45961
ZNF580	ENSG00000213015	51157	1.07089	3.76423	2.80853	0.00743635	0.549079	-2.42982
GLYATL1P1	ENSG00000255189	100129032	-1.10343	2.95956	-2.80766	0.00745347	0.549414	-2.46743
COL1A1	ENSG00000108821	1277	0.454229	6.03483	2.80474	0.00751063	0.549414	-2.67977
PTPRQ	ENSG00000139304	374462	-0.689672	5.58164	-2.80463	0.00751269	0.549414	-2.54375
RNU6-33P	ENSG00000207524	100873748	-0.9192	0.677709	-2.80423	0.00752061	0.549414	-2.44266
SEC24AP1	ENSG00000267361	100421166	1.37135	2.09659	2.80389	0.00752734	0.549414	-2.53899
GTF2H2C	ENSG00000183474	728340	1.36372	2.37386	2.80302	0.00754439	0.549414	-2.54077
MTATP6P9	ENSG00000248420	106479044	-1.28398	1.86146	-2.80259	0.00755295	0.549414	-2.49532
GDF3	ENSG00000184344	9573	1.29148	1.93487	2.80153	0.00757397	0.549414	-2.54709
PGAM1P6	ENSG00000224464	100420567	-1.22967	1.39808	-2.80117	0.00758117	0.549414	-2.47185
DBF4	ENSG00000006634	10926	-0.746401	4.37818	-2.80111	0.00758235	0.549414	-2.44207
LOC112694756	ENSG00000285043	112694756	1.23127	2.51512	2.7994	0.0076163	0.549414	-2.52547
MEDAG	ENSG00000102802	84935	-1.09907	3.11528	-2.7993	0.00761822	0.549414	-2.50746
SLFN11	ENSG00000172716	91607	-0.640834	5.11315	-2.79743	0.00765569	0.549414	-2.49698
COX3	ENSG00000198938	4514	-0.943229	11.1953	-2.79702	0.00766374	0.549414	-8.67033
TUBBP1	ENSG00000127589	92755	-1.11869	2.51217	-2.79699	0.00766446	0.549414	-2.48499
IL9	ENSG00000145839	3578	1.08639	1.77344	2.79688	0.00766658	0.549414	-2.52347
RN7SKP278	ENSG00000222436	106480918	-0.854082	0.577077	-2.79603	0.00768374	0.549414	-2.45279
FBXL6	ENSG00000182325	26233	1.20357	2.39893	2.79434	0.00771765	0.549414	-2.5665
LOC101060000	ENSG00000253657	101060000	-1.18974	1.73887	-2.7938	0.00772846	0.549414	-2.53282
GOLGA8H	ENSG00000261794	728498	0.88493	3.89157	2.79328	0.00773904	0.549414	-2.45992
ELP2	ENSG00000134759	55250	-0.407917	6.01042	-2.79269	0.00775093	0.549414	-2.67236
OTULIN	ENSG00000154124	90268	-0.583454	5.50008	-2.79203	0.00776441	0.549423	-2.55901
FAM237B	ENSG00000283267	107986818	-1.14068	3.22103	-2.7913	0.00777924	0.549423	-2.52991
USP46-DT	ENSG00000248866	643783	-1.30188	1.97214	-2.78938	0.00781826	0.549579	-2.54324
RNU6-818P	ENSG00000201707	106481439	0.762558	0.363996	2.78896	0.00782679	0.549579	-2.46935
CNIH2	ENSG00000174871	254263	-1.10952	2.99386	-2.7889	0.00782803	0.549579	-2.55047
RNU6-830P	ENSG00000252162	106480613	0.726821	0.188542	2.78774	0.00785174	0.549579	-2.46981
VILL	ENSG00000136059	50853	0.602514	5.19742	2.78658	0.00787565	0.549579	-2.55648
DDHD1	ENSG00000100523	80821	-0.414584	6.37	-2.78533	0.0079014	0.549579	-2.78271
OR5AW1P	ENSG00000229082	81076	1.16066	2.37207	2.78487	0.0079108	0.549579	-2.58477
SGCE	ENSG00000127990	8910	-0.466703	6.22759	-2.78383	0.00793224	0.549579	-2.73993
LOC112268404	ENSG00000253887	112268404	1.2504	1.12801	2.78359	0.00793721	0.549579	-2.52558
CENPI	ENSG00000102384	2491	-0.653298	5.38177	-2.78323	0.0079447	0.549579	-2.56313
PIDD1	ENSG00000177595	55367	0.774122	4.181	2.78306	0.00794811	0.549579	-2.48213
RPL7P3	ENSG00000226094	140857	1.2941	0.956188	2.78223	0.00796542	0.549579	-2.51272
RPS12P31	ENSG00000242325	100130192	1.07146	0.694792	2.78214	0.00796728	0.549579	-2.50028
RYR3-DT	ENSG00000259446	101928134	-1.26444	3.27849	-2.78207	0.00796867	0.549579	-2.53826
THOC7-AS1	ENSG00000240549	100874039	1.17065	1.76375	2.78132	0.00798426	0.549579	-2.5566
AP3S1	ENSG00000177879	1176	-0.623486	4.85596	-2.78115	0.00798785	0.549579	-2.5054
RPS21P7	ENSG00000234573	100271366	-0.865643	0.778688	-2.78041	0.00800332	0.549579	-2.4862
SKP1	ENSG00000113558	6500	-0.473571	5.7793	-2.77949	0.00802247	0.549579	-2.64636
RPS7P1	ENSG00000263266	388363	1.10085	0.928742	2.77949	0.00802259	0.549579	-2.54899
OR52A4P	ENSG00000205494	390053	-0.869359	0.698058	-2.77948	0.00802276	0.549579	-2.48702
MIR362	ENSG00000208015	574030	0.713496	0.174264	2.77727	0.00806892	0.549579	-2.49183
LEP	ENSG00000174697	3952	-0.996005	3.82576	-2.77713	0.00807205	0.549579	-2.50382
LINC01282	ENSG00000236747	101927449	-1.13822	2.82539	-2.77571	0.00810193	0.550741	-2.53592
ASH2L	ENSG00000129691	9070	-0.745808	5.36499	-2.7747	0.00812325	0.550741	-2.57825
AKT2	ENSG00000105221	208	0.386516	6.50843	2.77405	0.00813694	0.550741	-2.89212
NLGN2	ENSG00000169992	57555	0.568186	4.87975	2.77199	0.00818059	0.551155	-2.55433
RPL13	ENSG00000167526	6137	0.684665	8.83757	2.77074	0.00820728	0.551155	-4.16694
TMSB4X	ENSG00000205542	7114	1.23781	10.4972	2.77071	0.00820803	0.551155	-6.75638
GRM5-AS1	ENSG00000255082	100873989	-1.25617	2.03016	-2.76971	0.00822942	0.551475	-2.57082
OR5V1	ENSG00000243729	81696	-0.917361	3.75615	-2.76929	0.0082383	0.551475	-2.52912
TNIK	ENSG00000154310	23043	-0.400931	6.33561	-2.76703	0.00828685	0.551759	-2.81458
LOC102724710	ENSG00000253634	102724710	-1.34967	3.28216	-2.76684	0.00829094	0.551759	-2.53792
CD47	ENSG00000196776	961	-0.671475	5.63612	-2.76552	0.00831944	0.551759	-2.64994
DSTYK	ENSG00000133059	25778	-0.504743	5.40056	-2.76551	0.0083197	0.551759	-2.61154
SLC2A13	ENSG00000151229	114134	-0.941525	4.50759	-2.76541	0.00832182	0.551759	-2.51787
DNAAF2	ENSG00000165506	55172	-1.15968	2.81261	-2.7644	0.00834356	0.552115	-2.58216
SNORD109B	ENSG00000239169	338429	0.819422	0.23975	2.76429	0.00834607	0.552115	-2.51773
KRTAP3-2	ENSG00000212900	83897	-1.33794	2.07581	-2.75984	0.00844307	0.556643	-2.62079
RNU6-728P	ENSG00000202245	106479888	0.742868	0.152589	2.75899	0.00846164	0.556989	-2.52862
SIX3	ENSG00000138083	6496	0.868097	3.76341	2.75873	0.00846737	0.556989	-2.53127
DCAF4L1	ENSG00000182308	285429	-0.936636	3.78802	-2.75738	0.00849701	0.557891	-2.54978
FTL	ENSG00000087086	2512	0.692472	9.82997	2.75694	0.00850675	0.557891	-5.25252
SFT2D2	ENSG00000213064	375035	-0.47169	6.10434	-2.75411	0.00856949	0.557891	-2.78657
ARHGAP26-AS1	ENSG00000226272	100874239	1.3689	2.51428	2.75319	0.0085899	0.557891	-2.62825
OR2AT4	ENSG00000171561	341152	-0.747855	5.06209	-2.75296	0.00859507	0.557891	-2.58245
RNU6-653P	ENSG00000199944	106480397	0.739259	0.174264	2.75262	0.00860249	0.557891	-2.54155
LINC02396	ENSG00000258135	283332	-1.05292	3.49994	-2.75221	0.00861165	0.557891	-2.56304
PAGE4	ENSG00000101951	9506	-1.009	3.62252	-2.74956	0.00867107	0.558057	-2.57658
RNU6-483P	ENSG00000206815	106479780	1.03915	0.51899	2.74914	0.00868044	0.558057	-2.55382
LOC124901189	ENSG00000202082	124901189	0.935811	0.256834	2.74897	0.00868425	0.558057	-2.54933
PPIE	ENSG00000084072	10450	-0.435916	5.84733	-2.74881	0.00868782	0.558057	-2.74206
RNU6-663P	ENSG00000212407	106481391	0.809267	0.310848	2.74783	0.00871006	0.558057	-2.55126
ABI2	ENSG00000138443	10152	-0.410894	6.14675	-2.74774	0.00871193	0.558057	-2.80359
CLEC2L	ENSG00000236279	154790	0.955517	3.97898	2.74771	0.00871263	0.558057	-2.55164
TLCD3B	ENSG00000149926	83723	0.699883	4.61288	2.74618	0.00874735	0.559056	-2.57821
ELF4	ENSG00000102034	2000	0.557976	5.57445	2.74209	0.00884027	0.56367	-2.72601
CCDC170	ENSG00000120262	80129	-0.781423	4.48407	-2.7411	0.00886305	0.56367	-2.5674
MAGI1-AS1	ENSG00000240175	100873983	1.37288	1.4931	2.74089	0.00886773	0.56367	-2.65347
CPNE7	ENSG00000178773	27132	0.625856	4.70606	2.739	0.00891135	0.564009	-2.6029
RPS11	ENSG00000142534	6205	0.625804	9.02484	2.73857	0.0089211	0.564009	-4.4564
NUFIP1	ENSG00000083635	26747	-0.89275	4.19669	-2.73804	0.00893335	0.564009	-2.57153
GNG8	ENSG00000167414	94235	1.15301	2.49239	2.73773	0.00894058	0.564009	-2.66403
MIR4511	ENSG00000264737	100616379	0.727724	0.17753	2.73435	0.00901898	0.566957	-2.58035
LOC105371745	ENSG00000270240	105371745	-1.0591	1.95181	-2.73266	0.0090583	0.566957	-2.62952
RPL17P15	ENSG00000229326	100128117	1.34681	1.52194	2.73197	0.00907457	0.566957	-2.68611
LINC00926	ENSG00000247982	283663	0.766259	4.16951	2.73107	0.00909562	0.567078	-2.58849
RNA5SP241	ENSG00000212628	100873499	-0.940938	0.894922	-2.72845	0.00915736	0.56909	-2.59685
ST8SIA4	ENSG00000113532	7903	-0.729623	4.91707	-2.72665	0.00919982	0.56914	-2.62964
RNU6-1081P	ENSG00000207267	106480636	0.803142	0.339055	2.72639	0.00920599	0.56914	-2.59459
ADGRF5P1	ENSG00000227582	389740	-1.06413	3.58512	-2.72572	0.00922206	0.569432	-2.60953
SZRD1	ENSG00000055070	26099	0.678594	5.2361	2.72066	0.00934304	0.569887	-2.71283
LINC02856	ENSG00000285594	112268216	1.36276	1.53613	2.72027	0.00935243	0.569887	-2.67472
HLA-DPB2	ENSG00000224557	3116	1.31639	1.22485	2.71968	0.0093667	0.569887	-2.68717
OR2Q1P	ENSG00000273377	346524	1.10984	1.71534	2.71945	0.0093723	0.569887	-2.62458
TMPRSS15	ENSG00000154646	5651	-0.77321	4.40084	-2.71909	0.00938091	0.569887	-2.61063
OR52H1	ENSG00000181616	390067	1.0942	2.98856	2.71881	0.00938754	0.569887	-2.63716
FAM9C	ENSG00000187268	171484	-0.656994	4.48941	-2.71865	0.0093916	0.569887	-2.61423
FUBP1	ENSG00000162613	8880	-0.504782	5.83881	-2.71853	0.00939433	0.569887	-2.79595
FH	ENSG00000091483	2271	-0.703374	4.97157	-2.71794	0.00940857	0.570037	-2.65132
MGAT4C	ENSG00000182050	25834	-0.476084	6.0884	-2.71642	0.00944555	0.570037	-2.85677
SORBS2	ENSG00000154556	8470	-0.308619	6.95671	-2.71519	0.00947551	0.570715	-3.14589
RPS18	ENSG00000231500	6222	0.643109	8.7506	2.71501	0.00947988	0.570715	-4.25093
SC5D	ENSG00000109929	6309	-0.569778	5.27773	-2.71436	0.00949564	0.570715	-2.69902
CCNB3P1	ENSG00000249616	100131678	-1.24566	1.94737	-2.71436	0.00949581	0.570715	-2.67139
OTUD6B	ENSG00000155100	51633	-1.25568	3.67155	-2.71276	0.009535	0.571895	-2.64095
RNA5SP369	ENSG00000223046	100873628	0.753647	0.267497	2.71211	0.00955083	0.571951	-2.62407
GPR22	ENSG00000172209	2845	-1.16989	3.38189	-2.71119	0.0095735	0.571951	-2.65962
ZNF321P	ENSG00000213801	399669	1.33991	2.01204	2.7101	0.00960033	0.571951	-2.71795
ONECUT2	ENSG00000119547	9480	-0.498468	6.10532	-2.71001	0.0096026	0.571951	-2.87646
ECM2	ENSG00000106823	1842	-0.834389	4.27349	-2.70983	0.00960701	0.571951	-2.6279
ANKRD62P1	ENSG00000259271	107080639	-1.09763	1.02492	-2.70857	0.0096382	0.571951	-2.63722
SLC9B1P1	ENSG00000183704	100128190	-0.861825	0.764411	-2.70765	0.00966093	0.571951	-2.63667
PROCR	ENSG00000101000	10544	-1.16315	2.89087	-2.70707	0.00967526	0.571951	-2.70026
KIF25-AS1	ENSG00000229921	100505879	1.03813	3.13491	2.70689	0.00967975	0.571951	-2.65152
TEMN3-AS1	ENSG00000251336	105377573	-1.08825	1.22582	-2.70685	0.00968071	0.571951	-2.6453
RNY1P4	ENSG00000207325	100873804	-0.928851	0.728248	-2.70639	0.0096923	0.571951	-2.63533
LOC105375266	ENSG00000230680	105375266	-0.989686	1.30699	-2.70521	0.00972177	0.571951	-2.64022
RNU1-89P	ENSG00000207322	106480412	1.00223	0.579884	2.70424	0.0097458	0.572789	-2.65153
IGHG1	ENSG00000211896	3500	-1.38787	5.18537	-2.70342	0.00976653	0.573431	-2.73724
TTC23L	ENSG00000205838	153657	-0.583133	4.87192	-2.70253	0.00978865	0.573867	-2.67102
PVRIG	ENSG00000213413	79037	0.750637	0.199205	2.70234	0.00979359	0.573867	-2.64443
RPL24	ENSG00000114391	6152	0.548814	7.20819	2.70174	0.00980869	0.574176	-3.34901
MRPL4	ENSG00000105364	51073	1.08873	3.42539	2.69962	0.00986202	0.575438	-2.65671
RPS29P31	ENSG00000224279	109729124	0.713773	0.199205	2.69943	0.00986684	0.575438	-2.64938
ADGRV1	ENSG00000164199	84059	-0.323421	7.25125	-2.69932	0.0098696	0.575438	-3.30883
LINC01123	ENSG00000204588	440894	1.19667	2.40269	2.69772	0.00991027	0.576981	-2.72514
MIR181A2HG	ENSG00000224020	100379345	-1.23276	1.93232	-2.69741	0.00991803	0.576981	-2.73203
NUDT1	ENSG00000106268	4521	0.965995	3.38018	2.69711	0.00992567	0.576981	-2.66553
STXBP5	ENSG00000164506	134957	-0.461039	6.61711	-2.6956	0.00996432	0.577571	-3.06831
MIR5692A1	ENSG00000266318	100847066	0.679743	0.174264	2.6951	0.0099771	0.577571	-2.662
NFKB1	ENSG00000109320	4790	-0.407634	6.47308	-2.69472	0.00998672	0.577571	-3.0319
CLK4	ENSG00000113240	57396	-0.72433	4.82934	-2.69302	0.0100304	0.577571	-2.6864
ZNF679	ENSG00000197123	168417	-1.07997	2.90551	-2.6929	0.0100335	0.577571	-2.72357
SYCN	ENSG00000179751	342898	1.14837	1.25225	2.69172	0.0100639	0.577571	-2.7197
ZNF787	ENSG00000142409	126208	0.859079	3.97185	2.69049	0.0100955	0.577571	-2.66853
LINC02047	ENSG00000239454	101927346	1.09987	2.83684	2.69038	0.0100984	0.577571	-2.7197
C6orf47	ENSG00000204439	57827	1.10828	3.05465	2.68951	0.0101208	0.577571	-2.69626
MIR218-2	ENSG00000207739	407001	1.22345	1.20104	2.68927	0.010127	0.577571	-2.74886
RPP14	ENSG00000163684	11102	-0.754786	4.38249	-2.6892	0.010129	0.577571	-2.67178
RPL15P16	ENSG00000234751	100127949	1.12298	1.00357	2.68881	0.0101389	0.577571	-2.69683
KRT33A	ENSG00000006059	3883	-1.04337	2.84626	-2.68876	0.0101404	0.577571	-2.71706
SLC7A11	ENSG00000151012	23657	-0.692867	4.96059	-2.68852	0.0101465	0.577571	-2.71066
RPL17P43	ENSG00000228331	729259	-1.13573	1.09395	-2.68827	0.010153	0.577571	-2.67585
DDX42	ENSG00000198231	11325	0.354344	6.19036	2.68786	0.0101638	0.577571	-2.98551
BTF3P14	ENSG00000262609	100132641	1.13133	1.47926	2.68766	0.0101689	0.577571	-2.72731
GLUD1P2	ENSG00000290875	414212	-1.19252	1.40644	-2.68722	0.0101803	0.577571	-2.68651
CYCSP52	ENSG00000235700	360155	0.964096	0.536533	2.6866	0.0101965	0.577571	-2.67802
KCNA3	ENSG00000177272	3738	-0.630272	5.69433	-2.68591	0.0102145	0.577571	-2.83646
CARD11	ENSG00000198286	84433	0.540492	5.89518	2.68591	0.0102146	0.577571	-2.92301
COL11A1	ENSG00000060718	1301	-0.565048	5.45706	-2.6857	0.0102201	0.577571	-2.78751
CENPE	ENSG00000138778	1062	-0.716959	5.56505	-2.68518	0.0102335	0.577571	-2.80812
SLAMF9	ENSG00000162723	89886	1.39212	2.4685	2.68229	0.0103096	0.577571	-2.75701
ALDH1L1-AS1	ENSG00000250218	100874204	0.767352	0.130913	2.68101	0.0103432	0.577571	-2.68809
RNU4-12P	ENSG00000202103	106479564	0.676238	0.174264	2.67982	0.0103747	0.577571	-2.69158
RNU5F-4P	ENSG00000252390	100873867	0.683138	0.174264	2.67895	0.0103977	0.577571	-2.69367
TMOD2	ENSG00000128872	29767	-0.468182	5.9001	-2.67887	0.0103999	0.577571	-2.89506
MAGOH-DT	ENSG00000226754	100507564	1.29096	1.2855	2.6788	0.0104018	0.577571	-2.72186
LOC100652999	ENSG00000257550	100652999	0.713507	0.152589	2.67864	0.0104061	0.577571	-2.69782
TCEA2	ENSG00000171703	6919	0.560045	4.7751	2.67862	0.0104067	0.577571	-2.738
DDIT3	ENSG00000175197	1649	-1.0813	1.67213	-2.67836	0.0104134	0.577571	-2.73149
RNU6-796P	ENSG00000212388	106481432	0.695371	0.152589	2.67784	0.0104273	0.577571	-2.69909
PSMD9	ENSG00000110801	5715	-0.825376	4.63967	-2.67638	0.0104664	0.577571	-2.71001
POSTN	ENSG00000133110	10631	-0.981935	4.18766	-2.67532	0.0104946	0.577571	-2.69649
NINJ2-AS1	ENSG00000177406	100049716	0.620798	4.62931	2.67465	0.0105126	0.577571	-2.73004
PRKAR2A-AS1	ENSG00000224424	100506637	1.13563	3.55397	2.67379	0.0105356	0.577571	-2.70101
RNU6-556P	ENSG00000199468	106481357	0.827465	0.37914	2.67297	0.0105578	0.577571	-2.70193
UNC45A	ENSG00000140553	55898	0.603697	5.11262	2.67277	0.0105631	0.577571	-2.78938
RN7SL361P	ENSG00000242158	106479355	-0.918108	0.975359	-2.6726	0.0105676	0.577571	-2.70408
LOC641695	ENSG00000257872	641695	-1.31941	2.3573	-2.67248	0.010571	0.577571	-2.78449
LINC02585	ENSG00000228350	102724368	-1.07723	1.26046	-2.671	0.010611	0.577571	-2.72075
LINC00836	ENSG00000280809	101929052	-0.525022	5.63248	-2.67087	0.0106146	0.577571	-2.85205
DPP9-AS1	ENSG00000205790	100131094	1.17945	2.089	2.66887	0.0106688	0.577571	-2.79504
LOC100130121	ENSG00000237210	100130121	-1.01751	3.14655	-2.66883	0.0106697	0.577571	-2.75702
CCSER1	ENSG00000184305	401145	-0.786142	5.21118	-2.66863	0.0106751	0.577571	-2.78113
BTBD10P1	ENSG00000257675	100128678	-1.18733	2.21557	-2.6672	0.0107143	0.577571	-2.72273
LINC02097	ENSG00000226101	101928205	-1.16397	3.93895	-2.66708	0.0107175	0.577571	-2.71393
OR5AK4P	ENSG00000283307	219525	1.09274	1.662	2.66703	0.0107189	0.577571	-2.73946
SCAF1	ENSG00000126461	58506	0.619454	4.70826	2.667	0.0107197	0.577571	-2.75735
LMAN1L	ENSG00000140506	79748	-1.0549	2.97898	-2.66614	0.0107433	0.577571	-2.77403
RAD21-AS1	ENSG00000253327	644660	-1.38826	2.67843	-2.66502	0.0107739	0.577571	-2.78865
PILRA	ENSG00000085514	29992	0.675227	4.16357	2.6643	0.0107936	0.577571	-2.72426
CCNB2	ENSG00000157456	9133	-0.736847	4.16961	-2.66404	0.0108008	0.577571	-2.71872
MRGPRX7P	ENSG00000254529	441592	1.32623	2.09113	2.66395	0.0108032	0.577571	-2.8094
OR4A9P	ENSG00000254891	390137	1.26394	1.88001	2.66392	0.010804	0.577571	-2.7897
TRIM53CP	ENSG00000254764	340970	-1.19882	2.06023	-2.66389	0.010805	0.577571	-2.78831
EEF2	ENSG00000167658	1938	0.683351	9.41271	2.66328	0.0108216	0.577571	-5.04052
RNU6-160P	ENSG00000207321	106479637	0.708318	0.174264	2.66311	0.0108264	0.577571	-2.72772
CEACAMP1	ENSG00000233681	1090	-1.22	2.73734	-2.66205	0.0108555	0.577571	-2.79423
VPS35P1	ENSG00000260809	100422055	-1.09092	3.13107	-2.66189	0.0108601	0.577571	-2.76655
SLC16A7	ENSG00000118596	9194	-0.763766	5.43317	-2.66116	0.0108803	0.577571	-2.84218
LINC00278	ENSG00000231535	100873962	0.875617	0.404081	2.6605	0.0108985	0.577571	-2.72743
MIR5572	ENSG00000284059	100847042	0.766907	0.199205	2.66026	0.0109051	0.577571	-2.73155
CLINT1	ENSG00000113282	9685	-0.56539	5.69945	-2.65983	0.0109171	0.577571	-2.89239
EEF1DP7	ENSG00000263883	100422656	1.27013	1.53689	2.65904	0.0109391	0.577571	-2.81918
SLC6A15	ENSG00000072041	55117	-0.44151	6.0083	-2.65857	0.0109521	0.577571	-2.97155
ACAP1	ENSG00000072818	9744	0.450358	5.56122	2.65852	0.0109536	0.577571	-2.89787
RNU6-103P	ENSG00000200556	106480552	0.700156	0.220881	2.65829	0.0109601	0.577571	-2.73466
KCNJ5	ENSG00000120457	3762	0.532437	4.85129	2.65797	0.010969	0.577571	-2.78911
DUOX1	ENSG00000137857	53905	0.425182	5.66846	2.65526	0.0110448	0.579273	-2.92938
EGF	ENSG00000138798	1950	-0.590694	5.5408	-2.65479	0.011058	0.579374	-2.87716
OR9A3P	ENSG00000240031	392106	0.969736	0.87717	2.6537	0.0110886	0.57949	-2.75268
RN7SL668P	ENSG00000239690	106479466	0.948391	0.429023	2.65156	0.011149	0.579698	-2.74324
HMCN1	ENSG00000143341	83872	-0.443522	6.83286	-2.65107	0.0111629	0.579698	-3.24283
ZEB2P1	ENSG00000249506	100420926	-1.22769	2.85961	-2.6509	0.0111677	0.579698	-2.79675
RPL7AP31	ENSG00000242083	728315	1.16575	1.27356	2.65024	0.0111864	0.579698	-2.76732
LOC105377448	ENSG00000250195	105377448	-1.19842	1.73084	-2.64921	0.0112158	0.579698	-2.77548
LOC124904151	ENSG00000200538	124904151	0.921297	0.470286	2.64658	0.0112909	0.579698	-2.75358
EPS15L1	ENSG00000127527	58513	0.514506	5.77025	2.64531	0.0113274	0.579698	-2.98409
LOC124900891	ENSG00000199857	124900891	1.00037	0.630633	2.64514	0.0113322	0.579698	-2.76297
FCHO1	ENSG00000130475	23149	0.464295	5.71888	2.64481	0.0113415	0.579698	-2.96703
OSBPL9P1	ENSG00000271389	100130821	-1.20119	1.66523	-2.64453	0.0113497	0.579698	-2.79338
MIR7856	ENSG00000278281	102465842	0.675009	0.17753	2.64436	0.0113547	0.579698	-2.76169
LOC122319696	ENSG00000287585	122319696	-1.189	1.83106	-2.64353	0.0113785	0.579698	-2.79132
RN7SL614P	ENSG00000243267	106481089	1.09694	0.965154	2.64288	0.0113974	0.579698	-2.78222
CNKSR2	ENSG00000149970	22866	-0.384297	6.87007	-2.64197	0.0114236	0.579698	-3.28364
ZNF692	ENSG00000171163	55657	0.88913	4.40638	2.6413	0.0114431	0.579698	-2.7959
HMGN2	ENSG00000198830	3151	0.594788	6.04177	2.64126	0.0114442	0.579698	-3.05708
OR6C70	ENSG00000184954	390327	1.07268	1.59295	2.64116	0.011447	0.579698	-2.78329
KRTAP10-9	ENSG00000221837	386676	1.38324	2.59728	2.64095	0.0114532	0.579698	-2.81116
RAMACL	ENSG00000235272	353267	-1.24271	2.96624	-2.6406	0.0114634	0.579698	-2.82231
ABCB1	ENSG00000085563	5243	-0.598006	5.08224	-2.64055	0.0114648	0.579698	-2.83365
ARHGEF35	ENSG00000213214	445328	-1.00364	1.57811	-2.64039	0.0114695	0.579698	-2.78393
LOC105372421	ENSG00000268401	105372421	-1.05045	3.35587	-2.63928	0.0115017	0.579698	-2.78727
MTND4P12	ENSG00000247627	100293090	0.672314	4.25835	2.63925	0.0115028	0.579698	-2.77545
RAD51AP2	ENSG00000214842	729475	-1.08828	3.1587	-2.63761	0.0115506	0.579698	-2.81619
HBB	ENSG00000244734	3043	-0.665681	11.5927	-2.63748	0.0115542	0.579698	-10.2226
TRBV7-6	ENSG00000211727	28592	1.08602	1.07486	2.6373	0.0115595	0.579698	-2.78788
LOC124900269	ENSG00000212342	124900269	0.937531	0.350067	2.63724	0.0115613	0.579698	-2.77192
RSC1A1	ENSG00000215695	6248	0.702618	0.152589	2.63699	0.0115688	0.579698	-2.78263
CUL4B	ENSG00000158290	8450	-0.314218	7.3371	-2.63652	0.0115826	0.579698	-3.49522
CEP78	ENSG00000148019	84131	-0.539235	5.96304	-2.63465	0.0116374	0.579698	-3.00468
ASB14	ENSG00000239388	142686	-0.816861	4.15543	-2.6344	0.0116449	0.579698	-2.77671
POT1-AS1	ENSG00000224897	401398	-0.496255	6.07333	-2.63436	0.0116459	0.579698	-3.03749
RNU6-347P	ENSG00000252467	106479720	0.76761	0.220881	2.63355	0.01167	0.579698	-2.78011
LOC100419293	ENSG00000257738	100419293	-1.22165	1.85463	-2.63312	0.0116826	0.579698	-2.82706
ASB15-AS1	ENSG00000230442	102724555	-1.27609	3.03655	-2.63278	0.0116926	0.579698	-2.82995
MAGI2-AS2	ENSG00000226978	100874021	-1.00874	1.20104	-2.63242	0.0117032	0.579698	-2.78581
LCE3A	ENSG00000185962	353142	0.969918	0.565607	2.63229	0.011707	0.579698	-2.78159
REL	ENSG00000162924	5966	-0.502711	5.83446	-2.63119	0.0117398	0.579698	-2.98868
OR6K1P	ENSG00000231237	81449	-1.19037	1.86965	-2.63113	0.0117414	0.579698	-2.84395
B3GALNT1	ENSG00000169255	8706	-0.664784	4.71622	-2.62844	0.0118218	0.579698	-2.81214
NUDC	ENSG00000090273	10726	0.623891	4.93054	2.62769	0.0118441	0.579698	-2.86156
LOC101927531	ENSG00000255595	101927531	-0.589678	5.02091	-2.62741	0.0118524	0.579698	-2.84483
FAM25A	ENSG00000188100	643161	0.841297	0.409392	2.62719	0.011859	0.579698	-2.79063
MTND2P22	ENSG00000231954	100873228	-1.33639	2.64079	-2.62674	0.0118724	0.579698	-2.85905
NR2E3	ENSG00000278570	10002	0.620103	4.4698	2.62673	0.0118728	0.579698	-2.81517
MIR711	ENSG00000284251	100313843	0.672524	0.174264	2.62617	0.0118897	0.579698	-2.8022
RPS13	ENSG00000110700	6207	0.588604	7.53646	2.62537	0.0119138	0.579698	-3.67915
NDUFA12P1	ENSG00000225999	100527945	-0.985802	1.15575	-2.62495	0.0119263	0.579698	-2.80023
NUDCD1	ENSG00000120526	84955	-0.604138	5.31057	-2.62468	0.0119345	0.579698	-2.89431
SRPRA	ENSG00000182934	6734	-0.650327	5.15574	-2.62448	0.0119404	0.579698	-2.87419
POLA1	ENSG00000101868	5422	-0.389089	6.5017	-2.62442	0.0119424	0.579698	-3.19045
KMT2C	ENSG00000055609	58508	-0.274745	8.23307	-2.62415	0.0119506	0.579698	-3.99698
ZNF559-ZNF177	ENSG00000270011	100529215	1.05015	1.85962	2.6238	0.0119611	0.579698	-2.81095
PPP1R2B	ENSG00000231989	153743	-1.2214	2.19734	-2.62348	0.0119708	0.579698	-2.86656
CLECL1P	ENSG00000184293	160365	-0.913466	4.25688	-2.62346	0.0119713	0.579698	-2.80039
MDGA1	ENSG00000112139	266727	0.360271	6.51593	2.62263	0.0119964	0.579698	-3.24139
SPRR3	ENSG00000163209	6707	0.989458	3.38833	2.62204	0.0120142	0.579698	-2.80839
MIR4780	ENSG00000265003	100616447	0.922276	0.522256	2.62187	0.0120193	0.579698	-2.80247
DHRS7C	ENSG00000184544	201140	-1.34365	2.63805	-2.62171	0.0120244	0.579698	-2.84307
LOC644456	ENSG00000231043	644456	-1.08838	2.18484	-2.61985	0.012081	0.58087	-2.82627
POPDC3	ENSG00000132429	64208	-1.1443	2.51235	-2.61949	0.012092	0.58087	-2.8318
RNU6-256P	ENSG00000252556	106479680	1.1282	0.829896	2.61896	0.0121079	0.58087	-2.82533
THBS3-AS1	ENSG00000231064	105371450	1.109	3.01558	2.61876	0.0121141	0.58087	-2.8351
S100A7	ENSG00000143556	6278	1.16752	2.37254	2.61835	0.0121267	0.58087	-2.86749
RAD51	ENSG00000051180	5888	-0.913271	3.78161	-2.6168	0.012174	0.58087	-2.81721
PLXNB2	ENSG00000196576	23654	0.47269	5.5758	2.61672	0.0121765	0.58087	-2.9927
SUPV3L1	ENSG00000156502	6832	-0.953935	4.54407	-2.61499	0.0122297	0.581846	-2.83211
CPA3	ENSG00000163751	1359	-1.11481	3.43057	-2.61236	0.012311	0.583841	-2.83738
PLA2G2C	ENSG00000187980	391013	0.793979	4.33498	2.61208	0.01232	0.583841	-2.84115
MIR34BHG	ENSG00000286028	728196	-1.01354	1.23225	-2.61083	0.0123588	0.585207	-2.83006
MTCO3P13	ENSG00000264316	107075224	1.25649	1.83352	2.61013	0.0123805	0.58558	-2.90474
LINS1	ENSG00000140471	55180	-0.597029	4.97778	-2.60958	0.0123976	0.58558	-2.8794
MAP2K5	ENSG00000137764	5607	-0.669085	5.2304	-2.60919	0.0124098	0.58558	-2.91094
SPATA31F3	ENSG00000187791	100129969	0.996653	2.95236	2.60911	0.0124123	0.58558	-2.85564
ACTR6P1	ENSG00000248915	100421495	-1.12993	1.37171	-2.60827	0.0124385	0.586135	-2.83532
OR8S1	ENSG00000284723	341568	1.28523	2.26483	2.60582	0.0125155	0.58767	-2.90356
DDN-AS1	ENSG00000257913	105369758	1.09755	1.0768	2.60528	0.0125325	0.58767	-2.85148
LAGE3	ENSG00000196976	8270	1.14627	2.09798	2.60342	0.0125914	0.58767	-2.91063
NPHP1	ENSG00000144061	4867	-0.405141	6.3508	-2.60326	0.0125963	0.58767	-3.18688
GPR20	ENSG00000204882	2843	1.27117	2.18675	2.60313	0.0126006	0.58767	-2.91246
PLEKHH2	ENSG00000152527	130271	-0.53158	5.48686	-2.60263	0.0126163	0.58767	-2.97278
ADAM9	ENSG00000168615	8754	-0.519479	6.10113	-2.60233	0.0126258	0.58767	-3.11475
ZNF16	ENSG00000170631	7564	-0.574042	4.57037	-2.60165	0.0126473	0.58767	-2.85654
RNU4-20P	ENSG00000202471	106479567	0.934515	0.404081	2.60163	0.0126479	0.58767	-2.83995
LOC101928357	ENSG00000287568	101928357	1.12694	1.99609	2.6008	0.0126745	0.587827	-2.87531
PTGES	ENSG00000148344	9536	0.983285	3.00091	2.60013	0.0126957	0.5883	-2.86895
OR5B10P	ENSG00000255096	390186	1.00678	0.620428	2.59888	0.0127357	0.588311	-2.84788
THSD4-AS1	ENSG00000259964	101929196	0.582706	4.57915	2.59851	0.0127477	0.588311	-2.88275
LRRC10B	ENSG00000204950	390205	1.23883	2.18056	2.59822	0.012757	0.588311	-2.92367
MIR107	ENSG00000198997	406901	0.779152	0.267497	2.59781	0.0127702	0.588311	-2.85061
RNU6-108P	ENSG00000202428	106481875	0.915584	0.214809	2.59718	0.0127901	0.588311	-2.85624
MTND4P26	ENSG00000234065	100873247	-0.939903	3.04458	-2.59534	0.0128495	0.588311	-2.89857
KRT10	ENSG00000186395	3858	1.00967	3.64078	2.59531	0.0128503	0.588311	-2.85209
CENPS	ENSG00000175279	378708	0.997577	0.698058	2.5953	0.0128506	0.588311	-2.85676
ACTG1P25	ENSG00000234996	148709	-1.05919	3.256	-2.59504	0.0128591	0.588311	-2.87657
RNA5SP150	ENSG00000199839	100873416	0.698644	0.199205	2.59431	0.0128826	0.588311	-2.8634
LINC00607	ENSG00000235770	646324	-0.620552	4.9041	-2.59375	0.0129008	0.588311	-2.90403
MIR8089	ENSG00000277912	102465882	-0.846074	0.877993	-2.59355	0.0129072	0.588311	-2.85558
RNU1-141P	ENSG00000201493	106481633	-0.792074	0.770483	-2.59295	0.0129267	0.58874	-2.85794
SLC16A4	ENSG00000168679	9122	-1.03511	3.59873	-2.59215	0.0129527	0.589462	-2.86625
DPYD-AS2	ENSG00000235777	100873933	-1.0278	1.21497	-2.59172	0.0129668	0.589648	-2.86475
EYS	ENSG00000188107	346007	-0.536355	5.8153	-2.59054	0.0130051	0.590206	-3.06685
RNU2-30P	ENSG00000252018	106481643	0.89796	0.497315	2.59041	0.0130094	0.590206	-2.8618
HTN1	ENSG00000126550	3346	-0.997039	3.47061	-2.59003	0.0130217	0.590308	-2.88004
MTND1P37	ENSG00000283456	109729170	-1.19164	1.48533	-2.58853	0.0130707	0.59106	-2.87354
TNFRSF11B	ENSG00000164761	4982	-0.817563	3.58228	-2.58804	0.013087	0.59106	-2.87715
RN7SL743P	ENSG00000243954	106479492	0.823708	0.515724	2.58803	0.0130871	0.59106	-2.8661
RN7SKP227	ENSG00000201315	106481818	-0.794721	0.674443	-2.58783	0.0130937	0.59106	-2.87438
RDM1	ENSG00000278023	201299	0.900166	3.24067	2.58755	0.0131031	0.59106	-2.87281
RNU7-56P	ENSG00000238709	100151651	0.733621	0.199205	2.5868	0.0131276	0.591441	-2.87818
OR4A40P	ENSG00000254832	390116	-0.981784	1.35517	-2.58613	0.0131495	0.591678	-2.88423
SCN3A	ENSG00000153253	6328	-0.533844	5.45582	-2.58264	0.0132651	0.594331	-3.00649
CAPN1	ENSG00000014216	823	0.437754	5.91772	2.58184	0.0132916	0.594331	-3.14743
OR4F7P	ENSG00000217874	81390	0.702419	0.335789	2.5813	0.0133095	0.594331	-2.87971
RNF220	ENSG00000187147	55182	0.483185	5.88623	2.58054	0.0133349	0.594331	-3.15055
RNA5SP463	ENSG00000285674	100873707	0.697817	0.249435	2.57976	0.0133612	0.594331	-2.88804
CTNNA1-AS1	ENSG00000253404	105379194	-1.08939	1.63208	-2.57951	0.0133695	0.594331	-2.90833
AGBL3	ENSG00000146856	340351	-0.55257	5.0229	-2.57902	0.0133858	0.594374	-2.94883
LOC402229	ENSG00000250405	402229	0.951186	2.89771	2.57757	0.0134345	0.595169	-2.91151
LOC102724019	ENSG00000240086	102724019	-0.472081	5.37106	-2.57727	0.0134445	0.595169	-3.01571
RPL38	ENSG00000172809	6169	0.529118	7.92588	2.57631	0.0134766	0.595224	-3.98099
PIGB	ENSG00000069943	9488	-0.987291	3.79923	-2.57559	0.013501	0.595224	-2.89292
PRKCI	ENSG00000163558	5584	-0.717635	4.74597	-2.57545	0.0135057	0.595224	-2.92088
PPDPF	ENSG00000125534	79144	0.834804	4.5996	2.57544	0.013506	0.595224	-2.94465
RNU6-10P	ENSG00000206763	100873745	0.756504	0.242556	2.575	0.013521	0.595404	-2.8954
RN7SKP204	ENSG00000202351	106480896	1.05458	0.717794	2.57442	0.0135408	0.595639	-2.89724
DDX4	ENSG00000152670	54514	-1.03666	4.43153	-2.57396	0.0135561	0.595639	-2.90116
CAPNS1P1	ENSG00000215874	391053	1.14501	1.08078	2.57364	0.0135671	0.595639	-2.93473
TMEM192	ENSG00000170088	201931	-0.564799	5.58638	-2.57206	0.0136206	0.595854	-3.05996
RNA5SP157	ENSG00000251816	100873423	0.678184	0.17753	2.57202	0.013622	0.595854	-2.90981
USF1	ENSG00000158773	7391	0.588939	4.48728	2.57194	0.0136248	0.595854	-2.92484
RPS27P22	ENSG00000241451	100131418	0.829027	0.429023	2.57189	0.0136265	0.595854	-2.8966
MIR4521	ENSG00000283160	100616406	0.852356	0.453964	2.57036	0.0136785	0.595854	-2.8996
TRAT1	ENSG00000163519	50852	-1.26237	3.39864	-2.56991	0.0136941	0.595854	-2.91886
RN7SKP195	ENSG00000252396	106481816	-0.88376	0.879319	-2.56955	0.0137065	0.595854	-2.90147
LOC105376654	ENSG00000254746	105376654	-0.81808	4.16528	-2.56945	0.0137098	0.595854	-2.90221
KRTDAP	ENSG00000188508	388533	1.2681	2.40561	2.56924	0.0137167	0.595854	-2.9569
RFC3	ENSG00000133119	5983	-0.977966	3.94449	-2.56843	0.0137445	0.595854	-2.90349
LOC105373277	ENSG00000224521	105373277	-1.09772	1.5241	-2.56767	0.0137708	0.595854	-2.92285
TECRP2	ENSG00000248565	391696	1.34629	1.99893	2.56767	0.0137709	0.595854	-2.97724
INTS6-AS1	ENSG00000236778	100507398	-0.444589	5.96689	-2.56732	0.0137829	0.595854	-3.15449
SCGB1A1	ENSG00000149021	7356	-1.23476	2.49286	-2.56729	0.0137838	0.595854	-2.95643
FLYWCH1	ENSG00000059122	84256	0.518728	5.34392	2.56674	0.0138029	0.595854	-3.06401
SERPINI2	ENSG00000114204	5276	-1.11974	3.13279	-2.56588	0.0138324	0.595854	-2.93556
LOC102724452	ENSG00000259620	102724452	-1.00983	1.29595	-2.5658	0.013835	0.595854	-2.91642
GAR1	ENSG00000109534	54433	0.783431	4.0495	2.5656	0.013842	0.595854	-2.91582
OR4F4	ENSG00000177693	26682	-0.950844	0.915731	-2.56547	0.0138467	0.595854	-2.91036
DGCR11	ENSG00000273311	25786	-1.01942	2.06618	-2.56545	0.0138471	0.595854	-2.90918
IFT140	ENSG00000187535	9742	0.488772	5.35541	2.56503	0.0138617	0.596041	-3.05923
COX18	ENSG00000163626	285521	-0.714555	4.37031	-2.56172	0.0139766	0.599324	-2.92368
MIR889	ENSG00000216099	100126345	0.683461	0.109238	2.56165	0.013979	0.599324	-2.92833
S100A12	ENSG00000163221	6283	0.916299	3.7199	2.56046	0.0140205	0.600223	-2.91818
RNU6-223P	ENSG00000199700	106481248	0.948222	0.671177	2.55866	0.0140836	0.602042	-2.92569
FAM225B	ENSG00000225684	100128385	-1.26816	2.7572	-2.5578	0.0141137	0.60265	-2.96851
LINC00358	ENSG00000229578	100874143	-1.06806	1.91074	-2.55767	0.0141184	0.60265	-2.94282
LOC101927314	ENSG00000271860	101927314	-0.447404	5.94081	-2.55654	0.0141582	0.603117	-3.17158
RN7SL554P	ENSG00000240936	106479423	-0.788187	0.713661	-2.55651	0.014159	0.603117	-2.9319
UBE2Q2P9	ENSG00000244130	106480276	-0.737423	0.662105	-2.55648	0.0141603	0.603117	-2.93559
LOC100420944	ENSG00000253790	100420944	1.17976	1.53149	2.55397	0.014249	0.605491	-2.9824
ZNF32-AS3	ENSG00000223910	414201	-1.13299	3.04599	-2.55371	0.0142582	0.605491	-2.96679
MAGEF1	ENSG00000177383	64110	-0.920441	3.39905	-2.55347	0.0142666	0.605491	-2.94437
FAAP20	ENSG00000162585	199990	0.480608	5.22806	2.55306	0.0142814	0.605491	-3.05916
CYP2C9	ENSG00000138109	1559	-0.842659	4.18066	-2.55285	0.0142885	0.605491	-2.93423
RPL17P12	ENSG00000230559	100270938	1.14113	0.982083	2.55186	0.0143238	0.60586	-2.94307
STEAP2	ENSG00000157214	261729	-0.682462	4.92714	-2.55125	0.0143458	0.60586	-2.99102
TOPORS	ENSG00000197579	10210	-0.805624	4.33892	-2.55081	0.0143615	0.60586	-2.94542
OAZ2	ENSG00000180304	4947	0.502869	5.86267	2.55066	0.0143667	0.60586	-3.20588
PANX1	ENSG00000110218	24145	-0.980962	3.84064	-2.55001	0.01439	0.60586	-2.93835
DRD3	ENSG00000151577	1814	-0.797333	3.87001	-2.54989	0.0143943	0.60586	-2.93867
LOC105372630	ENSG00000290777	105372630	0.891044	0.60687	2.54912	0.0144219	0.60586	-2.94096
BST2	ENSG00000130303	684	0.883778	3.59389	2.54801	0.0144616	0.60586	-2.94161
SLC25A12	ENSG00000115840	8604	-0.520372	5.03366	-2.54657	0.0145136	0.606242	-3.02056
SDS	ENSG00000135094	10993	0.906121	3.62652	2.54541	0.0145554	0.606724	-2.94657
LRRC69	ENSG00000214954	100130742	-1.09963	3.89368	-2.54283	0.0146488	0.607832	-2.95189
UBL5P4	ENSG00000260224	106480800	0.759258	0.472373	2.54264	0.0146556	0.607832	-2.95163
H2AX	ENSG00000188486	3014	1.26159	2.48098	2.54142	0.0147002	0.608444	-2.99541
SLC30A9	ENSG00000014824	10463	-0.56527	5.39146	-2.54036	0.014739	0.609134	-3.08715
DNAJA1	ENSG00000086061	3301	0.487455	5.60338	2.53914	0.0147834	0.610199	-3.18168
TMEM54	ENSG00000121900	113452	-1.25608	2.68381	-2.53908	0.0147857	0.610199	-2.99514
MIR324	ENSG00000199053	442898	0.627177	0.199205	2.53846	0.0148086	0.610285	-2.97378
MED4-AS1	ENSG00000229111	100873965	0.760788	0.130913	2.53752	0.014843	0.610567	-2.9763
RNA5SP449	ENSG00000252680	100873694	-0.901584	0.84698	-2.53717	0.0148558	0.610567	-2.96334
RNU2-47P	ENSG00000222581	106480672	-0.863059	0.434334	-2.53617	0.0148928	0.610567	-2.98305
LOC105375972	ENSG00000230920	105375972	-1.0106	1.34089	-2.5355	0.0149175	0.610567	-2.97452
PKNOX1	ENSG00000160199	5316	0.528709	5.05227	2.5349	0.0149398	0.610567	-3.07596
ETNK1	ENSG00000139163	55500	-0.405377	6.10089	-2.53472	0.0149463	0.610567	-3.27093
AURKA	ENSG00000087586	6790	-0.965051	3.86922	-2.53457	0.014952	0.610567	-2.9668
HOXC8	ENSG00000037965	3224	-1.11504	3.38819	-2.53354	0.0149901	0.610567	-2.98199
LAMTOR4	ENSG00000188186	389541	1.04691	3.59189	2.53327	0.015	0.610567	-2.96919
LOC101928516	ENSG00000223786	101928516	0.939413	1.66223	2.53212	0.0150431	0.610567	-2.97545
PSTPIP1	ENSG00000140368	9051	0.457929	5.10827	2.53204	0.0150458	0.610567	-3.09033
FSD1L	ENSG00000106701	83856	-0.533856	5.1734	-2.53171	0.0150583	0.610567	-3.06714
OR2H1	ENSG00000204688	26716	-0.858317	4.01806	-2.53155	0.0150641	0.610567	-2.97236
ANKRD42-DT	ENSG00000247137	100506282	-1.01672	3.54125	-2.53097	0.0150858	0.610567	-2.9812
RPS20	ENSG00000008988	6224	0.569127	8.70158	2.53066	0.0150974	0.610567	-4.61316
RN7SL504P	ENSG00000241789	106480515	0.874068	0.502254	2.52951	0.0151405	0.611604	-2.97639
OTOF	ENSG00000115155	9381	0.41362	5.7738	2.52926	0.0151497	0.611604	-3.22364
MARK4	ENSG00000007047	57787	0.438216	5.65748	2.52836	0.0151835	0.612243	-3.20326
MIR6776	ENSG00000273606	102465465	0.77897	0.30345	2.52805	0.0151954	0.612243	-2.98011
PARP9	ENSG00000138496	83666	0.397736	6.08495	2.52733	0.0152223	0.612243	-3.31449
DYNLT2	ENSG00000184786	6991	-1.25833	2.88213	-2.52694	0.0152369	0.612243	-3.02053
MIR6804	ENSG00000275519	102465482	0.734437	0.199205	2.52587	0.0152773	0.612293	-2.99786
RN7SKP226	ENSG00000201782	106480903	1.13665	1.00076	2.52563	0.0152864	0.612293	-2.99376
ADAM10	ENSG00000137845	102	-0.379914	6.51144	-2.52395	0.0153501	0.612293	-3.41863
GJA8	ENSG00000121634	2703	0.992945	3.05873	2.52387	0.015353	0.612293	-2.99933
LOC100132686	ENSG00000268472	100132686	1.21179	1.24439	2.52356	0.0153648	0.612293	-3.03381
SAMMSON	ENSG00000240405	101927152	-0.401454	6.29993	-2.52349	0.0153676	0.612293	-3.34563
C1RL	ENSG00000139178	51279	-0.84115	4.22093	-2.52314	0.0153809	0.612293	-2.99263
RNY3P12	ENSG00000202297	106480315	0.873003	0.623235	2.5212	0.0154549	0.612906	-2.99175
TCFL5	ENSG00000101190	10732	0.966451	3.58353	2.52109	0.0154587	0.612906	-2.99191
LOC124900185	ENSG00000212490	124900185	0.901559	0.763084	2.52046	0.0154832	0.612906	-2.99483
RPL32P18	ENSG00000146677	644907	-0.868589	0.677709	-2.52027	0.0154902	0.612906	-3.00178
PCDH10-DT	ENSG00000250241	101927359	-0.605569	5.10327	-2.51999	0.0155011	0.612906	-3.07911
RPL3	ENSG00000100316	6122	0.599001	9.30803	2.51957	0.015517	0.61312	-5.14376
RABGGTB	ENSG00000137955	5876	-0.800246	4.48921	-2.51678	0.0156244	0.613828	-3.01759
BECN2	ENSG00000196289	441925	-1.13599	1.7353	-2.51649	0.0156354	0.613828	-3.01115
RBMS3-AS2	ENSG00000203506	100873978	-1.17049	3.24061	-2.51638	0.0156399	0.613828	-3.02178
VSX2	ENSG00000119614	338917	0.863206	3.84421	2.51583	0.0156611	0.613836	-3.00433
ZNF711	ENSG00000147180	7552	-1.05839	3.93778	-2.51503	0.0156918	0.614629	-3.00296
LOC100419932	ENSG00000255757	100419932	-0.988767	1.2699	-2.51462	0.0157077	0.614839	-3.00805
FANCL	ENSG00000115392	55120	-0.33186	7.08882	-2.51409	0.0157282	0.615231	-3.65302
ESX1	ENSG00000123576	80712	-1.26772	2.22667	-2.51286	0.0157761	0.616692	-3.0474
SNRPD3	ENSG00000100028	6634	0.63777	4.70024	2.51069	0.0158609	0.617769	-3.07335
ABHD4	ENSG00000100439	63874	0.55137	4.8667	2.51046	0.0158696	0.617769	-3.09366
LINC01875	ENSG00000225942	101927362	1.09335	1.12592	2.51001	0.0158873	0.617769	-3.04954
UGT2B10	ENSG00000109181	7365	-1.26206	2.84282	-2.50888	0.0159315	0.617769	-3.03243
GM2AP2	ENSG00000239428	100287900	1.17302	1.16677	2.50778	0.0159746	0.617769	-3.03604
PTP4A3	ENSG00000184489	11156	0.652816	4.56665	2.50728	0.0159947	0.617769	-3.06537
KRT73	ENSG00000186049	319101	0.943413	3.49633	2.50713	0.0160004	0.617769	-3.01768
PTH2R	ENSG00000144407	5746	-0.850734	4.36397	-2.50702	0.0160048	0.617769	-3.02823
LRRC37A15P	ENSG00000230069	106481796	0.907091	0.983873	2.50677	0.0160144	0.617769	-3.02234
MIR4293	ENSG00000266321	100422843	-1.00722	1.01177	-2.50653	0.0160242	0.617769	-3.01863
LINC02232	ENSG00000250125	401134	-0.814264	4.47917	-2.50601	0.0160446	0.617769	-3.0393
ATP8	ENSG00000228253	4509	-1.23022	7.57281	-2.50571	0.0160565	0.617769	-4.00163
LRRC7	ENSG00000033122	57554	-0.403569	6.76366	-2.50562	0.0160599	0.617769	-3.54088
MAPK3	ENSG00000102882	5595	0.602176	4.68768	2.50404	0.0161227	0.619066	-3.08554
H3Y2	ENSG00000268799	340096	-1.26384	2.23078	-2.5031	0.0161599	0.619837	-3.05766
MTTP	ENSG00000138823	4547	-0.640421	4.68226	-2.50253	0.0161826	0.619837	-3.06371
CACNG1	ENSG00000108878	786	1.10268	2.86768	2.50209	0.0162002	0.619837	-3.04743
LINC02124	ENSG00000259947	105371048	-1.13667	1.54183	-2.50099	0.0162441	0.619837	-3.04145
NCCRP1	ENSG00000188505	342897	0.688116	3.78915	2.50087	0.0162487	0.619837	-3.02983
VASP	ENSG00000125753	7408	0.436474	6.17755	2.50005	0.0162815	0.620588	-3.39857
HSPA8P3	ENSG00000234788	100420143	1.03586	1.56744	2.49985	0.0162897	0.620588	-3.03759
IL1R1-AS1	ENSG00000226925	112577460	-1.03922	1.17182	-2.49923	0.0163144	0.621126	-3.03269
LINC00662	ENSG00000261824	148189	-0.365545	6.77101	-2.4984	0.0163479	0.621585	-3.56009
AKT3	ENSG00000117020	10000	-0.324298	6.78436	-2.49787	0.0163692	0.621585	-3.57924
MIR4284	ENSG00000265724	100422948	0.854341	0.512918	2.49761	0.0163795	0.621585	-3.03504
OR51A4	ENSG00000205497	401666	-1.17945	3.78114	-2.49725	0.016394	0.621585	-3.0363
NPC1	ENSG00000141458	4864	-0.632035	5.43011	-2.49708	0.016401	0.621585	-3.18768
LINC02432	ENSG00000248810	100507639	-0.658919	4.92077	-2.49687	0.0164094	0.621585	-3.10564
GAL3ST1	ENSG00000128242	9514	0.940025	3.70226	2.49682	0.0164115	0.621585	-3.03787
LOC124900525	ENSG00000202059	124900525	0.806252	0.289173	2.4965	0.0164243	0.621667	-3.04873
TCF4	ENSG00000196628	6925	-0.220917	7.42523	-2.49615	0.0164382	0.621791	-3.84389
NUCB1-AS1	ENSG00000235191	100874085	0.934728	0.612223	2.49485	0.0164911	0.623342	-3.04049
RNU6-167P	ENSG00000207019	106481228	0.917527	0.612223	2.4943	0.016513	0.623342	-3.04197
LOC107986374	ENSG00000248648	107986374	0.977149	0.838775	2.49412	0.0165203	0.623342	-3.04449
IGKV6D-21	ENSG00000225523	28870	0.835947	0.418359	2.49409	0.0165218	0.623342	-3.04363
SPP1	ENSG00000118785	6696	-0.986762	4.20711	-2.4936	0.0165416	0.623478	-3.04711
RPL13A	ENSG00000142541	23521	0.640653	9.27661	2.49308	0.0165629	0.623478	-5.2385
KRT8P44	ENSG00000227913	100129958	-1.17513	2.288	-2.49249	0.0165868	0.623478	-3.08086
LOC105372068	ENSG00000267202	105372068	1.19543	1.70999	2.49172	0.016618	0.623478	-3.05507
LOC100287792	ENSG00000204117	100287792	0.879967	3.56254	2.49142	0.0166304	0.623478	-3.04638
LOC124903275	ENSG00000276183	124903275	0.905027	0.601559	2.49132	0.0166346	0.623478	-3.04707
RNU7-167P	ENSG00000238584	106479088	0.722728	0.17753	2.49092	0.0166509	0.623478	-3.05754
MIR3156-1	ENSG00000263476	100422988	0.716726	0.37914	2.49044	0.0166704	0.623478	-3.05366
MTCO2P6	ENSG00000240951	107075266	-1.01853	1.67298	-2.49026	0.0166778	0.623478	-3.04898
NFIA	ENSG00000162599	4774	-0.30984	7.97291	-2.4901	0.0166842	0.623478	-4.13997
REEP2	ENSG00000132563	51308	0.837677	3.87708	2.4898	0.0166964	0.623478	-3.0529
HSD17B4	ENSG00000133835	3295	-0.325046	6.73854	-2.4897	0.0167006	0.623478	-3.56769
NUDT3	ENSG00000272325	11165	1.10785	1.12949	2.48939	0.0167135	0.623478	-3.06817
BNIP3P25	ENSG00000268322	100421707	0.990239	1.14641	2.48926	0.0167186	0.623478	-3.0656
RPLP2	ENSG00000177600	6181	0.575709	7.92391	2.48881	0.0167371	0.623478	-4.19684
LOC105369728	ENSG00000256442	105369728	-1.22123	2.21585	-2.48877	0.0167387	0.623478	-3.09594
MIR767	ENSG00000211583	768215	0.891318	0.335789	2.48818	0.0167629	0.623882	-3.06272
CD2BP2	ENSG00000169217	10421	0.568209	4.87994	2.4876	0.016787	0.623882	-3.14616
LOC107985432	ENSG00000230908	107985432	-1.04199	2.90417	-2.48614	0.0168472	0.623882	-3.08945
MSANTD2-AS1	ENSG00000245498	100507283	-0.512475	5.36664	-2.48594	0.0168552	0.623882	-3.19428
RRAGD	ENSG00000025039	58528	-0.521999	4.7456	-2.48554	0.0168718	0.623882	-3.10563
SLC18B1	ENSG00000146409	116843	-0.611352	4.80115	-2.48522	0.0168851	0.623882	-3.11032
DSEL-AS1	ENSG00000265533	643542	-1.10955	2.84601	-2.48492	0.0168975	0.623882	-3.09409
ZNF723	ENSG00000268696	646864	-1.25328	2.39757	-2.48433	0.0169221	0.623882	-3.10419
GZMAP1	ENSG00000249454	106479035	0.921606	1.73748	2.48386	0.0169413	0.623882	-3.06464
LOC105373422	ENSG00000287305	105373422	1.13964	1.23991	2.48361	0.0169517	0.623882	-3.09981
SAPCD2P4	ENSG00000234312	442318	1.12546	1.0003	2.48351	0.0169559	0.623882	-3.08313
KLK1	ENSG00000167748	3816	0.549572	4.90852	2.48348	0.0169573	0.623882	-3.15267
CKAP5	ENSG00000175216	9793	-0.455833	6.1687	-2.48317	0.0169703	0.623882	-3.39891
SLU7	ENSG00000164609	10569	0.515676	5.50737	2.48247	0.0169994	0.623882	-3.25988
BAZ2B-AS1	ENSG00000224152	643072	0.897966	3.59719	2.48208	0.0170156	0.623882	-3.0634
MAN1A1	ENSG00000111885	4121	-0.649208	5.00257	-2.48181	0.0170269	0.623882	-3.15212
TPPP3	ENSG00000159713	51673	0.956347	3.50754	2.47994	0.0171048	0.625219	-3.06728
LOC100422287	ENSG00000235907	100422287	-1.05213	1.55922	-2.47918	0.0171369	0.625219	-3.08162
DCAF12L1	ENSG00000198889	139170	-1.17668	3.58619	-2.47898	0.0171451	0.625219	-3.07281
TMED7	ENSG00000134970	51014	-1.1597	3.43092	-2.47866	0.0171586	0.625219	-3.07434
RNU6-36P	ENSG00000206899	100873757	0.751295	0.587282	2.47863	0.0171596	0.625219	-3.06965
TDRD3	ENSG00000083544	81550	-0.575624	5.09968	-2.47814	0.0171805	0.625257	-3.16777
IGHV5-51	ENSG00000211966	28388	-1.1662	2.0692	-2.47776	0.0171962	0.625257	-3.10838
SNCA-AS1	ENSG00000247775	644248	-1.24941	3.15842	-2.4774	0.0172116	0.625257	-3.09025
NOVA1	ENSG00000139910	4857	-0.551072	5.26156	-2.47732	0.0172147	0.625257	-3.19066
YRDCP1	ENSG00000278486	100420501	1.13849	1.34013	2.4748	0.0173214	0.625257	-3.11015
RN7SL28P	ENSG00000244512	106480929	-0.756735	0.450698	-2.47454	0.0173324	0.625257	-3.09829
ZNNT1	ENSG00000261087	115830329	-1.11919	3.47133	-2.47444	0.0173363	0.625257	-3.08345
G2E3-AS1	ENSG00000257636	105370431	-1.19289	2.85279	-2.47438	0.0173389	0.625257	-3.10928
RNA5SP252	ENSG00000212433	100873508	0.816797	0.419685	2.47434	0.0173406	0.625257	-3.0808
CABCOCO1	ENSG00000183346	219621	0.875429	2.9081	2.47408	0.0173516	0.625257	-3.08481
MIR6797	ENSG00000276926	102465478	0.62994	0.109238	2.47374	0.0173661	0.625257	-3.09413
RNA5SP385	ENSG00000251756	100873640	0.901405	0.547197	2.47311	0.0173929	0.625257	-3.07986
ARHGEF16	ENSG00000130762	27237	0.591785	4.60843	2.4731	0.0173932	0.625257	-3.13767
TMPRSS6	ENSG00000187045	164656	0.6139	4.72409	2.4726	0.0174145	0.625257	-3.15429
RNU1-80P	ENSG00000238898	106480174	0.830646	0.497315	2.47243	0.017422	0.625257	-3.08236
FKTN	ENSG00000106692	2218	-0.381201	6.41797	-2.47108	0.0174794	0.625257	-3.49646
CDK2AP2	ENSG00000167797	10263	0.765884	4.07535	2.47103	0.0174815	0.625257	-3.10027
OR7A11P	ENSG00000198367	26669	1.12138	2.48295	2.47005	0.0175234	0.625257	-3.12008
RNU6-402P	ENSG00000222610	106481305	0.834184	0.453964	2.46914	0.0175623	0.625257	-3.08737
IZUMO3	ENSG00000205442	100129669	-1.32533	2.88747	-2.46872	0.0175803	0.625257	-3.10868
TBC1D16	ENSG00000167291	125058	0.374005	5.94964	2.46712	0.0176492	0.625257	-3.4042
HEATR5A-DT	ENSG00000250365	101927124	-1.19303	2.55358	-2.46705	0.0176522	0.625257	-3.1207
TMEM161B-DT	ENSG00000247828	100505894	-0.410313	6.83814	-2.46597	0.0176988	0.625257	-3.65642
C8orf58	ENSG00000241852	541565	1.06474	3.01393	2.46593	0.0177007	0.625257	-3.09924
LOC100421782	ENSG00000230785	100421782	-0.95387	2.33721	-2.46581	0.0177057	0.625257	-3.12289
CDK5RAP3	ENSG00000108465	80279	-1.10217	3.3037	-2.4656	0.0177148	0.625257	-3.09891
DPEP2NB	ENSG00000263201	100131303	1.29494	1.65502	2.46541	0.017723	0.625257	-3.1462
SNAI3-AS1	ENSG00000260630	197187	0.591044	4.82173	2.4653	0.0177276	0.625257	-3.18746
EFCAB10	ENSG00000185055	100130771	1.2116	2.63371	2.4648	0.0177496	0.625257	-3.12073
RPL18	ENSG00000063177	6141	0.573595	7.77495	2.46459	0.0177584	0.625257	-4.1658
LOC100287539	ENSG00000266105	100287539	-0.871779	1.09073	-2.46459	0.0177585	0.625257	-3.09582
ZRANB3	ENSG00000121988	84083	-0.582252	5.27208	-2.46394	0.0177867	0.625257	-3.21928
SULT1A1	ENSG00000196502	6817	-0.870662	3.84947	-2.4633	0.0178145	0.625257	-3.09744
RNU6-369P	ENSG00000199385	106479730	0.660677	0.267497	2.46267	0.0178417	0.625257	-3.11553
LOC392187	ENSG00000255211	392187	0.680523	0.105972	2.46182	0.017879	0.625257	-3.12889
POP1	ENSG00000104356	10940	-0.594679	4.88896	-2.46164	0.0178866	0.625257	-3.16405
GTF3C6P1	ENSG00000215085	100129001	-0.871671	0.862955	-2.4616	0.0178886	0.625257	-3.10301
MTDH	ENSG00000147649	92140	-0.542294	5.21919	-2.46147	0.0178941	0.625257	-3.2189
RPLP1	ENSG00000137818	6176	0.492784	7.95174	2.46139	0.0178974	0.625257	-4.26846
ALDH6A1	ENSG00000119711	4329	-0.608203	4.64186	-2.46075	0.0179256	0.625257	-3.13976
OR52A5	ENSG00000171944	390054	-0.99459	3.88596	-2.46035	0.0179431	0.625257	-3.10276
PCNX4	ENSG00000126773	64430	-0.40612	6.37302	-2.46024	0.0179476	0.625257	-3.50928
SLC25A24P2	ENSG00000238118	100422608	0.722131	0.267497	2.4601	0.0179538	0.625257	-3.11346
PPP1R18	ENSG00000146112	170954	0.413087	6.43004	2.45961	0.0179754	0.625257	-3.58195
SPOUT1	ENSG00000198917	51490	0.728143	0.310848	2.45935	0.0179866	0.625257	-3.11911
ABTB1	ENSG00000114626	80325	0.609164	4.95017	2.4592	0.0179932	0.625257	-3.21981
PRAMEF1	ENSG00000116721	65121	1.12309	2.76863	2.45803	0.0180448	0.625257	-3.12591
MIR8073	ENSG00000276765	102465872	1.0817	1.15443	2.45795	0.018048	0.625257	-3.1372
LINC02810	ENSG00000236648	107984028	-1.10913	2.85452	-2.45713	0.0180843	0.625257	-3.12832
CYTH4	ENSG00000100055	27128	0.419499	6.0127	2.45689	0.0180947	0.625257	-3.44856
ZNF230	ENSG00000159882	7773	-0.556494	4.58296	-2.45663	0.0181065	0.625257	-3.14211
RN7SL4P	ENSG00000263740	6030	0.619639	6.22988	2.45626	0.0181226	0.625257	-3.53233
TNK2	ENSG00000061938	10188	0.43179	6.07386	2.45605	0.0181318	0.625257	-3.46062
RN7SKP244	ENSG00000252322	106479203	1.01205	0.832703	2.456	0.0181341	0.625257	-3.11771
CCDC178	ENSG00000166960	374864	-0.983762	4.28434	-2.45592	0.0181377	0.625257	-3.1211
TMEM87B	ENSG00000153214	84910	-0.766783	4.7736	-2.4556	0.0181516	0.625257	-3.1715
DEPDC1	ENSG00000024526	55635	-0.784318	4.08528	-2.45538	0.0181614	0.625257	-3.11571
AZU1	ENSG00000172232	566	-1.24272	2.67727	-2.45538	0.0181617	0.625257	-3.14144
KIF21B	ENSG00000116852	23046	0.473552	6.31853	2.45507	0.0181754	0.625257	-3.55192
PTPRO	ENSG00000151490	5800	-0.37361	6.41098	-2.45504	0.0181764	0.625257	-3.5373
LINC00929	ENSG00000259150	503519	-0.772909	4.02271	-2.45475	0.0181891	0.625328	-3.11531
MMP3	ENSG00000149968	4314	-1.01718	2.86002	-2.45401	0.018222	0.62586	-3.14497
B4GALT1	ENSG00000086062	2683	-0.602049	5.12789	-2.45352	0.0182437	0.62586	-3.22254
CCDC102B	ENSG00000150636	79839	-0.694762	4.55638	-2.45342	0.0182482	0.62586	-3.14705
CYCSP42	ENSG00000224524	343727	-1.0103	0.758838	-2.4532	0.0182581	0.62586	-3.1167
HHLA2	ENSG00000114455	11148	-0.863487	3.99192	-2.45285	0.0182735	0.625933	-3.11742
UGT1A8	ENSG00000242366	54576	1.38756	2.11474	2.45171	0.0183244	0.625933	-3.15987
RPL37P21	ENSG00000236433	100271516	-0.700972	0.633899	-2.45161	0.0183289	0.625933	-3.13543
MIR9-3	ENSG00000284329	407051	0.591875	0.0842969	2.45134	0.0183409	0.625933	-3.14234
DPP3-DT	ENSG00000255517	101928069	1.04617	2.95912	2.45073	0.0183679	0.625933	-3.13179
MYO1H	ENSG00000174527	283446	-0.469012	5.21083	-2.45027	0.0183887	0.625933	-3.23919
GJD2-DT	ENSG00000250007	101928174	-0.878005	3.87095	-2.44896	0.0184472	0.626509	-3.12335
PTPRC	ENSG00000081237	5788	-0.498755	7.09018	-2.44881	0.0184539	0.626509	-3.82712
RN7SL150P	ENSG00000240626	106479276	1.05012	0.82363	2.44865	0.0184612	0.626509	-3.12436
MDH1B	ENSG00000138400	130752	-0.807361	3.89068	-2.44769	0.0185045	0.626509	-3.12574
LINC00327	ENSG00000232977	100506697	0.592606	4.59473	2.44688	0.0185409	0.626509	-3.19101
ERCC6L2	ENSG00000182150	375748	-0.28508	6.91182	-2.44667	0.0185502	0.626509	-3.73073
NR6A1	ENSG00000148200	2649	-0.419719	5.38811	-2.44658	0.0185543	0.626509	-3.28962
RPL21P116	ENSG00000243711	100271444	-0.774999	0.729265	-2.44619	0.0185717	0.626509	-3.14048
ZNF683	ENSG00000176083	257101	0.878098	3.81189	2.44597	0.0185819	0.626509	-3.13785
ZNF26	ENSG00000198393	7574	-0.516768	6.01428	-2.44568	0.0185951	0.626509	-3.42838
ITGA7	ENSG00000135424	3679	0.466074	5.94066	2.44565	0.0185962	0.626509	-3.45279
LOC124900810	ENSG00000287660	124900810	0.990692	1.3163	2.44505	0.0186235	0.626509	-3.13368
PRUNE2	ENSG00000106772	158471	-0.469806	5.84679	-2.44466	0.0186408	0.626509	-3.38602
LINC02514	ENSG00000250042	105377602	-0.898946	1.55372	-2.44465	0.0186415	0.626509	-3.13193
DDX18P1	ENSG00000259165	319099	-1.28194	1.9759	-2.44459	0.018644	0.626509	-3.16053
STARD10	ENSG00000214530	10809	0.607999	4.57125	2.44433	0.0186558	0.626509	-3.18639
RRP15	ENSG00000067533	51018	-0.559516	4.91036	-2.44411	0.0186658	0.626509	-3.20466
MIR6088	ENSG00000275726	102464836	0.839675	0.407347	2.44406	0.0186681	0.626509	-3.13997
PCDHA6	ENSG00000081842	56142	1.19343	2.08528	2.44371	0.0186842	0.626509	-3.17863
TTBK2	ENSG00000128881	146057	-0.462683	5.64517	-2.44342	0.0186973	0.626589	-3.3479
LINC02254	ENSG00000259664	101927286	-0.555296	5.27728	-2.44176	0.0187724	0.627785	-3.26641
FAT3	ENSG00000165323	120114	0.330955	6.51787	2.44172	0.0187746	0.627785	-3.6376
MAGOHB	ENSG00000111196	55110	-0.701651	4.34337	-2.44123	0.0187967	0.627888	-3.15283
TMEM144	ENSG00000164124	55314	-0.557948	5.16757	-2.44097	0.0188085	0.627888	-3.25049
KRT18P61	ENSG00000267083	100418865	1.23874	2.20784	2.44042	0.0188336	0.628233	-3.17096
ABCA6	ENSG00000154262	23460	-0.419196	5.9708	-2.43976	0.0188638	0.628233	-3.43147
THEM6	ENSG00000130193	51337	-0.963764	3.51115	-2.43928	0.0188858	0.628233	-3.14257
MATCAP2	ENSG00000164542	23366	-0.658728	4.64663	-2.43843	0.0189249	0.628233	-3.18271
MXRA5Y	ENSG00000235649	286544	0.621974	0.174264	2.43831	0.0189303	0.628233	-3.16991
LINC02897	ENSG00000221953	388759	0.999203	2.83074	2.43819	0.0189359	0.628233	-3.15899
LOC105378044	ENSG00000226249	105378044	-1.06603	1.86044	-2.43663	0.0190076	0.628233	-3.17473
RPS2P5	ENSG00000240342	100130562	0.913802	4.57457	2.4364	0.0190183	0.628233	-3.21592
HMGN3-AS1	ENSG00000270362	100288198	-1.09041	2.98488	-2.43568	0.0190515	0.628233	-3.16226
LINC02131	ENSG00000261154	105371350	-1.08116	1.6289	-2.43523	0.019072	0.628233	-3.16319
RNU7-133P	ENSG00000238987	106479075	0.805541	0.385672	2.435	0.0190828	0.628233	-3.15773
CYCSP2	ENSG00000259547	360183	-0.759919	0.621754	-2.4347	0.0190969	0.628233	-3.16789
IGLV4-60	ENSG00000211639	28785	1.17445	1.01917	2.43464	0.0190995	0.628233	-3.15974
RPS14	ENSG00000164587	6208	0.416938	7.77626	2.43449	0.0191064	0.628233	-4.2258
RNU6-403P	ENSG00000200033	106480578	0.854221	0.450698	2.43448	0.0191068	0.628233	-3.15481
RN7SL864P	ENSG00000239923	106479536	0.674109	0.574121	2.43446	0.0191078	0.628233	-3.15132
MTND1P36	ENSG00000253245	100506721	-1.20329	2.07717	-2.43437	0.0191119	0.628233	-3.16991
ZAP70	ENSG00000115085	7535	0.501321	5.40787	2.43414	0.0191227	0.628233	-3.35245
RNU6-1048P	ENSG00000200924	106480027	0.728171	0.339055	2.43374	0.0191411	0.628233	-3.16187
DNAH12	ENSG00000174844	201625	-0.467869	6.16087	-2.43368	0.0191438	0.628233	-3.49327
MTCYBP36	ENSG00000216853	109729116	-0.98282	1.55082	-2.43273	0.0191878	0.628516	-3.15477
RASGRF2-AS1	ENSG00000251450	102524628	-0.882755	3.49639	-2.43253	0.0191975	0.628516	-3.15697
RAPGEF2	ENSG00000109756	9693	-0.395631	6.24737	-2.4323	0.0192079	0.628516	-3.52364
RPSAP35	ENSG00000237684	100270916	-1.03782	1.56316	-2.43221	0.0192121	0.628516	-3.15581
EEF1A1P25	ENSG00000241429	646612	-1.06554	1.62647	-2.4322	0.0192126	0.628516	-3.16187
WNK2	ENSG00000165238	65268	0.385562	6.177	2.43188	0.0192277	0.628516	-3.54451
GPATCH2	ENSG00000092978	55105	-0.529725	5.15572	-2.43153	0.0192439	0.628653	-3.26924
CS	ENSG00000062485	1431	0.435666	5.78498	2.43123	0.0192579	0.628653	-3.435
HUS1B	ENSG00000188996	135458	-1.10675	1.77077	-2.43045	0.019294	0.628653	-3.17676
ABHD5	ENSG00000011198	51099	-0.662131	5.08892	-2.4304	0.0192964	0.628653	-3.25985
ULK1	ENSG00000177169	8408	0.529155	5.34968	2.4299	0.0193199	0.628899	-3.34472
HEATR1	ENSG00000119285	55127	-0.493845	5.81903	-2.42928	0.0193488	0.629309	-3.42293
SORCS1	ENSG00000108018	114815	-0.414295	5.66544	-2.42832	0.0193939	0.629332	-3.37622
PMS2	ENSG00000122512	5395	-0.579877	5.2404	-2.4283	0.019395	0.629332	-3.294
PDF	ENSG00000258429	64146	-0.859488	0.721779	-2.42826	0.0193966	0.629332	-3.165
SMARCD2	ENSG00000108604	6603	0.465475	5.24773	2.42805	0.0194065	0.629332	-3.32303
ELMOD2	ENSG00000179387	255520	-0.658432	4.2928	-2.4278	0.0194184	0.629332	-3.17924
LOC101928596	ENSG00000237707	101928596	1.09086	2.39318	2.42722	0.0194457	0.62966	-3.19046
LOC105379391	ENSG00000253396	105379391	1.35992	1.61568	2.42677	0.0194666	0.629986	-3.20252
LINC03004	ENSG00000230533	102723649	-0.708539	4.15751	-2.42635	0.0194863	0.630275	-3.17193
SYCE3	ENSG00000217442	644186	-0.870802	1.14703	-2.42562	0.0195208	0.630773	-3.16498
LOC392266	ENSG00000253336	392266	-0.857851	3.35019	-2.42556	0.0195239	0.630773	-3.16589
TRDJ4	ENSG00000211826	28519	0.746607	0.404081	2.42534	0.019534	0.630773	-3.17195
CBR3-AS1	ENSG00000236830	100506428	-0.641575	4.4771	-2.42436	0.0195804	0.631605	-3.19495
LRRC66	ENSG00000188993	339977	-0.863268	3.82397	-2.42384	0.019605	0.631605	-3.16801
ADAM32	ENSG00000197140	203102	-0.526921	5.39222	-2.42374	0.0196097	0.631605	-3.32472
LINC01553	ENSG00000235931	283025	-0.779248	4.21202	-2.42368	0.0196126	0.631605	-3.17818
EIF4A1P4	ENSG00000257790	728698	1.22829	1.96076	2.42354	0.0196195	0.631605	-3.19739
LINC00609	ENSG00000257585	101101773	-0.981837	1.67674	-2.42334	0.0196286	0.631605	-3.17323
C11orf91	ENSG00000205177	100131378	-0.905632	1.64939	-2.42284	0.0196523	0.631605	-3.17717
RPL17P37	ENSG00000241590	100271411	-0.817612	0.753474	-2.42243	0.0196719	0.631605	-3.1888
CFHR1	ENSG00000244414	3078	-1.06591	2.44372	-2.42216	0.019685	0.631605	-3.18788
STEAP3	ENSG00000115107	55240	0.685962	4.04794	2.42162	0.0197103	0.631605	-3.19389
MIR133A1HG	ENSG00000265142	102723167	-0.882708	3.82835	-2.42105	0.0197376	0.63211	-3.174
RNU6-1075P	ENSG00000201260	106480406	0.871313	0.472373	2.42019	0.0197784	0.632725	-3.17556
TSPAN4	ENSG00000214063	7106	0.633414	4.36609	2.41991	0.0197921	0.632817	-3.21862
MIR657	ENSG00000207736	724027	0.775741	0.497315	2.41959	0.0198071	0.632879	-3.18035
ASB2	ENSG00000100628	51676	0.714092	4.64335	2.41941	0.0198157	0.632879	-3.25373
RNA5SP123	ENSG00000200114	100873393	1.0136	0.978624	2.41836	0.0198662	0.633383	-3.17904
ZBTB22	ENSG00000236104	9278	-1.05313	3.67038	-2.41783	0.0198916	0.633383	-3.17907
CFAP54	ENSG00000188596	144535	-0.501466	6.02484	-2.41777	0.0198944	0.633383	-3.48914
LINC00254	ENSG00000281219	64735	1.31379	1.88871	2.41757	0.019904	0.633383	-3.2199
CPZ	ENSG00000109625	8532	1.1336	2.82899	2.41693	0.0199349	0.633383	-3.1909
RPL21P17	ENSG00000214073	727810	-0.767671	0.729177	-2.41682	0.0199401	0.633383	-3.20219
ZSCAN22	ENSG00000182318	342945	0.584782	4.42339	2.41676	0.0199431	0.633383	-3.22335
CST9	ENSG00000173335	128822	1.19593	2.92831	2.41593	0.0199831	0.633383	-3.19027
RPL19P6	ENSG00000233597	100270946	-0.814794	0.826073	-2.41555	0.0200013	0.633598	-3.19368
LOC100127981	ENSG00000248376	100127981	0.982624	2.65016	2.41507	0.0200242	0.633598	-3.20103
SCYGR2	ENSG00000284643	112441435	1.04132	1.02161	2.41482	0.0200366	0.633598	-3.18473
LOC441179	ENSG00000269155	441179	1.18345	3.10885	2.41467	0.0200435	0.633598	-3.18602
MYO1D	ENSG00000176658	4642	-0.545664	5.42826	-2.41357	0.0200968	0.63398	-3.35653
HTR2A-AS1	ENSG00000224517	100874082	-0.981698	1.83097	-2.41326	0.020112	0.63398	-3.19735
LOC124900326	ENSG00000221148	124900326	0.820676	0.425757	2.41283	0.0201331	0.63398	-3.19381
MIR8064	ENSG00000275789	102465866	0.758473	0.308042	2.41256	0.0201458	0.63398	-3.19921
RN7SL715P	ENSG00000272096	106479483	1.05591	1.04278	2.41218	0.0201643	0.63398	-3.19554
SLC16A1	ENSG00000155380	6566	-0.769767	4.54499	-2.41205	0.0201707	0.63398	-3.22157
HSFY1P1	ENSG00000290408	27437	0.610852	0.130913	2.41195	0.0201754	0.63398	-3.22727
WDFY4	ENSG00000128815	57705	0.351444	6.79228	2.41083	0.0202299	0.635352	-3.80498
RPL10	ENSG00000147403	6134	0.582724	8.77072	2.40965	0.0202878	0.635633	-4.95343
NADK2-AS1	ENSG00000245711	101056700	-1.22594	1.81826	-2.40937	0.0203013	0.635633	-3.21003
LOC100420166	ENSG00000231349	100420166	-0.975251	1.0768	-2.4091	0.0203147	0.635633	-3.19472
KLHL24	ENSG00000114796	54800	0.480046	5.80729	2.40852	0.0203428	0.635737	-3.48683
OR7E111FP	ENSG00000250804	100288392	1.22695	1.81204	2.40743	0.0203965	0.635737	-3.22898
IGHV1-58	ENSG00000211968	28464	-0.925489	1.31615	-2.40692	0.0204216	0.635737	-3.19949
SOX13	ENSG00000143842	9580	0.406624	5.4909	2.40631	0.0204514	0.635737	-3.41411
SYNE1	ENSG00000131018	23345	-0.175968	8.27024	-2.40617	0.0204583	0.635737	-4.50497
ZNF292	ENSG00000188994	23036	-0.418936	6.77508	-2.40614	0.02046	0.635737	-3.76694
CDH23-AS1	ENSG00000223817	102723377	1.09586	1.45748	2.40586	0.0204738	0.635737	-3.23224
LOC124900538	ENSG00000212378	124900538	0.609755	0.105972	2.40539	0.0204967	0.635737	-3.23434
RPS8	ENSG00000142937	6202	0.538166	8.55986	2.40539	0.020497	0.635737	-4.80406
USP46	ENSG00000109189	64854	-0.433085	5.53966	-2.4051	0.0205109	0.635737	-3.39526
SIGLEC6	ENSG00000105492	946	0.80714	4.04254	2.4051	0.0205113	0.635737	-3.22005
AGK	ENSG00000006530	55750	-0.48823	5.87508	-2.4049	0.0205211	0.635737	-3.47596
XRCC6P4	ENSG00000253517	100422546	-1.16418	2.54322	-2.40396	0.0205675	0.636386	-3.23035
GUCY1A2	ENSG00000152402	2977	-0.469721	5.59859	-2.4027	0.0206296	0.637295	-3.41253
LOC100288146	ENSG00000251473	100288146	-1.04265	2.018	-2.40176	0.0206763	0.6384	-3.21007
CAB39L	ENSG00000102547	81617	-0.685287	4.79037	-2.40137	0.020696	0.638436	-3.27241
ISL1-DT	ENSG00000259663	642366	-0.682121	4.79185	-2.40083	0.0207225	0.638436	-3.27091
SNORD38D	ENSG00000207199	109616979	0.823012	0.419685	2.40061	0.0207335	0.638436	-3.22012
MAN1B1	ENSG00000177239	11253	0.506629	5.72991	2.40044	0.020742	0.638436	-3.49317
LOC124900257	ENSG00000200191	124900257	0.980973	0.450698	2.40023	0.0207528	0.638436	-3.21788
TOMM34	ENSG00000025772	10953	-0.707087	4.06992	-2.40001	0.0207639	0.638436	-3.21627
LINC00320	ENSG00000224924	387486	-0.427702	6.13614	-2.39998	0.0207653	0.638436	-3.56394
RAB9B	ENSG00000123570	51209	-0.973747	3.62143	-2.3996	0.0207839	0.638436	-3.21074
ZNF257	ENSG00000197134	113835	-0.70748	4.16089	-2.39928	0.0207999	0.638436	-3.22035
RN7SL73P	ENSG00000265882	106479250	0.737512	0.396683	2.39917	0.0208054	0.638436	-3.22096
TUBB7P	ENSG00000251297	56604	1.091	2.51348	2.39771	0.0208786	0.63933	-3.23858
MIR1283-1	ENSG00000221421	100302265	0.728587	0.335789	2.39745	0.0208915	0.63933	-3.2319
RN7SL47P	ENSG00000244710	106479242	-0.798189	0.860909	-2.39673	0.0209277	0.63933	-3.22439
CBR4	ENSG00000145439	84869	-0.681137	4.54571	-2.39585	0.020972	0.63933	-3.25466
SLC9A6	ENSG00000198689	10479	-0.452236	5.67176	-2.39552	0.0209886	0.63933	-3.44809
RFX3	ENSG00000080298	5991	-0.485715	5.6412	-2.39543	0.0209933	0.63933	-3.44117
RETREG2	ENSG00000144567	79137	0.527508	4.86436	2.39534	0.0209978	0.63933	-3.32541
LOC100533631	ENSG00000270314	100533631	-1.2335	1.81322	-2.39495	0.0210177	0.63933	-3.23328
SLC5A12	ENSG00000148942	159963	-0.628629	5.13938	-2.39481	0.0210243	0.63933	-3.3412
ZNF268	ENSG00000090612	10795	-0.490609	5.54945	-2.39443	0.0210435	0.63933	-3.41652
VN1R107P	ENSG00000268545	100312849	-0.78221	0.817099	-2.39436	0.0210473	0.63933	-3.22358
PUS7L	ENSG00000129317	83448	-0.463596	5.72032	-2.39419	0.0210556	0.63933	-3.45842
C8orf82	ENSG00000213563	414919	0.782922	3.54324	2.39374	0.0210786	0.63933	-3.22123
LINC00484	ENSG00000229694	100129347	-1.07471	2.20487	-2.39366	0.0210825	0.63933	-3.22578
BID	ENSG00000015475	637	0.507396	5.03315	2.39306	0.0211132	0.63933	-3.35419
RNU6-753P	ENSG00000200796	106479899	0.642234	0.130913	2.39272	0.0211301	0.63933	-3.26172
QTRT2	ENSG00000151576	79691	-0.497383	5.25156	-2.39253	0.0211397	0.63933	-3.36575
LNPEP	ENSG00000113441	4012	-0.460354	6.37218	-2.39147	0.0211936	0.63933	-3.65724
HTR2A	ENSG00000102468	3356	-0.807687	4.19539	-2.39141	0.0211967	0.63933	-3.23613
NAA35	ENSG00000135040	60560	-0.584499	5.29813	-2.39036	0.0212499	0.63933	-3.37505
EHHADH	ENSG00000113790	1962	-0.81931	4.14113	-2.39036	0.0212501	0.63933	-3.23528
RNU6-988P	ENSG00000253437	106480003	0.613987	0.130913	2.38986	0.0212758	0.63933	-3.25223
SLC12A6	ENSG00000140199	9990	-0.466328	5.71347	-2.38984	0.0212765	0.63933	-3.47094
EDRF1-DT	ENSG00000224023	399821	-1.10241	2.82233	-2.38929	0.0213048	0.63933	-3.23431
LOC100505715	ENSG00000267058	100505715	0.94153	0.757012	2.38884	0.0213276	0.63933	-3.2296
FAP	ENSG00000078098	2191	-0.740655	4.80358	-2.38863	0.0213384	0.63933	-3.30015
LOC107984273	ENSG00000285587	107984273	-0.855559	3.11152	-2.38856	0.0213419	0.63933	-3.23455
RNH1	ENSG00000023191	6050	0.473688	5.27286	2.38854	0.0213428	0.63933	-3.41377
PTPRZ1	ENSG00000106278	5803	-0.497412	5.44936	-2.38843	0.0213486	0.63933	-3.40959
LINC02215	ENSG00000249128	102467225	-1.05138	1.4768	-2.38843	0.0213487	0.63933	-3.23422
LOC124903809	ENSG00000252640	124903809	0.851248	0.37914	2.38816	0.0213624	0.63933	-3.24088
NIM1K	ENSG00000177453	167359	0.66232	4.13803	2.38664	0.0214406	0.640641	-3.26908
LINC00642	ENSG00000233208	400238	-0.582755	4.42796	-2.38645	0.0214499	0.640641	-3.26269
MIR1537	ENSG00000222831	100302139	0.741297	0.335789	2.38587	0.0214798	0.640641	-3.25086
RPS25P10	ENSG00000234735	100271372	0.953817	0.746001	2.38563	0.0214921	0.640641	-3.23571
MIR1293	ENSG00000221604	100302220	0.594264	0.174264	2.38492	0.0215288	0.64103	-3.27091
GRIN2D	ENSG00000105464	2906	0.616999	4.35859	2.38445	0.0215532	0.641191	-3.28588
HSPG2	ENSG00000142798	3339	0.289581	7.0121	2.38403	0.0215747	0.641191	-3.94435
JMJD4P1	ENSG00000249505	100130760	1.18133	1.56942	2.38366	0.0215938	0.641191	-3.26563
HNRNPH3	ENSG00000096746	3189	-0.579208	5.62652	-2.38354	0.0216	0.641191	-3.46219
MIR2053	ENSG00000238399	100302225	0.56953	0.174264	2.38326	0.0216146	0.6413	-3.27357
UNC119	ENSG00000109103	9094	0.591041	4.69793	2.38154	0.0217035	0.64159	-3.32854
ADIPOQ-AS1	ENSG00000226482	100874095	-0.937083	2.98621	-2.38136	0.0217132	0.64159	-3.25449
LOC105370061	ENSG00000256286	105370061	-1.21047	2.60055	-2.3811	0.0217263	0.64159	-3.26071
HAUS6P1	ENSG00000227344	653175	-0.902474	1.17406	-2.38095	0.0217341	0.64159	-3.24382
GASK1A	ENSG00000144649	729085	-0.489693	5.27377	-2.37991	0.0217886	0.642285	-3.39633
CSNK1G3	ENSG00000151292	1456	0.516612	5.91423	2.37987	0.0217906	0.642285	-3.58516
KRT40	ENSG00000204889	125115	-0.937736	3.79784	-2.37927	0.0218221	0.642888	-3.24701
LOC100132834	ENSG00000276127	100132834	1.06474	1.64033	2.37712	0.0219344	0.643576	-3.25239
KRT8P5	ENSG00000267573	342732	1.04069	2.52224	2.37666	0.0219586	0.643576	-3.26429
DCT	ENSG00000080166	1638	-0.55024	4.88464	-2.37659	0.0219621	0.643576	-3.33712
ADAMDEC1	ENSG00000134028	27299	-0.815246	3.54914	-2.37621	0.0219823	0.643576	-3.25189
CLCA4	ENSG00000016602	22802	-0.910166	3.69579	-2.37603	0.0219917	0.643576	-3.25168
LINC01695	ENSG00000236532	101927973	-0.627704	4.69139	-2.37586	0.0220005	0.643576	-3.30643
RN7SKP220	ENSG00000222543	106480901	-0.734535	0.727479	-2.37579	0.0220043	0.643576	-3.2685
EEF1A1P34	ENSG00000233324	100132358	-1.0592	1.99513	-2.37574	0.0220067	0.643576	-3.2615
ANKRD49	ENSG00000168876	54851	-1.08391	3.66147	-2.37567	0.0220105	0.643576	-3.25364
MTCO2P7	ENSG00000230496	107075145	-1.15612	2.19035	-2.37459	0.0220673	0.644451	-3.27769
SENP2	ENSG00000163904	59343	-0.475704	5.42212	-2.37443	0.0220755	0.644451	-3.43199
LINC02202	ENSG00000245812	101927740	-0.881832	3.80614	-2.37364	0.0221173	0.644682	-3.25655
MIR518E	ENSG00000207987	574487	0.65211	0.199205	2.37347	0.0221263	0.644682	-3.28636
PDZK1	ENSG00000174827	5174	-0.953399	2.84843	-2.37341	0.0221297	0.644682	-3.25714
RNU6-353P	ENSG00000201136	106479723	0.756448	0.630633	2.37325	0.0221378	0.644682	-3.25832
RPL37P14	ENSG00000242197	100271019	0.728552	0.515724	2.37307	0.0221475	0.644682	-3.26557
TYMP	ENSG00000025708	1890	0.795232	4.34992	2.37123	0.0222452	0.644879	-3.31558
LOC101927293	ENSG00000225096	101927293	-0.55662	5.05834	-2.37083	0.0222663	0.644879	-3.37592
PCAT6	ENSG00000228288	100506696	0.94765	3.04277	2.37069	0.0222739	0.644879	-3.26453
SAMM50P1	ENSG00000224488	100271893	-1.05496	1.66338	-2.37004	0.0223084	0.644879	-3.27442
GLMN	ENSG00000174842	11146	-0.86435	4.07907	-2.36999	0.0223107	0.644879	-3.27104
PRRG2	ENSG00000126460	5639	1.14899	2.44597	2.36994	0.0223136	0.644879	-3.28415
HSD17B3	ENSG00000130948	3293	1.0949	1.10537	2.36954	0.0223349	0.644879	-3.27082
PVALEF	ENSG00000225180	388428	0.904415	3.1201	2.36945	0.0223396	0.644879	-3.26428
SV2B	ENSG00000185518	9899	-0.4164	6.03937	-2.36899	0.0223641	0.644879	-3.59282
LOC105373335	ENSG00000235189	105373335	-1.10398	2.23881	-2.36889	0.0223693	0.644879	-3.27221
MLST8	ENSG00000167965	64223	0.759219	4.50177	2.36875	0.0223772	0.644879	-3.3309
THSD1	ENSG00000136114	55901	0.657332	3.98962	2.36853	0.0223888	0.644879	-3.29566
LINC01429	ENSG00000227964	101927678	-0.979732	3.50539	-2.3679	0.0224224	0.644879	-3.26577
LINC02609	ENSG00000233593	105378853	-0.39613	6.01035	-2.36755	0.022441	0.644879	-3.59314
BNIP3P20	ENSG00000271704	100421705	1.07518	1.03151	2.36747	0.0224454	0.644879	-3.26773
CCAR2	ENSG00000158941	57805	0.516034	5.08247	2.36733	0.0224528	0.644879	-3.41727
RSBN1L	ENSG00000187257	222194	0.504656	5.12112	2.36626	0.0225105	0.644879	-3.42154
RN7SKP192	ENSG00000223223	106480892	-0.718685	0.64343	-2.36601	0.0225234	0.644879	-3.29238
IGHVII-43-1	ENSG00000283195	28367	0.619656	0.130913	2.36594	0.0225275	0.644879	-3.30084
DDX55P1	ENSG00000270863	100129640	-1.12608	2.02869	-2.36553	0.0225492	0.644879	-3.27717
ZNF484	ENSG00000127081	83744	-0.606018	4.57844	-2.36531	0.0225613	0.644879	-3.32091
MIR6780B	ENSG00000276770	102466746	0.62523	0.23975	2.36518	0.0225683	0.644879	-3.29775
LGALS4	ENSG00000171747	3960	0.839622	3.8643	2.36505	0.0225753	0.644879	-3.28577
MTND6P17	ENSG00000249770	106480728	-0.86851	1.22078	-2.36487	0.0225849	0.644879	-3.271
COL4A4	ENSG00000081052	1286	-0.422742	5.8531	-2.36468	0.0225951	0.644879	-3.55002
INPP4A	ENSG00000040933	3631	-0.336601	6.52781	-2.36416	0.0226233	0.644901	-3.77316
KIF5C	ENSG00000168280	3800	-0.255674	7.39175	-2.36329	0.0226699	0.645059	-4.1188
RPS2P13	ENSG00000235673	100270826	-0.935517	1.35459	-2.36215	0.022732	0.645059	-3.27564
RNU6-566P	ENSG00000252599	106481903	0.566953	0.0842969	2.36064	0.0228138	0.645059	-3.32116
SPATA1	ENSG00000122432	100505741	-1.26907	3.55789	-2.36058	0.0228167	0.645059	-3.27833
RNU1-2	ENSG00000207005	26870	0.6367	0.289173	2.35982	0.022858	0.645059	-3.30724
RNA5SP436	ENSG00000251829	100873685	0.748515	0.310848	2.35965	0.0228672	0.645059	-3.29941
LINC00424	ENSG00000226722	100874182	-1.19324	2.79147	-2.35934	0.0228841	0.645059	-3.28869
RNA5SP25	ENSG00000222747	100873357	0.933363	0.730397	2.35931	0.022886	0.645059	-3.28122
MIR5188	ENSG00000265345	100847004	0.558623	0.105972	2.3587	0.0229194	0.645059	-3.31279
BSNDP3	ENSG00000277508	106481725	0.558623	0.105972	2.3587	0.0229194	0.645059	-3.31279
RPL23AP78	ENSG00000269244	100271624	0.994832	1.39164	2.35775	0.0229708	0.645059	-3.28664
MIR643	ENSG00000208002	693228	0.747203	0.267497	2.35767	0.0229752	0.645059	-3.30628
NRP1	ENSG00000099250	8829	-0.487376	5.92832	-2.35764	0.0229768	0.645059	-3.58477
RRN3P4	ENSG00000229781	100129955	0.987066	3.04212	2.35719	0.0230016	0.64532	-3.28748
RC3H1	ENSG00000135870	149041	-0.450939	6.36855	-2.35701	0.0230115	0.64532	-3.7189
SEC22A	ENSG00000121542	26984	-0.877995	3.93594	-2.35583	0.0230764	0.645765	-3.29197
PAQR7	ENSG00000182749	164091	0.917653	3.55218	2.35541	0.0230992	0.645765	-3.29035
FBXL18	ENSG00000155034	80028	0.659531	4.60759	2.35496	0.0231242	0.645765	-3.36987
ZCRB1	ENSG00000139168	85437	-0.448992	5.5098	-2.35493	0.0231258	0.645765	-3.5066
NEUROD1	ENSG00000162992	4760	-0.684902	4.92906	-2.35327	0.0232168	0.645765	-3.38446
PDE4DIPP4	ENSG00000290904	101929798	-0.892725	1.18069	-2.35317	0.0232228	0.645765	-3.29368
RPSAP36	ENSG00000243175	100128888	-0.956114	1.42535	-2.35057	0.0233661	0.647312	-3.29716
LINC00313	ENSG00000185186	114038	0.996757	0.990201	2.34907	0.0234497	0.647312	-3.29797
GOLGA2P9	ENSG00000290587	440518	0.574524	0.152589	2.34892	0.0234581	0.647312	-3.34169
BLOC1S1	ENSG00000135441	2647	1.05881	2.52169	2.34877	0.0234664	0.647312	-3.3156
DNAH5	ENSG00000039139	1767	-0.29015	6.89792	-2.3487	0.0234704	0.647312	-3.9293
MMADHC	ENSG00000168288	27249	-0.932157	3.98028	-2.3486	0.0234757	0.647312	-3.30789
RPL31P41	ENSG00000239261	100271201	1.01806	0.752073	2.34837	0.0234885	0.647312	-3.29915
RNU7-73P	ENSG00000239105	100151670	0.606484	0.105972	2.34804	0.0235069	0.647312	-3.34686
TMEM94	ENSG00000177728	9772	0.426082	5.87333	2.348	0.0235094	0.647312	-3.6339
RNU6-1158P	ENSG00000212469	106480076	0.656978	0.214809	2.3479	0.0235151	0.647312	-3.33391
IGLV1-44	ENSG00000211651	28823	-1.18073	1.6169	-2.34743	0.0235411	0.647312	-3.30132
RNU6-20P	ENSG00000206833	106480706	0.655211	0.12025	2.34666	0.0235844	0.647507	-3.35085
METTL21C	ENSG00000139780	196541	-1.16019	2.50856	-2.34629	0.0236049	0.647767	-3.31544
RNU7-92P	ENSG00000238785	106479061	0.970057	0.854378	2.34585	0.0236296	0.647947	-3.30357
GJA5	ENSG00000265107	2702	-0.797655	4.1161	-2.34534	0.0236581	0.647947	-3.31581
HBM	ENSG00000206177	3042	-1.11747	1.94589	-2.34487	0.0236847	0.647947	-3.30552
RASAL2	ENSG00000075391	9462	-0.366625	6.48264	-2.34486	0.0236854	0.647947	-3.78307
BAALC	ENSG00000164929	79870	0.744034	4.14782	2.34476	0.0236907	0.647947	-3.33831
SCN2A	ENSG00000136531	6326	-0.355177	6.69526	-2.34468	0.0236953	0.647947	-3.86109
IDH2	ENSG00000182054	3418	0.608196	4.84511	2.34413	0.023726	0.647947	-3.41988
GZMB	ENSG00000100453	3002	0.832735	4.46992	2.344	0.0237336	0.647947	-3.38053
XKR7	ENSG00000260903	343702	0.517568	5.21559	2.34392	0.0237382	0.647947	-3.48092
RPS27AP6	ENSG00000224800	100271144	1.00258	1.1479	2.3438	0.0237444	0.647947	-3.31347
LOC100287355	ENSG00000257629	100287355	-0.851735	1.01177	-2.3419	0.0238521	0.648524	-3.31307
LOC124900209	ENSG00000212363	124900209	0.587673	0.174264	2.34182	0.0238564	0.648524	-3.35214
PPM1F	ENSG00000100034	9647	0.454984	5.56062	2.34122	0.0238903	0.648524	-3.58174
OR7A10	ENSG00000127515	390892	-1.1727	3.05038	-2.34083	0.0239125	0.648524	-3.31781
DLG2	ENSG00000150672	1740	-0.343447	6.97634	-2.34081	0.0239133	0.648524	-3.97651
FSHB	ENSG00000131808	2488	-1.20364	2.38532	-2.33953	0.0239859	0.648524	-3.33578
RNU4-63P	ENSG00000223245	106479587	0.69205	0.382406	2.33929	0.0239997	0.648524	-3.32963
IARS1	ENSG00000196305	3376	-0.292058	6.9652	-2.33918	0.024006	0.648524	-3.98084
LOC105369911	ENSG00000257283	105369911	1.0294	1.98301	2.33896	0.0240188	0.648524	-3.31564
MIB1	ENSG00000101752	57534	-0.390127	6.20237	-2.33867	0.0240352	0.648524	-3.70671
PPP1R10P1	ENSG00000255352	100422381	-1.25078	2.74593	-2.3383	0.0240563	0.648524	-3.32889
ZNF597	ENSG00000167981	146434	-0.712223	4.35235	-2.33776	0.0240868	0.648524	-3.34667
SAMD4B	ENSG00000179134	55095	0.446796	5.62327	2.33775	0.0240872	0.648524	-3.59074
LINC01324	ENSG00000241767	104355289	-1.07241	1.69898	-2.33713	0.0241228	0.648742	-3.32887
UPK1B	ENSG00000114638	7348	-0.748943	3.44363	-2.33703	0.0241285	0.648742	-3.31855
MIR4708	ENSG00000266740	100616176	0.632326	0.242556	2.33676	0.024144	0.648859	-3.34704
TMEM52	ENSG00000178821	339456	1.16144	1.79496	2.33656	0.0241553	0.648865	-3.3506
DENND6A	ENSG00000174839	201627	-0.533691	4.91206	-2.33562	0.024209	0.649368	-3.42296
HCG17	ENSG00000270604	414778	-0.958382	1.35598	-2.33532	0.0242261	0.649368	-3.32139
TCERG1	ENSG00000113649	10915	-0.503952	5.77404	-2.33509	0.0242397	0.649368	-3.59184
RN7SL748P	ENSG00000239964	106481125	-0.882889	0.925936	-2.335	0.0242447	0.649368	-3.33445
ACMSD	ENSG00000153086	130013	-0.893073	3.94939	-2.33499	0.0242453	0.649368	-3.32778
ZNF385D	ENSG00000151789	79750	-0.437853	6.23716	-2.33459	0.0242683	0.649368	-3.7383
ADAMTS16	ENSG00000145536	170690	-0.785628	4.72185	-2.33449	0.024274	0.649368	-3.39086
LINC02080	ENSG00000267065	101928514	0.616959	3.98764	2.33357	0.0243271	0.649652	-3.34359
SNRPCP14	ENSG00000254805	100310855	0.898702	0.565607	2.333	0.0243596	0.649652	-3.32829
NBPF21P	ENSG00000231382	205655	-0.878281	3.11864	-2.33278	0.0243723	0.649652	-3.32945
PDGFA-DT	ENSG00000223855	441307	0.797736	4.19346	2.33272	0.0243756	0.649652	-3.36935
RUNDC3B	ENSG00000105784	154661	-0.856293	4.20583	-2.33228	0.0244014	0.649652	-3.34397
APC	ENSG00000134982	324	-0.353613	6.22803	-2.33215	0.0244089	0.649652	-3.72814
RNU6-176P	ENSG00000253005	106479644	1.0543	0.907526	2.33206	0.0244136	0.649652	-3.32804
NECTIN1	ENSG00000110400	5818	0.466716	5.41933	2.33077	0.0244886	0.650013	-3.55433
DNAJC1	ENSG00000136770	64215	-0.807143	3.69131	-2.33059	0.0244988	0.650013	-3.33321
MIR4276	ENSG00000265846	100423042	0.554596	0.105972	2.3303	0.0245155	0.650013	-3.37889
HLA-DRB5	ENSG00000198502	3127	1.5372	1.52686	2.33011	0.0245265	0.650013	-3.3428
COL21A1	ENSG00000124749	81578	-0.563399	5.17895	-2.33007	0.0245289	0.650013	-3.47078
YARS1	ENSG00000134684	8565	0.38261	5.70388	2.32952	0.0245609	0.650013	-3.6209
OXNAD1	ENSG00000154814	92106	-0.633327	5.23505	-2.32941	0.0245674	0.650013	-3.48105
P3H3	ENSG00000110811	10536	0.688693	4.59519	2.32921	0.0245789	0.650013	-3.41565
MIR3165	ENSG00000263742	100422953	0.802202	0.648176	2.32804	0.024647	0.650013	-3.33684
NOS1AP	ENSG00000198929	9722	0.424509	5.32406	2.32666	0.0247271	0.650013	-3.5369
RPLP0P10	ENSG00000244705	390578	0.733369	0.245822	2.32653	0.0247347	0.650013	-3.36699
PAXX	ENSG00000148362	286257	0.99193	2.966	2.32648	0.0247378	0.650013	-3.33866
SNORD56B	ENSG00000207444	319139	-0.666252	0.4433	-2.32646	0.0247389	0.650013	-3.37311
VEPH1	ENSG00000197415	79674	-0.546525	5.10466	-2.32646	0.0247391	0.650013	-3.46444
SLITRK4	ENSG00000179542	139065	-0.65726	4.99827	-2.32619	0.0247545	0.650013	-3.44615
SLC10A1	ENSG00000100652	6554	0.966756	2.99999	2.32558	0.0247906	0.650013	-3.33963
RNA5SP160	ENSG00000201736	100873426	0.789975	0.466301	2.3252	0.0248126	0.650013	-3.3446
OGFR	ENSG00000060491	11054	0.615016	5.01333	2.32518	0.024814	0.650013	-3.50017
RN7SL745P	ENSG00000242182	106481858	0.997725	1.03477	2.32517	0.0248145	0.650013	-3.34668
NCOA5	ENSG00000124160	57727	0.583223	4.99848	2.32503	0.0248225	0.650013	-3.48494
TUT4	ENSG00000134744	23318	-0.348291	6.5992	-2.32467	0.0248436	0.650013	-3.87846
C16orf87	ENSG00000155330	388272	-0.559911	4.76453	-2.3245	0.0248537	0.650013	-3.41406
RNU6-418P	ENSG00000206762	106481310	-0.893199	1.2926	-2.32382	0.0248934	0.650077	-3.3408
ERV3-1	ENSG00000213462	2086	-0.991475	3.68447	-2.32379	0.0248955	0.650077	-3.34132
ZNF20	ENSG00000132010	7568	-1.07584	2.58712	-2.32294	0.0249456	0.650186	-3.35577
LCN9	ENSG00000148386	392399	0.866528	3.47904	2.32286	0.0249502	0.650186	-3.34496
ERFL	ENSG00000268041	390937	1.01784	3.31089	2.32249	0.0249717	0.650186	-3.34332
RN7SL41P	ENSG00000241550	106480933	1.14193	1.28	2.32219	0.0249895	0.65036	-3.36145
RPSAP3	ENSG00000242952	158674	1.10922	1.24291	2.32186	0.0250089	0.650575	-3.36035
PRDX4	ENSG00000123131	10549	-0.988842	3.20835	-2.32093	0.0250641	0.650854	-3.35043
RPL21P24	ENSG00000229554	100270880	-0.794197	0.825676	-2.32067	0.0250791	0.650871	-3.3679
TRIM43	ENSG00000144015	129868	-1.07095	1.72023	-2.32052	0.0250883	0.650871	-3.34915
RNA5SP256	ENSG00000212280	100873510	0.643343	0.344304	2.31933	0.0251587	0.651195	-3.37153
RNA5SP378	ENSG00000200516	100873634	0.557568	0.105972	2.3192	0.0251663	0.651195	-3.40132
MIR7155	ENSG00000278359	102466815	0.557568	0.105972	2.3192	0.0251663	0.651195	-3.40132
IGKV3D-20	ENSG00000211625	28874	-0.831081	0.838775	-2.31895	0.025181	0.651288	-3.35659
ARL6IP6	ENSG00000177917	151188	-0.471319	5.85667	-2.31817	0.0252273	0.651966	-3.64436
SAMD5	ENSG00000203727	389432	-0.674562	3.99635	-2.31813	0.0252296	0.651966	-3.3586
MIR3666	ENSG00000272230	100500896	0.65234	0.174264	2.31783	0.0252475	0.652141	-3.37905
KRT89P	ENSG00000290967	85344	0.618362	0.109238	2.31585	0.0253655	0.652612	-3.40257
SNORD113-9	ENSG00000201950	767569	-0.687188	0.51899	-2.31564	0.0253782	0.652612	-3.396
DYNC1I2P1	ENSG00000225137	728532	1.21298	1.62442	2.31526	0.0254009	0.652612	-3.37049
KCNK4-CATSPERZ	ENSG00000257069	106780802	0.846881	0.530771	2.31525	0.0254016	0.652612	-3.36395
MED15	ENSG00000099917	51586	0.374848	6.0595	2.31509	0.0254113	0.652612	-3.74469
KRT8P49	ENSG00000271602	643447	-1.03219	1.8449	-2.31365	0.0254972	0.652612	-3.36159
FTLP9	ENSG00000270669	100462780	1.18871	1.09073	2.31345	0.0255094	0.652612	-3.36503
SYNGAP1-AS1	ENSG00000274259	112390310	1.05333	0.969746	2.31318	0.0255253	0.652612	-3.36267
PSME1	ENSG00000092010	5720	0.506875	5.5863	2.31299	0.0255367	0.652612	-3.63681
LOC101928850	ENSG00000259530	101928850	-1.00871	1.63824	-2.31276	0.0255508	0.652612	-3.35933
ANKRD13B	ENSG00000198720	124930	0.799859	4.20316	2.31236	0.0255745	0.652612	-3.40396
ARHGAP30	ENSG00000186517	257106	0.43151	6.6724	2.31233	0.0255764	0.652612	-3.96372
SPECC1P2	ENSG00000244456	112488741	0.681017	0.37914	2.3123	0.0255787	0.652612	-3.38009
LINC02711	ENSG00000255183	105369423	0.735054	0.429023	2.31223	0.0255827	0.652612	-3.37875
ZNG1E	ENSG00000147996	220869	-1.0729	3.88761	-2.31123	0.0256429	0.652612	-3.36939
RNU6-1274P	ENSG00000207287	106481582	0.786263	0.42295	2.31039	0.0256933	0.652612	-3.3834
IFITM2	ENSG00000185201	10581	0.597553	6.28819	2.31037	0.0256945	0.652612	-3.86115
IQUB	ENSG00000164675	154865	-0.747068	4.29567	-2.30998	0.0257181	0.652612	-3.39097
ZNF764	ENSG00000169951	92595	-0.970368	3.03554	-2.30997	0.0257191	0.652612	-3.36703
RPL19	ENSG00000108298	6143	0.49187	9.17662	2.30996	0.0257194	0.652612	-5.50125
GCFC2	ENSG00000005436	6936	-0.688905	4.20747	-2.30984	0.0257271	0.652612	-3.3861
RAET1E	ENSG00000164520	135250	-0.625426	4.63235	-2.30969	0.025736	0.652612	-3.42786
SHANK2-AS3	ENSG00000171671	220070	-0.973621	2.91761	-2.30952	0.0257459	0.652612	-3.37435
SSBP3	ENSG00000157216	23648	0.477842	5.82742	2.30928	0.0257609	0.652612	-3.69731
ESCO1	ENSG00000141446	114799	-0.82519	4.83551	-2.30918	0.0257666	0.652612	-3.4515
SPATC1L	ENSG00000160284	84221	1.06154	3.08902	2.30912	0.0257701	0.652612	-3.3656
SMDT1	ENSG00000183172	91689	0.631835	4.38025	2.30879	0.0257902	0.652612	-3.4231
PPFIA2	ENSG00000139220	8499	-0.637916	5.32637	-2.30841	0.0258133	0.652914	-3.53884
APOBEC3B-AS1	ENSG00000249310	100874530	1.06835	1.23589	2.3066	0.0259232	0.654487	-3.37062
IGKV1-27	ENSG00000244575	28935	-0.944548	1.28213	-2.30647	0.0259314	0.654487	-3.37096
IGHV1-69	ENSG00000211973	28461	0.601029	0.152589	2.30625	0.0259449	0.654487	-3.42102
RNU6-70P	ENSG00000252247	106478988	-0.594605	0.425757	-2.3057	0.025978	0.654487	-3.40961
VAV1	ENSG00000141968	7409	0.53536	5.61897	2.30565	0.0259815	0.654487	-3.65156
LINC01684	ENSG00000237484	105372751	-0.579763	5.33161	-2.30511	0.0260144	0.654487	-3.54767
MTHFD2L	ENSG00000163738	441024	-0.488178	5.48781	-2.30505	0.0260179	0.654487	-3.58022
RIC3	ENSG00000166405	79608	-0.499407	5.22313	-2.30485	0.0260303	0.654487	-3.52442
SEC31B	ENSG00000075826	25956	0.371184	5.5096	2.30472	0.0260379	0.654487	-3.62148
VSIG8	ENSG00000243284	391123	0.715982	0.404081	2.30472	0.0260384	0.654487	-3.38977
SLC35F4	ENSG00000151812	341880	-0.77146	4.60246	-2.30445	0.0260546	0.654487	-3.43073
RN7SL96P	ENSG00000265905	106480486	0.586265	0.199205	2.3037	0.0261008	0.654826	-3.4135
TMPRSS11D	ENSG00000153802	9407	-0.877374	3.77511	-2.30354	0.0261106	0.654826	-3.37992
MIR548B	ENSG00000207982	693128	0.539749	0.0842969	2.3035	0.0261129	0.654826	-3.4266
EVI5	ENSG00000067208	7813	-0.477785	5.92275	-2.30177	0.0262188	0.655497	-3.69677
ZNF157	ENSG00000147117	7712	-0.878503	3.62252	-2.30085	0.0262757	0.655497	-3.3808
RNU6-690P	ENSG00000202112	106481398	0.544901	0.0842969	2.30054	0.0262949	0.655497	-3.43358
OTOGL	ENSG00000165899	283310	-0.451984	5.74744	-2.30023	0.0263142	0.655497	-3.65325
LINC01533	ENSG00000267779	100996665	-0.776776	4.26976	-2.29973	0.0263451	0.655497	-3.41451
LINC00216	ENSG00000279636	55451	-0.965348	1.20283	-2.29946	0.0263616	0.655497	-3.3825
TMEM95	ENSG00000182896	339168	0.787033	3.20485	2.29943	0.0263631	0.655497	-3.38159
ROR2	ENSG00000169071	4920	0.514252	5.07509	2.29931	0.0263707	0.655497	-3.55212
RPL7P28	ENSG00000218632	442242	-0.923816	1.25756	-2.29925	0.0263746	0.655497	-3.38337
IDI2	ENSG00000148377	91734	1.13774	1.45122	2.29905	0.0263871	0.655497	-3.39615
TRBV5-6	ENSG00000211728	28609	0.969932	1.31116	2.29903	0.0263879	0.655497	-3.38249
SEC24A	ENSG00000113615	10802	-0.530696	5.26584	-2.2987	0.0264086	0.655497	-3.55033
ELP3	ENSG00000134014	55140	-0.499883	5.4683	-2.2987	0.0264087	0.655497	-3.59269
LINC00682	ENSG00000245870	101927074	0.703291	4.0627	2.29794	0.0264558	0.656151	-3.4135
LINC02840	ENSG00000224893	105378065	-0.597652	5.11322	-2.29791	0.0264574	0.656151	-3.51918
RNASEH1P1	ENSG00000265790	284203	0.991951	0.651441	2.29686	0.0265226	0.656343	-3.39002
LINC00560	ENSG00000261666	100861553	1.14368	2.12274	2.29671	0.0265318	0.656343	-3.40807
GSTM3	ENSG00000134202	2947	-0.584011	4.49792	-2.29632	0.0265562	0.656343	-3.43672
FAM98A	ENSG00000119812	25940	-0.478299	5.96218	-2.29586	0.0265849	0.656343	-3.72301
LINC01783	ENSG00000233421	100132147	1.1218	2.45763	2.29547	0.0266089	0.656343	-3.40056
CPA4	ENSG00000128510	51200	0.605489	4.4748	2.29515	0.026629	0.656343	-3.45892
CNTNAP1	ENSG00000108797	8506	0.571507	5.15577	2.29314	0.026755	0.656343	-3.57668
ASXL3	ENSG00000141431	80816	-0.34456	5.92496	-2.293	0.0267633	0.656343	-3.71699
RNU4-80P	ENSG00000200070	106480386	0.621835	0.130913	2.29283	0.0267742	0.656343	-3.44837
MTATP6P1	ENSG00000248527	106480796	-0.937894	8.72175	-2.29261	0.026788	0.656343	-5.28796
LGALS7	ENSG00000205076	3963	0.613983	0.224147	2.29197	0.0268283	0.656343	-3.42209
TAF11L12	ENSG00000249156	112488739	1.23131	2.08858	2.29193	0.0268308	0.656343	-3.41217
RGS9BP	ENSG00000186326	388531	1.16048	1.87508	2.29166	0.0268476	0.656343	-3.41741
RNU6-1246P	ENSG00000212366	106480110	0.783104	0.310848	2.29164	0.0268489	0.656343	-3.41829
HLCS	ENSG00000159267	3141	-0.40489	5.62128	-2.29122	0.0268751	0.656343	-3.6494
MIR3937	ENSG00000263730	100500822	0.771211	0.37914	2.29105	0.0268857	0.656343	-3.4265
RN7SL414P	ENSG00000239396	106481036	0.778398	0.432288	2.2907	0.0269079	0.656343	-3.41704
ABCC6P1	ENSG00000291057	653190	-1.11462	1.96266	-2.2906	0.0269146	0.656343	-3.39913
CD109	ENSG00000156535	135228	-0.463138	5.58063	-2.29058	0.0269154	0.656343	-3.62858
ESF1	ENSG00000089048	51575	-0.674742	4.95105	-2.29023	0.0269377	0.656343	-3.50564
LOC105375754	ENSG00000286010	105375754	-0.736181	4.49712	-2.28998	0.0269534	0.656343	-3.45072
MIR199B	ENSG00000207581	406978	0.712537	0.472373	2.28948	0.0269847	0.656343	-3.41585
MIR514B	ENSG00000252583	100422847	0.591972	0.214809	2.28899	0.0270157	0.656343	-3.44052
LRRFIP2	ENSG00000093167	9209	-0.493949	6.11513	-2.28852	0.0270457	0.656343	-3.78154
DNLZ	ENSG00000213221	728489	0.865883	2.82449	2.28826	0.0270623	0.656343	-3.40132
SPRR1B	ENSG00000169469	6699	-1.06625	1.80051	-2.28733	0.027121	0.656343	-3.4051
RNU6-1008P	ENSG00000206887	106481498	-0.717828	0.533267	-2.28705	0.027139	0.656343	-3.44007
RPL6P3	ENSG00000229022	391181	0.998686	2.05707	2.28703	0.0271402	0.656343	-3.42369
RN7SKP48	ENSG00000201901	106479116	0.997605	1.0159	2.28696	0.0271447	0.656343	-3.40657
ST6GALNAC6	ENSG00000257524	30815	1.0807	1.33573	2.28664	0.0271648	0.656343	-3.40439
NAGS	ENSG00000161653	162417	0.794824	3.53316	2.28659	0.0271681	0.656343	-3.40768
LINC02115	ENSG00000248757	102467212	-0.982859	1.54923	-2.28638	0.0271815	0.656343	-3.4032
RPGRIP1L	ENSG00000103494	23322	-0.512432	5.83874	-2.28637	0.0271822	0.656343	-3.70489
TM2D1	ENSG00000162604	83941	-0.766373	4.33107	-2.28571	0.0272242	0.657054	-3.44122
DNAJC21	ENSG00000168724	134218	-0.41526	5.99256	-2.28508	0.0272642	0.657506	-3.75089
LINC03021	ENSG00000254319	101927815	-0.458571	5.63994	-2.28471	0.0272875	0.657768	-3.66102
N6AMT1	ENSG00000156239	29104	-0.701784	4.20862	-2.28321	0.0273833	0.658125	-3.43339
LOC124903640	ENSG00000287340	124903640	0.931342	2.97482	2.28263	0.0274203	0.658125	-3.41097
L3HYPDH	ENSG00000126790	112849	-0.710122	3.1978	-2.28215	0.0274509	0.658125	-3.41019
DKK2	ENSG00000155011	27123	-0.800575	4.15018	-2.28176	0.0274763	0.658125	-3.4335
RN7SKP122	ENSG00000251732	106479148	0.767465	0.37914	2.28123	0.0275101	0.658125	-3.44051
LRRC71	ENSG00000160838	149499	0.853126	4.22682	2.28113	0.0275167	0.658125	-3.46185
BCAT2	ENSG00000105552	587	0.768571	4.15845	2.28055	0.027554	0.658125	-3.45423
AKR1C2	ENSG00000151632	1646	-0.591587	4.30801	-2.28028	0.0275716	0.658125	-3.44614
RNU2-5P	ENSG00000222465	26852	0.527038	0.0842969	2.28023	0.0275744	0.658125	-3.47222
SSBP4	ENSG00000130511	170463	0.653828	4.39428	2.28018	0.027578	0.658125	-3.47906
PHPT1	ENSG00000054148	29085	-1.04634	1.81953	-2.27976	0.0276045	0.658125	-3.41428
MTCO1P39	ENSG00000224254	107075282	0.946873	0.838775	2.27972	0.0276073	0.658125	-3.41547
RNU6-675P	ENSG00000206963	106479864	-0.720352	0.565607	-2.27962	0.0276138	0.658125	-3.43338
VPS13A	ENSG00000197969	23230	-0.421763	6.85946	-2.27933	0.0276323	0.658125	-4.0557
CFAP210	ENSG00000154479	129881	-1.05351	3.27316	-2.27902	0.0276527	0.658125	-3.41654
UBQLN2	ENSG00000188021	29978	0.631924	4.77042	2.27823	0.0277036	0.658125	-3.53209
LOC105374134	ENSG00000286822	105374134	-1.0132	1.8093	-2.27749	0.0277512	0.658125	-3.41896
RPL23AP36	ENSG00000225124	100271296	0.993456	1.89794	2.27721	0.0277692	0.658125	-3.42188
SNORD53B	ENSG00000265706	109617012	0.644051	0.130913	2.27697	0.027785	0.658125	-3.47863
MTCO3P8	ENSG00000233385	107075151	-0.891757	1.15398	-2.27675	0.0277995	0.658125	-3.42815
SLC44A1	ENSG00000070214	23446	-0.441432	5.94511	-2.27668	0.0278035	0.658125	-3.7522
DNER	ENSG00000187957	92737	-0.782164	3.94079	-2.27645	0.0278186	0.658125	-3.43165
DPP10	ENSG00000175497	57628	-0.389782	5.58246	-2.27635	0.0278254	0.658125	-3.66239
MTATP6P14	ENSG00000233449	107075157	-1.10127	2.14719	-2.27633	0.0278267	0.658125	-3.42652
ITFG1	ENSG00000129636	81533	-0.550749	5.06054	-2.2763	0.0278281	0.658125	-3.55733
ACTN2	ENSG00000077522	88	-0.282958	6.48727	-2.27617	0.027837	0.658125	-3.92865
RNY1	ENSG00000201098	6084	0.761816	10.5295	2.2761	0.0278415	0.658125	-8.1603
ANKRD36	ENSG00000135976	375248	-0.528722	5.42851	-2.27585	0.0278574	0.658125	-3.62805
CIROP	ENSG00000283654	100128908	0.718494	4.19556	2.27562	0.0278725	0.658125	-3.46902
RIPK3	ENSG00000129465	11035	0.873201	3.73338	2.27542	0.0278854	0.658125	-3.43599
ADGRG2	ENSG00000173698	10149	-0.394092	5.72432	-2.27537	0.0278891	0.658125	-3.69617
ARL9	ENSG00000196503	132946	0.834364	3.33735	2.2753	0.0278934	0.658125	-3.42224
RNU7-38P	ENSG00000238446	100147825	0.654629	0.292439	2.2751	0.0279063	0.658125	-3.4587
ORC1	ENSG00000085840	4998	-0.834639	4.01373	-2.27465	0.0279354	0.658125	-3.43775
LINC03041	ENSG00000205549	100129385	-1.13452	2.34568	-2.27431	0.027958	0.658125	-3.43578
RN7SKP123	ENSG00000222664	106479149	-0.723155	0.814293	-2.27421	0.0279645	0.658125	-3.44709
LINC02168	ENSG00000261703	105371252	0.909037	0.702191	2.27418	0.0279663	0.658125	-3.42846
TUNAR	ENSG00000250366	100507043	-0.594132	4.30811	-2.2735	0.0280105	0.658334	-3.45728
MIR3124	ENSG00000264500	100422879	0.631468	0.220881	2.2735	0.0280108	0.658334	-3.47113
LINC00971	ENSG00000242641	440970	-0.517067	5.28555	-2.27329	0.0280247	0.658334	-3.60106
MIR8086	ENSG00000275036	102465880	0.531794	0.12025	2.27306	0.0280393	0.658334	-3.47567
CFC1	ENSG00000136698	55997	0.933349	0.994228	2.27284	0.0280537	0.658334	-3.42597
CCDC168	ENSG00000175820	643677	-0.362185	6.59095	-2.27253	0.0280741	0.658334	-3.96676
QRSL1P1	ENSG00000215833	730016	1.08142	2.13263	2.27217	0.0280977	0.658334	-3.44361
OLMALINC	ENSG00000235823	90271	-0.307647	6.38069	-2.27136	0.0281504	0.659274	-3.90558
RN7SL524P	ENSG00000266754	106481066	0.798574	0.450698	2.27082	0.0281861	0.659846	-3.44658
LOC100129203	ENSG00000245552	100129203	-0.374316	5.4068	-2.27007	0.0282356	0.660517	-3.63438
SLC22A3	ENSG00000146477	6581	-0.726178	4.1181	-2.27004	0.0282374	0.660517	-3.45018
SSBP2	ENSG00000145687	23635	-0.572084	5.48493	-2.26962	0.028265	0.660546	-3.65232
PTK2B	ENSG00000120899	2185	0.340881	6.62285	2.26933	0.0282838	0.660546	-4.02983
RNU6-297P	ENSG00000207366	106479699	0.561079	0.105972	2.26866	0.0283278	0.660603	-3.49391
LUM	ENSG00000139329	4060	-1.10591	2.59593	-2.26825	0.0283553	0.660664	-3.43928
SNAI2	ENSG00000019549	6591	-0.866304	3.6225	-2.26806	0.0283678	0.660664	-3.43557
TUBGCP6	ENSG00000128159	85378	-0.582308	5.06361	-2.26806	0.0283679	0.660664	-3.57696
TFB1M	ENSG00000029639	51106	0.755679	3.67655	2.26768	0.0283928	0.660718	-3.44322
EIF5AL1	ENSG00000253626	143244	-0.839816	3.40776	-2.26707	0.0284333	0.661398	-3.43486
RPS18P8	ENSG00000217030	643627	0.938375	0.76635	2.26689	0.028445	0.661406	-3.43853
COLCA1	ENSG00000196167	399948	-0.56162	5.25215	-2.26611	0.0284963	0.662336	-3.60494
MIR191	ENSG00000207605	406966	0.508498	0.105972	2.26555	0.0285335	0.662499	-3.48622
NXPH4	ENSG00000182379	11247	0.755655	3.90946	2.26552	0.028536	0.662499	-3.46348
CIAO2A	ENSG00000166797	84191	0.655988	4.29889	2.26509	0.028564	0.662591	-3.49732
RUNX1	ENSG00000159216	861	-0.363644	6.50191	-2.26421	0.0286228	0.66321	-3.95834
ZNF132	ENSG00000131849	7691	-0.766366	3.77383	-2.26411	0.0286292	0.66321	-3.44566
RNY4P17	ENSG00000201818	100379564	-0.783684	0.851572	-2.26394	0.0286405	0.66321	-3.46326
CAPS2	ENSG00000180881	84698	-0.606186	4.85278	-2.26335	0.0286799	0.66321	-3.54579
HGF	ENSG00000019991	3082	-0.508576	5.2187	-2.26292	0.0287087	0.66321	-3.60714
ZNF280D	ENSG00000137871	54816	-0.822995	4.56586	-2.26257	0.028732	0.66321	-3.50095
RPL24P5	ENSG00000235582	100129017	0.738957	0.472373	2.26256	0.0287329	0.66321	-3.46004
IMMP1LP3	ENSG00000271098	106481715	0.885653	0.623235	2.2623	0.0287499	0.66321	-3.45011
SLC8A2	ENSG00000118160	6543	0.522756	4.87959	2.26226	0.0287527	0.66321	-3.58399
ANGPT1	ENSG00000154188	284	-0.59869	5.05023	-2.2621	0.0287637	0.66321	-3.57577
RNU6-1067P	ENSG00000207483	106481516	-0.60564	0.483844	-2.26161	0.028796	0.66321	-3.49733
ATP11B	ENSG00000058063	23200	-0.525901	5.67209	-2.26155	0.0288005	0.66321	-3.71449
NUP133	ENSG00000069248	55746	-0.459493	5.30342	-2.26134	0.0288143	0.66321	-3.63278
AZU1P1	ENSG00000270444	106480244	0.894546	0.763084	2.2611	0.0288302	0.66321	-3.44519
TRIM39	ENSG00000204599	56658	0.97156	3.35706	2.26068	0.0288588	0.663249	-3.44796
PIWIL2-DT	ENSG00000254064	100507071	1.09339	1.69584	2.26048	0.028872	0.663249	-3.46473
SLC7A10	ENSG00000130876	56301	0.823506	3.8279	2.26042	0.0288759	0.663249	-3.46576
RN7SKP134	ENSG00000200830	106479154	1.22311	1.23138	2.25922	0.0289562	0.664549	-3.45707
RPL32	ENSG00000144713	6161	0.522151	8.65797	2.25903	0.0289692	0.664549	-5.17156
SNORD28B	ENSG00000212295	109617011	0.617123	0.289173	2.25827	0.0290204	0.665001	-3.4913
GAPDHP50	ENSG00000241861	100421236	-0.960531	1.72531	-2.25798	0.0290401	0.665188	-3.45514
OR7E162P	ENSG00000234386	442101	1.14914	2.09503	2.25733	0.0290838	0.665188	-3.46768
LOC100421603	ENSG00000276474	100421603	-0.966277	1.19023	-2.25725	0.029089	0.665188	-3.45904
LINC01031	ENSG00000232077	101929184	-0.903305	3.47581	-2.25705	0.0291026	0.665188	-3.45122
RNU6-795P	ENSG00000252132	106480610	0.937702	0.475639	2.25648	0.0291414	0.665188	-3.47051
GPR158	ENSG00000151025	57512	-0.46851	4.92454	-2.25626	0.0291564	0.665188	-3.5715
RNU6-876P	ENSG00000212597	106481455	0.663328	0.314114	2.25613	0.0291647	0.665188	-3.48941
NSMF	ENSG00000165802	26012	0.538178	4.67244	2.25608	0.0291682	0.665188	-3.55871
VN1R66P	ENSG00000237185	100129315	-1.07752	2.26696	-2.25551	0.0292065	0.665343	-3.46646
ARL14EPP1	ENSG00000224891	107985793	-0.769432	0.809701	-2.25535	0.0292173	0.665343	-3.47818
MIR4518	ENSG00000266305	100616405	1.08253	1.06905	2.25439	0.0292831	0.665464	-3.4562
ARSA	ENSG00000100299	410	0.649635	4.12551	2.25438	0.0292836	0.665464	-3.49745
CASP12	ENSG00000204403	100506742	-0.961696	2.95453	-2.25391	0.0293151	0.665464	-3.46171
PHETA2	ENSG00000177096	150368	0.93849	3.31752	2.25374	0.0293269	0.665464	-3.45832
IGHM	ENSG00000211899	3507	-0.733439	5.7515	-2.25361	0.0293361	0.665464	-3.78992
RNU6-1057P	ENSG00000252971	106480030	0.907903	0.606151	2.25349	0.0293439	0.665464	-3.46461
ZFHX4-AS1	ENSG00000253661	100192378	-0.58348	5.04417	-2.25339	0.0293504	0.665464	-3.59319
IZUMO1R	ENSG00000183560	390243	0.969001	3.08053	2.25312	0.0293694	0.665464	-3.45759
ITCH	ENSG00000289720	83737	-0.839411	1.03376	-2.25295	0.0293807	0.665464	-3.46445
KLC3	ENSG00000104892	147700	0.628184	4.13187	2.25237	0.0294204	0.665464	-3.50189
MAGED2	ENSG00000102316	10916	0.448608	4.99293	2.25199	0.0294459	0.66558	-3.615
FCRLB	ENSG00000162746	127943	0.762248	3.82446	2.25172	0.0294642	0.66558	-3.47873
LINC03006	ENSG00000290926	441242	1.0843	2.53949	2.2513	0.0294931	0.66558	-3.46688
NPR3	ENSG00000113389	4883	-0.498168	5.52266	-2.25106	0.0295095	0.66558	-3.69696
LINC01362	ENSG00000230817	103283057	-1.04585	3.15594	-2.25089	0.0295211	0.66558	-3.46118
MYO15B	ENSG00000266714	80022	0.346424	6.20376	2.25043	0.0295526	0.66558	-3.9247
IGHG2	ENSG00000211893	3501	-0.890214	4.69062	-2.25004	0.0295794	0.66558	-3.55934
METTL5P2	ENSG00000248557	100419878	-1.02448	1.62283	-2.24968	0.0296041	0.66558	-3.46342
C2orf68	ENSG00000168887	388969	0.537306	4.94952	2.24953	0.0296146	0.66558	-3.62596
RNU6-1301P	ENSG00000199594	106481591	0.629452	0.0842969	2.24893	0.0296558	0.66558	-3.52874
S100A4	ENSG00000196154	6275	0.475324	5.84904	2.24877	0.0296665	0.66558	-3.82508
LOC101060067	ENSG00000250747	101060067	1.1074	1.20487	2.24852	0.0296839	0.66558	-3.4688
RAB33B	ENSG00000172007	83452	0.74183	4.20312	2.24831	0.0296981	0.66558	-3.51273
MRGPRG	ENSG00000182170	386746	1.12971	1.35894	2.24829	0.0296997	0.66558	-3.47788
LCN15	ENSG00000177984	389812	0.74766	3.95135	2.24808	0.029714	0.66558	-3.49718
MIR647	ENSG00000207554	693232	0.641337	0.130913	2.24777	0.0297351	0.66558	-3.5314
MIR3133	ENSG00000263752	100422942	0.698646	0.404081	2.2477	0.0297399	0.66558	-3.4973
ZNF444	ENSG00000167685	55311	0.544595	5.1326	2.24666	0.0298117	0.666114	-3.6557
MTCO3P39	ENSG00000268736	107075313	-1.14002	1.78079	-2.24639	0.0298304	0.666114	-3.47122
WASHC5	ENSG00000164961	9897	-0.596122	5.02638	-2.24638	0.0298315	0.666114	-3.6086
GPR19	ENSG00000183150	2842	-0.956416	3.25329	-2.24593	0.029862	0.666114	-3.4694
LOC101927993	ENSG00000223446	101927993	0.99683	1.77385	2.24589	0.0298652	0.666114	-3.47229
EIF4A1P12	ENSG00000257662	100462830	0.741106	0.37914	2.24588	0.0298658	0.666114	-3.50479
QRFP	ENSG00000188710	347148	0.919773	2.76085	2.24587	0.0298663	0.666114	-3.47277
LINC02459	ENSG00000257476	105369996	-0.979734	1.28019	-2.24543	0.029897	0.666465	-3.47183
IL36RN	ENSG00000136695	26525	-0.703007	4.08466	-2.24531	0.0299048	0.666465	-3.49056
RAET1E-AS1	ENSG00000223701	100652739	0.520881	0.105972	2.24411	0.0299879	0.667298	-3.53832
NACA4P	ENSG00000228224	83955	1.07953	2.58165	2.24371	0.0300161	0.667672	-3.47906
DUX4L47	ENSG00000260207	106481738	0.98601	1.19497	2.24336	0.03004	0.66795	-3.4738
XPO4	ENSG00000132953	64328	-0.473627	5.87494	-2.24293	0.0300699	0.668211	-3.80082
MIR26B	ENSG00000199121	407017	0.610636	0.249088	2.24252	0.0300983	0.668485	-3.5236
UBE2V2	ENSG00000169139	7336	-0.706455	5.01426	-2.24231	0.030113	0.668556	-3.6042
LINC02449	ENSG00000215241	101927905	-0.843762	2.77647	-2.24106	0.0302007	0.668562	-3.47819
LOC124901220	ENSG00000201368	124901220	0.759818	0.559534	2.24068	0.0302269	0.668562	-3.49119
TNFRSF13B	ENSG00000240505	23495	0.591553	4.1878	2.24066	0.0302281	0.668562	-3.52469
RNU6-922P	ENSG00000252562	106479974	-0.71185	0.540665	-2.24037	0.0302484	0.668562	-3.50425
ARMC3	ENSG00000165309	219681	-0.512977	5.15238	-2.24024	0.0302579	0.668562	-3.63623
RNU6-891P	ENSG00000207007	106479960	0.515894	0.105972	2.24017	0.0302626	0.668562	-3.54543
ESRRB	ENSG00000119715	2103	-0.507839	4.82353	-2.23984	0.0302858	0.668562	-3.58698
XPOT	ENSG00000184575	11260	-0.607671	5.67704	-2.2398	0.0302884	0.668562	-3.75687
PUF60	ENSG00000179950	22827	0.398597	5.45138	2.23914	0.0303344	0.668562	-3.73851
LINC01751	ENSG00000261249	101929288	-1.03689	2.80123	-2.23912	0.0303359	0.668562	-3.48011
CD38	ENSG00000004468	952	-0.538573	5.25642	-2.23875	0.0303619	0.668562	-3.66038
EIF2B2	ENSG00000119718	8892	-0.724201	4.36612	-2.23849	0.0303803	0.668562	-3.52916
ANKRD20A1	ENSG00000260691	84210	1.09236	2.60313	2.23823	0.0303987	0.668562	-3.48272
TRRAP	ENSG00000196367	8295	-0.319309	6.99802	-2.23808	0.0304092	0.668562	-4.21277
LOC124900212	ENSG00000252904	124900212	-0.611961	0.404081	-2.23803	0.0304125	0.668562	-3.54289
AGPAT4	ENSG00000026652	56895	-0.408127	6.05048	-2.2379	0.0304219	0.668562	-3.86083
PRELID1	ENSG00000169230	27166	0.817722	3.75393	2.23745	0.0304532	0.668609	-3.50101
FBXO44	ENSG00000132879	93611	0.802644	3.85893	2.23739	0.0304571	0.668609	-3.51079
WNK3	ENSG00000196632	65267	-0.403542	5.77799	-2.23726	0.0304665	0.668609	-3.78548
NKG7	ENSG00000105374	4818	0.582713	4.66862	2.23702	0.0304835	0.668609	-3.61366
LOC101927911	ENSG00000262884	101927911	-0.883204	3.34612	-2.23696	0.0304878	0.668609	-3.48364
SEPTIN3	ENSG00000100167	55964	-0.467268	5.396	-2.23688	0.0304935	0.668609	-3.71047
CEP290	ENSG00000198707	80184	-0.378032	6.47848	-2.23673	0.0305041	0.668609	-4.00117
ITPA	ENSG00000125877	3704	-0.810537	3.77781	-2.23587	0.0305645	0.668808	-3.49455
RPL31P37	ENSG00000213302	646787	-0.848951	1.18141	-2.23535	0.0306014	0.668808	-3.48769
GOLGA8O	ENSG00000206127	728047	-1.00262	2.15244	-2.23513	0.030617	0.668808	-3.48697
SLC35F2	ENSG00000110660	54733	-0.651326	4.30657	-2.23494	0.0306298	0.668808	-3.52784
LOC100420466	ENSG00000214254	100420466	0.920614	0.811027	2.23451	0.0306605	0.668808	-3.49138
LOC107985659	ENSG00000228771	107985659	1.03186	0.922113	2.23439	0.0306689	0.668808	-3.48809
KIAA1143	ENSG00000163807	57456	0.55702	4.88906	2.23309	0.0307611	0.668808	-3.63972
LOC100129540	ENSG00000177699	100129540	1.05484	2.08162	2.23257	0.0307982	0.668808	-3.50397
FXN	ENSG00000165060	2395	-0.636177	4.76387	-2.23256	0.0307984	0.668808	-3.58238
SERPING1	ENSG00000149131	710	0.434444	5.34142	2.23216	0.0308268	0.668808	-3.72838
RAB5C	ENSG00000108774	5878	0.840093	4.08925	2.23216	0.0308274	0.668808	-3.54721
DZIP3	ENSG00000198919	9666	-0.48426	5.45463	-2.23208	0.0308331	0.668808	-3.71731
SMAD2	ENSG00000175387	4087	-0.233452	7.63899	-2.23189	0.0308461	0.668808	-4.51464
RNA5SP404	ENSG00000252927	100873656	0.885105	0.774104	2.23183	0.0308506	0.668808	-3.49523
RARRES2	ENSG00000106538	5919	-1.02765	2.52721	-2.23158	0.0308681	0.668808	-3.4926
TRUB1	ENSG00000165832	142940	-0.750006	4.14536	-2.23158	0.0308682	0.668808	-3.51811
HDAC9	ENSG00000048052	9734	-0.380173	6.56704	-2.23132	0.030887	0.668808	-4.04518
LOC100289091	ENSG00000259173	100289091	0.854544	1.01917	2.23125	0.0308917	0.668808	-3.49525
NOSTRIN	ENSG00000163072	115677	-0.518401	5.26135	-2.23111	0.030902	0.668808	-3.68345
MIR186	ENSG00000207721	406962	0.628916	0.105972	2.23038	0.0309535	0.669022	-3.56411
PYCARD-AS1	ENSG00000261359	100652740	0.73108	0.447432	2.23037	0.0309548	0.669022	-3.51969
MRPS24	ENSG00000062582	64951	-1.07207	2.26531	-2.23033	0.0309577	0.669022	-3.49999
SPIRE2	ENSG00000204991	84501	-0.584592	5.03168	-2.22972	0.0310006	0.66962	-3.63478
RPSA	ENSG00000168028	3921	0.471605	7.96377	2.22957	0.0310116	0.66962	-4.75684
FAM230B	ENSG00000215498	642633	-1.03085	2.76341	-2.22946	0.0310197	0.66962	-3.49582
RNA5SP528	ENSG00000275305	111644145	1.10008	1.64835	2.22883	0.0310644	0.669627	-3.49864
KIF3A	ENSG00000131437	11127	-0.623372	4.84389	-2.22811	0.0311159	0.669627	-3.60663
RNU4-68P	ENSG00000201184	106479589	0.583193	0.17753	2.22774	0.0311428	0.669627	-3.55855
PDK1	ENSG00000152256	5163	-0.40872	6.07695	-2.22744	0.031164	0.669627	-3.89398
ZNF10	ENSG00000256223	7556	-0.818795	4.0516	-2.22714	0.0311854	0.669627	-3.51804
RN7SL429P	ENSG00000278604	106479380	0.661093	0.220881	2.22697	0.0311978	0.669627	-3.53587
RNU6-1102P	ENSG00000251958	106481527	-0.703628	0.451157	-2.2267	0.0312171	0.669627	-3.56122
LOC93463	ENSG00000124835	93463	-0.837583	3.47095	-2.22614	0.0312576	0.669627	-3.50121
CHORDC1	ENSG00000110172	26973	-0.483267	5.67868	-2.22609	0.0312614	0.669627	-3.78336
LRRC40	ENSG00000066557	55631	-1.20245	3.67368	-2.22602	0.0312661	0.669627	-3.51286
MEI4	ENSG00000269964	101928601	-0.741008	3.79887	-2.22575	0.0312859	0.669627	-3.50992
RNU6-211P	ENSG00000206774	106479660	0.820649	0.666586	2.22574	0.0312861	0.669627	-3.51403
RPSAP40	ENSG00000231368	100270917	1.03638	1.38154	2.2254	0.0313108	0.669627	-3.50753
ATP5POP1	ENSG00000159186	100132849	-0.998809	1.37165	-2.22514	0.0313295	0.669627	-3.50409
HLA-DQA1	ENSG00000237541	3117	-0.800334	3.63569	-2.22508	0.0313337	0.669627	-3.5051
RNU6-834P	ENSG00000199237	106479935	-0.679564	0.615489	-2.22494	0.0313441	0.669627	-3.52393
LOC101927237	ENSG00000250075	101927237	-1.08691	3.5156	-2.22492	0.0313453	0.669627	-3.5036
RNU6-283P	ENSG00000201658	106479692	0.916235	0.838775	2.22489	0.0313476	0.669627	-3.50298
MCM3	ENSG00000112118	4172	-0.548644	5.0596	-2.22483	0.0313521	0.669627	-3.6473
OR4A46P	ENSG00000255304	403252	-0.969344	1.75589	-2.22415	0.0314014	0.669752	-3.50409
LOC124902333	ENSG00000275068	124902333	0.656263	0.328391	2.22387	0.0314213	0.669752	-3.5418
SRPRB	ENSG00000144867	58477	-0.976624	3.88699	-2.22386	0.0314218	0.669752	-3.51506
BEX5	ENSG00000184515	340542	-1.00013	1.68262	-2.22381	0.0314259	0.669752	-3.50468
RNA5SP284	ENSG00000207277	100873537	0.928679	0.816338	2.22353	0.0314456	0.669752	-3.50796
LINC02349	ENSG00000259284	100506530	-1.06988	1.995	-2.22348	0.0314496	0.669752	-3.51148
SNORD3G	ENSG00000199666	109616984	0.872393	0.469567	2.22323	0.0314677	0.669814	-3.52798
RNF187	ENSG00000168159	149603	0.341318	5.76675	2.22312	0.0314754	0.669814	-3.84145
PFDN5	ENSG00000123349	5204	1.17703	2.24383	2.22263	0.0315113	0.670213	-3.51473
GREP1	ENSG00000262152	283875	0.468584	5.1883	2.22255	0.0315171	0.670213	-3.71589
LOC100533787	ENSG00000258619	100533787	0.802964	3.04337	2.22177	0.0315731	0.670596	-3.50792
TPT1	ENSG00000133112	7178	0.458471	9.60938	2.2216	0.0315854	0.670596	-6.09629
RNU6-30P	ENSG00000207291	100873747	0.700821	0.382406	2.22151	0.0315924	0.670596	-3.53384
DOP1A	ENSG00000083097	23033	-0.375328	5.42637	-2.2211	0.0316224	0.67099	-3.73613
CCNK	ENSG00000090061	8812	0.575533	4.48343	2.22052	0.0316645	0.671396	-3.59636
VSTM2L	ENSG00000132821	128434	1.16358	2.76925	2.21981	0.0317157	0.671635	-3.51148
RNU6-1136P	ENSG00000252643	106480066	0.580702	0.220881	2.21924	0.0317578	0.671635	-3.56222
PKD2	ENSG00000118762	5311	-0.522994	4.64295	-2.21865	0.031801	0.671635	-3.59431
KRTAP27-1	ENSG00000206107	643812	0.966664	1.78895	2.21859	0.0318052	0.671635	-3.51506
SS18L2	ENSG00000008324	51188	-0.921886	3.37604	-2.21845	0.0318151	0.671635	-3.51315
LINC02338	ENSG00000277448	101926897	-1.14545	3.37304	-2.21816	0.0318368	0.671635	-3.51414
LOC102724701	ENSG00000280145	102724701	0.58884	0.109238	2.21745	0.0318886	0.671635	-3.58864
AGAP2	ENSG00000135439	116986	0.48751	5.3455	2.21744	0.0318889	0.671635	-3.75717
RPS2	ENSG00000140988	6187	0.538624	9.0886	2.2172	0.0319065	0.671635	-5.57752
RNA5SP103	ENSG00000238379	100873374	0.810693	0.680515	2.21718	0.0319082	0.671635	-3.5233
LINC02607	ENSG00000228971	100996635	-0.504463	5.28709	-2.21709	0.0319149	0.671635	-3.70395
DEFB122	ENSG00000290996	245935	-0.763254	0.661282	-2.21704	0.0319187	0.671635	-3.55897
RPL31P44	ENSG00000213657	644522	0.797354	0.469567	2.21698	0.0319228	0.671635	-3.53563
PLK3	ENSG00000173846	1263	0.68791	3.97873	2.21661	0.0319496	0.671635	-3.55568
KCNN4	ENSG00000104783	3783	0.719044	3.87135	2.21651	0.0319576	0.671635	-3.54324
HCG20	ENSG00000228022	105375013	0.921348	2.81173	2.21648	0.0319598	0.671635	-3.51631
RPL18P12	ENSG00000240311	390671	0.936446	1.34894	2.21646	0.0319613	0.671635	-3.51943
LOC101927227	ENSG00000261394	101927227	1.01668	2.45637	2.21628	0.0319743	0.671635	-3.51871
RN7SL466P	ENSG00000241347	106479393	0.69744	0.404081	2.216	0.0319948	0.671635	-3.5502
CMBL	ENSG00000164237	134147	0.696952	4.26902	2.21581	0.0320089	0.671635	-3.58392
GPAT3	ENSG00000138678	84803	-0.658819	4.17505	-2.21517	0.0320559	0.671682	-3.54761
KCNMB2	ENSG00000197584	10242	-0.863332	3.35195	-2.21515	0.032057	0.671682	-3.5184
ALS2	ENSG00000003393	57679	-0.27559	7.04509	-2.21446	0.032108	0.672027	-4.26905
MIR4312	ENSG00000265195	100422971	0.689469	0.314114	2.21393	0.0321468	0.672112	-3.56358
LINC02316	ENSG00000258912	102724380	-0.907786	3.29743	-2.21344	0.0321832	0.672112	-3.52129
USH2A-AS2	ENSG00000233620	102723833	-0.953618	1.29887	-2.21324	0.0321981	0.672112	-3.52433
DOK6	ENSG00000206052	220164	-0.462723	5.07374	-2.21287	0.0322256	0.672112	-3.67354
SLC9B1P5	ENSG00000260866	100533705	-0.871848	1.15759	-2.21279	0.0322314	0.672112	-3.5299
GOLGA8A	ENSG00000175265	23015	-0.901	3.67121	-2.21276	0.0322339	0.672112	-3.52605
LOC124900183	ENSG00000201863	124900183	-0.759493	0.746001	-2.21263	0.0322433	0.672112	-3.55441
BAHCC1	ENSG00000266074	57597	0.419856	5.97848	2.21255	0.032249	0.672112	-3.93451
NDUFAB1P1	ENSG00000217767	107075303	-0.862821	1.04411	-2.21236	0.0322628	0.672112	-3.53463
DNTTIP1	ENSG00000101457	116092	-0.756893	3.94793	-2.21235	0.0322639	0.672112	-3.53783
IFI27	ENSG00000165949	3429	0.509481	4.88364	2.21219	0.032276	0.672112	-3.67371
RNA5SP238	ENSG00000202334	100873496	0.631263	0.245822	2.21207	0.0322848	0.672112	-3.57838
MUC5B	ENSG00000117983	727897	0.301143	6.95325	2.21157	0.0323217	0.672112	-4.27787
KYAT1	ENSG00000171097	883	0.853103	3.13984	2.21151	0.0323264	0.672112	-3.52441
KLHL20	ENSG00000076321	27252	-0.699205	4.34441	-2.21103	0.032362	0.672112	-3.57437
LOC100996385	ENSG00000248469	100996385	-1.14782	2.07329	-2.21083	0.0323765	0.672112	-3.52908
HPD	ENSG00000158104	3242	-0.864498	3.34269	-2.21068	0.0323879	0.672112	-3.52556
SERPINB10	ENSG00000242550	5273	-0.983496	2.9087	-2.21011	0.0324298	0.672456	-3.52925
SUCLG2-DT	ENSG00000241316	101927111	-0.380725	5.72251	-2.21	0.0324379	0.672456	-3.82378
LOC100420083	ENSG00000234780	100420083	1.11617	1.67552	2.20994	0.0324423	0.672456	-3.54058
PLEKHA5	ENSG00000052126	54477	-0.293843	6.98261	-2.20917	0.0324999	0.672456	-4.24862
SATL1	ENSG00000184788	340562	-0.473146	5.13779	-2.20901	0.032512	0.672456	-3.69176
SNORD115-41	ENSG00000200478	100033815	0.779403	0.46171	2.20845	0.0325534	0.672456	-3.55385
CYP4F44P	ENSG00000253748	106480733	1.02516	1.95909	2.20783	0.0326	0.672456	-3.54311
ZNF561-AS1	ENSG00000267106	284385	-0.411758	5.35521	-2.20737	0.0326342	0.672456	-3.74335
BTNL8	ENSG00000113303	79908	-0.820886	4.24988	-2.20701	0.0326612	0.672456	-3.56904
TP53TG5	ENSG00000124251	27296	0.881449	3.1082	2.2068	0.0326768	0.672456	-3.53201
ACVR1C	ENSG00000123612	130399	-0.62285	4.78719	-2.20657	0.0326944	0.672456	-3.63488
APBB1IP	ENSG00000077420	54518	0.500251	5.84289	2.20645	0.0327028	0.672456	-3.92555
KCNJ6	ENSG00000157542	3763	-0.35584	6.27775	-2.20628	0.0327156	0.672456	-3.99102
CSNK2A1	ENSG00000101266	1457	-0.195177	7.41285	-2.20569	0.0327603	0.67249	-4.45269
GNAL	ENSG00000141404	2774	-0.583553	4.82819	-2.20566	0.0327626	0.67249	-3.64168
TDO2	ENSG00000151790	6999	-0.581265	4.30511	-2.20465	0.0328382	0.673473	-3.57767
CCDC74B	ENSG00000152076	91409	0.789977	3.44872	2.20464	0.0328389	0.673473	-3.54292
LOC105378355	ENSG00000289362	105378355	1.10777	1.58774	2.20441	0.0328566	0.673473	-3.53859
NDUFB3	ENSG00000119013	4709	-0.694463	3.93096	-2.20387	0.0328969	0.673536	-3.55713
LOC124900254	ENSG00000253948	124900254	-0.99949	3.62578	-2.20372	0.0329079	0.673536	-3.54023
MIR365A	ENSG00000199130	100126355	-0.847774	0.966979	-2.20331	0.0329387	0.673536	-3.5525
CRBN	ENSG00000113851	51185	-0.482335	4.90963	-2.20304	0.0329591	0.673536	-3.66317
LINC03012	ENSG00000226770	100506682	-0.96074	2.49091	-2.20299	0.0329633	0.673536	-3.539
PDS5B	ENSG00000083642	23047	-0.445473	6.2246	-2.20153	0.0330734	0.67458	-3.99296
PRKCQ-AS1	ENSG00000237943	439949	-0.610894	4.94901	-2.20105	0.0331098	0.67458	-3.68403
STAG3	ENSG00000066923	10734	0.439385	5.3741	2.20104	0.0331105	0.67458	-3.7882
SOX18	ENSG00000203883	54345	0.941786	3.08258	2.20063	0.0331415	0.67458	-3.54202
CROCCP2	ENSG00000291072	84809	0.415522	5.75701	2.20037	0.033161	0.67458	-3.88666
PRICKLE2-AS3	ENSG00000226017	100874243	-1.02724	2.93389	-2.20016	0.0331775	0.67458	-3.54352
BBIP1	ENSG00000214413	92482	-0.568092	4.76879	-2.19966	0.0332155	0.67458	-3.65009
LOC646938	ENSG00000290424	646938	-0.631214	0.587282	-2.19871	0.0332874	0.67458	-3.59367
ZNF517	ENSG00000197363	340385	-0.689833	4.29097	-2.19785	0.0333527	0.67458	-3.59199
NR2F1	ENSG00000175745	7025	0.840087	4.1638	2.19776	0.0333601	0.67458	-3.60566
RAD51-AS1	ENSG00000245849	100505648	-1.02321	3.4031	-2.19771	0.0333635	0.67458	-3.54619
RPS7P12	ENSG00000237432	100270914	-0.902746	1.10211	-2.19768	0.0333656	0.67458	-3.55745
MIR6784	ENSG00000277249	102465470	0.476203	0.0842969	2.19759	0.033373	0.67458	-3.61074
MBLAC1	ENSG00000214309	255374	1.1254	1.71739	2.19714	0.0334067	0.67458	-3.5544
IGHV3-76	ENSG00000253247	28406	0.969239	1.30988	2.1967	0.0334409	0.67458	-3.54744
LINC02293	ENSG00000257185	102724890	-0.794439	4.02048	-2.19638	0.0334649	0.67458	-3.56875
SNORA70D	ENSG00000263666	100379141	0.790356	0.404081	2.19617	0.033481	0.67458	-3.59139
MEFV	ENSG00000103313	4210	0.517842	5.2156	2.19578	0.0335113	0.67458	-3.77114
CPLANE1	ENSG00000197603	65250	-0.317716	6.59571	-2.19567	0.0335197	0.67458	-4.1236
LOC100133316	ENSG00000224297	100133316	-0.939033	1.25719	-2.19566	0.0335203	0.67458	-3.55348
KCNQ5-AS1	ENSG00000229154	100873997	-0.746484	3.62621	-2.19555	0.0335287	0.67458	-3.55581
TPH1	ENSG00000129167	7166	-0.770105	4.26635	-2.19549	0.0335333	0.67458	-3.58919
LRPPRC	ENSG00000138095	10128	-0.278731	7.14424	-2.19544	0.0335367	0.67458	-4.34936
CD276	ENSG00000103855	80381	-0.464972	4.92951	-2.19523	0.0335528	0.67458	-3.68014
SLC10A5P1	ENSG00000205184	100631269	-1.18837	2.54888	-2.19484	0.0335826	0.67458	-3.55534
FUT1	ENSG00000174951	2523	0.816767	3.81417	2.19466	0.033597	0.67458	-3.58342
COPS2	ENSG00000166200	9318	-0.454537	5.56307	-2.19463	0.033599	0.67458	-3.81665
LINC01829	ENSG00000236780	644838	-0.63496	4.32346	-2.19415	0.0336355	0.67458	-3.59955
LOC124903590	ENSG00000200677	124903590	0.940328	0.601559	2.19407	0.0336421	0.67458	-3.56826
RANBP1	ENSG00000099901	5902	0.810312	4.42095	2.19391	0.0336544	0.67458	-3.64552
SLC26A3	ENSG00000091138	1811	-0.911651	4.57009	-2.19368	0.0336719	0.67458	-3.62497
TPK1	ENSG00000196511	27010	-0.389268	5.42858	-2.19316	0.0337118	0.674765	-3.79281
ACAN	ENSG00000157766	176	0.37358	5.5647	2.19313	0.0337145	0.674765	-3.84945
FAM74A1	ENSG00000215112	401507	0.871137	0.736663	2.19261	0.0337541	0.675213	-3.56242
PIGK	ENSG00000142892	10026	-0.767766	4.17186	-2.19252	0.0337612	0.675213	-3.5854
LINC02082	ENSG00000242268	100507661	0.85441	3.24157	2.19193	0.0338064	0.675654	-3.55707
LOC124900528	ENSG00000251942	124900528	0.570631	0.220881	2.19101	0.0338775	0.67623	-3.60601
ETDC	ENSG00000283644	110806299	0.96955	0.90426	2.19077	0.0338963	0.67623	-3.56227
SCARNA21	ENSG00000252835	677763	-1.03579	1.16129	-2.19011	0.0339476	0.67623	-3.57106
ANXA6	ENSG00000197043	309	0.355577	6.85376	2.18993	0.0339611	0.67623	-4.27151
PCDHGA5	ENSG00000253485	56110	0.926178	3.42598	2.18978	0.0339729	0.67623	-3.56752
RNA5SP34	ENSG00000252696	100873366	0.752653	0.418359	2.18968	0.0339807	0.67623	-3.58388
MEF2D	ENSG00000116604	4209	-0.370238	5.96096	-2.18933	0.0340076	0.67623	-3.93614
PTBP1	ENSG00000011304	5725	0.387717	6.06129	2.18922	0.0340165	0.67623	-3.9992
LINC01606	ENSG00000253301	100507651	0.36669	6.07813	2.18902	0.0340322	0.67623	-4.00199
NUDT7	ENSG00000140876	283927	0.864826	2.87864	2.18901	0.0340329	0.67623	-3.55957
ZPBP	ENSG00000042813	11055	-0.851695	3.57578	-2.18894	0.0340381	0.67623	-3.56269
RPS27AP11	ENSG00000218208	728590	-0.829033	1.15856	-2.1889	0.0340414	0.67623	-3.56337
FAM124B	ENSG00000124019	79843	-1.03258	3.1939	-2.18857	0.0340668	0.67623	-3.56074
MDGA2	ENSG00000139915	161357	-0.433484	5.37898	-2.1883	0.0340879	0.67623	-3.78186
RN7SL714P	ENSG00000241757	106480527	-0.643817	0.440034	-2.18765	0.034138	0.67623	-3.6287
LINC02817	ENSG00000234754	400804	-0.711077	3.95857	-2.18743	0.0341554	0.67623	-3.58027
LOC124900282	ENSG00000264379	124900282	0.758953	0.314114	2.18713	0.0341789	0.676396	-3.61596
RNU4-64P	ENSG00000222727	106481872	0.852512	0.7206	2.18608	0.0342608	0.677328	-3.56989
MIRLET7F2	ENSG00000208012	406889	0.588087	0.267497	2.18567	0.0342925	0.67743	-3.61613
PTENP1	ENSG00000237984	11191	-0.78112	3.40542	-2.18555	0.0343018	0.67743	-3.56684
CDH7	ENSG00000081138	1005	-0.474287	5.56828	-2.18496	0.0343477	0.677533	-3.83059
PNMT	ENSG00000141744	5409	-0.901428	2.53042	-2.18467	0.0343706	0.677533	-3.56675
LINC01494	ENSG00000228135	101928537	0.86049	2.89741	2.18422	0.0344056	0.677533	-3.56853
NEBL-AS1	ENSG00000231920	100128511	0.984125	1.02488	2.184	0.0344236	0.677569	-3.56902
STAG1	ENSG00000118007	10274	-0.491258	5.59972	-2.18378	0.0344401	0.677589	-3.84538
VWDE	ENSG00000146530	221806	-0.668044	4.92242	-2.1823	0.0345568	0.678299	-3.69826
CEP57L1	ENSG00000183137	285753	-0.389601	5.99328	-2.18223	0.0345619	0.678299	-3.94838
PPY2P	ENSG00000290672	23614	0.652666	0.0711364	2.18142	0.0346263	0.678299	-3.64361
LINC00645	ENSG00000258548	100505967	-1.20381	3.54441	-2.18113	0.0346491	0.678299	-3.57611
RAD54B	ENSG00000197275	25788	-1.11654	3.00607	-2.18108	0.0346525	0.678299	-3.5721
RSRC1	ENSG00000174891	51319	-0.34006	6.32738	-2.18097	0.0346611	0.678299	-4.05883
CDH6	ENSG00000113361	1004	-0.45173	5.49879	-2.18087	0.0346691	0.678299	-3.82131
PSG4	ENSG00000243137	5672	0.704997	4.32589	2.18069	0.0346838	0.678299	-3.65571
SOD1P2	ENSG00000261282	100652974	-0.877511	1.07072	-2.18049	0.0346996	0.678299	-3.58082
TBL2	ENSG00000106638	26608	0.442794	4.9434	2.18045	0.0347026	0.678299	-3.74064
TNFAIP8L2	ENSG00000163154	79626	1.17297	2.55955	2.18027	0.0347165	0.678299	-3.57483
CYTB	ENSG00000198727	4519	-0.987661	11.3807	-2.18013	0.0347273	0.678299	-10.8765
ST3GAL2	ENSG00000157350	6483	0.461289	5.14968	2.17899	0.0348182	0.678382	-3.78044
CCDC187	ENSG00000260220	399693	0.422969	5.5874	2.17874	0.0348378	0.678382	-3.89107
RNY1P1	ENSG00000201242	100873802	0.821819	0.602885	2.17862	0.0348471	0.678382	-3.60003
FUOM	ENSG00000148803	282969	1.07153	2.382	2.17859	0.0348498	0.678382	-3.58036
IGHV3-35	ENSG00000211957	28432	-0.794267	1.22655	-2.17854	0.0348539	0.678382	-3.58788
MTCO3P30	ENSG00000229080	107075229	-0.711678	1.05018	-2.17827	0.0348747	0.678382	-3.59416
RSL24D1P3	ENSG00000231556	100130721	-0.7641	0.65884	-2.17821	0.0348794	0.678382	-3.61353
ELL2	ENSG00000118985	22936	-0.655541	5.21632	-2.17806	0.0348914	0.678382	-3.7701
RPL6P7	ENSG00000239212	100270848	-1.04009	1.6325	-2.17788	0.0349057	0.678382	-3.57699
LOC124900502	ENSG00000212347	124900502	0.574498	0.267497	2.17695	0.0349799	0.679373	-3.62918
MIR4734	ENSG00000275238	100616203	0.6836	0.267497	2.1764	0.0350231	0.679843	-3.63985
GABRD	ENSG00000187730	2563	0.669005	4.1719	2.17593	0.0350609	0.679843	-3.63755
CHST1	ENSG00000175264	8534	0.607166	4.36347	2.17565	0.0350834	0.679843	-3.66503
TMPRSS12	ENSG00000186452	283471	-0.93112	3.49562	-2.17562	0.0350855	0.679843	-3.58266
LYL1	ENSG00000104903	4066	0.774364	4.14051	2.17534	0.0351082	0.680058	-3.64064
BEST4	ENSG00000142959	266675	0.913702	3.4326	2.17503	0.0351325	0.680154	-3.5923
NME3	ENSG00000103024	4832	-0.851062	1.30943	-2.17498	0.0351364	0.680154	-3.58315
NPAP1	ENSG00000185823	23742	-0.471983	5.12344	-2.17391	0.0352224	0.680883	-3.76397
LINC02953	ENSG00000255980	102724265	0.676908	3.36892	2.17353	0.0352524	0.680883	-3.58783
KCTD16	ENSG00000183775	57528	-0.500311	5.37013	-2.17353	0.0352524	0.680883	-3.80565
DNAAF11	ENSG00000129295	23639	-0.520709	4.80428	-2.17348	0.0352561	0.680883	-3.69904
RNF217	ENSG00000146373	154214	-0.639846	5.13005	-2.17307	0.0352896	0.680883	-3.75326
TEX10	ENSG00000136891	54881	-0.494428	5.46617	-2.17296	0.0352981	0.680883	-3.82916
LINC02727	ENSG00000254823	105369541	1.03183	2.93894	2.17233	0.0353488	0.680883	-3.5854
MASP1	ENSG00000127241	5648	0.341119	6.03632	2.17156	0.0354104	0.680895	-4.0253
CACNG3	ENSG00000006116	10368	0.785951	3.83792	2.17116	0.0354429	0.680895	-3.62634
FAM230I	ENSG00000178248	388882	-0.800512	3.48958	-2.17097	0.0354577	0.680895	-3.59203
RPS6	ENSG00000137154	6194	0.527458	9.11893	2.17073	0.0354771	0.680895	-5.69939
RPS17P7	ENSG00000232723	100271069	1.12755	1.40381	2.17058	0.0354891	0.680895	-3.59003
ZGLP1	ENSG00000220201	100125288	1.15826	1.86376	2.17008	0.0355296	0.681221	-3.59756
KIF11	ENSG00000138160	3832	-0.531118	4.8668	-2.17007	0.0355304	0.681221	-3.71742
WASHC3	ENSG00000120860	51019	0.574303	4.33673	2.16994	0.0355411	0.681221	-3.67009
LOC100422491	ENSG00000261081	100422491	0.720581	0.579884	2.16924	0.0355976	0.681265	-3.611
NR3C1P1	ENSG00000276393	2910	-0.790369	0.986829	-2.16905	0.0356126	0.681265	-3.61278
TSFM	ENSG00000123297	10102	-1.02414	1.83929	-2.16851	0.0356561	0.681265	-3.59189
ISOC2	ENSG00000063241	79763	0.572633	4.5643	2.16845	0.0356611	0.681265	-3.7014
MIR520D	ENSG00000207735	574482	0.947871	0.612223	2.16804	0.0356943	0.681265	-3.60312
TAAR8	ENSG00000146385	83551	1.01199	1.92534	2.16799	0.0356981	0.681265	-3.59745
CMTM7	ENSG00000153551	112616	0.565987	4.45188	2.16747	0.0357406	0.681265	-3.68684
MIR8075	ENSG00000277942	102465874	0.801797	0.472373	2.16708	0.0357722	0.681265	-3.62301
LOC645485	ENSG00000246331	645485	-0.914704	1.28418	-2.16679	0.0357959	0.681265	-3.60037
MUC20	ENSG00000176945	200958	0.486975	4.99791	2.16661	0.0358105	0.681265	-3.79242
POTEA	ENSG00000188877	340441	0.896932	3.33339	2.16658	0.0358129	0.681265	-3.60137
TRMT112	ENSG00000173113	51504	0.821766	4.04803	2.16654	0.0358156	0.681265	-3.64478
ARL5AP3	ENSG00000228431	106480778	-0.733464	0.870247	-2.16653	0.0358168	0.681265	-3.62046
DTX2P1-UPK3BP1-PMS2P11	ENSG00000265479	441263	-0.727807	0.854169	-2.16629	0.0358359	0.681265	-3.6172
MIR4765	ENSG00000265057	100616219	0.642506	0.242556	2.16599	0.0358606	0.681265	-3.66353
RNU6-1152P	ENSG00000207306	106480073	0.530833	0.105972	2.16586	0.0358709	0.681265	-3.68399
RNU1-129P	ENSG00000206791	106481630	0.909893	0.996273	2.16576	0.0358794	0.681265	-3.59629
RNU6-12P	ENSG00000207334	106481973	-0.779387	1.04119	-2.16559	0.0358932	0.681265	-3.61913
PCDHA12	ENSG00000251664	56137	1.15406	1.73493	2.16531	0.0359161	0.681265	-3.59954
ITGA5	ENSG00000161638	3678	0.359925	5.52107	2.16427	0.0360009	0.681763	-3.89538
RPL7P50	ENSG00000268785	729449	-0.964254	1.45299	-2.16416	0.0360095	0.681763	-3.60002
ERO1B	ENSG00000086619	56605	-0.576571	5.54679	-2.16393	0.0360283	0.681763	-3.8614
LINC02110	ENSG00000251518	105374729	0.858662	0.547197	2.16322	0.0360861	0.681763	-3.61928
TMED8	ENSG00000100580	283578	0.397669	5.74497	2.16241	0.0361527	0.681763	-3.96336
MUL1	ENSG00000090432	79594	0.990061	3.03338	2.16231	0.0361604	0.681763	-3.60183
LOC124906194	ENSG00000212182	124906194	0.88685	0.770483	2.16227	0.0361639	0.681763	-3.60571
IL6-AS1	ENSG00000179428	541472	-0.985306	1.75509	-2.16203	0.0361839	0.68192	-3.60152
GUSBP5	ENSG00000236296	441046	-1.08932	1.90807	-2.16153	0.0362244	0.682038	-3.60207
PATE3	ENSG00000236027	100169851	0.829462	3.293	2.16135	0.0362391	0.682038	-3.60872
ITGB1	ENSG00000150093	3688	-0.475641	6.8339	-2.15968	0.0363766	0.682535	-4.29998
ARID5A	ENSG00000196843	10865	0.842583	4.23153	2.15929	0.0364088	0.682535	-3.68357
RPS3P1	ENSG00000230935	140754	-0.825758	1.0968	-2.15927	0.0364104	0.682535	-3.61599
RNU2-48P	ENSG00000222626	106481649	0.630527	0.310848	2.15903	0.0364304	0.682535	-3.65571
LOC124905169	ENSG00000278188	124905169	0.53684	0.105972	2.15877	0.036451	0.682535	-3.69644
AKAP9	ENSG00000127914	10142	-0.359889	6.94962	-2.15858	0.0364667	0.682535	-4.33896
NINJ1	ENSG00000131669	4814	0.597574	4.29196	2.158	0.0365151	0.682535	-3.68605
PCNA	ENSG00000132646	5111	-0.715052	3.85622	-2.15762	0.0365464	0.682535	-3.62696
XPO6	ENSG00000169180	23214	0.334354	6.15829	2.15761	0.036547	0.682535	-4.10509
S100A15A	ENSG00000224784	112488748	0.797388	0.58121	2.15737	0.0365673	0.682535	-3.62729
JUP	ENSG00000173801	3728	0.394306	5.19503	2.15733	0.0365705	0.682535	-3.83548
MRM3P2	ENSG00000236195	100420223	1.15284	1.37874	2.15731	0.0365719	0.682535	-3.61216
COQ7-DT	ENSG00000261465	102723385	0.726288	0.404081	2.15725	0.0365772	0.682535	-3.63958
VHLL	ENSG00000189030	391104	-1.03674	1.81424	-2.15713	0.036587	0.682535	-3.61048
DHDDS	ENSG00000117682	79947	-0.442555	5.21096	-2.15709	0.03659	0.682535	-3.80253
STX6	ENSG00000135823	10228	-0.379343	5.34315	-2.15663	0.0366283	0.682972	-3.83665
SPDYE12	ENSG00000184616	100101268	1.05327	1.85132	2.15602	0.0366785	0.683531	-3.61248
CFAP73	ENSG00000186710	387885	0.934053	2.60722	2.15501	0.0367623	0.684154	-3.61204
PDHA2	ENSG00000163114	5161	-0.992559	2.18982	-2.15498	0.0367649	0.684154	-3.61465
RNA5SP499	ENSG00000200852	100873550	0.79163	0.543931	2.15426	0.0368248	0.684154	-3.6458
ULK4	ENSG00000168038	54986	-0.524768	5.21745	-2.15398	0.0368481	0.684154	-3.81293
TRAPPC5	ENSG00000181029	126003	0.501028	4.46054	2.15348	0.0368902	0.684154	-3.71026
SEZ6L2	ENSG00000174938	26470	0.647482	4.55075	2.15334	0.0369014	0.684154	-3.72689
LOC107984536	ENSG00000289309	107984536	-1.15039	1.86298	-2.15331	0.0369036	0.684154	-3.61484
RPL21P2	ENSG00000215063	140715	-0.90135	1.22849	-2.15262	0.0369619	0.684154	-3.6276
RPL21P4	ENSG00000240828	140660	0.756398	0.46132	2.1526	0.0369632	0.684154	-3.64518
OR5L1	ENSG00000279395	219437	-0.998239	1.95119	-2.15212	0.037003	0.684154	-3.6169
IGKV3D-11	ENSG00000211632	28876	0.966105	1.0057	2.15183	0.0370271	0.684154	-3.61809
LOC100129276	ENSG00000230936	100129276	0.863675	3.04019	2.15168	0.03704	0.684154	-3.61802
RNU5A-8P	ENSG00000200972	100873838	-0.634169	0.543931	-2.15095	0.0371013	0.684154	-3.68459
RNU6-811P	ENSG00000206796	106479925	0.700916	0.214809	2.15048	0.0371402	0.684154	-3.67734
LOC100505985	ENSG00000226733	100505985	-1.14312	2.35625	-2.15015	0.0371679	0.684154	-3.6228
NOPCHAP1	ENSG00000151131	121053	-0.337541	6.92745	-2.15003	0.0371782	0.684154	-4.34358
MREG	ENSG00000118242	55686	-0.870932	3.40221	-2.14977	0.0371998	0.684154	-3.62455
MIR653	ENSG00000208014	724023	-0.566408	0.418359	-2.14955	0.0372188	0.684154	-3.69959
CYLC2	ENSG00000155833	1539	-0.874859	3.58849	-2.14951	0.0372214	0.684154	-3.62569
MIR5692C1	ENSG00000265924	100847082	0.650851	0.109238	2.14949	0.0372237	0.684154	-3.69719
EIF2AP1	ENSG00000271582	100874393	-0.992689	2.24533	-2.14944	0.0372275	0.684154	-3.62322
ITPR2	ENSG00000123104	3709	-0.308334	6.50252	-2.14929	0.0372401	0.684154	-4.18083
GRIK2	ENSG00000164418	2898	-0.372201	6.38788	-2.14928	0.0372416	0.684154	-4.13939
RNU1-114P	ENSG00000202167	106481626	0.89424	0.792617	2.14901	0.0372642	0.684154	-3.6264
STXBP5-AS1	ENSG00000233452	729178	-0.388999	5.98393	-2.14894	0.0372696	0.684154	-4.01083
ULK4P2	ENSG00000290723	100288380	0.802462	0.630633	2.14879	0.0372825	0.684154	-3.64159
STK11IP	ENSG00000144589	114790	0.39667	5.55561	2.14848	0.0373083	0.684154	-3.93475
CXorf58	ENSG00000165182	254158	-1.05076	2.44286	-2.14826	0.037327	0.684154	-3.625
MIR3978	ENSG00000265584	100616491	0.790426	0.661282	2.14806	0.0373435	0.684154	-3.63758
KMT5AP3	ENSG00000242583	100421819	0.510828	0.242556	2.14806	0.0373436	0.684154	-3.67912
LINC00928	ENSG00000259218	283761	-0.972671	3.3086	-2.14752	0.0373894	0.684562	-3.62407
LOC124904666	ENSG00000212610	124904666	0.759479	0.429023	2.14696	0.0374362	0.684875	-3.66956
LCMT1-AS2	ENSG00000260034	100506655	-0.520313	4.98373	-2.14687	0.0374439	0.684875	-3.78152
ZNF280C	ENSG00000056277	55609	-0.589362	4.83272	-2.14676	0.0374533	0.684875	-3.75305
ARFGAP2	ENSG00000149182	84364	0.50147	5.20872	2.14659	0.037468	0.684875	-3.85635
GMPPA	ENSG00000144591	29926	0.433564	5.76976	2.14648	0.0374767	0.684875	-3.99771
MILIP	ENSG00000265688	92659	1.09684	2.10101	2.14596	0.0375209	0.684928	-3.63068
LRRC37A6P	ENSG00000230445	387646	-0.697669	4.11333	-2.14581	0.0375339	0.684928	-3.65998
UBA6	ENSG00000033178	55236	-0.492551	5.83233	-2.14576	0.0375382	0.684928	-3.97493
PSMA7	ENSG00000101182	5688	0.63119	4.48868	2.14519	0.0375859	0.685457	-3.73397
GDNF	ENSG00000168621	2668	0.66268	4.09919	2.14445	0.037649	0.685723	-3.68604
TUBB8P2	ENSG00000218896	106478982	0.99692	1.10862	2.14386	0.0376991	0.685723	-3.62938
RPS19P1	ENSG00000214612	85486	0.856124	0.786086	2.1438	0.0377039	0.685723	-3.64196
CEP135	ENSG00000174799	9662	-0.457979	5.65519	-2.14372	0.0377107	0.685723	-3.93036
RAI1	ENSG00000108557	10743	0.709355	5.06014	2.14322	0.0377534	0.686136	-3.8531
HGD	ENSG00000113924	3081	-0.78965	4.30073	-2.14293	0.0377779	0.686136	-3.68822
CABYRP1	ENSG00000242983	266954	-0.978285	2.38845	-2.1428	0.0377889	0.686136	-3.63068
CDK6	ENSG00000105810	1021	-0.448567	6.06845	-2.14264	0.0378027	0.686136	-4.05891
FIP1L1	ENSG00000145216	81608	-0.477082	5.38295	-2.14224	0.0378365	0.686136	-3.86767
DIMT1	ENSG00000086189	27292	-0.620529	4.70516	-2.14221	0.0378394	0.686136	-3.7349
SREK1IP1P2	ENSG00000271227	115838655	0.877278	0.716468	2.14187	0.0378682	0.686136	-3.64391
SLC66A2P1	ENSG00000231763	106479032	-0.972309	1.68908	-2.14156	0.0378949	0.686136	-3.63282
SMIM41	ENSG00000284791	113523638	-0.844023	1.27045	-2.14145	0.0379037	0.686136	-3.63552
AQP12B	ENSG00000185176	653437	-0.850179	1.40346	-2.14139	0.0379094	0.686136	-3.64434
LINC02496	ENSG00000249066	105377248	-1.00139	2.41825	-2.14137	0.0379108	0.686136	-3.63288
IQGAP1	ENSG00000140575	8826	0.283495	7.39729	2.14042	0.0379919	0.686783	-4.62349
LBH	ENSG00000213626	81606	0.472449	6.38793	2.14032	0.0380007	0.686783	-4.20776
BCL7C	ENSG00000099385	9274	-0.688208	4.0593	-2.14006	0.0380231	0.686783	-3.66706
RPS4XP12	ENSG00000244400	100271385	1.03086	1.3155	2.14002	0.0380263	0.686783	-3.6372
MIR500A	ENSG00000207785	574502	0.826125	0.708618	2.14001	0.0380274	0.686783	-3.64794
RN7SKP158	ENSG00000222385	106480883	0.651481	0.289173	2.13943	0.0380771	0.687337	-3.6917
SMARCE1P2	ENSG00000226309	442233	-0.840301	2.7149	-2.13937	0.0380816	0.687337	-3.6357
ARL5B	ENSG00000165997	221079	-0.615177	4.88327	-2.13888	0.0381238	0.687674	-3.77257
GUSBP9	ENSG00000215630	118126072	-0.819686	0.768395	-2.1384	0.038165	0.687892	-3.6637
ADAMTS14	ENSG00000138316	140766	0.611073	4.59381	2.13837	0.0381675	0.687892	-3.76689
HOXC11	ENSG00000123388	3227	0.925205	3.54365	2.1381	0.0381911	0.687892	-3.65961
LINC01739	ENSG00000229537	105378769	-1.0672	2.58184	-2.13782	0.0382147	0.687892	-3.63904
ADGRA3	ENSG00000152990	166647	-0.400584	5.47434	-2.1377	0.0382253	0.687892	-3.89728
PRAMEF18	ENSG00000279804	391003	1.10957	1.72877	2.13763	0.0382309	0.687892	-3.64567
KIF23	ENSG00000137807	9493	-0.533724	5.12827	-2.13749	0.0382428	0.687892	-3.82298
DNAJC3	ENSG00000102580	5611	-0.551152	5.08413	-2.13741	0.0382503	0.687892	-3.82561
LOC124900224	ENSG00000252218	124900224	0.59152	0.105972	2.13737	0.0382535	0.687892	-3.73349
TIMMDC1	ENSG00000113845	51300	-0.818409	4.28037	-2.13722	0.0382667	0.687918	-3.69448
ALG11	ENSG00000253710	440138	-0.424592	5.55988	-2.13666	0.0383146	0.688219	-3.92051
LOC400499	ENSG00000188897	400499	0.324243	6.31926	2.13658	0.0383216	0.688219	-4.18287
MIR936	ENSG00000283788	100126326	0.577057	0.30345	2.1364	0.0383371	0.688219	-3.69842
FES	ENSG00000182511	2242	0.705311	4.57186	2.13634	0.0383422	0.688219	-3.76618
RNU6-1078P	ENSG00000201392	106481519	0.500545	0.105972	2.13581	0.0383882	0.688548	-3.73228
RNU1-63P	ENSG00000206629	106480664	0.831651	0.429023	2.13549	0.0384152	0.688548	-3.68628
CHRND	ENSG00000135902	1144	0.68203	4.15693	2.13542	0.0384218	0.688548	-3.71101
LETM1	ENSG00000168924	3954	0.400611	5.46031	2.13533	0.0384297	0.688548	-3.93986
IL33	ENSG00000137033	90865	0.912565	4.10709	2.13455	0.0384967	0.688548	-3.70957
LOC101927702	ENSG00000254718	101927702	-0.932103	3.67783	-2.13442	0.0385079	0.688548	-3.65352
LINC01998	ENSG00000243321	107986046	1.06921	2.82201	2.13388	0.0385544	0.688548	-3.64415
MON1B	ENSG00000103111	22879	0.424808	5.4556	2.13309	0.0386233	0.689269	-3.93884
RN7SL390P	ENSG00000241785	106479366	0.997825	0.817099	2.13307	0.0386247	0.689269	-3.64853
CRP	ENSG00000132693	1401	-0.806652	3.4704	-2.13263	0.0386628	0.689365	-3.65319
LINC01010	ENSG00000236700	154092	-0.644486	4.42542	-2.1325	0.0386742	0.689365	-3.71549
RN7SL552P	ENSG00000239466	106481072	-0.615676	0.530002	-2.13238	0.0386847	0.689365	-3.70837
LOC101929918	ENSG00000286626	101929918	-1.01813	2.43565	-2.13224	0.0386975	0.689365	-3.64901
MIR128-1	ENSG00000207654	406915	-0.607486	0.458903	-2.1322	0.0387008	0.689365	-3.71721
RPS27A	ENSG00000143947	6233	0.526657	7.59505	2.13206	0.0387129	0.68937	-4.74092
MIR4637	ENSG00000264792	100616271	0.493505	0.105972	2.13191	0.0387259	0.689391	-3.74337
RPL17P3	ENSG00000271705	326286	-0.891556	1.36716	-2.13171	0.0387429	0.689485	-3.6514
RPL36AP23	ENSG00000241722	729075	0.816005	0.450698	2.13138	0.0387719	0.689582	-3.6932
TMEM132D-AS1	ENSG00000249196	283352	-1.16516	2.83138	-2.13106	0.0387997	0.689642	-3.64861
MYF6	ENSG00000111046	4618	-1.11173	2.82035	-2.1309	0.0388139	0.689642	-3.64857
RBMS1	ENSG00000153250	5937	-0.340323	6.24104	-2.13076	0.038826	0.689642	-4.13307
PCDHB18P	ENSG00000290894	54660	-0.959095	1.19134	-2.13044	0.0388534	0.689642	-3.66373
TXLNB	ENSG00000164440	167838	-0.879031	3.66761	-2.13031	0.0388652	0.689642	-3.65916
HEBP1	ENSG00000013583	50865	-0.789347	3.8365	-2.13026	0.0388697	0.689642	-3.67518
RRM2	ENSG00000171848	6241	0.423792	5.41435	2.12969	0.0389188	0.690151	-3.93825
POM121L3P	ENSG00000167390	651452	1.00744	2.65051	2.12962	0.038925	0.690151	-3.6504
RNU6-883P	ENSG00000207327	106481921	0.491202	0.105972	2.12943	0.0389423	0.690151	-3.74769
H2AC11	ENSG00000196787	8969	0.817247	3.34069	2.12866	0.0390092	0.690151	-3.66543
C10orf55	ENSG00000222047	414236	0.935365	2.62988	2.12865	0.0390099	0.690151	-3.65213
RPL13P11	ENSG00000241105	100130225	0.930725	0.943478	2.12817	0.0390519	0.690151	-3.66181
IGHV3-7	ENSG00000211938	28452	-0.971378	1.26161	-2.12804	0.0390632	0.690151	-3.66998
MIR23B	ENSG00000207563	407011	0.568791	0.31738	2.12804	0.0390637	0.690151	-3.70651
PEX1	ENSG00000127980	5189	-0.472137	4.86544	-2.1274	0.0391198	0.690151	-3.79374
RPS13P3	ENSG00000236913	100129718	-0.756608	0.992388	-2.12689	0.0391648	0.690151	-3.67821
KBTBD11-OT1	ENSG00000253696	104266957	1.06215	1.02448	2.12681	0.0391715	0.690151	-3.65462
FLJ43315	ENSG00000291012	644316	-0.84039	3.00894	-2.12681	0.0391716	0.690151	-3.65462
MIR25	ENSG00000207547	407014	0.488866	0.105972	2.1268	0.0391725	0.690151	-3.75225
ST6GAL2	ENSG00000144057	84620	-0.563685	4.88028	-2.12668	0.039183	0.690151	-3.8003
RD3L	ENSG00000227729	647286	-1.02192	2.30856	-2.12654	0.0391948	0.690151	-3.66081
[truncated: 32,778 more rows]
