# Supplementary material for: Cell‐free transcriptomic profiles and mechanism insights in female androgenetic alopecia
Source: Clin Transl Med. 2025 Nov 14;15(11):e70471. doi: 10.1002/ctm2.70471 (PMC12617273; doi:10.1002/ctm2.70471)
Supplement: Supplementary file 1 — SUPPORTING INFORMATION [file CTM2-15-e70471-s001.zip › supplemental tables/Table_S8-GSEA_GOBP_AGAupper_vs_AGAlower.xlsx]

## Sheet: Sheet1
pathway	pval	padj	log2err	ES	NES	size	leadingEdge
GOBP_CYTOPLASMIC_TRANSLATION	7.21792e-16	5.59461e-12	1.02767	0.440968	3.06758	158	EIF3K, RPL13, EIF2B3, RPS18, RPL13A, RPS11, FTSJ1, RPL28, RPL3, RPS13, RPL10, RPLP2, RPL18, RPS20, DPH1, RPL8, RPL24, RPS2, RPS8, RPL10A, RPL38, RPS6, RPS27A, RPL32, RPS27, RPLP1, RPL23A, RPL19, RPL22L1, RPS4X, EIF4A1, RPSA, RPS15, RPS5, RPS7, RPL18A, RPL37A, RPS3, RPL27, ZCCHC13, RPL34, RPL23, RPL11, RPL37, RPL15, RPL4, RPS14, RPS16, RPL27A, RPL30, PABPC1, RPS12, RPL39, MIF4GD, RPL7, RPS19, UBA5…
GOBP_ORGANELLE_FISSION	4.07654e-09	1.57986e-05	0.761461	-0.240933	-1.98328	498	WEE2, DSCC1, RAD54B, DDX4, AURKA, RAD51, SYCE3, BTC, CDC14C, ESCO1, ESCO2, DRD3, MSH4, MEI4, AURKC, CCNB2, RPL10L, SYCE1, OOEP, PTTG2, CENPE, CCNA1, C11orf65, MEIKIN, CHMP4A, BORA, ASZ1, RAD51AP1, SPICE1, SGO1, CHMP4C, HOXA13, ASPM, EDN1, MAEL, HSF2BP, KIF2C, WASHC5, EGF, SPDYA, SPIRE2, SPDL1, BUB1B, C14orf39, SHOC1, ANKRD31, CATSPERZ, DMRT1, ZCWPW1, KIF23, KIF11, BRCA2, ZWINT, TENT4A, AURKB, MEI…
GOBP_DETECTION_OF_STIMULUS_INVOLVED_IN_SENSORY_PERCEPTION	6.10955e-08	0.00015785	0.704976	-0.233747	-1.94652	530	OR4K5, OR5P3, TAS2R14, OR52L1, OR51A4, OR7A10, TAS2R4, TRPA1, OR2A25, OR10G7, OR11G2, OR1C1, OR5L1, OR52A5, OR5AK2, OR2B6, OR52B2, OR8G3P, OR2A1, OR51B4, TAS2R38, OR5V1, OR52A4P, OR5T2, OR2H1, OR5K1, HTR2A, OR4X2, OR4E2, OR10H2, OR13C9, OR5D14, OR1E3, OR8G2P, OR8D2, OR2AP1, OR52N5, OR13C6P, OR2AT4, OR2B3, GNAT3, OR10G6, OR5H1, OR8K1, OR13H1, OR5D16, OR1J1, OR10A3, FFAR4, OR51I1, OR6C75, OR4M1, OR…
GOBP_MEIOTIC_CELL_CYCLE_PROCESS	9.54064e-08	0.000184874	0.704976	-0.304388	-2.20907	215	WEE2, RAD54B, HUS1B, DDX4, AURKA, RAD51, SYCE3, MSH4, MEI4, CCNB2, RPL10L, SYCE1, OOEP, PTTG2, CCNA1, MEIKIN, ASZ1, RAD51AP1, SGO1, ASPM, EDN1, MAEL, HSF2BP, WASHC5, SPDYA, SPIRE2, BUB1B, C14orf39, SHOC1, ANKRD31, CATSPERZ, DMRT1, ZCWPW1, BRCA2, MEIOSIN, DMC1, USP17L2, CALR, SIRT7, RAD51C, SYCP2, TERB1, FBXO5, NDC80, MSX2, SGO2, MEIOB, TDRD9, HSPA2, NDC1, HORMAD1, M1AP, TDRKH, SPO11, KIF18A, PSMA…
GOBP_DETECTION_OF_CHEMICAL_STIMULUS	1.73116e-07	0.000223637	0.690132	-0.229285	-1.88611	496	OR4K5, OR5P3, TAS2R14, OR52L1, OR51A4, OR7A10, TAS2R4, TRPA1, OR2A25, OR10G7, OR11G2, OR1C1, OR5L1, OR52A5, OR5AK2, OR2B6, OR52B2, OR8G3P, OR2A1, OR51B4, TAS2R38, OR5V1, OR52A4P, KCNMB2, OR5T2, OR2H1, OR5K1, OR4X2, OR4E2, OR10H2, OR13C9, OR5D14, OR1E3, OR8G2P, OR8D2, OR2AP1, OR52N5, OR13C6P, OR2AT4, OR2B3, GNAT3, OR10G6, OR5H1, OR8K1, OR13H1, OR5D16, OR1J1, OR10A3, FFAR4, OR51I1, OR6C75, OR4M1, O…
GOBP_MEIOTIC_CELL_CYCLE	1.69684e-07	0.000223637	0.690132	-0.274989	-2.10426	283	WEE2, RAD54B, HUS1B, DDX4, AURKA, RAD51, SYCE3, MSH4, MEI4, AURKC, CCNB2, RPL10L, SYCE1, OOEP, PTTG2, CCNA1, ZFP42, MEIKIN, FAM9C, ASZ1, RAD51AP1, MNS1, SGO1, ASPM, EDN1, MAEL, HSF2BP, WASHC5, SPDYA, SPIRE2, TUBGCP6, BUB1B, C14orf39, SHOC1, ANKRD31, CATSPERZ, DMRT1, ZCWPW1, BRCA2, MEIOSIN, DMC1, USP17L2, CALR, SIRT7, RAD51C, SYCP2, ZW10, TERB1, FBXO5, NDC80, MSX2, SGO2, MEIOB, CDC23, TDRD9, XRCC2…
GOBP_SENSORY_PERCEPTION_OF_CHEMICAL_STIMULUS	6.91865e-07	0.000766093	0.659444	-0.21926	-1.81424	515	OR4K5, OR5P3, TAS2R14, OR52L1, OR51A4, OR7A10, TAS2R4, TRPA1, OR2A25, OR10G7, OR11G2, OR1C1, OR5L1, OR52A5, OR5AK2, OR2B6, OR52B2, OR8G3P, OR2A1, OR51B4, TAS2R38, OR5V1, OR52A4P, OR5T2, OR2H1, OR5K1, OR4X2, OR4E2, OR10H2, OR13C9, OR5D14, OR1E3, OR8G2P, OR8D2, OR2AP1, OR52N5, OR13C6P, OR2AT4, OR2B3, GNAT3, OR10G6, OR5H1, OR8K1, OR13H1, OR5D16, OR1J1, OR10A3, FFAR4, OR51I1, OR6C75, OR4M1, OR6B3, OR…
GOBP_DETECTION_OF_STIMULUS	1.07409e-06	0.00104066	0.643552	-0.203962	-1.74516	655	OR4K5, OR5P3, TAS2R14, OR52L1, OR51A4, OR7A10, TAS2R4, TRPA1, OR2A25, OR10G7, OR11G2, OR1C1, OR5L1, OR52A5, OR5AK2, OR2B6, OR52B2, OR8G3P, OR2A1, OR51B4, TAS2R38, OR5V1, OR52A4P, KCNMB2, OR5T2, OR2H1, OR5K1, HTR2A, OR4X2, OR4E2, OR10H2, OR13C9, OR5D14, OR1E3, OR8G2P, OR8D2, OR2AP1, OR52N5, OR13C6P, OR2AT4, CLEC6A, OR2B3, FAP, GNAT3, OR10G6, OR5H1, OR8K1, OR13H1, FOXF1, OR5D16, OR1J1, OR10A3, FFAR…
GOBP_GAMETE_GENERATION	2.98897e-06	0.00193063	0.627257	-0.19268	-1.68117	744	WEE2, GMCL2, FSHB, SEPTIN14, DAZL, ANKRD49, DDX4, LEP, PRDX4, PANX1, AURKA, SLC26A3, FOXC1, CYLC2, SYCE3, DEFB118, ZPBP, ARMC12, PROK2, H1-7, MSH4, TOPAZ1, ADAMTS16, SLC9C1, SPANXB1, SPEM1, VCX, RNF151, MEI4, CCNB2, RPL10L, CCNA1, TXNDC8, SPAG8, SPAG11B, MEIKIN, AFP, FAM9C, ASZ1, SPATA16, MNS1, ODAD3, ADGB, TUBA8, ASPM, OOSP2, SPAG4, EDN1, MAEL, NME5, HSF2BP, WASHC5, SPDYA, SPIRE2, ODF4, C14orf39…
GOBP_MEIOSIS_I_CELL_CYCLE_PROCESS	2.81993e-06	0.00193063	0.627257	-0.33344	-2.24082	134	WEE2, RAD54B, DDX4, AURKA, RAD51, SYCE3, MSH4, MEI4, CCNB2, RPL10L, SYCE1, PTTG2, CCNA1, MEIKIN, RAD51AP1, MAEL, HSF2BP, C14orf39, SHOC1, ANKRD31, DMRT1, ZCWPW1, BRCA2, DMC1, USP17L2, SIRT7, RAD51C, SYCP2, TERB1, FBXO5, NDC80, MEIOB, TDRD9, HSPA2, NDC1, HORMAD1, M1AP, SPO11, PSMA8, RNF212, FANCD2, DNMT3L, DMRTC2, C11orf80, FANCM, MND1, ING2, TEX15, TEX11, TOP2A
GOBP_SENSORY_PERCEPTION	2.93704e-06	0.00193063	0.627257	-0.178786	-1.59668	976	OR4K5, OR5P3, TAS2R14, OR52L1, OR51A4, OR7A10, TAS2R4, LUM, TRPA1, OR2A25, DDIT3, OR10G7, OR11G2, OR1C1, OR5L1, OR52A5, OR5AK2, OR2B6, OR52B2, OR8G3P, OR2A1, OR51B4, TAS2R38, OR5V1, TPRN, ZNF354A, OR52A4P, SNAI2, OR5T2, OR2H1, OR5K1, PROK2, HTR2A, BFSP2, RABGGTB, OR4X2, OR4E2, OR10H2, OR13C9, OR5D14, OR1E3, OR8G2P, OR8D2, OR2AP1, NDN, OR52N5, OR13C6P, SIX6, OR2AT4, OR2B3, GNAT3, OR10G6, OR5H1, OR…
GOBP_SENSORY_PERCEPTION_OF_SMELL	2.30128e-06	0.00193063	0.627257	-0.224311	-1.82514	438	OR4K5, OR5P3, OR52L1, OR51A4, OR7A10, OR2A25, OR10G7, OR11G2, OR1C1, OR5L1, OR52A5, OR5AK2, OR2B6, OR52B2, OR8G3P, OR2A1, OR51B4, OR5V1, OR52A4P, OR5T2, OR2H1, OR5K1, OR4X2, OR4E2, OR10H2, OR13C9, OR5D14, OR1E3, OR8G2P, OR8D2, OR2AP1, OR52N5, OR13C6P, OR2AT4, OR2B3, OR10G6, OR5H1, OR8K1, OR13H1, OR5D16, OR1J1, OR10A3, OR51I1, OR6C75, OR4M1, OR6B3, OR4F15, OR5B3, OR51F2, OR4K1, OR10S1, OR4A15, OR2…
GOBP_CHROMOSOME_ORGANIZATION_INVOLVED_IN_MEIOTIC_CELL_CYCLE	5.8972e-06	0.00327792	0.610527	-0.389664	-2.27197	75	RAD51, SYCE3, MSH4, MEI4, SYCE1, MEIKIN, MAEL, BUB1B, C14orf39, SHOC1, ANKRD31, ZCWPW1, DMC1, SIRT7, RAD51C, SYCP2, TERB1, SGO2, MEIOB, NDC1, HORMAD1, SPO11, RNF212, FANCD2, HORMAD2, BUB1, SMC4, MND1, TEX15, TEX11, MAJIN, RNF212B, RAD50, MEIOC, NCAPH, ATM, CCNE2, SMC2, PSMC3IP
GOBP_SEXUAL_REPRODUCTION	5.92064e-06	0.00327792	0.610527	-0.180679	-1.60199	878	WEE2, GMCL2, FSHB, SEPTIN14, DAZL, ANKRD49, DDX4, LEP, PRDX4, PANX1, AURKA, TMPRSS12, SLC26A3, FOXC1, CYLC2, SYCE3, DEFB118, ZPBP, ARMC12, PROK2, H1-7, MSH4, TOPAZ1, ADAMTS16, SLC9C1, SPANXB1, SPEM1, VCX, RNF151, MEI4, CCNB2, RPL10L, SLC9B1, CCNA1, TXNDC8, SPAG8, SPAG11B, MEIKIN, RAB3A, AFP, FAM9C, ASZ1, SPATA16, LYZL6, MNS1, ODAD3, CRISP1, ADGB, TUBA8, ASPM, OOSP2, SPAG4, EDN1, MAEL, SPESP1, NME…
GOBP_NUCLEAR_CHROMOSOME_SEGREGATION	6.51259e-06	0.00336527	0.610527	-0.235276	-1.8555	341	DSCC1, AURKA, SYCE3, ESCO1, ESCO2, MSH4, MEI4, AURKC, CCNB2, SYCE1, PTTG2, CENPE, BCL7C, MEIKIN, CHMP4A, SPICE1, SGO1, CHMP4C, ASPM, MAEL, KIF2C, WASHC5, SPDL1, BUB1B, C14orf39, SHOC1, ANKRD31, ZCWPW1, KIF23, KIF11, ZWINT, RMI2, TENT4A, AURKB, DMC1, MAP10, SIRT7, STAG1, RAD51C, XRCC3, SYCP2, ZW10, TERB1, FBXO5, NDC80, ZWILCH, SGO2, CHMP6, MEIOB, CHEK2, CDC23, PDS5B, KIF15, FAM83D, NCAPG, DLGAP5, …
GOBP_RNA_MEDIATED_GENE_SILENCING	7.87242e-06	0.00381369	0.593325	0.20681	1.72565	518	MIR183, MIR218-2, MIR520D, MIR299, HOXA10-AS, MIR139, MIR767, MIR652, MIR500A, MIR544A, MIR107, MIR657, MIR643, MIR1283-1, SPOUT1, MIR496, MIR766, MIR362, MIR199B, MIR934, MIR340, MIR889, MIR873, MIR711, MIR518A1, MIR345, MIR129-2, MIR518E, ANKRD34C, MIR186, CNOT11, MIR324, MIR410, SPACA6-AS1, MIR563, MIR26B, MIR9-3, MIR491, MIRLET7F2, MIR301A, MIR936, MIR23B, MIR150, MIR519E, PLD6, MIR301B, POU5…
GOBP_G_PROTEIN_COUPLED_RECEPTOR_SIGNALING_PATHWAY	8.4026e-06	0.00383109	0.593325	-0.164773	-1.51069	1242	OR4K5, OR5P3, GPR15LG, TAS2R14, OR52L1, TSHB, AZU1, FSHB, ADCYAP1, OR51A4, OR7A10, GPR22, BECN2, TAS2R4, OR2A25, RGS4, OR10G7, OR11G2, OR1C1, OR5L1, OR52A5, OR5AK2, OR2B6, OR52B2, GPR19, APELA, OR8G3P, OR2A1, OR51B4, TAS2R38, PTGFR, OR5V1, MCHR1, AGTR2, OR52A4P, OR5T2, OR2H1, PTH2R, CMKLR2, AGRP, OR5K1, CXCR3, PF4, PTGER3, SUCNR1, PROK2, HTR2A, OR4X2, DRD3, OR4E2, OR10H2, OR13C9, OR5D14, OR1E3, O…
GOBP_CELLULAR_PROCESS_INVOLVED_IN_REPRODUCTION_IN_MULTICELLULAR_ORGANISM	1.05331e-05	0.00412188	0.593325	-0.219288	-1.78399	433	WEE2, GMCL2, FSHB, SEPTIN14, DAZL, DDX4, PRDX4, PANX1, AURKA, SLC26A3, FOXC1, ZPBP, ARMC12, H1-7, TOPAZ1, SPANXB1, SPEM1, MEI4, CCNB2, RPL10L, CCNA1, MEIKIN, FAM9C, ASZ1, SPATA16, LYZL6, MNS1, CRISP1, TUBA8, ASPM, OOSP2, EDN1, MAEL, SPESP1, NME5, HSF2BP, WASHC5, SPDYA, SPIRE2, C14orf39, SOHLH2, ZAR1L, CATSPERZ, DMRT1, ACTL7A, C2CD6, TMF1, MKKS, BRCA2, KLHL10, FOSL1, MEIOSIN, CCDC42, DMC1, CFAP54,…
GOBP_CELL_CYCLE_PROCESS	1.11586e-05	0.00412188	0.593325	-0.16371	-1.50593	1285	WEE2, DSCC1, GPR15LG, SEPTIN14, RAD54B, HUS1B, PMF1, CDK5RAP3, GOLGA8J, DDX4, GOLGA8O, FEN1, AURKA, RAD51, GOLGA8A, SYCE3, BTC, ORC1, SSX2IP, CDC14C, ESCO1, ESCO2, RIDA, PARD6B, DRD3, MSH4, SLC16A1, EXOC8, DBF4, MEI4, AURKC, CCNB2, RPL10L, SYCE1, ARL8A, OOEP, PTTG2, CENPE, PCNA, CCNA1, BLM, CCDC102B, BCL7C, CETN3, MEIKIN, CHMP4A, INSM2, BORA, ASZ1, CEP76, RAD51AP1, SPICE1, SGO1, SLFN11, CHMP4C, H…
GOBP_MALE_MEIOTIC_NUCLEAR_DIVISION	1.08423e-05	0.00412188	0.593325	-0.45035	-2.38515	53	DDX4, RPL10L, CCNA1, MEIKIN, ASZ1, MAEL, HSF2BP, SPDYA, CATSPERZ, BRCA2, DMC1, RAD51C, SYCP2, MEIOB, TDRD9, HSPA2, M1AP, TDRKH, SPO11, KIF18A, TEX14, DNMT3L, DMRTC2, ING2, TEX15, TEX11
GOBP_MULTICELLULAR_ORGANISM_REPRODUCTION	1.11675e-05	0.00412188	0.593325	-0.177267	-1.57682	907	WEE2, GMCL2, FSHB, SEPTIN14, DAZL, ANKRD49, DDX4, LEP, PRDX4, SPP1, PANX1, AURKA, SLC26A3, FOXC1, CYLC2, SYCE3, DEFB118, ZPBP, AGRP, ARMC12, PROK2, H1-7, MSH4, TOPAZ1, ADAMTS16, HMX3, SLC9C1, SPANXB1, SPEM1, VCX, RNF151, MEI4, CCNB2, RPL10L, PCNA, CCNA1, TXNDC8, SPAG8, SPAG11B, MEIKIN, AFP, FAM9C, ASZ1, SPATA16, LYZL6, MNS1, ODAD3, CRISP1, ADGB, TUBA8, ASPM, OOSP2, SPAG4, EDN1, MAEL, SPESP1, NME5…
GOBP_MEIOTIC_CHROMOSOME_SEGREGATION	1.32965e-05	0.00468459	0.593325	-0.342972	-2.19109	109	AURKA, SYCE3, MSH4, MEI4, CCNB2, SYCE1, PTTG2, MEIKIN, SGO1, ASPM, MAEL, WASHC5, BUB1B, C14orf39, SHOC1, ANKRD31, ZCWPW1, DMC1, SIRT7, RAD51C, SYCP2, TERB1, FBXO5, NDC80, SGO2, MEIOB, NDC1, HORMAD1, M1AP, SPO11, RNF212, FANCD2, HORMAD2, BUB1, SMC4, FANCM, MND1, TEX15, TEX11, TOP2A, MAJIN, RNF212B, RMI1, EME1, TTK, MEIOC, NCAPH, ATM, CCNE2, SMC2, PSMC3IP, TOP2B, BRIP1
GOBP_REPRODUCTION	2.27505e-05	0.00766692	0.57561	-0.156455	-1.45652	1476	WEE2, GMCL2, SCGB1A1, FSHB, ADCYAP1, SEPTIN14, DAZL, RAD54B, HUS1B, ANKRD49, DDX4, LEP, PRDX4, SPP1, PANX1, GNRH1, AURKA, APELA, TMPRSS12, PTGFR, UTF1, RAD51, SLC26A3, FOXC1, CYLC2, SYCE3, DEFB118, ZPBP, AGRP, ARMC12, PROK2, H1-7, MSH4, TOPAZ1, ADAMTS16, HMX3, SLC9C1, SPANXB1, SPEM1, VCX, RNF151, MEI4, AURKC, CCNB2, RPL10L, SYCE1, EIF2B2, OOEP, PTTG2, PCNA, IDO1, TEKT2, PTGDR, SLC9B1, CCNA1, TXND…
GOBP_MALE_GAMETE_GENERATION	3.17261e-05	0.0102462	0.557332	-0.192068	-1.62801	595	GMCL2, FSHB, SEPTIN14, DAZL, ANKRD49, DDX4, PRDX4, SLC26A3, CYLC2, SYCE3, DEFB118, ZPBP, ARMC12, PROK2, H1-7, MSH4, TOPAZ1, ADAMTS16, SLC9C1, SPANXB1, SPEM1, VCX, RNF151, MEI4, RPL10L, CCNA1, TXNDC8, SPAG8, SPAG11B, MEIKIN, FAM9C, ASZ1, SPATA16, MNS1, ODAD3, ADGB, TUBA8, ASPM, SPAG4, MAEL, NME5, HSF2BP, SPDYA, ODF4, C14orf39, SOHLH2, ODF1, SPATA31D3, CATSPERZ, DMRT1, RPL39L, ACTL7A, ZNF35, CATSPE…
GOBP_MITOTIC_SISTER_CHROMATID_SEGREGATION	4.50192e-05	0.0139577	0.557332	-0.265642	-1.89997	201	DSCC1, ESCO1, ESCO2, AURKC, CENPE, CHMP4A, SPICE1, SGO1, CHMP4C, KIF2C, SPDL1, BUB1B, KIF23, KIF11, ZWINT, TENT4A, AURKB, MAP10, STAG1, XRCC3, ZW10, FBXO5, NDC80, ZWILCH, CHMP6, CHEK2, CDC23, PDS5B, KIF15, NCAPG, DLGAP5, SPC25, CENPF, KIF18A, KIF22, CHMP2B, TEX14, ANAPC5, APC, DSN1, CHMP7, EML4, BUB1, MYBL2, SMC4, CDC20, KIF4A, KIF14, NEK2, SMARCA5, SPC24, NIPBL, RACGAP1, OFD1, ABRAXAS1, BOD1, CL…
GOBP_CHROMOSOME_SEGREGATION	6.29926e-05	0.0187791	0.538434	-0.207819	-1.69401	449	DSCC1, PMF1, GOLGA8J, GOLGA8O, AURKA, GOLGA8A, SYCE3, ESCO1, ESCO2, MSH4, MEI4, AURKC, CCNB2, SYCE1, ARL8A, PTTG2, CENPE, BCL7C, MEIKIN, CHMP4A, SPICE1, SGO1, CHMP4C, ASPM, MAEL, KIF2C, HAUS1, WASHC5, SPDL1, TUBGCP6, BUB1B, C14orf39, SHOC1, ANKRD31, ZCWPW1, KIF23, KIF11, ZWINT, RMI2, TENT4A, AURKB, GOLGA6C, GOLGA8B, DMC1, MAP10, SIRT7, STAG1, RAD51C, XRCC3, SYCP2, ZW10, TERB1, FBXO5, NDC80, ZWILC…
GOBP_MEIOTIC_SPINDLE_ASSEMBLY	0.000103779	0.0287283	0.538434	-0.75954	-2.24898	9	AURKA, CCNB2, ASPM, WASHC5, FBXO5, NDC80
GOBP_REGULATION_OF_NUCLEAR_DIVISION	0.000102307	0.0287283	0.538434	-0.28838	-1.95472	145	WEE2, AURKA, BTC, DRD3, OOEP, BORA, RAD51AP1, HOXA13, EDN1, EGF, SPDL1, BUB1B, DMRT1, ZWINT, AURKB, MEIOSIN, CALR, XRCC3, ZW10, FBXO5, NDC80, MSX2, IL1A, ZWILCH, IL1B, TNF, CDC23, DLGAP5, PHIP, HORMAD1, SPC25, CENPF, PSMA8, TEX14, PDGFB, ANAPC5, APC, TGFA, DAPK3, BUB1, CDC20, MSX1, TOM1L1, MKI67, NEK2, SPC24, BMP4, KIF20B, ANAPC7, ZNF207, CDCA8, TTK, PDGFRB, ATM, KNTC1, RB1, MTBP, PLCB1, NSMCE2, …
GOBP_NERVOUS_SYSTEM_PROCESS	0.00014028	0.0374935	0.518848	-0.151992	-1.4178	1511	OR4K5, OR5P3, TAS2R14, OR52L1, OR51A4, OR7A10, TAS2R4, CNIH2, LUM, TRPA1, OR2A25, DDIT3, RGS4, OR10G7, OR11G2, OR1C1, OR5L1, OR52A5, FEN1, OR5AK2, OR2B6, OR52B2, OR8G3P, OR2A1, OR51B4, TAS2R38, OR5V1, SYNJ1, AGTR2, TPRN, ZNF354A, OR52A4P, SNAI2, KCNMB2, LRRC66, OR5T2, OR2H1, CCDC78, OR5K1, PROK2, HTR2A, BFSP2, RABGGTB, OR4X2, DRD3, OR4E2, OR10H2, CHL1, OR13C9, OR5D14, OR1E3, OR8G2P, OR8D2, HMX3, …
GOBP_SISTER_CHROMATID_SEGREGATION	0.000153561	0.0396751	0.518848	-0.233298	-1.74999	252	DSCC1, ESCO1, ESCO2, AURKC, CENPE, BCL7C, MEIKIN, CHMP4A, SPICE1, SGO1, CHMP4C, KIF2C, SPDL1, BUB1B, KIF23, KIF11, ZWINT, RMI2, TENT4A, AURKB, MAP10, STAG1, RAD51C, XRCC3, ZW10, FBXO5, NDC80, ZWILCH, SGO2, CHMP6, CHEK2, CDC23, PDS5B, KIF15, NCAPG, DLGAP5, HORMAD1, SPC25, CENPF, KIF18A, KIF22, CHMP2B, TEX14, ANAPC5, APC, DSN1, CHMP7, HORMAD2, EML4, SMARCE1, BUB1, MYBL2, SMC4, ACTL6B, CDC20, TOP2A,…
GOBP_REGULATION_OF_BRANCHING_INVOLVED_IN_SALIVARY_GLAND_MORPHOGENESIS	0.000177566	0.0443972	0.518848	-0.766135	-2.2131	8	SNAI2, NTN4, FGF7, HGF, TNF, FGF10
GOBP_REGULATION_OF_MITOTIC_NUCLEAR_DIVISION	0.000209839	0.050827	0.518848	-0.28843	-1.88273	117	AURKA, BTC, DRD3, BORA, HOXA13, EDN1, EGF, SPDL1, BUB1B, DMRT1, ZWINT, AURKB, XRCC3, ZW10, FBXO5, NDC80, IL1A, ZWILCH, IL1B, TNF, CDC23, DLGAP5, PHIP, SPC25, CENPF, TEX14, PDGFB, ANAPC5, APC, TGFA, DAPK3, BUB1, CDC20, TOM1L1, MKI67, NEK2, SPC24, BMP4, KIF20B, ANAPC7, ZNF207, CDCA8, TTK, PDGFRB, ATM, KNTC1, RB1, MTBP
GOBP_DEVELOPMENTAL_PROCESS_INVOLVED_IN_REPRODUCTION	0.00055277	0.126015	0.477271	-0.157671	-1.40027	936	WEE2, GMCL2, FSHB, SEPTIN14, DAZL, ANKRD49, DDX4, LEP, PRDX4, SPP1, PANX1, GNRH1, AURKA, UTF1, SLC26A3, FOXC1, CYLC2, SYCE3, DEFB118, ZPBP, ARMC12, PROK2, H1-7, MSH4, TOPAZ1, SLC9C1, SPANXB1, SPEM1, VCX, RNF151, MEI4, RPL10L, EIF2B2, PTGDR, CCNA1, TXNDC8, ZFP42, CCDC182, SPAG8, SPAG11B, AFP, FAM9C, CENPI, ASZ1, SPATA16, MNS1, ODAD3, HOXA13, ADGB, TUBA8, ASPM, OOSP2, SPAG4, EDN1, MAEL, NME5, HSF2B…
GOBP_HOMOLOGOUS_CHROMOSOME_PAIRING_AT_MEIOSIS	0.000550841	0.126015	0.477271	-0.372371	-1.97216	53	SYCE3, MSH4, MEI4, SYCE1, MAEL, C14orf39, SHOC1, ANKRD31, ZCWPW1, DMC1, SIRT7, SYCP2, TERB1, MEIOB, NDC1, HORMAD1, SPO11, RNF212, FANCD2, MND1, TEX15, TEX11, MAJIN, RNF212B, MEIOC, CCNE2, PSMC3IP, BRIP1
GOBP_HOMOLOGOUS_CHROMOSOME_SEGREGATION	0.000624438	0.134445	0.477271	-0.346992	-1.9479	64	SYCE3, MSH4, MEI4, SYCE1, PTTG2, MEIKIN, MAEL, C14orf39, SHOC1, ANKRD31, ZCWPW1, DMC1, SIRT7, SYCP2, TERB1, MEIOB, NDC1, HORMAD1, SPO11, RNF212, FANCD2, MND1, TEX15, TEX11, MAJIN, RNF212B, MEIOC, ATM, CCNE2, PSMC3IP, BRIP1, PTTG1
GOBP_MICROTUBULE_ORGANIZING_CENTER_ORGANIZATION	0.000621598	0.134445	0.477271	-0.256583	-1.7532	153	AURKA, CCDC78, SSX2IP, PARD6B, SLC16A1, CCDC102B, CETN3, CEP76, SPICE1, SGO1, CHMP4C, KIF3A, HAUS1, RAB6C, KIF11, BRCA2, PKD2, PARD6A, XRCC3, NUBP1, CHORDC1, CETN1, NDC80, STIL, CEP135, CKAP5, TMEM67, ODF2, KIAA1614, SASS6, HAUS4, PLK2, XRCC2, MDM1, TUBE1, USP33, HAUS6, ROCK2, CNTLN, CHMP2B, TRIM37, NEK2, RTTN, CDK1, GADD45A, OFD1, GCC2, CLASP1, PLK4, CEP295NL, C2CD3, CLASP2, CCNF, NDEL1, PATJ, D…
GOBP_ATTACHMENT_OF_SPINDLE_MICROTUBULES_TO_KINETOCHORE	0.000815187	0.170771	0.477271	-0.392271	-1.96037	43	AURKC, CENPE, SGO1, KIF2C, AURKB, NDC80, SPC25, TEX14, KNL1, APC, EML4, NEK2, SPC24, RACGAP1, ABRAXAS1, BOD1, KNSTRN, ZNF207, CDCA8, RB1, CENPC, NUF2, MIS12, KAT2B, CCNB1, BUB3, ABRAXAS2, MAD1L1, SIRT2, BIRC5, HNRNPU, SEH1L, ECT2
GOBP_FEMALE_GAMETE_GENERATION	0.000930055	0.184843	0.477271	-0.25204	-1.72216	153	WEE2, FSHB, LEP, PANX1, AURKA, MSH4, MEI4, CCNB2, MEIKIN, AFP, ASPM, OOSP2, EDN1, HSF2BP, WASHC5, SPIRE2, C14orf39, SOHLH2, ZAR1L, DMRT1, BRCA2, FOSL1, MEIOSIN, DMC1, RAD51C, SYCP2, FBXO5, NDC80, GAS2, MEIOB, BNC1, NOBOX, YTHDC2, HORMAD1, M1AP, IL4R, SPO11, PTGS2, PLAT, NRIP1, INHBA, METTL3, TUT4, PTN
GOBP_MITOTIC_NUCLEAR_DIVISION	0.000922391	0.184843	0.477271	-0.21792	-1.67631	288	DSCC1, AURKA, BTC, CDC14C, ESCO1, ESCO2, DRD3, AURKC, CENPE, CHMP4A, BORA, SPICE1, SGO1, CHMP4C, HOXA13, EDN1, KIF2C, EGF, SPDL1, BUB1B, DMRT1, KIF23, KIF11, ZWINT, TENT4A, AURKB, MAP10, SIRT7, STAG1, XRCC3, ZW10, FBXO5, NDC80, IL1A, ZWILCH, CHMP6, CHEK2, IL1B, TNF, CDC23, PDS5B, KIF15, NCAPG, DLGAP5, PHIP, SPC25, CENPF, KIF18A, NEUROG1, KIF22, CHMP2B, TEX14, PDGFB, ANAPC5, APC, DSN1, CHMP7, TGFA…
GOBP_CELL_CYCLE_DNA_REPLICATION	0.000982295	0.190344	0.45506	-0.39338	-1.98668	44	FEN1, RAD51, DBF4, PCNA, BLM, MCM3, RPA4, TIPIN, BRCA2, CDC7, SENP2, FBXO5, WRN, DNA2, POLA1
GOBP_CARNITINE_TRANSPORT	0.00105513	0.194721	0.45506	-0.68675	-2.03345	9	PDZK1, SLC22A4, SLC25A20, SLC25A29, SLC22A1, SLC16A9, SLC6A14
GOBP_SISTER_CHROMATID_COHESION	0.00104183	0.194721	0.45506	-0.348549	-1.87531	57	DSCC1, FEN1, ESCO1, ESCO2, MEIKIN, SGO1, BUB1B, TENT4A, STAG1, RAD51C, SGO2, PDS5B, HORMAD1, KIF22, HORMAD2, RAD21L1, BUB1, CDC20, NIPBL, BOD1, SMC5, RB1, NSMCE2, CDCA5, NAA10, WAPL, SLF2, TNKS, SMC1B, REC8, GTF2B, ATRX, CTNNB1
GOBP_CHROMOSOME_SEPARATION	0.00123381	0.212518	0.45506	-0.303202	-1.80797	79	SPDL1, BUB1B, ZWINT, AURKB, XRCC3, ZW10, FBXO5, NDC80, ZWILCH, CDC23, NCAPG, DLGAP5, M1AP, SPC25, CENPF, TEX14, ANAPC5, APC, BUB1, SMC4, CDC20, SPC24, ANAPC7, ZNF207, CDCA8, TTK, NCAPH, ATM, KNTC1, RB1, SMC2, CSNK2A2, NSMCE2, CSNK2A1, PLSCR1, GEN1, NUMA1, NCAPD3, PCID2, DYNC1LI1, SMARCAD1, CDK5RAP2, NUF2, CUL3, IK, CCNB1, NCAPG2, BUB3, MAD1L1, RAD21
GOBP_MICROTUBULE_BASED_PROCESS	0.00120436	0.212518	0.45506	-0.153679	-1.3654	938	DYNLT2, DNAAF2, CNIH2, GOLGA8J, DDX4, BORCS7, GOLGA8O, AURKA, GOLGA8A, RABGEF1, MREG, CCDC78, SSX2IP, CDC14C, ARMC12, PARD6B, CCDC170, SLC9C1, DYNLT2B, SLC16A1, SPEM1, AURKC, CCNB2, ARL8A, OOEP, CENPE, IFT80, CLN3, TEKT2, SLC9B1, CCDC102B, CETN3, TEX43, CHMP4A, TEKT4, BORA, CEP76, MET, MNS1, SPICE1, ODAD3, SGO1, CHMP4C, CAPN6, TUBA8, AP3S1, KIF3A, ASPM, DYNC2LI1, AUNIP, NME5, LCA5L, KIF2C, HAUS1,…
GOBP_PIRNA_PROCESSING	0.00123114	0.212518	0.45506	-0.499397	-2.03791	22	DDX4, ANKRD34B, HENMT1, ASZ1, MAEL, GPAT2, TDRD9, PNLDC1, TDRKH, TDRD1, ANKRD34A, TEX15
GOBP_POSITIVE_REGULATION_OF_NUCLEAR_DIVISION	0.00134929	0.227356	0.45506	-0.341923	-1.87514	59	AURKA, BTC, DRD3, OOEP, RAD51AP1, HOXA13, EDN1, EGF, DMRT1, MEIOSIN, MSX2, IL1A, IL1B, TNF, CDC23, DLGAP5, PHIP, PDGFB, ANAPC5, TGFA
GOBP_CENTROSOME_DUPLICATION	0.00178822	0.282866	0.45506	-0.306319	-1.78602	75	CEP76, SPICE1, CHMP4C, RAB6C, BRCA2, PKD2, XRCC3, NUBP1, CHORDC1, CETN1, NDC80, STIL, CEP135, CKAP5, TMEM67, SASS6, PLK2, MDM1, USP33, ROCK2, CHMP2B, TRIM37, RTTN, OFD1, PLK4, CEP295NL, C2CD3, CCNF, GEN1, CEP295, SIRT1, CCDC57, CENPJ, KAT2A, XPO1, PKHD1, CDK5RAP2, KAT2B, CEP120, POC1B, ARHGEF10, CEP192
GOBP_MICROTUBULE_BASED_MOVEMENT	0.00175658	0.282866	0.45506	-0.186116	-1.50397	413	DYNLT2, DNAAF2, CNIH2, DDX4, BORCS7, RABGEF1, MREG, SSX2IP, ARMC12, SLC9C1, DYNLT2B, SPEM1, ARL8A, CENPE, IFT80, CLN3, TEKT2, SLC9B1, TEX43, TEKT4, MNS1, ODAD3, AP3S1, KIF3A, DYNC2LI1, NME5, LCA5L, KIF2C, DNAH8, CATSPERZ, LDHC, DNAI1, RAB27B, BBS12, C2CD6, TMF1, KIF23, KIF11, MKKS, GAPDHS, DNAAF11, SSNA1, PRSS55, BLOC1S3, CFAP54, RFX3, MGARP, CCDC39, LZTFL1, PRDM14, DNAH12, CABS1, INTS13, NETO1, …
GOBP_TELOMERE_MAINTENANCE_VIA_SEMI_CONSERVATIVE_REPLICATION	0.00172898	0.282866	0.45506	-0.672652	-1.99171	9	FEN1, PCNA, BLM, WRN, DNA2
GOBP_POSITIVE_REGULATION_OF_FEVER_GENERATION	0.00201488	0.306223	0.431708	-0.717719	-1.9633	7	PTGER3, TNFSF11, IL1B, TNF, PTGS2
GOBP_POSITIVE_REGULATION_OF_MITOTIC_NUCLEAR_DIVISION	0.00199743	0.306223	0.431708	-0.368811	-1.84312	43	AURKA, BTC, DRD3, HOXA13, EDN1, EGF, DMRT1, IL1A, IL1B, TNF, CDC23, DLGAP5, PHIP, PDGFB, ANAPC5, TGFA
GOBP_FEMALE_MEIOTIC_NUCLEAR_DIVISION	0.00221336	0.318369	0.431708	-0.406731	-1.88741	35	WEE2, AURKA, CCNB2, MEIKIN, HSF2BP, WASHC5, SPIRE2, RAD51C, SYCP2, FBXO5, NDC80, MEIOB, TOP2A, ORC4, TTK, MEIOC, NCAPH, ATM
GOBP_GERM_CELL_DEVELOPMENT	0.00214307	0.318369	0.431708	-0.198976	-1.55372	315	WEE2, GMCL2, SEPTIN14, DAZL, PANX1, AURKA, SLC26A3, ZPBP, ARMC12, H1-7, SPANXB1, SPEM1, MEI4, FAM9C, SPATA16, MNS1, TUBA8, ASPM, OOSP2, EDN1, NME5, WASHC5, C14orf39, SOHLH2, ZAR1L, CATSPERZ, DMRT1, ACTL7A, C2CD6, TMF1, MKKS, BRCA2, KLHL10, MEIOSIN, CCDC42, DMC1, CFAP54, DMRTA2, SOX30, PRDM14, FBXO5, ADAD1, SPACA1, BNC1, SPINK1, FABP9, PYGO1, TNP2, TBC1D21, HSPA2, NOBOX, YTHDC2, HORMAD1, TTC12, SP…
GOBP_MITOTIC_CELL_CYCLE_CHECKPOINT_SIGNALING	0.00221803	0.318369	0.431708	-0.260541	-1.75508	139	HUS1B, CDK5RAP3, ORC1, BLM, CHMP4C, SPDL1, BUB1B, TIPIN, ZWINT, AURKB, XRCC3, RAD17, ZW10, RPA2, NDC80, ZWILCH, CHEK2, PLK2, SPC25, CENPF, GTSE1, RBBP8, TEX14, APC, FANCD2, NAE1, BUB1, TOPBP1, PRKDC, CDC20, TRIAP1, NABP1, RAD9B, BABAM1, MAP3K20, CDK1, SPC24, UIMC1, ABRAXAS1, ZNF830, MDC1, SETMAR, FBXO31, RAD50, EME1, ZNF207, INIP, CDCA8, TTK, CDC14B, TP53, ATM, KNTC1, MSH2, CCND1, MDM2
GOBP_CILIUM_OR_FLAGELLUM_DEPENDENT_CELL_MOTILITY	0.00242061	0.335038	0.431708	-0.238701	-1.63784	156	DNAAF2, DDX4, ARMC12, SLC9C1, SPEM1, TEKT2, SLC9B1, TEX43, TEKT4, MNS1, ODAD3, DNAH8, CATSPERZ, LDHC, DNAI1, C2CD6, TMF1, MKKS, GAPDHS, DNAAF11, PRSS55, CFAP54, RFX3, CCDC39, LZTFL1, PRDM14, CABS1, INTS13, TBC1D21, VPS13A, DNAAF6, HOATZ, ENKUR, TTC12, RGN, TAC4, TTLL6, IFT81, TEX101, FSIP2, SEMG1, ING2, IQCG, MEIG1, CFAP47, DNAH5, SPAG6, TACR1, CFAP221, CFAP43, DNHD1, SEMG2, DNAH11, TACR2, NME8, …
GOBP_NEGATIVE_REGULATION_OF_INTERLEUKIN_1_PRODUCTION	0.00239621	0.335038	0.431708	0.352439	1.83577	50	GHSR, MIR766, NLRP3, PYDC1, PYDC2, ELF4, GHRL, MIR181A2, MEFV, MIR132, CPTP, APOA1, MIR27B, CX3CL1, IL1R2, LILRB4, GAS6, MIR181D, GSTP1, IL10, CD33, NLRP7, ARRB2, GIT1, CX3CR1, AQP4
GOBP_CILIUM_MOVEMENT	0.00255286	0.347144	0.431708	-0.221163	-1.56598	192	DNAAF2, DDX4, ARMC12, SLC9C1, SPEM1, TEKT2, SLC9B1, TEX43, TEKT4, MNS1, ODAD3, NME5, CATSPERZ, LDHC, DNAI1, C2CD6, TMF1, MKKS, GAPDHS, DNAAF11, PRSS55, CFAP54, RFX3, CCDC39, LZTFL1, PRDM14, CABS1, INTS13, TBC1D21, VPS13A, DNAAF6, HOATZ, ENKUR, TTC12, RGN, TAC4, TTLL6, IFT81, NEK10, CFAP61, TEX101, FSIP2, NPHP3, SEMG1, JHY, ING2, IQCG, MEIG1, CFAP47, CABYR, DNAH5, SPAG6, CFAP91, TACR1, OFD1, CFAP2…
GOBP_AROMATIC_AMINO_ACID_METABOLIC_PROCESS	0.00264505	0.347488	0.431708	-0.412219	-1.86613	32	HPDL, ACMSD, HPD, HGD, TPH1, TYR, SLC45A2, IDO1, TDO2, DCT, QDPR, TTC36
GOBP_HORMONE_CATABOLIC_PROCESS	0.00264488	0.347488	0.431708	-0.605697	-2.05807	12	SPP1, SULT1E1, HSD17B11, DIO2, ACE, MME, DIO3, IDE, HSD17B6, CYP19A1
GOBP_DNA_STRAND_ELONGATION_INVOLVED_IN_DNA_REPLICATION	0.00273716	0.353595	0.431708	-0.530747	-1.92969	15	RFC3, PCNA, MCM3, DNA2, POLA1, POLE3, GINS1, POLD3
GOBP_ESTROGEN_METABOLIC_PROCESS	0.00300588	0.381944	0.431708	-0.388825	-1.89982	40	UGT2B10, HSD17B7, UGT2B7, CYP2C9, UGT2B17, SULT1E1, CYP3A4, UGT2B15, UGT2A3, AKR1B15, HSD17B11, UGT1A1, HSD17B4, CYP3A5, CYP1B1, TIPARP, UGT1A7, CYP1A1, SGPL1, PDGFRA, HSD17B12, CYP19A1, UGT2B11, HSD17B10, CYP1A2, PLEKHA1
GOBP_NOREPINEPHRINE_SECRETION	0.00339034	0.423847	0.431708	0.562299	2.0084	14	GHSR, ADORA2A, HRH3, OXT, ADRA2A, OXTR, STX1A
GOBP_SPINDLE_ASSEMBLY_INVOLVED_IN_FEMALE_MEIOSIS	0.00352886	0.434162	0.431708	-0.754022	-1.93135	6	AURKA, CCNB2, FBXO5, NDC80
GOBP_DEOXYRIBONUCLEOSIDE_TRIPHOSPHATE_METABOLIC_PROCESS	0.00383249	0.450086	0.431708	-0.632168	-1.87183	9	ITPA, AK9, NUDT15, RRM2B
GOBP_POSITIVE_REGULATION_OF_SPROUTING_ANGIOGENESIS	0.00382765	0.450086	0.431708	0.449808	1.92093	25	GHSR, S100A1, FUT1, GHRL, MIR126, MIR30B, BMPER, ITGA5, SLC39A12, MIR1-1, JAK1, JMJD8, IL10, PKM, VEGFA, DLL1
GOBP_SPERM_MOTILITY	0.00374172	0.450086	0.431708	-0.25305	-1.68473	131	DDX4, ARMC12, SLC9C1, SPEM1, TEKT2, SLC9B1, TEX43, MNS1, ODAD3, CATSPERZ, LDHC, DNAI1, C2CD6, TMF1, GAPDHS, DNAAF11, PRSS55, CFAP54, CCDC39, LZTFL1, PRDM14, CABS1, INTS13, TBC1D21, VPS13A, DNAAF6, HOATZ, ENKUR, TTC12, RGN, TAC4, IFT81, TEX101, FSIP2, SEMG1, ING2, IQCG, MEIG1, CFAP47, DNAH5, SPAG6, TACR1, CFAP221, CFAP43, DNHD1, SEMG2, DNAH11, TACR2, NME8, SLC9B2, CFAP65
GOBP_DNA_METHYLATION_INVOLVED_IN_GAMETE_GENERATION	0.00450526	0.483282	0.407018	-0.488151	-1.83184	17	DDX4, ASZ1, MAEL, TDRD9, MORC1, PICK1, TDRD1, DNMT3L, TDRD12, PIWIL4, KDM1B
GOBP_ECTOPIC_GERM_CELL_PROGRAMMED_CELL_DEATH	0.00442889	0.483282	0.407018	-0.4987	-1.91673	18	SYCE3, TOPAZ1, MAEL, SYCP2, IL1A, IL1B, TEX11, PRKDC, BCL2L1, BAX, KIT
GOBP_MALE_MEIOSIS_I	0.00434671	0.483282	0.407018	-0.426475	-1.87266	28	DDX4, RPL10L, CCNA1, HSF2BP, BRCA2, DMC1, RAD51C, TDRD9, HSPA2, SPO11, DNMT3L, DMRTC2, ING2
GOBP_POSITIVE_REGULATION_OF_MONOCYTE_DIFFERENTIATION	0.00455162	0.483282	0.407018	0.627956	1.9854	10	FES, HLA-DRB1, CD74, ZFP36L1, DCSTAMP, ACIN1, CTNNBIP1
GOBP_REGULATION_OF_VITAMIN_METABOLIC_PROCESS	0.00440059	0.483282	0.407018	-0.584469	-1.98594	12	SNAI2, SNAI1, PRMT3, CD320, TNF, NFKB1
GOBP_SECONDARY_METABOLIC_PROCESS	0.00432079	0.483282	0.407018	-0.31879	-1.75429	60	BDH2, ACMSD, SLC24A5, TYR, CYP3A4, SLC45A2, N6AMT1, SLC7A11, CBR4, SULT1C4, AKR1C2, FMO1, DCT, RAB38, FMO2, RAPGEF2, CYP2A6, CYP3A5, AKR1A1, TH, TRPC1, CYP1B1, AKR1C4, PAM, UGT1A7, CDH3, CYP1A1, AKR1B10, ATP7A, NFE2L2, AKR1C1, OPN3, CYP1A2, ARL1, MC1R, WNT5A, MFSD12, AKR7A3, TYRP1
GOBP_SPINDLE_ASSEMBLY	0.00430556	0.483282	0.407018	-0.238814	-1.61821	146	GOLGA8J, GOLGA8O, AURKA, GOLGA8A, AURKC, CCNB2, CHMP4A, SPICE1, CHMP4C, ASPM, HAUS1, WASHC5, TUBGCP6, KIF23, KIF11, AURKB, GOLGA6C, GOLGA8B, MAP10, STAG1, FBXO5, NDC80, STIL, CHMP6, CHEK2, GOLGA8N, SASS6, KIF15, HAUS4, GOLGA6D, HAUS6, CHMP2B, CHMP7, MYBL2, TUBB1, CDC20, KIF4A, GOLGA8S, NEK2, RACGAP1, OFD1, ABRAXAS1, CLASP1, ZNF207, CDCA8, CEP97
GOBP_CELL_CYCLE_CHECKPOINT_SIGNALING	0.00532909	0.497713	0.407018	-0.217139	-1.53001	187	HUS1B, CDK5RAP3, RAD51, ORC1, BLM, CHMP4C, SPDL1, BUB1B, RPA4, TIPIN, BRCA2, ZWINT, AURKB, TIPRL, XRCC3, RAD17, ZW10, RPA2, NDC80, ZWILCH, CHEK2, PLK2, HORMAD1, DNA2, SPC25, CENPF, GTSE1, RBBP8, TEX14, CRY1, APC, FANCD2, NAE1, BUB1, TOPBP1, PRKDC, CDC20, TRIAP1, NABP1, ATR, RAD9B, BABAM1, MAP3K20, CDK1, SPC24, UIMC1, PROX1, ABRAXAS1, ZNF830, MDC1, SETMAR, ATRIP, FBXO31, RAD50, EME1, ZNF207, INIP,…
GOBP_HOMOLOGOUS_RECOMBINATION	0.00499796	0.497713	0.407018	-0.305259	-1.71363	64	RAD54B, RAD51, SYCE3, MSH4, RAD51AP1, HSF2BP, C14orf39, SHOC1, ANKRD31, DMC1, RAD51C, MEIOB, SPO11, RBBP8, RNF212, FANCD2, C11orf80, TOPBP1, FANCM, MND1, TEX11, TOP2A, RNF212B, RAD50, RMI1, EME1, ATM, PSMC3IP, TOP2B, BRIP1
GOBP_NEGATIVE_REGULATION_OF_LYASE_ACTIVITY	0.0049404	0.497713	0.407018	-0.435347	-1.81907	24	PHPT1, AKAP5, GALR3, GRM3, NPR3, RD3, P2RY13, MTRR, AKAP9, ADGRV1
GOBP_NEGATIVE_REGULATION_OF_STRIATED_MUSCLE_CELL_APOPTOTIC_PROCESS	0.00496627	0.497713	0.407018	0.422076	1.85039	27	HEY2, MDK, MIR106B, NKX2-5, MIR30E, MYOCD, HSF1, BMP7, HAND2, RGL2, SIRT4, BAG3
GOBP_POSITIVE_REGULATION_OF_CELL_CYCLE_PROCESS	0.00512271	0.497713	0.407018	-0.194832	-1.4683	259	FEN1, AURKA, BTC, CDC14C, DRD3, DBF4, AURKC, OOEP, RAD51AP1, HOXA13, STXBP4, EDN1, EGF, PKN2, RRM2B, ZNF16, ANKRD31, DMRT1, STOX1, KIF23, AURKB, MEIOSIN, MAP10, CDC7, PAGR1, RAD51C, XRCC3, CSPP1, FBXO5, NDC80, MSX2, IL1A, STIL, CHEK2, IL1B, TNF, MIR495, CDC23, SASS6, FAM83D, NCAPG, DLGAP5, HSPA2, FGF10, PHIP, ROCK2, NEUROG1, DYRK3, PDGFB, ANAPC5, TGFA, IGF1R, PLRG1, EZH2, SMC4, CUL4B, MSX1, DDR2,…
GOBP_POSITIVE_REGULATION_OF_CYTOSOLIC_CALCIUM_ION_CONCENTRATION_INVOLVED_IN_PHOSPHOLIPASE_C_ACTIVATING_G_PROTEIN_COUPLED_SIGNALING_PATHWAY	0.0051219	0.497713	0.407018	-0.397002	-1.77312	31	DRD3, C3AR1, F2RL2, EDN1, CALCA, GPR18, LPAR4, KISS1, AGTR1, HTR2C, GPR35, DRD1, F2R, GPR17, OPRL1, LPAR1, P2RY10, GPR174, S1PR1, GPR157
GOBP_POSTSYNAPTIC_ACTIN_CYTOSKELETON_ORGANIZATION	0.00532966	0.497713	0.407018	0.622494	1.96813	10	ACTB, EZR, CPNE6, ACTG1, NOS1AP, RAC3, ACTBL2, SRCIN1
GOBP_REGULATION_OF_CENTROSOME_CYCLE	0.00527537	0.497713	0.407018	-0.32637	-1.74452	54	AURKA, CEP76, SPICE1, CHMP4C, RAB6C, XRCC3, NUBP1, CHORDC1, STIL, TMEM67, SASS6, PLK2, MDM1, ROCK2, CHMP2B, TRIM37, PLK4, CEP295NL, CCNF, GEN1, CEP295, CCNL2, SIRT1, CENPJ, KAT2A, XPO1, CCNL1, PKHD1, CDK5RAP2, KAT2B, CEP120
GOBP_REGULATION_OF_NEUTROPHIL_DEGRANULATION	0.00515034	0.497713	0.407018	0.662333	1.92496	8	CD177, ITGB2, PTAFR, PRAM1, ITGAM, SYK
GOBP_RNA_PHOSPHODIESTER_BOND_HYDROLYSIS_EXONUCLEOLYTIC	0.00488258	0.497713	0.407018	-0.348063	-1.73943	43	EXOSC5, ERI2, PNLDC1, ANGEL1, PDE12, EXOSC3, ANGEL2, CNOT2, EXOSC8, NOCT, ERI1, REXO2, DIS3L, EXOSC9, PAN2, DIS3, TOE1, CPSF3, ERI3, XRN1, PARN, USB1, EXOSC10, XRN2, CNOT6L, CNOT7, EXOSC7
GOBP_VITAMIN_BIOSYNTHETIC_PROCESS	0.00563423	0.519892	0.407018	-0.469556	-1.85303	20	SNAI2, CYP3A4, SNAI1, PSAT1, TNF, NFKB1, RGN, TPK1, AKR1A1, BCO1
GOBP_FEMALE_SEX_DIFFERENTIATION	0.0061212	0.553082	0.407018	-0.23796	-1.56605	122	FSHB, LEP, GNRH1, FOXC1, MSH4, EIF2B2, ZFP42, CCDC182, AFP, HYAL3, BRCA2, DMC1, SFRP1, GAS2, CGA, HSPA5, FGF10, UBE3A, SPO11, NRIP1, INHBA, CTNNA1, A2M, CASP3, NPPC, BCL2L1, LHX9, DMRTA1, ZNF830, DACH2, CHD7, TIPARP, ATM, ACSBG1, BAX, KIT, SLIT2, SGPL1, LRP2, ROBO2, PDGFRA, SMAD4, KDR, CYP19A1, FANCG, SIRT1, FST, FZD4, STRA6, DACH1, IMMP2L, ZFPM2, LHCGR, BAK1, PLEKHA1, INSR, WNT5A, BMPR1B, CSMD1
GOBP_STRIATUM_DEVELOPMENT	0.00613664	0.553082	0.407018	-0.460064	-1.85104	21	SLC7A11, MKKS, INHBA, SHANK3, FOXP2, HPRT1, DRD1, SLITRK5, FOXP1, ZSWIM6, LRRK2, BBS2, BBS1, SECISBP2, RARB
GOBP_DEVELOPMENT_OF_PRIMARY_FEMALE_SEXUAL_CHARACTERISTICS	0.00641992	0.571963	0.407018	-0.250495	-1.59453	106	FSHB, LEP, GNRH1, FOXC1, MSH4, EIF2B2, ZFP42, CCDC182, AFP, HYAL3, BRCA2, DMC1, SFRP1, GAS2, CGA, HSPA5, UBE3A, SPO11, NRIP1, INHBA, CTNNA1, A2M, CASP3, NPPC, BCL2L1, LHX9, DMRTA1, ZNF830, DACH2, TIPARP, ATM, ACSBG1, BAX, KIT, SLIT2, SGPL1, ROBO2, PDGFRA, SMAD4, KDR, FANCG, SIRT1, FST, FZD4, DACH1, IMMP2L, ZFPM2, LHCGR, PLEKHA1, INSR, BMPR1B, CSMD1
GOBP_AMINO_ACID_BETAINE_TRANSPORT	0.00697506	0.590059	0.407018	-0.531927	-1.83396	13	PDZK1, SLC22A4, SLC25A20, SLC25A29, SLC22A1, SLC16A9, SLC6A14, SLC6A12
GOBP_CELL_CYCLE	0.00685983	0.590059	0.407018	-0.131495	-1.23589	1816	WEE2, DSCC1, GPR15LG, ESX1, ADCYAP1, SEPTIN14, RAD54B, HUS1B, PMF1, CDK5RAP3, DDIT3, GOLGA8J, DDX4, GOLGA8O, LEP, FEN1, AURKA, PTP4A1, RAD51, GOLGA8A, FOXC1, SYCE3, BTC, KLLN, ORC1, SSX2IP, CDC14C, ESCO1, ESCO2, RIDA, PARD6B, DRD3, MSH4, TRIM32, SLC16A1, EXOC8, INCA1, DBF4, MEI4, RPRM, FAP, AURKC, CCNB2, RPL10L, SYCE1, ARL8A, OOEP, PTTG2, CENPE, PCNA, TMPRSS11A, CCNA1, BLM, CCDC102B, BCL7C, CETN3…
GOBP_DOUBLE_STRAND_BREAK_REPAIR_VIA_SYNTHESIS_DEPENDENT_STRAND_ANNEALING	0.00673049	0.590059	0.407018	-0.65601	-1.89498	8	RAD51, HELQ, DMC1, RAD51C, XRCC3, FANCM
GOBP_GLYCOSYLATION	0.00698267	0.590059	0.407018	-0.202001	-1.51122	248	PIGB, UGGT2, KRTCAP2, B4GAT1, ALG10, ST8SIA4, B3GALNT1, MAN1A1, NPC1, B4GALT1, C20orf173, GXYLT2, ST6GAL2, ST8SIA1, GBGT1, ST6GALNAC2, MLEC, EOGT, MGAT4C, B4GALT4, GALNT13, OGT, PLOD2, DHDDS, GALNT18, GALNT1, ENTPD5, GALNT2, ALG11, POFUT2, COG2, MGAT4A, FKTN, TMTC2, B3GNT9, MAN2A1, UBE2J1, GALNT7, POFUT1, TMEM59, GMPPB, GALNT5, CLN5, NAGPA, RPN2, B3GNT3, FUT10, TET1, COG5, GCNT3, GALNT15, MAN1C1,…
GOBP_LIPID_STORAGE	0.00700367	0.590059	0.407018	-0.273701	-1.64141	83	LEP, CRP, ANGPTL3, CDS1, ABHD5, STARD4, ACVR1C, BSCL2, ITGB3, CAV1, HILPDA, TTC39B, AUP1, TREM2, IL1B, TNF, CES1, NFKB1, PLIN5, SMIM22, CD36, NRIP1, SOAT1, CRY1, LPL, ENPP1
GOBP_COTRANSLATIONAL_PROTEIN_TARGETING_TO_MEMBRANE	0.00710311	0.592002	0.407018	-0.409806	-1.79947	28	SRPRB, GJD2-DT, SRPRA, TRAM1L1, BHLHE40-AS1, SSR3, SIL1, SEC61A1, TRAM1, SRP19, SSR1, TTC9-DT, SRP54, RN7SL1, ARL6IP1, SEC61A2
GOBP_NEGATIVE_REGULATION_OF_RETINOIC_ACID_RECEPTOR_SIGNALING_PATHWAY	0.00727091	0.599541	0.407018	-0.604487	-1.78987	9	ZNF536, CYP26A1, CALR, CYP26C1, EZH2
GOBP_NAIL_DEVELOPMENT	0.00737071	0.601372	0.407018	-0.558875	-1.79832	11	FZD6, MSX2, HOXC13, ITGA6, KRT84, MSX1, PRKAB1
GOBP_CENTRIOLE_CENTRIOLE_COHESION	0.00802181	0.604117	0.38073	-0.496213	-1.80413	15	CCDC102B, SGO1, KIF3A, CEP135, ODF2, CNTLN, NEK2, RTTN
GOBP_CHROMOSOME_ORGANIZATION	0.00787166	0.604117	0.38073	-0.15861	-1.34812	623	DSCC1, NAF1, RAD54B, HUS1B, FEN1, RFC3, SUPV3L1, RAD51, SYCE3, ESCO1, H3C3, ITPA, H4C16, H1-7, ESCO2, MSH4, MEI4, AURKC, SYCE1, HELQ, PTTG2, CENPE, PCNA, BLM, BCL7C, MEIKIN, CHMP4A, CENPI, SPICE1, SGO1, CHMP4C, MAEL, ZNF365, KIF2C, SPDL1, ZRANB3, BUB1B, C14orf39, SHOC1, ANKRD31, H4C11, MCM3, ZCWPW1, KIF23, KIF11, BRCA2, ZWINT, RMI2, TENT4A, AURKB, DMC1, MAP10, SIRT7, STAG1, RAD51C, XRCC3, SYCP2, …
GOBP_DETECTION_OF_CHEMICAL_STIMULUS_INVOLVED_IN_SENSORY_PERCEPTION_OF_TASTE	0.00815052	0.604117	0.38073	-0.332128	-1.70214	47	TAS2R14, TAS2R4, TAS2R38, GNAT3, FFAR4, TAS2R3, TAS2R16, TAS2R19, TAS2R8, PIP, TAS1R1, TAS2R40, GNAT1, TAS2R1, TAS2R20, CA6, CST2
GOBP_DNA_DOUBLE_STRAND_BREAK_PROCESSING	0.00757351	0.604117	0.407018	-0.459005	-1.81139	20	HELQ, UBE2V2, BLM, C14orf39, HELB, DNA2, SPO11, RBBP8, SETMAR, RAD50, BRIP1, UBE2N, SMARCAD1
GOBP_FOLIC_ACID_CONTAINING_COMPOUND_METABOLIC_PROCESS	0.00818376	0.604117	0.38073	-0.427506	-1.79923	25	TYMS, PM20D2, SLC46A1, MTHFD2L, DHFR2, ATIC, MTRR, DHFR, GART, MTHFD1L, GGH, FPGS, ALDH1L2, MTHFR, FTCD
GOBP_GPI_ANCHOR_METABOLIC_PROCESS	0.00781657	0.604117	0.38073	-0.382458	-1.7314	32	PIGB, PIGK, PIGW, GPAA1, SLC30A5, CWH43, PGAP2, PIGF, PIGN, PIGA, DPM1, PIGX, PGAP1, PIGC, PIGL, PGAP3, PIGM
GOBP_NEGATIVE_REGULATION_OF_CALCIUM_ION_IMPORT	0.00799078	0.604117	0.38073	-0.598051	-1.77081	9	SLC30A1, SPINK1, SEMG1, ACE, TRIM27, HES1, PLN
GOBP_NEGATIVE_REGULATION_OF_PHOTORECEPTOR_CELL_DIFFERENTIATION	0.00749333	0.604117	0.407018	0.701054	1.79012	6	CNTF, SOX9, NOTCH1, SOX8
GOBP_REGULATION_OF_VITAMIN_D_BIOSYNTHETIC_PROCESS	0.00786106	0.604117	0.38073	-0.665252	-1.81978	7	SNAI2, SNAI1, TNF, NFKB1
GOBP_REGULATORY_NCRNA_PROCESSING	0.00804921	0.604117	0.38073	-0.293388	-1.68851	72	DDX4, TRUB1, ANKRD34B, HENMT1, ASZ1, MAEL, RMRP, PUS10, GPAT2, TDRD9, PNLDC1, TDRKH, TDRD1, METTL3, ZC3H10, TUT4, HNRNPA2B1, TSNAX, ANKRD34A, TEX15, PRKRA, BCDIN3D, BMP4, SMAD2, TP53, TDRD12, PIWIL4, ZC3H7A, TRIM71, LIN28B, NCBP1, SMAD1, AGO3, IL6, DROSHA, PUM2
GOBP_PENETRATION_OF_ZONA_PELLUCIDA	0.00842271	0.61589	0.38073	-0.59549	-1.76323	9	B4GALT1, HYAL3, PPP3R2, TNP2, DKKL1
GOBP_CALCIUM_DEPENDENT_CELL_CELL_ADHESION_VIA_PLASMA_MEMBRANE_CELL_ADHESION_MOLECULES	0.00872754	0.626362	0.38073	-0.328396	-1.68302	47	PCDHB16, CDH19, PCDHB6, PCDHB4, SELL, CDH7, CDH12, CDH6, CDH20, CDH13, NLGN1, PCDHB2, DSG1, CDH17, CDH26, CDH3, CDH8, PCDH12, CDH11, CDH4, ATP2C1, PCDHB9, AJUBA, PCDHB13, CDH1, CDH9, CDH10, PCDHGB4, CDH5
GOBP_NEGATIVE_REGULATION_OF_NUCLEAR_DIVISION	0.00871845	0.626362	0.38073	-0.297691	-1.65759	63	SPDL1, BUB1B, DMRT1, ZWINT, AURKB, XRCC3, ZW10, FBXO5, NDC80, ZWILCH, HORMAD1, SPC25, CENPF, TEX14, APC, BUB1, CDC20, TOM1L1, SPC24, BMP4, ZNF207, CDCA8, TTK, ATM, KNTC1, MTBP, GEN1, LIF, PCID2, DYNC1LI1, CDK5RAP2, NUF2, RAD1, IK, CCNB1, CHEK1, BUB3, MAD1L1, RAD21
GOBP_EXTRACELLULAR_TRANSPORT	0.0089411	0.635802	0.38073	-0.333224	-1.66528	43	DNAAF2, ODAD3, NME5, DNAI1, DNAAF11, CFAP54, RFX3, CCDC39, NEK10, NPHP3, JHY, CABYR, DNAH5, SPAG6, OFD1, CFAP221, CFAP43, SPAG17, ODAD4, DNAH11
GOBP_POSITIVE_REGULATION_OF_CELL_CYCLE	0.00941576	0.657492	0.38073	-0.175706	-1.39428	345	FEN1, AURKA, BTC, CDC14C, DRD3, TRIM32, DBF4, AURKC, OOEP, RAD51AP1, HOXA13, STXBP4, EDN1, EGF, SPDYA, PKN2, RRM2B, ZNF16, ANKRD31, DMRT1, STOX1, KIF23, BRCA2, PKD2, FOSL1, AURKB, MEIOSIN, SPDYE4, MAP10, CDC7, CALR, PAGR1, RAD51C, SPDYE6, XRCC3, CSPP1, FBXO5, NDC80, MSX2, IL1A, STIL, CHEK2, IL1B, TNF, MIR495, CDC23, SASS6, FAM83D, NCAPG, DLGAP5, HSPA2, FGF10, PHIP, YTHDC2, MNAT1, SRPK2, SLC6A4, C…
GOBP_REGULATION_OF_DNA_TEMPLATED_DNA_REPLICATION	0.00934133	0.657492	0.38073	-0.307266	-1.66284	58	DSCC1, RFC3, DBF4, PCNA, BLM, SLFN11, ZRANB3, MCM3, TIPIN, BRCA2, CDC7, SENP2, FBXO5
GOBP_CARNITINE_TRANSMEMBRANE_TRANSPORT	0.00953063	0.659571	0.38073	-0.655255	-1.79243	7	SLC22A4, SLC25A20, SLC22A1, SLC16A9, SLC6A14
GOBP_NEGATIVE_REGULATION_OF_FATTY_ACID_OXIDATION	0.00990075	0.673164	0.38073	-0.486071	-1.76725	15	ACADL, ETFBKMT, FMO1, FMO4, APPL2, PLIN5, FMO2
GOBP_REGULATION_OF_MITOTIC_SISTER_CHROMATID_SEGREGATION	0.00988027	0.673164	0.38073	-0.318328	-1.68594	53	SPDL1, BUB1B, ZWINT, AURKB, XRCC3, ZW10, FBXO5, NDC80, ZWILCH, SPC25, CENPF, TEX14, APC, BUB1, CDC20, SPC24, ZNF207, CDCA8, TTK, ATM, KNTC1, GEN1, NUMA1, PCID2, DYNC1LI1, CDK5RAP2, NUF2, KAT2B, IK, CCNB1, BUB3, MAD1L1, RAD21, BIRC5, HNRNPU, TPR
GOBP_POST_TRANSCRIPTIONAL_REGULATION_OF_GENE_EXPRESSION	0.0100089	0.674598	0.38073	0.146049	1.28446	900	MIR183, MIR218-2, MIR520D, MIR299, MTG1, HOXA10-AS, MIR139, MIR767, MIR652, GZMB, MIR500A, MIR544A, MIR107, MIR657, TENT5D, MIR643, MIR1283-1, SPOUT1, MIR496, MIR766, MIR362, MIR199B, MIR934, MIR340, CSDC2, EIF3K, MIR889, EEF2, MIR873, MIR711, MIR518A1, MIR345, GDNF, MIR129-2, DXO, MIR518E, RPL13A, MIR186, CNOT11, MIR324, MIR410, SPACA6-AS1, EIF5A2, APOBEC1, MIR563, MIR26B, MIR9-3, NAT10, MIR491,…
GOBP_POSITIVE_REGULATION_OF_HEAT_GENERATION	0.0101504	0.678239	0.38073	-0.58832	-1.742	9	PTGER3, TNFSF11, IL1B, TNF, PTGS2
GOBP_MITOTIC_SISTER_CHROMATID_SEPARATION	0.0103099	0.683011	0.38073	-0.297834	-1.64573	61	SPDL1, BUB1B, ZWINT, AURKB, XRCC3, ZW10, FBXO5, NDC80, ZWILCH, CDC23, DLGAP5, SPC25, CENPF, TEX14, ANAPC5, APC, BUB1, CDC20, SPC24, ANAPC7, ZNF207, CDCA8, TTK, ATM, KNTC1, RB1, NSMCE2, GEN1, PCID2, DYNC1LI1, CDK5RAP2, NUF2, CUL3, IK, CCNB1, BUB3, MAD1L1, RAD21
GOBP_NEGATIVE_REGULATION_OF_UBIQUITIN_PROTEIN_LIGASE_ACTIVITY	0.0103992	0.683086	0.38073	0.54523	1.82484	12	RPS20, MAD2L2, RPS15, RPS7, RPL23, RPL11, RPL37, RPL5
GOBP_PHOSPHOLIPID_EFFLUX	0.0106006	0.690464	0.38073	0.522447	1.86606	14	APOA4, SPNS1, APOC2, APOA5, APOA1, APOE, APOA2, APOC1
GOBP_ANTIGEN_PROCESSING_AND_PRESENTATION_OF_PEPTIDE_ANTIGEN_VIA_MHC_CLASS_I	0.0114126	0.699702	0.38073	-0.347178	-1.62034	36	TAPBPL, RAET1G, IFI30, RAET1E, SAR1B, FCGR1A, CALR, HLA-C, LNPEP, TAP1, PDIA3, HLA-B, ACE, MR1, TAPBP, IDE, ULBP3, HLA-A, RAET1L
GOBP_ANTIMICROBIAL_HUMORAL_IMMUNE_RESPONSE_MEDIATED_BY_ANTIMICROBIAL_PEPTIDE	0.0116719	0.699702	0.38073	0.258889	1.54794	80	S100A7, S100A12, RNASE3, DEFB126, LGALS4, H2BC10, RNASE6, HMGN2, DEFA4, ANG, KLK5, S100A9, REG1A, LEAP2, CXCL3, PLA2G1B, H2BC12, ELANE, PGLYRP1, ROMO1, H2BC4, RPL30, EVPL, RPL39, RPS19
GOBP_CELLULAR_MODIFIED_AMINO_ACID_CATABOLIC_PROCESS	0.0121224	0.699702	0.38073	-0.423	-1.72615	22	ACADL, PCYOX1, PM20D2, CBS, BHMT, DMGDH, DIO2, ABHD12B, DIO3, ABHD12, PCYOX1L, AGXT, GGACT
GOBP_CELL_CYCLE_G2_M_PHASE_TRANSITION	0.0124318	0.699702	0.38073	-0.215251	-1.45678	149	HUS1B, CDK5RAP3, AURKA, ORC1, CCNB2, BLM, CHMP4C, ABCB1, RRM2B, STOX1, AURKB, ESRRB, USP17L2, CDC7, RAD51C, RAD17, FBXO5, NDC80, CHEK2, CDK6, HSPA2, KDM8, MELK, USP47, CENPF, RBBP8, DYRK3, NEK10, NAE1, TOPBP1, NABP1, FBXL15, KIF14, BABAM1, TPD52L1, CDK1, UIMC1, PPM1D, ABRAXAS1, ZNF830, RAD50, INIP, CDC25A, CDC14B, TP53, PPME1, CALM2, ATM, RNASEH2B, PLCB1, MTA3, CCND1
GOBP_DNA_MODIFICATION	0.0116212	0.699702	0.38073	-0.237727	-1.55392	116	DDX4, EXOSC5, N6AMT1, ASZ1, MPG, MAEL, ALKBH2, STPG4, PRDM14, TDRD9, MORC1, DNTT, NEIL3, MTRR, PICK1, TDRD1, EXOSC3, DNMT3L, ALKBH4, ALKBH1, EZH2, TET1, ZDBF2, ATF7IP, RLF, NTHL1, KMT2A, SMARCA5, PPM1D, MBD4, KMT2E, CYP1B1, HELLS, A1CF, CYP1A1, BMI1, TDRD12, PIWIL4, APOBEC2, TOX, TDG, KDM1B, ASCC3, HEMK1, ZFP57, APOBEC3G, EXOSC6, MPHOSPH8, TET2, METTL23, SMUG1, FOS
GOBP_EMBRYONIC_PLACENTA_MORPHOGENESIS	0.0124576	0.699702	0.38073	0.39433	1.72875	27	SPINT1, ADM, CDKN1C, WNT7B, FZD5, ZFP36L1, BMP7, TMED2, DNAJB6, IL10, GRB2, GCM1, SOCS3, TRIM28, ST14
GOBP_ESTABLISHMENT_OF_PROTEIN_LOCALIZATION_TO_ENDOPLASMIC_RETICULUM	0.0115708	0.699702	0.38073	-0.308817	-1.58856	48	SRPRB, GJD2-DT, SEC61G, CHMP4A, SRPRA, MAN1A1, TRAM1L1, BHLHE40-AS1, SPCS2, HSPA5, SPCS3, SSR3, GET3, SEC61A1, TRAM1, SRP19, TTC9-DT, SRP54, RAB3GAP2, RAB3GAP1, RN7SL1, SEC61A2, RYR2, GET4
GOBP_GLYCOLIPID_BIOSYNTHETIC_PROCESS	0.0112983	0.699702	0.38073	-0.275531	-1.59925	73	PIGB, PIGK, ST8SIA4, PIGW, C20orf173, ST8SIA1, GPAA1, GBGT1, UGCG, GAL3ST2, B4GALT4, SLC30A5, CWH43, UGT8, PGAP2, PIGF, PIGN, FA2H, PIGA, ST6GALNAC5, B4GALT6, GAL3ST3, DPM1, FUT9, B3GNT5, TM9SF2, ST3GAL5, PIGX, PGAP1
GOBP_KERATINOCYTE_PROLIFERATION	0.0109595	0.699702	0.38073	-0.300257	-1.6249	58	GPR15LG, SNAI2, IFT80, KRT2, IL17A, STXBP4, FGF7, CD109, PPARD, CDH13, FGF10, SFN, WNT16, HAS2, IFT57, SLURP1, CASK, REG3G, PTPRK, YAP1, EFNB2, IFT172, PRKD1, CDH3, INTU, EPB41L4B, NFKBIZ, VDR, IFT74, FST, LRG1
GOBP_LIPOSACCHARIDE_METABOLIC_PROCESS	0.0122063	0.699702	0.38073	-0.240585	-1.53046	107	PIGB, PIGK, ST8SIA4, PIGW, B3GALNT1, C20orf173, ST8SIA1, GPAA1, GBGT1, UGCG, GAL3ST2, B4GALT4, SLC30A5, CWH43, NAGA, GLTP, UGT8, PGAP2, PIGF, PIGN, FA2H, GALC, PIGA, ST6GALNAC5, B4GALT6, GAL3ST3, DPM1, FUT9, B3GNT5, TM9SF2, ST3GAL5, PIGX, PGAP1, FUCA1, GBA1, PIGC, GBA2, NEU3, BAX, KIT, NEU1, PIGL, SUMF1, PGAP3, PIGM, HEXB, A3GALT2, PIGZ, PRKCD, CREM
GOBP_MICROTUBULE_CYTOSKELETON_ORGANIZATION	0.0120231	0.699702	0.38073	-0.153313	-1.31267	660	DNAAF2, GOLGA8J, GOLGA8O, AURKA, GOLGA8A, CCDC78, SSX2IP, CDC14C, PARD6B, CCDC170, SLC16A1, AURKC, CCNB2, OOEP, CENPE, TEKT2, CCDC102B, CETN3, CHMP4A, BORA, CEP76, MET, MNS1, SPICE1, ODAD3, SGO1, CHMP4C, CAPN6, TUBA8, KIF3A, ASPM, AUNIP, KIF2C, HAUS1, WASHC5, DNAH8, SPIRE2, SPDL1, TUBGCP6, RAB6C, CLIP4, DNAI1, KIF23, KIF11, DOCK7, ULK4, BRCA2, PKD2, DNAAF11, PARD6A, AURKB, SSNA1, GOLGA6C, GOLGA8B…
GOBP_MITOTIC_CELL_CYCLE_PROCESS	0.0121544	0.699702	0.38073	-0.150333	-1.31421	766	DSCC1, HUS1B, CDK5RAP3, AURKA, RAD51, BTC, ORC1, CDC14C, ESCO1, ESCO2, DRD3, EXOC8, DBF4, AURKC, CCNB2, CENPE, PCNA, CCNA1, BLM, BCL7C, CHMP4A, BORA, SPICE1, SGO1, SLFN11, CHMP4C, HOXA13, EDN1, KIF2C, ABCB1, EGF, SPDYA, SPDL1, BUB1B, RRM2B, CCNI2, DMRT1, ZNF324, MCM3, DACT1, STOX1, TFDP3, KIF23, KIF11, TIPIN, BRCA2, PKD2, KLF4, ZWINT, TENT4A, AURKB, ESRRB, MAP10, CDC7, SIRT7, STAG1, RAD51C, XRCC3…
GOBP_MITOTIC_DNA_REPLICATION_CHECKPOINT_SIGNALING	0.0116749	0.699702	0.38073	-0.576798	-1.78934	10	HUS1B, ORC1, RAD17, NAE1, TOPBP1, ZNF830
GOBP_MITOTIC_SPINDLE_ASSEMBLY	0.011003	0.699702	0.38073	-0.276573	-1.6053	73	AURKC, CHMP4A, SPICE1, CHMP4C, KIF23, KIF11, AURKB, MAP10, STAG1, CHMP6, CHEK2, KIF15, CHMP2B, CHMP7, MYBL2, CDC20, KIF4A, NEK2, RACGAP1, OFD1, ABRAXAS1, CLASP1, ZNF207, CDCA8, CEP97
GOBP_NEGATIVE_REGULATION_OF_MITOTIC_CELL_CYCLE	0.0119934	0.699702	0.38073	-0.198686	-1.46491	231	HUS1B, CDK5RAP3, FOXC1, ORC1, BLM, SLFN11, CHMP4C, SPDL1, BUB1B, DACT1, TFDP3, TIPIN, PKD2, KLF4, ZWINT, AURKB, XRCC3, RAD17, ZW10, RPA2, FBXO5, NDC80, ZWILCH, CHEK2, TNF, PLK2, YTHDC2, CACNB4, SPC25, USP47, CENPF, GTSE1, INHBA, RBBP8, BRINP3, TEX14, APC, FANCD2, NAE1, ANGEL2, BUB1, EZH2, TOPBP1, PRKDC, CDC20, TOM1L1, TRIAP1, NABP1, ACVR1, RAD9B, BABAM1, MAP3K20, CDK1, SPC24, SCRIB, UIMC1, ABRAXA…
GOBP_OOCYTE_MATURATION	0.0119474	0.699702	0.38073	-0.380551	-1.68554	30	WEE2, AURKA, OOSP2, EDN1, WASHC5, ZAR1L, BRCA2, DMC1, FBXO5, BNC1
GOBP_POSITIVE_REGULATION_OF_TRANSLATIONAL_INITIATION	0.0111512	0.699702	0.38073	-0.396973	-1.74312	28	DAZL, HABP4, DNAJC3, CDC123, IMPACT, TNF, METTL3, DHX29, RPS6KB2, BOLL, RPS6KB1, EIF2AK4, YTHDF3, POLR2G
GOBP_REGULATION_OF_CENTRIOLE_REPLICATION	0.0112718	0.699702	0.38073	-0.408432	-1.69806	23	CEP76, SPICE1, STIL, SASS6, PLK2, MDM1, TRIM37, PLK4, CEP295NL, CEP295, CENPJ, KAT2A, CDK5RAP2, KAT2B, CEP120
GOBP_SRP_DEPENDENT_COTRANSLATIONAL_PROTEIN_TARGETING_TO_MEMBRANE	0.012406	0.699702	0.38073	-0.405098	-1.6842	23	SRPRB, GJD2-DT, SRPRA, TRAM1L1, BHLHE40-AS1, SSR3, SEC61A1, TRAM1, SRP19, TTC9-DT, SRP54, RN7SL1, SEC61A2
GOBP_EPITHELIAL_CELL_PROLIFERATION_INVOLVED_IN_PROSTATE_GLAND_DEVELOPMENT	0.0127842	0.712883	0.38073	0.539076	1.7831	11	NKX3-1, EAF2, WDR77, SOX9, NOTCH1, SHH, STK11
GOBP_NEUTROPHIL_DEGRANULATION	0.0129758	0.718397	0.38073	0.507255	1.75596	13	CD177, ITGB2, PTAFR, PRAM1, STXBP2, ITGAM, SYK, STXBP3
GOBP_GLUTAMINE_FAMILY_AMINO_ACID_BIOSYNTHETIC_PROCESS	0.0136676	0.731252	0.38073	-0.453656	-1.7436	18	PYCR1, OTC, CLN3, PYCR2, LGSN, SLC25A12, PYCR3, GLS, GLUD2, ASL, NOXRED1
GOBP_REGULATION_OF_MEIOTIC_CELL_CYCLE	0.0135141	0.731252	0.38073	-0.279927	-1.57142	64	WEE2, OOEP, RAD51AP1, ASPM, DMRT1, MEIOSIN, CALR, FBXO5, MSX2, CDC23, YTHDC2, HORMAD1, PSMA8, METTL3, ANAPC5, CDC20, MSX1, NPPC, ANAPC10, ANAPC7, CDC25A, TTK, MEIOC, PLCB1, NPM2, LIF, FZR1, PDE3A, RAD1, ANAPC1, INSR, WNT5A, PIWIL2, ANAPC2, ANAPC16, SIRT2, SPATA22, CDC25C
GOBP_RIBOSOMAL_SMALL_SUBUNIT_ASSEMBLY	0.0136703	0.731252	0.38073	0.460155	1.78696	18	RRP7BP, RPL38, RPS27, RPSA, RPS15, RPS5, RPS14, RPS19, RPS28
GOBP_SEQUESTERING_OF_CALCIUM_ION	0.0136797	0.731252	0.38073	-0.225004	-1.51322	135	DHRS7C, METTL21C, TRPA1, DDIT3, HTR2A, MTLN, CXCL10, CCR7, CASQ1, FKBP1B, ITGB3, HSP90B1, PKD2, CXCL9, PTPRC, CALR, XCL1, JPH1, IL13, GP5, PLCH1, GP9, CXCL11, HTR2C, IBTK, DRD1, ITPR2, F2R, AKAP6, RASA3, HTR2B, TRPC1, CHD7, PLCB3, ABL1, NOS1, CAMK2D, PRKD1, F2, CCL19, PLCG2, CALM2, CACNA1C, PLCB1, PLN, BAX, PLCB4, GPER1, DMD, ATP7B, TRDN, FKBP1A, TMEM38A, ERO1A
GOBP_SRP_DEPENDENT_COTRANSLATIONAL_PROTEIN_TARGETING_TO_MEMBRANE_SIGNAL_SEQUENCE_RECOGNITION	0.0135145	0.731252	0.38073	-0.570008	-1.76827	10	SRPRB, GJD2-DT, SRPRA, BHLHE40-AS1, SRP19, TTC9-DT, SRP54, RN7SL1
GOBP_STRAND_INVASION	0.0138339	0.734426	0.38073	-0.682817	-1.74896	6	RAD51, DMC1, WRN, XRCC2
GOBP_PTERIDINE_CONTAINING_COMPOUND_METABOLIC_PROCESS	0.0139836	0.737328	0.38073	-0.363019	-1.6434	32	TYMS, PRKG2, PM20D2, SLC46A1, MTHFD2L, DHFR2, QDPR, ATIC, MTRR, DHFR, GART, MTHFD1L, GGH, FPGS, ALDH1L2, MTHFR, FTCD
GOBP_DEVELOPMENT_OF_PRIMARY_SEXUAL_CHARACTERISTICS	0.0141894	0.74312	0.38073	-0.193234	-1.42046	226	FSHB, LEP, PRDX4, GNRH1, UTF1, FOXC1, MSH4, EIF2B2, ZFP42, CCDC182, AFP, ASPM, HYAL3, DMRT1, TMF1, MKKS, KCNE1, BRCA2, KLHL10, DNAAF11, DMC1, SFRP1, GAS2, IL1A, CGA, HESX1, HSPA5, UBE3A, RXFP2, SPO11, CITED2, KIF18A, NRIP1, INHBA, CTNNA1, A2M, ADAM15, ARID4B, GATA4, HSD17B4, CASP3, WDR19, ING2, TEX11, TGFBR1, FGF9, FNDC3A, NPPC, HMGB2, ACE, BCL2L1, HOXA10, ARID4A, LHX9, DMRTA1, TLR3, ZNF830, ACVR…
GOBP_7_METHYLGUANOSINE_RNA_CAPPING	0.0147918	0.767297	0.38073	-0.61736	-1.78334	8	CMTR2, RNGTT, RAMAC, NCBP1, TGS1, NCBP3, CMTR1, RNMT
GOBP_DNA_TEMPLATED_DNA_REPLICATION_MAINTENANCE_OF_FIDELITY	0.0150485	0.767297	0.38073	-0.296947	-1.59566	56	RAD51, OOEP, PCNA, BLM, SLFN11, ZNF365, ZRANB3, TIPIN, BRCA2, CARM1, WRN, DNA2, PRIMPOL, RBBP8, FANCM, ATR, ZNF830, SETMAR, RAD50, EME1, CAMSAP3, FAM111A, CDK9, GEN1, MMS22L, MCM8
GOBP_NEGATIVE_REGULATION_OF_VITAMIN_METABOLIC_PROCESS	0.0149609	0.767297	0.38073	-0.639707	-1.7499	7	SNAI2, SNAI1, PRMT3, NFKB1
GOBP_REGULATION_OF_MEIOTIC_NUCLEAR_DIVISION	0.014903	0.767297	0.38073	-0.366042	-1.68222	33	WEE2, OOEP, RAD51AP1, DMRT1, MEIOSIN, CALR, FBXO5, MSX2, HORMAD1, PSMA8, CDC20, MSX1, PLCB1, NPM2, LIF, FZR1, PDE3A, RAD1, WNT5A, PIWIL2
GOBP_RIBOSOME_ASSEMBLY	0.015146	0.767297	0.38073	0.28174	1.5367	59	MRPS2, RRP7BP, RPL10, NOP2, RPL38, RPS27, RPL23A, RPSA, RPS15, RPS5, EIF6, RPL11, MRTO4, MRM2, RPS14, RPS19, NPM1, RPLP0, RPL5, RPS28, RPL6, DHX37, MRPL20
GOBP_PROTEIN_KINASE_C_ACTIVATING_G_PROTEIN_COUPLED_RECEPTOR_SIGNALING_PATHWAY	0.0153629	0.773232	0.38073	-0.384542	-1.6586	27	AZU1, IL2, EDN1, DGKB, PLPP1, CISH, PARD3, PICK1, DGKQ, HCRT, DGKH, DGKE, F2R, HTR2B
GOBP_DNA_METHYLATION	0.0170346	0.80714	0.352488	-0.276403	-1.56001	67	DDX4, N6AMT1, ASZ1, MAEL, STPG4, PRDM14, TDRD9, MORC1, MTRR, PICK1, TDRD1, DNMT3L, EZH2, ZDBF2, ATF7IP, RLF, KMT2A, SMARCA5, PPM1D, KMT2E, HELLS, CYP1A1, BMI1, TDRD12, PIWIL4, KDM1B, HEMK1, ZFP57, MPHOSPH8, METTL23, FOS, ATRX, METTL4, PIWIL2, TDRD5
GOBP_ERBB2_SIGNALING_PATHWAY	0.0170458	0.80714	0.352488	-0.445504	-1.71227	18	BTC, EGF, MYOC, ERBB4, TGFA, PTPRR, STUB1, CUL5, NRG1
GOBP_INNATE_IMMUNE_RESPONSE_IN_MUCOSA	0.0167449	0.80714	0.352488	0.393169	1.70145	26	RNASE3, APOA4, H2BC10, DEFA4, PLA2G1B, H2BC12, IL4, H2BC4, RPL39, H2BC7, H2BC21
GOBP_MITOTIC_CELL_CYCLE	0.0169454	0.80714	0.352488	-0.139885	-1.24101	922	WEE2, DSCC1, HUS1B, CDK5RAP3, AURKA, RAD51, FOXC1, BTC, ORC1, CDC14C, ESCO1, ESCO2, DRD3, EXOC8, DBF4, RPRM, AURKC, CCNB2, CENPE, PCNA, CCNA1, BLM, BCL7C, CHMP4A, BORA, NUDT15, SPICE1, SGO1, SLFN11, CHMP4C, HOXA13, TUBA8, EDN1, KIF2C, ABCB1, EGF, SPDYA, PKN2, SPDL1, TUBGCP6, BUB1B, RRM2B, CCNI2, DMRT1, RAB6C, ZNF324, MCM3, DACT1, STOX1, TFDP3, KIF23, KIF11, TIPIN, BRCA2, PKD2, KLF4, ZWINT, TENT4A…
GOBP_MONOTERPENOID_METABOLIC_PROCESS	0.0170779	0.80714	0.352488	-0.673349	-1.72471	6	CYP2C9, CYP3A4, CYP2C19
GOBP_NEGATIVE_REGULATION_OF_NEUROINFLAMMATORY_RESPONSE	0.0169868	0.80714	0.352488	0.458866	1.77258	17	CST7, NR1D1, IL4, MIR26A1, TNFRSF1B, CX3CL1, TAFA3, GRN, CD200R1, MIR181B1
GOBP_NOREPINEPHRINE_TRANSPORT	0.01678	0.80714	0.352488	0.419928	1.74605	22	GHSR, ACTB, ADORA2A, HRH3, OXT, ADRA2A, OXTR, SLC22A2, STX1A
GOBP_OVULATION	0.0163815	0.80714	0.352488	-0.416236	-1.6747	21	LEP, AFP, GAS2, IL4R, PTGS2, PLAT, NRIP1, INHBA
GOBP_POSITIVE_REGULATION_OF_DIGESTIVE_SYSTEM_PROCESS	0.0169163	0.80714	0.352488	0.466688	1.76824	16	GHSR, OXT, CYP8B1, ENPP7, SCT, GHRL, NR1H2, LPCAT3, PRAP1
GOBP_RESPONSE_TO_ERYTHROPOIETIN	0.0164986	0.80714	0.352488	0.630769	1.72353	7	MT1X, MT2A, EPO, RHEX, EPOR
GOBP_MACROPHAGE_COLONY_STIMULATING_FACTOR_PRODUCTION	0.0171979	0.807886	0.352488	-0.634325	-1.73518	7	ISL1, MIR128-1, HAVCR2, CD34, FOXP1, TSLP
GOBP_CELLULAR_CARBOHYDRATE_BIOSYNTHETIC_PROCESS	0.0176271	0.808448	0.352488	-0.262038	-1.52784	75	FBP2, LEP, FBP1, B4GAT1, PPP1R3A, NDST3, B4GALT1, HAS1, IMPA1, PPP1R3D, PTH, GOT1, AGL, HAS2, PPP1R3E, PER2, B3GNT3, PCK1, ENPP1, PPP1R3F, B3GNT2, DYRK2, FUT9, B3GNT4
GOBP_PROTEIN_O_LINKED_GLYCOSYLATION	0.0176271	0.808448	0.352488	-0.242404	-1.52037	101	B4GAT1, B3GALNT1, GXYLT2, ST6GALNAC2, EOGT, GALNT13, OGT, PLOD2, GALNT18, GALNT1, GALNT2, POFUT2, FKTN, TMTC2, B3GNT9, GALNT7, POFUT1, GALNT5, B3GNT3, TET1, GCNT3, GALNT15, B3GNT2, DPM1, FUT9, B3GNT4, B3GNT5, FUT3, PGM3, C1GALT1C1, GALNTL6, GALNT3, GALNT17, B3GALT6, TMTC4, XXYLT1, GALNT8, IL15, POGLUT3, OGA, TRAK1, TMTC3, GALNT11, C1GALT1, B3GALT9
GOBP_REGULATION_OF_SPROUTING_ANGIOGENESIS	0.0174692	0.808448	0.352488	0.298832	1.59506	53	GHSR, S100A1, FUT1, GHRL, MIR126, MIR377, MIR30C1, MIR30E, MIR30B, PPP1R16B, BMPER, ITGA5, MIR34B, MIR375, SLC39A12, MIR1-1, CREB3L1, ALOX5, JAK1, JMJD8, IL10, PKM, VEGFA
GOBP_REGULATION_OF_STEROID_METABOLIC_PROCESS	0.0175576	0.808448	0.352488	-0.240983	-1.51026	99	ACADL, FSHB, LEP, SNAI2, STARD4, ERLIN1, SNAI1, PDE8B, TTC39B, GAL, IL1A, CGA, TNF, INSIG2, CES1, NFKB1, DGKQ, UGT1A1, MALRD1, IGF1R, DKKL1, ATP1A1, ABCG4, DDX20, ARMC5, GNB3, MBTPS2, STUB1, PROX1, ABCB11, FMO5, MIR185, ERLIN2, NR1H4, DGAT2, ABCG1, KIT, DHH
GOBP_FEVER_GENERATION	0.0177476	0.809188	0.352488	-0.517471	-1.66509	11	PTGER3, TNFSF11, IL1A, IL1B, TNF, PTGS2
GOBP_SPINDLE_ELONGATION	0.0179472	0.813502	0.352488	-0.50055	-1.77461	14	AURKC, KIF23, KIF11, AURKB, MAP10, KIF4A, RACGAP1, CDCA8, NUMA1, KIF4B
GOBP_FORMATION_OF_ANATOMICAL_BOUNDARY	0.0181004	0.815674	0.352488	0.621913	1.69933	7	GDF3, NTF4, SSBP3, NODAL, SHH
GOBP_GERM_CELL_MIGRATION	0.0184545	0.826824	0.352488	-0.605478	-1.74902	8	FOXC1, DMRT1, ITGB1, CXADR, TGFBR1, KIT, PRSS37
GOBP_REGULATION_OF_DNA_DIRECTED_DNA_POLYMERASE_ACTIVITY	0.0187367	0.834647	0.352488	-0.489635	-1.68814	13	DSCC1, RFC3, PCNA, RFC5, GINS1
GOBP_MEIOTIC_SPINDLE_ORGANIZATION	0.0188448	0.834665	0.352488	-0.460202	-1.69426	16	AURKA, CCNB2, ASPM, WASHC5, FBXO5, NDC80
GOBP_RESPONSE_TO_BLUE_LIGHT	0.0190538	0.839126	0.352488	-0.665476	-1.70455	6	TYR, DCT, CPT1B, CRY1
GOBP_DNA_TEMPLATED_DNA_REPLICATION	0.0194276	0.843653	0.352488	-0.203802	-1.40457	161	DSCC1, FEN1, RFC3, RAD51, ORC1, POLE2, DBF4, OOEP, PCNA, BLM, SLFN11, ZNF365, ZRANB3, RRM2B, MCM3, RPA4, TIPIN, BRCA2, CDC7, CARM1, SENP2, FBXO5, WRN, CDC34, POLA2, HELB, DNA2, RFC5, POLA1, PRIMPOL, RECQL, RBBP8, POLE3, GINS1, POLD3, TOPBP1, FANCM, POLB, ATR, ORC5, ZNF830, SETMAR, RTF2, RAD50, ORC4, EME1, REV3L, ORC3, CAMSAP3, CCNE2
GOBP_MEIOTIC_DNA_DOUBLE_STRAND_BREAK_FORMATION	0.019435	0.843653	0.352488	-0.627885	-1.71756	7	MEI4, ANKRD31, HORMAD1, SPO11, C11orf80
GOBP_MITOTIC_SPINDLE_ELONGATION	0.0194831	0.843653	0.352488	-0.528423	-1.79551	12	AURKC, KIF23, AURKB, MAP10, KIF4A, RACGAP1, CDCA8, NUMA1, KIF4B
GOBP_AMINOPHOSPHOLIPID_TRANSPORT	0.0198223	0.84831	0.352488	-0.561045	-1.66124	9	ATP11C, ATP11B, TMEM30A, SCARB2, ATP8A2, ATP8A1
GOBP_NEGATIVE_REGULATION_OF_LIPID_TRANSPORT	0.0197507	0.84831	0.352488	0.32358	1.6069	41	APOC2, MIR301B, MIR26A1, MIR206, MIR33A, NR1H3, MIR613, MIR30C1, MIR27B, AKT2, IRS2, APOA2, NR1H2, FIS1, SHH, MIR758, APOC1, TSPO
GOBP_PROTEIN_ACTIVATION_CASCADE	0.019919	0.84831	0.352488	-0.42987	-1.61313	17	KLKB1, FGB, GP5, F12, GP9, F8, RASAL2
GOBP_NEGATIVE_REGULATION_OF_CYTOKINESIS	0.0202739	0.858706	0.352488	-0.626233	-1.71304	7	CHMP4C, AURKB, TEX14
GOBP_NEGATIVE_REGULATION_OF_MACROPHAGE_ACTIVATION	0.0205868	0.862531	0.352488	0.421302	1.66757	19	CST7, NR1D1, IL4, VSIG4, NR1H3, CX3CL1, TAFA3, GRN
GOBP_SUBPALLIUM_DEVELOPMENT	0.0205316	0.862531	0.352488	-0.37446	-1.61512	27	SLC7A11, MKKS, GSX2, INHBA, SHANK3, FOXP2, HPRT1, DRD1, SLITRK5, FOXP1, ZSWIM6, LRRK2, BBS2, BBS1, SECISBP2, RARB
GOBP_TYROSINE_METABOLIC_PROCESS	0.0207788	0.865897	0.352488	-0.42831	-1.60728	17	HPD, HGD, TYR, SLC45A2, DCT, TTC36, IYD, FAH, TH
GOBP_REGULATION_OF_GONADOTROPIN_SECRETION	0.0209744	0.869372	0.352488	-0.509482	-1.63938	11	LEP, NPVF, KISS1, INHBA, TACR2, SMAD4, OPRK1, GJA1
GOBP_DOUBLE_STRAND_BREAK_REPAIR	0.0212663	0.876782	0.352488	-0.173651	-1.34478	302	RAD54B, HUS1B, FEN1, MAGEF1, RAD51, ESCO2, RADX, OOEP, HELQ, UBE2V2, BLM, HPF1, BCL7C, EYA1, RAD51AP1, ZNF365, AUNIP, HSF2BP, SPIRE2, C14orf39, MCM3, RPA4, ZCWPW1, BRCA2, MPND, RMI2, TENT4A, DMC1, CDC7, SIRT7, RAD51C, XRCC3, POT1, RPA2, MEIOB, CHEK2, KLHL15, NSD2, WRN, NUDT16L1, XRCC2, SWI5, OTUB2, HELB, DNA2, SPO11, POLA1, HMCES, DNTT, RECQL, RBBP8, FANCD2, MRGBP, ING3, PARPBP, RAD21L1, SMARCE1,…
GOBP_RIBOSOMAL_SMALL_SUBUNIT_BIOGENESIS	0.02161	0.886239	0.352488	0.263963	1.5477	77	EMG1, RRP7BP, NAT10, RPS8, RPL38, RPS6, RPS27, RPSA, RPS15, NOP9, RPS5, RPS7, RPS14, RPS16, RPS19, RPS25, RPS24, NPM1, SRFBP1, ERCC2, IMP4, TBL3, RPS28, RPS9, WDR46, DHX37, UTP4, TSR2
GOBP_NEGATIVE_REGULATION_OF_BLOOD_VESSEL_ENDOTHELIAL_CELL_PROLIFERATION_INVOLVED_IN_SPROUTING_ANGIOGENESIS	0.0217982	0.889252	0.352488	0.402959	1.69481	23	MIR410, MIR26A1, MIR149, MIR342, MIR193A, MIR483, IL12A, MIR16-1, NGFR, MIR494, MIR15B, PDCD10, MIR2355, MIR15A, IL12B, MIR222, THBS1
GOBP_ANTIMICROBIAL_HUMORAL_RESPONSE	0.0220096	0.893174	0.352488	0.21975	1.4569	124	CST9, S100A7, S100A12, RNASE3, DEFB126, LGALS4, COLEC11, WFDC9, H2BC10, RNASE6, HMGN2, DEFA4, ANG, CTSG, KLK5, BCL3, S100A9, REG1A, LEAP2, CXCL3, PLA2G1B, H2BC12, ELANE, PGLYRP1, WFDC10B, CST9L, ROMO1, PRSS3, PLA2G6, H2BC4, RPL30, EVPL, RPL39, RPS19
GOBP_PRIMITIVE_ERYTHROCYTE_DIFFERENTIATION	0.0222145	0.896793	0.352488	0.706229	1.69789	5	HSCB, ZFPM1, GATA1, GATA2, VEGFA
GOBP_ESTABLISHMENT_OF_EPITHELIAL_CELL_APICAL_BASAL_POLARITY	0.0223935	0.899337	0.352488	0.439213	1.70564	18	TCF15, SYNE4, PTK7, EZR, SH3BP1, IFT20, MSN
GOBP_PREASSEMBLY_OF_GPI_ANCHOR_IN_ER_MEMBRANE	0.0229623	0.917428	0.352488	-0.590827	-1.70669	8	PIGB, PIGW, PIGN, PIGA, PIGL, PIGZ, PIGV
GOBP_MINERALOCORTICOID_BIOSYNTHETIC_PROCESS	0.0234155	0.930735	0.352488	0.505353	1.69137	12	CYP21A2, BMP6, CYP11B1, DKK3, REST, BMP5, BMP2, CYP11B2, DAB2, CACNA1H, CLCN2, WNT4
GOBP_GAMMA_AMINOBUTYRIC_ACID_SIGNALING_PATHWAY	0.0244111	0.96536	0.352488	-0.365119	-1.60325	28	SLC12A2, GABRG1, GABRA5, GABRA1, GABRA2, GPR156, CACNB4, GABRR3, GABRA6, HTR1A, GABRA4, GABRG3, GABRB2, GABRE, GABRR2, GABRG2
GOBP_CARDIAC_FIBROBLAST_CELL_DIFFERENTIATION	0.027428	0.967826	0.352488	-0.726164	-1.59547	4	SPRY1, INHBA, PDCD4
GOBP_CERAMIDE_TRANSPORT	0.0263433	0.967826	0.352488	-0.427222	-1.642	18	MTTP, SGPP1, ABCB1, PLEKHA3, GLTP, ABCA13, CERT1
GOBP_EMBRYONIC_PLACENTA_DEVELOPMENT	0.0252405	0.967826	0.352488	0.243897	1.48546	90	HEY2, SPINT1, CEBPA, CITED1, KRT19, ADM, ASCL2, CDKN1C, HAND1, TTPA, HEY1, CSF2, SOX15, WNT7B, FZD5, MDFI, NODAL, ZFP36L1, BMP7, PKD1, EOMES, CDX4, TMED2, PLCD3, CDX2, FBXW8, DNAJB6, OVOL2, GATA2, IL10, GRB2, AKT1, HS6ST1, KRT8, NR2F2, TFEB, GCM1, SOCS3
GOBP_GLYCINE_METABOLIC_PROCESS	0.0254187	0.967826	0.352488	-0.445264	-1.61889	15	GCSH, RIDA, DHFR2, GLYAT, DHFR, GLDC, GART, AGXT
GOBP_GLYCOSYL_COMPOUND_BIOSYNTHETIC_PROCESS	0.0271091	0.967826	0.352488	-0.396922	-1.59699	21	DHFR2, DTYMK, TYW1B, TRMT12, TK2, HPRT1, TYW1, NT5E, ADA2, LCMT2
GOBP_HIGH_DENSITY_LIPOPROTEIN_PARTICLE_CLEARANCE	0.0256514	0.967826	0.352488	0.455328	1.68057	15	APOC2, APOM, MIR33A, APOA1, MIR96, APOE, APOA2
GOBP_MEIOSIS_II_CELL_CYCLE_PROCESS	0.0262902	0.967826	0.352488	-0.443597	-1.61283	15	MEIKIN, BUB1B, RAD51C, SGO2, HORMAD1, HORMAD2, BUB1
GOBP_MICROTUBULE_BASED_TRANSPORT	0.0249346	0.967826	0.352488	-0.192216	-1.38549	207	DNAAF2, CNIH2, BORCS7, RABGEF1, MREG, SSX2IP, DYNLT2B, ARL8A, IFT80, CLN3, ODAD3, AP3S1, KIF3A, DYNC2LI1, NME5, LCA5L, DNAI1, RAB27B, BBS12, DNAAF11, SSNA1, BLOC1S3, CFAP54, RFX3, MGARP, CCDC39, NETO1, BLOC1S4, KXD1, DYNC1I1, PEX14, CILK1, IFT57, IFT81, TRAF3IP1, NEK10, SYNE2, DLG2, NPHP3, FUZ, JHY, WDR19, IFT88, MAP2, CABYR, KIF4A, DNAH5, SPAG6, SNAPIN, TTC21B, LRPPRC, OFD1, IFT172, CFAP221, KIF…
GOBP_NEGATIVE_REGULATION_OF_LIPID_STORAGE	0.027399	0.967826	0.352488	-0.403475	-1.59225	20	LEP, CRP, ABHD5, ITGB3, TTC39B, TREM2, TNF, CES1
GOBP_NUCLEAR_PORE_ORGANIZATION	0.0265617	0.967826	0.352488	-0.483319	-1.71352	14	NUP35, NUP133, NDC1, NUP54, NUP153, NUP205, AHCTF1
GOBP_POSITIVE_REGULATION_OF_LEUKOCYTE_ADHESION_TO_VASCULAR_ENDOTHELIAL_CELL	0.0252482	0.967826	0.352488	0.396769	1.66878	23	CHST2, MDK, CHST4, ELANE, ITGB2, ST3GAL4, FUT7, PTAFR, RHOA, ALOX5, FUT4, IRAK1
GOBP_POSITIVE_REGULATION_OF_RESPIRATORY_BURST	0.0261885	0.967826	0.352488	-0.545198	-1.61432	9	IGHA1, JCHAIN, IGHA2
GOBP_PYRIMIDINE_DEOXYRIBONUCLEOSIDE_METABOLIC_PROCESS	0.0270001	0.967826	0.352488	-0.691013	-1.63138	5	DHFR2, DTYMK, TK2, TK1
GOBP_REGULATION_OF_CELL_CYCLE_G2_M_PHASE_TRANSITION	0.0264993	0.967826	0.352488	-0.228052	-1.45956	110	HUS1B, CDK5RAP3, AURKA, ORC1, BLM, CHMP4C, RRM2B, STOX1, AURKB, USP17L2, CDC7, RAD51C, RAD17, FBXO5, CDK6, HSPA2, USP47, CENPF, RBBP8, DYRK3, NEK10, NAE1, TOPBP1, NABP1, KIF14, BABAM1, CDK1, UIMC1, ABRAXAS1, ZNF830, RAD50, INIP, CDC25A, CDC14B, TP53, ATM, RNASEH2B, MTA3, CCND1
GOBP_REGULATION_OF_CELL_CYCLE_PROCESS	0.0272151	0.967826	0.352488	-0.145049	-1.26272	731	WEE2, GPR15LG, HUS1B, CDK5RAP3, FEN1, AURKA, RAD51, BTC, ORC1, CDC14C, DRD3, DBF4, AURKC, OOEP, CENPE, BLM, BCL7C, CHMP4A, INSM2, BORA, CEP76, RAD51AP1, SPICE1, SLFN11, CHMP4C, HOXA13, STXBP4, EDN1, KIF2C, EGF, PKN2, SPDL1, BUB1B, RRM2B, ZNF16, ANKRD31, KLHL13, DMRT1, RAB6C, DACT1, RPA4, STOX1, TFDP3, KIF23, KIF11, TIPIN, BRCA2, PKD2, KLF4, ZWINT, RMI2, AURKB, MEIOSIN, MAP10, USP17L2, TIPRL, CDC7…
GOBP_REGULATION_OF_CHROMOSOME_SEGREGATION	0.0261195	0.967826	0.352488	-0.222162	-1.47523	129	CENPE, BCL7C, KIF2C, SPDL1, BUB1B, ZWINT, RMI2, AURKB, XRCC3, ZW10, FBXO5, NDC80, ZWILCH, CDC23, NCAPG, DLGAP5, HORMAD1, SPC25, CENPF, TEX14, ANAPC5, APC, SMARCE1, BUB1, SMC4, ACTL6B, CDC20, MKI67, MAP3K20, SPC24, ANAPC7, ZNF207, CDCA8, TTK, SMC5, NCAPH, ATM, KNTC1, RB1, SMC2, CSNK2A2, NSMCE2, CSNK2A1, PLSCR1, GEN1, ARID2, HECW2, NUMA1, NCAPD3, PCID2, CDCA2, DYNC1LI1, PUM2, PBRM1, CDK5RAP2, NUF2,…
GOBP_REGULATION_OF_INFLAMMATORY_RESPONSE_TO_WOUNDING	0.0273524	0.967826	0.352488	0.697055	1.67583	5	MDK, GRN, ALOX5, GIT1, SIGLEC10
GOBP_REGULATION_OF_LYASE_ACTIVITY	0.0272415	0.967826	0.352488	-0.260476	-1.47397	66	ADCYAP1, PHPT1, FXN, AKAP5, AVPR2, GALR3, GRM3, CALCA, NPR3, CALCR, RD3, NF1, P2RY13, MTRR, AKAP9, ADRB1, GHRHR, ADGRV1, DRD1, P2RY11, GNG7, GUCA1B, NOS1, GALR1, CACNA1D, CACNA1C, RAF1, FTMT, CCR2, ORAI1, GNAI3, LHCGR, PARK7, ADORA3, EDNRB, GIPR, CRHR1, ACR
GOBP_REGULATION_OF_REPRODUCTIVE_PROCESS	0.0274125	0.967826	0.352488	-0.190818	-1.37541	207	WEE2, PRDX4, GNRH1, AURKA, APELA, SYCE3, OOEP, RAD51AP1, CRISP1, ACVR1C, ASPM, MAEL, B4GALT1, SNAI1, ANKRD31, HYAL3, DMRT1, ITGB3, MEIOSIN, USP17L2, CALR, SYCP2, PRDM14, SFRP1, INTS13, FBXO5, MSX2, IL1A, BNC1, SPINK1, CDC23, YTHDC2, HORMAD1, RGN, CITED2, TAC4, PLAT, INHBA, PSMA8, METTL3, ANAPC5, TEX101, JAG1, SEMG1, VIP, TEX11, CDC20, MSX1, OVGP1, FGF9, NPPC, BCL2L1, TACR1, BMP4, TCP11, SMURF2, A…
GOBP_REPLICATION_FORK_PROCESSING	0.0270323	0.967826	0.352488	-0.292145	-1.49411	46	RAD51, OOEP, PCNA, BLM, ZNF365, ZRANB3, BRCA2, CARM1, WRN, DNA2, PRIMPOL, RBBP8, FANCM, ATR, SETMAR, RAD50, EME1, FAM111A, CDK9, GEN1, MMS22L
GOBP_SENSORY_PERCEPTION_OF_LIGHT_STIMULUS	0.0256156	0.967826	0.352488	-0.184423	-1.3401	220	LUM, BFSP2, RABGGTB, SIX6, CRYBB1, TYR, SLC45A2, KERA, BBS7, NRL, COL11A1, BBS5, ZIC2, GLRB, DNAJC19, BBS10, EYS, AOC2, MKKS, RPE65, GJD2, RP2, PDE6C, OPN4, HPS1, LCTL, HMCN1, RD3, VAX2, CACNB4, GNAT1, CNGB3, NR2E1, CLN5, SLC4A10, ARL6, LRAT, CYP4V2, TACSTD2, FAM161A, ADGRV1, MYO3A, CACNB2, PCDH15, RRH, RP1, IMPG2, CNNM4, RHO, RS1, VSX1, GJA10, GUCA1B, TIMP3, GJA3, PDE6H, MYO3B, TH, CHRNB2, CRYZ,…
GOBP_SPERMATID_DIFFERENTIATION	0.0261496	0.967826	0.352488	-0.193516	-1.3827	202	SEPTIN14, SLC26A3, ZPBP, ARMC12, H1-7, SPANXB1, SPEM1, FAM9C, SPATA16, MNS1, TUBA8, NME5, CATSPERZ, ACTL7A, C2CD6, TMF1, MKKS, KLHL10, CCDC42, DMC1, CFAP54, SOX30, ADAD1, SPACA1, SPINK1, FABP9, PYGO1, TNP2, TBC1D21, HSPA2, YTHDC2, NPHP1, TTC12, SPO11, SRPK1, IFT81, UBE2J1, HOOK1, KNL1, DMRTC2, RNF17, FSIP2, SEMG1, ING2, CCDC62, GARIN1A, RIMBP3, IQCG, RFX2, MEIG1, CFAP47, CABYR, FNDC3A, SPAG6, HMG…
GOBP_VITAMIN_A_METABOLIC_PROCESS	0.0274702	0.967826	0.352488	-0.580344	-1.67641	8	RPE65, PPARD, LRAT, BCO1, RBP2, RBP1
GOBP_VITAMIN_D_BIOSYNTHETIC_PROCESS	0.025456	0.967826	0.352488	-0.544864	-1.69027	10	SNAI2, CYP3A4, SNAI1, TNF, NFKB1
GOBP_GOLGI_TO_ENDOSOME_TRANSPORT	0.0276573	0.970006	0.352488	-0.417425	-1.56643	17	KLHL20, VPS13C, AP1AR, RAB14, VPS13A, DOP1A, DOP1B
GOBP_LACTATE_TRANSMEMBRANE_TRANSPORT	0.0278241	0.970489	0.352488	-0.609736	-1.66792	7	SLC16A1, SLC5A8, SLC16A7, SLC5A12
GOBP_MITOTIC_CELL_CYCLE_PHASE_TRANSITION	0.0284893	0.970489	0.352488	-0.154323	-1.26024	456	HUS1B, CDK5RAP3, AURKA, ORC1, CDC14C, DBF4, CCNB2, CENPE, CCNA1, BLM, BCL7C, SLFN11, CHMP4C, ABCB1, SPDYA, SPDL1, BUB1B, RRM2B, CCNI2, ZNF324, DACT1, STOX1, TFDP3, PKD2, KLF4, ZWINT, AURKB, ESRRB, CDC7, SIRT7, RAD51C, XRCC3, RAD17, SENP2, ITGB1, ZW10, RPA2, FBXO5, NDC80, ZWILCH, STIL, CHEK2, MIR495, CDK6, CDC23, E2F6, SASS6, CDC34, PLK2, DLGAP5, HSPA2, FGF10, KDM8, CACNB4, APPL2, MNAT1, SPC25, ME…
GOBP_MITOTIC_SISTER_CHROMATID_COHESION	0.0283788	0.970489	0.352488	-0.354208	-1.56886	30	DSCC1, ESCO1, ESCO2, SGO1, STAG1, PDS5B, CDC20, NIPBL, BOD1, SMC5, RB1, NSMCE2, CDCA5, NAA10, SLF2, TNKS, ATRX, MACROH2A1, RAD21
GOBP_NEGATIVE_REGULATION_OF_MYELOID_CELL_APOPTOTIC_PROCESS	0.0281109	0.970489	0.352488	0.427757	1.66115	18	GHSR, APOH, SELENOS, EPO, IRF7, CXCR2, GATA1, GAS6, CLEC5A, BCL2, ST6GAL1, MIF, NOD2, STAT5B
GOBP_NEGATIVE_REGULATION_OF_NOTCH_SIGNALING_PATHWAY	0.0285475	0.970489	0.352488	0.330941	1.59945	36	ARRDC1, EGFL7, HEY2, CHAC1, HEY1, DLK2, BMP7, CDK3, NFKBIA, RITA1, BCL6, NIBAN2, GATA2, ARRB1, AKT1, DLK1, MMP14, WWP2, NEURL1, HIF1AN, YTHDF2
GOBP_NEUROTRANSMITTER_RECEPTOR_TRANSPORT_POSTSYNAPTIC_ENDOSOME_TO_LYSOSOME	0.0283517	0.970489	0.352488	0.593534	1.62179	7	CACNG3, CACNG7, CACNG8, AP3D1, CACNG5, CACNG4
GOBP_POSITIVE_REGULATION_OF_VOLTAGE_GATED_CALCIUM_CHANNEL_ACTIVITY	0.0283155	0.970489	0.352488	-0.423982	-1.62955	18	AKAP5, KCNE1, PPP3R2, CACNB4, NIPSNAP2, STAC3, CACNB2, CACNA2D1, PPP3CC
GOBP_RESPONSE_TO_XENOBIOTIC_STIMULUS	0.028794	0.974597	0.352488	-0.161288	-1.3117	436	SCGB1A1, RAD54B, TRPA1, UGT2B7, RAD51, CA9, CYP2C9, FBP1, TNFRSF11B, AGPAT2, SULT1A2, HTR2A, AMELX, DRD3, OTC, SLCO1B1, UGT2B17, PCNA, CYP3A4, N6AMT1, NEUROD1, UGT2B15, SRR, NUDT15, LOX, CYP2C19, NPC1, EDN1, CYP26A1, SULT1C4, ABCB1, TYMS, AADAC, GSTM3, PMS2, FMO1, CYP2J2, RAB6C, CD38, ITGB3, AOC2, PTH, ABCC5, FOSL1, TENT4A, VEGFC, BLOC1S3, FMO4, CALR, NAT1, SFRP1, GAL, RPP21, RNF149, SLC6A2, CHEK…
GOBP_REGULATION_OF_KERATINOCYTE_PROLIFERATION	0.0291386	0.98197	0.352488	-0.296158	-1.5178	47	GPR15LG, SNAI2, IFT80, STXBP4, FGF7, CD109, FGF10, SFN, HAS2, IFT57, SLURP1, CASK, REG3G, PTPRK, YAP1, EFNB2, IFT172, PRKD1, CDH3, INTU, EPB41L4B
GOBP_POSITIVE_REGULATION_OF_ENDOTHELIAL_CELL_DIFFERENTIATION	0.0294539	0.98404	0.352488	0.429711	1.65995	17	MIR199B, MIR150, MIR181A2, BMP6, NOTCH1, ATOH8, MIR200C, GDF2, MIR181B1, MIR99B
GOBP_POSITIVE_REGULATION_OF_TRIGLYCERIDE_LIPASE_ACTIVITY	0.0293871	0.98404	0.352488	0.542595	1.71552	10	APOA4, APOC2, APOA5, APOH, NR1H3, NR1H2, PNLIP
GOBP_PYRIMIDINE_CONTAINING_COMPOUND_BIOSYNTHETIC_PROCESS	0.0296584	0.984259	0.352488	-0.331241	-1.5371	35	NME3, CMPK2, NME5, TYMS, NME7, DHFR2, DTYMK, CTPS2, TPK1, PRPS1, DCK, TK2, UCK2, UPP2, SLC4A7, AK5, CPS1, CDA
GOBP_SEROTONIN_RECEPTOR_SIGNALING_PATHWAY	0.0297144	0.984259	0.352488	-0.323438	-1.54501	38	OR5T2, HTR2A, OR10H2, HTR3C, OR10J5, HTR1E, CHRM2, OR11H4, OR10H5, HTR7, OR10J6P, HTR2C, HTR1A, DRD4, HTR3B
GOBP_ORGANIC_ACID_TRANSMEMBRANE_TRANSPORT	0.0301973	0.995998	0.352488	-0.198677	-1.36675	159	SLC7A13, RGS4, SLC25A21, SLC16A1, SLC5A8, SLC16A7, CLN3, SLC7A11, SLC22A4, SLC5A12, SLC23A3, SLC17A5, ABCB1, LRRC8C, ABCC5, SLC25A12, SLC46A1, SLC7A5, ABCD2, ITGB1, MPC2, TNF, SLC36A3, SLC16A12, SLC6A15, SLC6A11, SLC6A19, CD36, SLC6A5, SLC66A1, SLC25A20, PRAF2, PER2, CPT1B, SLC6A18, SLC15A4, SLC3A1, ACSL5, SLC25A29, SLC25A38, CLTRN, SLC16A9, SLC1A7, SLC6A14, ACE2, SLC29A4, EMB, SLC38A5, SLC25A14,…
GOBP_10_FORMYLTETRAHYDROFOLATE_METABOLIC_PROCESS	0.586792	1	0.0679923	-0.347599	-0.890338	6	MTHFD2L, MTHFD1L, ALDH1L2
GOBP_2FE_2S_CLUSTER_ASSEMBLY	0.750515	1	0.0603786	0.247257	0.761496	9	HSCB, ISCU, LYRM4
GOBP_2_OXOGLUTARATE_METABOLIC_PROCESS	0.772031	1	0.0555947	-0.201121	-0.754727	17	AADAT, GOT1, ADHFE1, L2HGDH
GOBP_3_PHOSPHOADENOSINE_5_PHOSPHOSULFATE_METABOLIC_PROCESS	0.190385	1	0.138022	-0.338706	-1.24696	16	SULT1A2, SULT1E1, SULT1C4, ENPP1, TPST2, PAPSS1, SULT1C3, PAPSS2, TPST1, SULT1B1
GOBP_3_UTR_MEDIATED_MRNA_DESTABILIZATION	0.404564	1	0.0928481	0.265576	1.00624	16	ZFP36L2, ZFP36L1, PLEKHN1, KHSRP, ZC3H12D, HNRNPD, TARDBP, ZFP36
GOBP_3_UTR_MEDIATED_MRNA_STABILIZATION	0.537143	1	0.0728939	-0.228022	-0.930497	22	DAZL, TENT4A, ELAVL4, ANGEL2, BOLL, TIRAP
GOBP_4FE_4S_CLUSTER_ASSEMBLY	0.90927	1	0.049391	-0.274289	-0.647554	5	FXN, NFS1
GOBP_5S_CLASS_RRNA_TRANSCRIPTION_BY_RNA_POLYMERASE_III	0.441509	1	0.0826646	-0.390732	-1.00082	6	GTF3C6, GTF3C3, GTF3C2, GTF3C4
GOBP_5_PHOSPHORIBOSE_1_DIPHOSPHATE_METABOLIC_PROCESS	0.611321	1	0.0659816	-0.338338	-0.866618	6	PRPS1, PRPS2, PRPSAP1
GOBP_7_METHYLGUANOSINE_CAP_HYPERMETHYLATION	0.589454	1	0.067676	-0.30659	-0.885632	8	SNRPE, SNRPD2, SNRPD1, TGS1
GOBP_ABSCISSION	0.0566038	1	0.261664	-0.605649	-1.55131	6	CHMP4C, AURKB, SPART, IST1
GOBP_ACETATE_ESTER_METABOLIC_PROCESS	0.892453	1	0.048215	-0.253455	-0.649199	6	BCHE, COLQ, SLC5A7, SLC44A4, CHAT
GOBP_ACETATE_ESTER_TRANSPORT	0.493458	1	0.0762797	-0.351125	-0.960493	7	CHRNA3, SLC22A1, TACR2, SLC18A3, SLC17A8
GOBP_ACETYLCHOLINE_SECRETION	0.711111	1	0.0619763	0.33209	0.798397	5	ADORA2A
GOBP_ACETYL_COA_BIOSYNTHETIC_PROCESS	0.628352	1	0.0653834	-0.234465	-0.879854	17	PDHA2, PDK1, PDHB, DLAT, PDHX, ACSS2, DIP2A, DLD, ACSS1, PDK2, PDK3, PDHA1, PPCS, PDK4, MLYCD, ACAT1, ACLY
GOBP_ACETYL_COA_BIOSYNTHETIC_PROCESS_FROM_PYRUVATE	0.250951	1	0.11725	-0.381943	-1.18486	10	PDHA2, PDK1, PDHB, DLAT, PDHX, DLD, PDK2, PDK3, PDHA1, PDK4
GOBP_ACETYL_COA_METABOLIC_PROCESS	0.978805	1	0.0449543	-0.123125	-0.557391	32	PDHA2, AADAT, TDO2, PDK1, PDHB, AASS, DLST, ACOT12, ACACA, DLAT
GOBP_ACIDIC_AMINO_ACID_TRANSPORT	0.937255	1	0.0477342	-0.119932	-0.659982	60	SLC7A13, SLC7A11, SYT4, SLC12A2, SLC25A12, ITGB1, TNF, NF1, PRAF2, PER2, SLC3A1, SLC1A7, SLC6A6, RAB3GAP1, ARL6IP1, SLC1A2, KCNJ10, ARL6IP5, GJA1, GRM7, SLC17A8, KMO, SLC17A6, SLC25A13, SLC38A2, TRH, SLC1A6, AVPR1A
GOBP_ACID_SECRETION	0.446502	1	0.086795	0.195713	1.00223	47	SLC10A1, OXT, SCT, TFF2, P2RX7, SLC9A4, GHRL, MIR33A, OXTR, UGT1A3
GOBP_ACINAR_CELL_DIFFERENTIATION	0.358974	1	0.0968878	-0.460125	-1.08628	5	NR5A2, PROX1, CTNNB1
GOBP_ACROSOMAL_VESICLE_EXOCYTOSIS	0.500967	1	0.0772747	-0.329183	-0.974702	9	RAB3A, HYAL3
GOBP_ACROSOME_ASSEMBLY	0.143954	1	0.160801	-0.310801	-1.34055	27	ZPBP, ACTL7A, TMF1, SOX30, SPACA1, FABP9, KNL1, GARIN1A, RFX2, GARIN1B, ACRBP, AGFG1, PLN, VPS13B
GOBP_ACROSOME_REACTION	0.254826	1	0.11725	-0.239264	-1.16906	40	RAB3A, CRISP1, SPESP1, B4GALT1, HYAL3, STX2, GLRB, SPINK1, TNP2
GOBP_ACTIN_CROSSLINK_FORMATION	0.950096	1	0.0461379	-0.160372	-0.568569	14	TNNT2, GAS2, BAIAP2L1, GAS2L3, EPS8, DPYSL3, FLNA, GAS2L2, LCP1, BAIAP2L2, AIF1, BAIAP2, MARCKS, GAS2L1
GOBP_ACTIN_CYTOSKELETON_REORGANIZATION	0.960707	1	0.0466948	0.101627	0.655123	112	MDK, ASB2, FES, CLDN3, BCAR1, PTK7, S1PR2, RNH1, PDLIM4, EZR, SYDE1, CDK5, PTK2B, HCK, SHC1, MINK1, NOTCH2, RHOA, CSF1R, WHAMM, BAIAP2, DMTN, CDC42BPG, TRPM2, BCAS3, PLEK, GRB2, RALA, ABI3, ARHGDIB, MYH9, THSD7B, DTNBP1
GOBP_ACTIN_FILAMENT_BASED_MOVEMENT	0.859504	1	0.0541201	-0.119689	-0.793427	128	KCNJ8, GJA5, MYO1D, CAV1, KCNE1, MYH2, MYO1H, MYL1, TNNT2, KCNE5, TNNC1, CTNNA3, AKAP9, ACTA2, GATA4, SYNE2, ATP1A1, KCNJ3, CAV3, MYO6, KCND3, CACNB2, PDPN, WASL, CACNA2D1, FNBP1L, CAMK2D, EPB41L5, CACNA1D, CACNA1C, DLG1, PLN, VIL1, PIK3CA, FGF12, ABCC9, GJC1, GJA1, RYR2, HCN4, KCNN2, MYO5B, ANK2, CCDC88C, DSC2, SCN1A, ROCK1, MYO1E, SCN5A, SHTN1, ATP2A2, SNTA1, MYO1B, SUMO1, NEDD4L, KCNH2, TRPM4,…
GOBP_ACTIN_FILAMENT_BASED_PROCESS	1	1	0.0453152	0.0504887	0.438053	791	GHSR, TMSB4X, ITPKA, SPATC1L, ACTB, BST2, KHDC3L, PFN3, MDK, MLST8, ASB2, FES, CLDN3, CCL21, BCAR1, KRT19, ID1, VILL, WASHC3, ANG, CDK5R1, PTK7, ADRA2A, CAVIN3, MAD2L2, S1PR2, CFL2, KCNJ5, GHRL, WNT11, PLA2G1B, KPTN, BRK1, RHPN1, ARPIN, TRIP10, BIN3, AGAP2, CNN1, RNH1, NKX2-5, PSTPIP1, PPM1F, SRF, PDLIM4, MIR448, EZR, CPNE6, LIMD2, VASP, FSCN1, SH3BP1, APOA1, ACTA1, ACTG1, NOS1AP, SYDE1, TESK1, R…
GOBP_ACTIN_FILAMENT_BASED_TRANSPORT	0.49031	1	0.0785029	-0.244857	-0.985169	21	MYO1D, MYO1H, SYNE2, MYO6, WASL, FNBP1L, MYO5B, MYO1E, MYO1B, MYO5A, MYO5C, ACTN4, MYO7B, MYO1A
GOBP_ACTIN_FILAMENT_BUNDLE_ORGANIZATION	0.988212	1	0.0454059	0.0940488	0.654509	164	PFN3, ID1, WNT11, RHPN1, PPM1F, SRF, EZR, LIMD2, FSCN1, APOA1, ACTG1, TESK1, RHOC, CX3CL1, FHDC1, MIR149, PFN1, RFLNA, CORO2B, MARCKS, RFLNB, PTK2B, SHROOM2, SRC, ESPN, SERPINF2, ZYX, RHOA, ELN, WAS, BAIAP2, DMTN, LIMK1, SORBS3, ARRB1, USH1C, AIF1, ARHGAP6, PLEK, SMAD3, SLC9A1, TGFB3, PXN, PDCD10, SHANK1, PDLIM1, PPM1E, PDXP, TMEFF2, ARHGEF5, RHPN2, CORO1B, BAIAP2L2, TPM1, RDX
GOBP_ACTIN_FILAMENT_DEPOLYMERIZATION	0.77621	1	0.0577309	0.147341	0.803774	58	VILL, CFL2, SH3BP1, CAPZA1, TWF2, CAPG, SPTB, AVIL, CFL1, CAPZB, DMTN, PLEK, PPP1R9B, TRIOBP, FLII, PDXP, WDR1, TMOD1, SPTBN4, WASHC2C, RDX, MICAL1, CARMIL1, SWAP70, MTPN, F2RL1, MICAL2, DSTN, LIMA1, LMOD1, SPTBN2, SPTBN5
GOBP_ACTIN_FILAMENT_NETWORK_FORMATION	0.421663	1	0.08654	-0.34759	-1.0292	9	SPIRE2, PLS1, ACTN1, SPIRE1, PLS3, COBL, CARMIL2, LCP1, CARMIL1
GOBP_ACTIN_FILAMENT_ORGANIZATION	0.998054	1	0.0445071	0.0793482	0.646548	435	GHSR, TMSB4X, SPATC1L, KHDC3L, PFN3, MLST8, CCL21, BCAR1, ID1, VILL, WASHC3, ANG, MAD2L2, CFL2, GHRL, WNT11, PLA2G1B, KPTN, BRK1, RHPN1, ARPIN, BIN3, RNH1, PSTPIP1, PPM1F, SRF, EZR, LIMD2, VASP, FSCN1, SH3BP1, APOA1, ACTA1, ACTG1, TESK1, RHOC, CAPZA1, ARF1, RHOF, TCAP, CX3CL1, FHDC1, TWF2, MIR149, ARFIP2, HIP1, PFN1, GAS2L1, RFLNA, MYO1G, CORO2B, MARCKS, RFLNB, CAPG, PTK2B, SHROOM2, CORO1A, SRC, …
GOBP_ACTIN_FILAMENT_POLYMERIZATION	0.990272	1	0.0448645	0.0914167	0.636479	159	TMSB4X, PFN3, MLST8, CCL21, VILL, WASHC3, ANG, PSTPIP1, VASP, CAPZA1, FHDC1, TWF2, PFN1, CAPG, PTK2B, CORO1A, HCK, SPTB, TMSB10, AVIL, BIN1, CYFIP2, COTL1, RHOA, ELN, ARPC4, CYRIB, CAPZB, WAS, BAIAP2, DMTN, AIF1, ARHGAP6, CORO7, GRB2, SSH3, HIP1R, ARF6, PYCARD, PSTPIP2, TRIOBP, CDC42EP5, NCKAP1L, FLII, ARPC2, TMOD1, BAIAP2L2, SPTBN4, WASHC2C, MYADM, RDX, ARPC5, CARMIL1, SNX9, MTPN, FCHSD2, CYFIP1
GOBP_ACTIN_FILAMENT_REORGANIZATION	0.835366	1	0.0546808	0.209073	0.69155	11	BCAR1, WHAMM, DMTN, CASS4, ARAP1, GSN, GDPD2, EFS, NEDD9, MCU
GOBP_ACTIN_FILAMENT_SEVERING	0.103734	1	0.199915	0.368458	1.39605	16	VILL, CFL2, CAPG, GMFG, AVIL, CFL1, FLII, MYH9, GMFB, FMNL1, DSTN
GOBP_ACTIN_MEDIATED_CELL_CONTRACTION	0.69901	1	0.0618406	-0.136842	-0.858281	101	KCNJ8, GJA5, CAV1, KCNE1, MYH2, MYL1, TNNT2, KCNE5, TNNC1, CTNNA3, AKAP9, ACTA2, GATA4, ATP1A1, KCNJ3, CAV3, KCND3, CACNB2, PDPN, CACNA2D1, CAMK2D, EPB41L5, CACNA1D, CACNA1C, DLG1, PLN, VIL1, PIK3CA, FGF12, ABCC9, GJC1, GJA1, RYR2, HCN4, KCNN2, ANK2, CCDC88C, DSC2, SCN1A, ROCK1, SCN5A, SHTN1, ATP2A2, SNTA1, SUMO1, NEDD4L, KCNH2
GOBP_ACTIN_MODIFICATION	0.376726	1	0.0940503	-0.451084	-1.06494	5	TRIM32, TWF1, SETD3
GOBP_ACTIN_MYOSIN_FILAMENT_SLIDING	0.411538	1	0.0875697	-0.28003	-1.03095	16	MYH2, MYL1, TNNT2, TNNC1
GOBP_ACTIN_NUCLEATION	0.990329	1	0.0445962	-0.0912976	-0.490535	55	ARPC1A, WASHC5, SPIRE2, AP1AR, MAGEL2, ABI2, ARFIP1, PICK1, WIPF3
GOBP_ACTIN_POLYMERIZATION_DEPENDENT_CELL_MOTILITY	0.753747	1	0.0619763	0.275812	0.753637	7	ACTR3, NCKAP1L, ARPC2, EPS8, JMY, ARPC3
GOBP_ACTIN_POLYMERIZATION_OR_DEPOLYMERIZATION	0.780583	1	0.0557104	0.116968	0.837764	189	GHSR, TMSB4X, SPATC1L, PFN3, MLST8, CCL21, VILL, WASHC3, ANG, CFL2, GHRL, BRK1, PSTPIP1, VASP, SH3BP1, CAPZA1, FHDC1, TWF2, PFN1, CAPG, PTK2B, CORO1A, HCK, SPTB, TMSB10, AVIL, BIN1, CYFIP2, COTL1, RHOA, ELN, CFL1, ARPC4, CYRIB, CAPZB, WAS, BAIAP2, DMTN, AIF1, ARHGAP6, PLEK, CORO7, GRB2, WIPF1, SSH3, HIP1R, ARF6, PYCARD, PPP1R9B, PSTPIP2, TRIOBP, CDC42EP5, NCKAP1L, FLII, PDXP, ARPC2, WDR1, TMOD1, …
GOBP_ACTION_POTENTIAL	0.349794	1	0.100991	-0.157879	-1.06352	139	KCNMB2, KCNJ8, GJA5, CLN3, KCNC2, FKBP1B, CAV1, KCNE1, GJD2, KCNE5, TNF, GNAQ, USP53, CACNB4, CD36, SCN9A, GRIK2, CTNNA3, HCN3, AKAP9, ATP1A1, KCNJ3, FMR1, GPR35, NPS, DRD1, TMEM161B, CAV3, KCND3, CACNB2, CXADR, AKAP6, KCND2, CACNA2D1, TACR1, CHRNB2, CAMK2D, CACNA1D, GBA1, CACNA1C, DLG1, ANK3, GPER1, DMD
GOBP_ACTIVATED_T_CELL_PROLIFERATION	0.847358	1	0.0522693	-0.143713	-0.745899	49	HHLA2, IL2, IDO1, ICOSLG, TMIGD2, IL2RA, RC3H1, CD274, IL23R, GPAM, CASP3, IL12RB1, SCRIB, ABL1
GOBP_ACTIVATION_INDUCED_CELL_DEATH_OF_T_CELLS	0.484536	1	0.0824344	0.316328	0.97422	9	RIPK3, RPS6, TSC22D3, AKT1, FADD, DNAJA3
GOBP_ACTIVATION_OF_ADENYLATE_CYCLASE_ACTIVITY	0.479924	1	0.078921	-0.236724	-0.99629	25	ADCYAP1, AVPR2, CALCA, CALCR, ADRB1, GHRHR, DRD1, P2RY11
GOBP_ACTIVATION_OF_CYSTEINE_TYPE_ENDOPEPTIDASE_ACTIVITY	0.969868	1	0.0443293	-0.133001	-0.511181	18	CASP9, NLRP6, CASP8, ASPH, BAD, PERP, BAK1, LGMN, GRIN2A
GOBP_ACTIVATION_OF_CYSTEINE_TYPE_ENDOPEPTIDASE_ACTIVITY_INVOLVED_IN_APOPTOTIC_PROCESS	0.820359	1	0.0546808	0.132796	0.775831	76	MUL1, PIDD1, NKX3-1, HSPE1, S100A9, BID, P2RX1, SLC22A2, HIP1, BCL2L10, SENP1, RACK1, SLC1A1, ANP32B, CYCS, NGFR, DAP, KHDC1, SMAD3, HIP1R, PYCARD, MIR15A, FASLG, HSPD1, CASP10, LAPTM5, SNCA, PDCD2, CRADD, BBC3, AIFM1, CASP8AP2, LCK, CASP2, S100A8, CTSH, VCP
GOBP_ACTIVATION_OF_CYSTEINE_TYPE_ENDOPEPTIDASE_ACTIVITY_INVOLVED_IN_APOPTOTIC_PROCESS_BY_CYTOCHROME_C	0.241121	1	0.118815	-0.436903	-1.19514	7	DIABLO, CASP9, BAX, BOK, BAK1, APAF1
GOBP_ACTIVATION_OF_GTPASE_ACTIVITY	0.32882	1	0.100991	0.164127	1.0648	114	TBC1D3I, TBC1D3D, CCL21, TBC1D3F, EVI5L, ARHGEF16, AGAP4, TBC1D17, AGAP2, TBC1D10A, EPHA2, TBC1D3, TBC1D2, SYDE1, SGSM1, AKT2, TBC1D16, NGEF, SIPA1, PTK2B, TBC1D12, RCC2, CXCL13, GRTP1, TBC1D22A, TBC1D3G, CRK, TBC1D26, BCAS3, SIPA1L3, ABR, TBC1D3K, TBC1D3C, TBC1D3H, RAP1GAP2
GOBP_ACTIVATION_OF_IMMUNE_RESPONSE	0.981092	1	0.048799	-0.093433	-0.766898	486	IGKC, IGHG1, TRAT1, CFHR1, PHPT1, IGHA1, IGHG2, RABGEF1, HHLA2, C1RL, BTNL8, NCR3, TMEM126A, IGHA2, CLEC6A, IGHM, EIF2B2, TRGC2, BTN2A3P, CD47, TLR10, C3AR1, CASP6, CCR7, CTLA4, NFKBID, CFHR3, OTULIN, COLEC10, ICOSLG, CD38, CAV1, HMSD, PTPRC, USP17L2, MBL2, CD276, TMIGD2, GPR33, TREM2, IL1B, TNF, RC3H1, CD5L, PTPN22, IRF4, CD14, C2, GCSAML, TRIM5, NLRP6, IGHG3, CACNB4, NFKB1, APPL2, CD79A, CD36, …
GOBP_ACTIVATION_OF_INNATE_IMMUNE_RESPONSE	1	1	0.0437126	0.0628688	0.467118	232	GPS2, COLEC11, NLRP3, CYBA, NINJ1, TICAM1, IRF3, NR1D1, RIPK2, RAB7B, PQBP1, MATR3, MEFV, PYHIN1, NR1H3, RNF135, S100A14, FLOT1, KLRK1, TRIM15, STING1, KLRC3, NFKBIA, ZCCHC3, FCN3, APPL1, CGAS, UFD1, IRF7, SRC, HCK, ZBP1, TNIP2, BCL10, OASL, IRF1, IRAK1, BTK, SYK, PTPRS, IFI35, FCN2, TLR9, SLC15A3, ARRB2, PYCARD, SLC46A2, LACC1, GRAMD4, MYD88, NAIP, TICAM2, FCRL3, CASP1, TLR7, PHB2, NOP53, CACTIN…
GOBP_ACTIVATION_OF_JANUS_KINASE_ACTIVITY	0.322382	1	0.10592	0.295094	1.08917	15	GH1, IL23A, IL4, SOCS1, PTK2B, AGT, CD300A, IL12B
GOBP_ACTIVATION_OF_MEIOSIS	0.0698113	1	0.234393	-0.591284	-1.51451	6	MEIOSIN, MSX2, MSX1, PLCB1
GOBP_ACTIVATION_OF_NF_KAPPAB_INDUCING_KINASE_ACTIVITY	0.909605	1	0.0472587	-0.164274	-0.631378	18	COPS8, TLR3, TRAF6, TNFSF15, TIRAP, CHI3L1, MAP3K7, MALT1, TLR6, CARD10, ZFP91, MAS1, TNFRSF10B, TNFRSF10A, CARD14, IRAK1, TRAF2, TRAF4
GOBP_ACTIVATION_OF_PHOSPHOLIPASE_C_ACTIVITY	0.776639	1	0.0584693	0.166666	0.763482	30	ANG, P2RY12, LPAR2, CD86, AVPR1B, NMUR1, S1PR4, GPR55, ARHGAP6, ADRA1A, AGT, PHB2
GOBP_ACTIVATION_OF_PHOSPHOLIPASE_D_ACTIVITY	0.781132	1	0.0543434	-0.294843	-0.75521	6	PRKCZ, ARL1, CCL5, HPCA, ARF4, GNA13
GOBP_ACTIVATION_OF_PROTEIN_KINASE_ACTIVITY	0.967807	1	0.0474483	-0.105056	-0.668304	107	LEP, CAB39L, BORA, DYNAP, ANGPT1, ITGB3, CALCA, PILRB, STRADA, COPS8, CHRNA3, IL23R, PDGFB, PRLR, TOM1L1, ADCY8, KIF14, TLR3, IL6R, PRKCZ, TRAF6, ABL1, GHR, NRG1, TNFSF15, DLG1, TIRAP, ADRA2B, PRNP, PRKCD, PRRC1, TPX2, OSBPL8, ITGB1BP1, PINK1, AXIN1, PARK7, ACVR2B, INSR, WNT5A, CCDC88A, CAB39, IGF1, CHI3L1, ADRA2C, CLSPN, NTF3, PDPK1, MAP3K7, NTRK3, MALT1, PHB1, JAK2, CCL5
GOBP_ACTIVATION_OF_PROTEIN_KINASE_B_ACTIVITY	0.922756	1	0.0513223	0.139345	0.630239	29	MT3, ANG, ADRA2A, SLC1A1, SRC, GAS6, INS
GOBP_ACTIVATION_OF_PROTEIN_KINASE_C_ACTIVITY	0.674556	1	0.0633597	-0.348739	-0.82332	5	LEP
GOBP_ACTIVATION_OF_STORE_OPERATED_CALCIUM_CHANNEL_ACTIVITY	0.642998	1	0.0656814	-0.359686	-0.849163	5	PLCG2, STIMATE, STIM1, CRACR2A, STIM2
GOBP_ACTIVATION_OF_TRANSMEMBRANE_RECEPTOR_PROTEIN_TYROSINE_KINASE_ACTIVITY	0.231776	1	0.121543	-0.440646	-1.20538	7	ANGPT1, PILRB, CHRNA3, PRLR, NRG1
GOBP_ACTIVIN_RECEPTOR_SIGNALING_PATHWAY	0.0496316	1	0.321776	-0.292804	-1.48455	45	DAND5, ACVR1C, DMRT1, DACT1, CER1, LEMD3, FGF10, BMP10, FOXH1, CITED2, INHBA, SMAD7, TGFBR1, FGF9, ACVR1, ACVR2A, SMAD2, GDF6, MAGI2, ACVRL1, FKBP1A, SMAD4
GOBP_ACTOMYOSIN_CONTRACTILE_RING_ORGANIZATION	0.35514	1	0.0943564	-0.394909	-1.08026	7	RACGAP1, ANLN, RTKN, ECT2, PDCD6IP, VPS4A, PLEC
GOBP_ACTOMYOSIN_STRUCTURE_ORGANIZATION	0.98954	1	0.048215	-0.0923455	-0.659059	200	PFN2, TMOD4, CD47, MET, CASQ1, EDN1, MYOC, MKKS, EPHA1, NRP1, ITGB1, ANKRD23, SFRP1, TMOD2, TNNT2, ACTL8, FERMT2, BMP10, ROCK2, SDC4, ALKBH4, CSRP2, TACSTD2, FRMD5, EPB41L4A, TJP1, CAV3, MYL2, TGFBR1, ACTN2, PTGER4, NEBL, RACGAP1, TACR1, PROX1, CLASP1, ABL1, TRPM7, EPB41L5, PDGFRB, TTN, CLASP2, EPB41L4B, LPAR1, FAM171A1, TNFAIP1, MYOZ2, SORBS1, ITGB5, MYPN, PDGFRA, SMAD4, LDB3, TTC8, NEB, STMN1, …
GOBP_ACUTE_INFLAMMATORY_RESPONSE	0.252033	1	0.121543	-0.173608	-1.12433	113	IGHG1, KLKB1, IL22, PTGER3, CRP, IL20RB, CCR7, B4GALT1, FCGR1A, TNFSF11, HPR, MBL2, IL1A, IL1B, TNF, F12, AHSG, DNASE1L3, NLRP6, F8, PTGS2, HP, A2M, SAA1, UGT1A1, IL31RA, REG3G, EIF2AK1, ACVR1, TACR1, IL6R, F3, IL6ST, F2, ANO6
GOBP_ACUTE_INFLAMMATORY_RESPONSE_TO_ANTIGENIC_STIMULUS	0.520992	1	0.0745501	-0.222782	-0.950211	26	IGHG1, IL20RB, CCR7, FCGR1A, NLRP6, A2M, IL31RA
GOBP_ACUTE_PHASE_RESPONSE	0.10297	1	0.195789	-0.261145	-1.34334	48	IL22, PTGER3, CRP, TNFSF11, MBL2, IL1A, IL1B, TNF, AHSG, F8, PTGS2, HP, A2M, SAA1, UGT1A1
GOBP_ACYLGLYCEROL_HOMEOSTASIS	0.288981	1	0.113787	0.227147	1.12802	41	ANGPTL8, APOC4, APOA4, APOC2, GIP, APOA5, MIR33A, NR1H3, APOA1, APOE, LIPC, CETP, ADORA1
GOBP_ACYLGLYCEROL_TRANSPORT	0.312102	1	0.110122	0.384427	1.11728	8	APOH, MIR30C1, LPCAT3, PRAP1, CETP
GOBP_ADAPTATION_OF_SIGNALING_PATHWAY	0.390397	1	0.095288	0.243367	1.03932	25	ADRB2, UBQLN2, ADM, NECAB2, GTF2H2, ADRB3, ARR3, GRK2, ARRB1, ARRB2, GRK3
GOBP_ADAPTIVE_IMMUNE_RESPONSE	0.0574852	1	0.321776	0.141015	1.20871	667	HLA-DRB5, IGLV4-60, IL9, TRBV7-6, IGKV6-21, TRBV28, TRBV5-6, IGKV3D-11, TRBJ1-4, IFNA10, IL33, GPR183, TRBV5-3, TRAV20, ZNF683, RIPK3, TRBV6-1, C17orf99, ARID5A, IGKV6D-21, TRAV29DV5, IGKV1-9, C8G, TRDV3, TRBV18, TARM1, TRDV1, TRBV6-4, TRGV2, IGLV2-14, IFNA21, CD79B, IGLV3-27, IL27, IGLV2-33, TNFSF18, IFNA17, LIME1, NLRP3, BATF, IGLV2-8, TRBJ1-3, TRBV4-2, TRBJ1-6, P2RX7, TRAV13-1, TNFRSF13B, TRAV…
GOBP_ADAPTIVE_IMMUNE_RESPONSE_BASED_ON_SOMATIC_RECOMBINATION_OF_IMMUNE_RECEPTORS_BUILT_FROM_IMMUNOGLOBULIN_SUPERFAMILY_DOMAINS	0.970238	1	0.0466948	0.097475	0.754666	304	HLA-DRB5, IL9, IL33, RIPK3, C17orf99, ARID5A, C8G, IL27, TNFSF18, NLRP3, BATF, P2RX7, IL23A, C1QA, RIPK2, MAD2L2, HLA-DRB1, BCL3, CRTAM, HLA-DRA, IL4, KMT5C, HLX, MICA, CSF2RB, CD74, CLCF1, SERPING1, FOXP3, FCER2, TBX21, HLA-G, TNFRSF1B, CD27, FZD5, FUT7, B2M, GATA3, SCART1, MYO1G, GZMM, TMEM98, CD81, MICB, HPX, AIRE, IRF7, LILRB4, CLC, BCL6, CXCL13, TRAF2, LTA, TGFB1, NOTCH1, CFI, IL12A, CD70, H…
GOBP_ADAPTIVE_THERMOGENESIS	0.746421	1	0.0602484	-0.124523	-0.858196	161	ACADL, ADCYAP1, DDIT3, LEP, PTH2R, FH, FFAR4, NOVA1, BSCL2, CAV1, DOCK7, PRKAB2, ADAMTS5, NPR3, OGT, IL13, LNPEP, IRF4, APPL2, FABP4, IL4R, CD36, MAP2K6, PPARGC1A, PER2, APC, ADRB1, CXCR4, IGF1R, PPARGC1B, HCRT, LAMA4, PRLR, ESRRG, PRKAB1, LEPR, DIO2, UCP3, RHEB, YBX2, FGF21, DECR1, ELOVL6, IL15, UCP1, RB1, TLR4, ADAM17, TRPM8, KDM1A
GOBP_ADENINE_TRANSPORT	0.737374	1	0.0602484	0.323047	0.776657	5	SLC29A2, VDAC3, SLC25A5, SLC25A4
GOBP_ADENOHYPOPHYSIS_DEVELOPMENT	0.576923	1	0.0697793	-0.249743	-0.919441	16	POU1F1, PROP1, GHRHR, GHRH, SLC6A3, HES1
GOBP_ADENOSINE_METABOLIC_PROCESS	0.209125	1	0.130106	-0.398387	-1.23587	10	PTGDR, NT5E, ADA2, NT5C1B
GOBP_ADENOSINE_TO_INOSINE_EDITING	0.0560748	1	0.261664	-0.562381	-1.53838	7	ADAD1, METTL3, ADAT2, ADARB1, ADAD2, ADARB2, ADAR
GOBP_ADENYLATE_CYCLASE_ACTIVATING_ADRENERGIC_RECEPTOR_SIGNALING_PATHWAY	0.893305	1	0.052913	0.155627	0.673481	26	ADRB2, ADRA2A, ADRA1B, ADRA1D, ADRB3, DRD5, MIR1-1
GOBP_ADENYLATE_CYCLASE_ACTIVATING_ADRENERGIC_RECEPTOR_SIGNALING_PATHWAY_INVOLVED_IN_HEART_PROCESS	0.730361	1	0.063079	0.267307	0.776885	8	MIR1-1, GNAI2, PDE4B, AKAP13, PDE4D, ATP2B4, CHGA, PLN
GOBP_ADENYLATE_CYCLASE_ACTIVATING_DOPAMINE_RECEPTOR_SIGNALING_PATHWAY	0.56051	1	0.0762797	0.315186	0.916036	8	PTGER1, DRD5, GNB1, GNAS, GNG2, ADCY5
GOBP_ADENYLATE_CYCLASE_ACTIVATING_G_PROTEIN_COUPLED_RECEPTOR_SIGNALING_PATHWAY	0.764092	1	0.0601186	-0.124869	-0.837371	138	ADCYAP1, PTGFR, PF4, PTGER3, DRD3, CXCL10, MRAP2, PTHLH, ADGRL3, PTH, CALCA, CXCL9, ADM2, CALCR, UCN2, GNAQ, ADGRG6, RAPGEF2, ADGRL4, ADGRG2, ADGRG5, CXCL11, ADRB1, GHRHR, VIP, DRD1, CALCRL, ADGRF1, ADCY8, PRKCA, RIT2, PTGER4, OPRL1, ADGRL2, GHRH, CALCB, TCP11
GOBP_ADENYLATE_CYCLASE_INHIBITING_DOPAMINE_RECEPTOR_SIGNALING_PATHWAY	0.441509	1	0.0826646	-0.390977	-1.00145	6	DRD3, DRD4
GOBP_ADENYLATE_CYCLASE_INHIBITING_G_PROTEIN_COUPLED_ACETYLCHOLINE_RECEPTOR_SIGNALING_PATHWAY	0.511677	1	0.0810802	0.329806	0.958527	8	HRH3, HRH4, CHRM4, CHRM1
GOBP_ADENYLATE_CYCLASE_INHIBITING_G_PROTEIN_COUPLED_GLUTAMATE_RECEPTOR_SIGNALING_PATHWAY	0.827853	1	0.052805	-0.241601	-0.715376	9	GRM3, GRM7, GRM8, GRIK3, GRM2, GRM5, GRM6, GRM1, GRM4
GOBP_ADENYLATE_CYCLASE_INHIBITING_G_PROTEIN_COUPLED_RECEPTOR_SIGNALING_PATHWAY	0.978389	1	0.045862	-0.0956847	-0.570561	79	MCHR1, DRD3, AKAP5, EDN1, GRM3, ITGB3, NPY1R, NPR3, HTR1E, CHRM2, HTR1A, NPY2R, DRD4
GOBP_ADENYLATE_CYCLASE_INHIBITING_SEROTONIN_RECEPTOR_SIGNALING_PATHWAY	0.527103	1	0.0728939	-0.33961	-0.928996	7	HTR1E, HTR1A, DRD4
GOBP_ADENYLATE_CYCLASE_MODULATING_G_PROTEIN_COUPLED_RECEPTOR_SIGNALING_PATHWAY	0.74375	1	0.0613026	-0.11972	-0.883594	232	ADCYAP1, PTGFR, MCHR1, PTH2R, PF4, PTGER3, DRD3, GNAT3, CXCL10, MRAP2, AKAP5, EDN1, AVPR2, GALR3, PTHLH, GNAL, GRM3, ITGB3, ADGRL3, PTH, CALCA, CXCL9, NPY1R, NPR3, ADM2, CALCR, UCN2, HTR1E, GNAQ, CHRM2, ADGRG6, GNAT1, RAPGEF2, ADGRL4, ADGRG2, ADGRG5, CXCL11, ADRB1, GLP2R, HTR1A, NPY2R, DRD4, GHRHR, VIP, DRD1, CALCRL, CORT, ADGRF1, ADCY8, PRKCA, RIT2, PTGER4, OPRL1, ADGRL2, GHRH, CALCB, TCP11
GOBP_ADHERENS_JUNCTION_ASSEMBLY	0.338205	1	0.103958	0.313763	1.08615	13	ACTB, RAMP2, ZNF703
GOBP_ADHERENS_JUNCTION_MAINTENANCE	0.571963	1	0.0687943	-0.327012	-0.894533	7	FERMT2, TJP1, CAMSAP3, MTSS1
GOBP_ADHERENS_JUNCTION_ORGANIZATION	0.6917	1	0.062249	-0.161482	-0.868826	57	CDH19, CDH7, CDH12, CDH6, CDH20, FERMT2, CDH13, ADAM10, SMAD7, TJP1, CDH17, EFNB2, CDH26, CAMSAP3, CDH3, CDH8, MTSS1, CDH11, CDH4, JAM3, NUMB, CDH1, DLG5, CDH9, CDH10, CTNNB1
GOBP_ADHESION_OF_SYMBIONT_TO_HOST	0.894191	1	0.0524828	0.174113	0.659699	16	ICAM1, CD81, GAS6, NECTIN2, HSPD1, CLEC4M, HSP90AB1, SCARB1
GOBP_ADHESION_OF_SYMBIONT_TO_HOST_CELL	0.771008	1	0.0599892	0.229352	0.767622	12	ICAM1, CD81, GAS6, NECTIN2, CLEC4M, HSP90AB1, LRRC15, INHBB, SFTPD
GOBP_ADIPONECTIN_ACTIVATED_SIGNALING_PATHWAY	0.992523	1	0.0429311	-0.173828	-0.475502	7	APPL2, SLC27A1, ADIPOR2, ACSL1, CSNK2B, ADIPOR1, APPL1
GOBP_ADIPOSE_TISSUE_DEVELOPMENT	0.940358	1	0.048215	-0.121422	-0.639572	52	LEP, PPARD, POU4F2, PPARGC1A, RASAL2, NCOA2, SPART, NR1H4, DGAT2, PIK3CA, VPS13B, PPARG, SIRT1, ATF2, SPTLC2, ZNF516, PUM2, AMER1, EBF2, RORC
GOBP_ADP_BIOSYNTHETIC_PROCESS	0.741414	1	0.0599892	0.322051	0.774261	5	AK1, AK4, AK3, AK5, AK2
GOBP_ADP_METABOLIC_PROCESS	0.887324	1	0.0514265	0.119386	0.732383	92	PGK2, MLST8, PRXL2C, AK1, GALK1, GPD1, P2RX7, ENO3, IER3, EIF6, SIRT6, ALDOC, PGAM4, OGDHL, INS, HK3, PFKP, GAPDH, ACTN3, JMJD8, PKM, FOXK1, DDIT4, GIT1, PRKAG2, PFKM, SLC4A1, ENO1, CBFA2T3, LDHA, UCP2, ALDOA, PPARA
GOBP_ADP_TRANSPORT	0.262195	1	0.118815	0.353305	1.16863	11	SLC25A31, SLC25A25, SLC17A9, SLC25A23, SLC25A41, SLC25A5, SLC25A4, SLC25A42
GOBP_ADRENAL_GLAND_DEVELOPMENT	0.483264	1	0.0833634	0.219875	0.977673	28	MDK, ASCL1, CDKN1C, WNT11, APOA1, NR0B1, NR5A1, DKK3, TSPO
GOBP_ADRENERGIC_RECEPTOR_SIGNALING_PATHWAY	0.921325	1	0.0510114	0.137055	0.641135	32	ADRB2, ADRA2A, ADRA1B, MIR30E, ADRA1D, ADRB3, DRD5, MIR1-1, KCNQ1, ADRA1A, GSK3A, GNAI2, PDE4B, DRD2, RGS2
GOBP_ADULT_BEHAVIOR	0.970711	1	0.049094	-0.0995496	-0.671095	143	LEP, AGRP, HTR2A, DRD3, CHL1, SLC7A11, FXN, NPC1, PCDH17, HOMER1, CARTPT, GLRB, CLCN3, INPP5F, ZIC1, USP46, CACNB4, CHRNA3, NRXN1, RNF180, KLHL1, SHANK3, DRD4, GBX1, DRD1, SLITRK5, CRHBP, SEPTIN5, LGI4, CHRNB2, CHD7, HDAC2, CCND2, EN1, ABHD12
GOBP_ADULT_FEEDING_BEHAVIOR	0.19962	1	0.133555	-0.400679	-1.24298	10	LEP, AGRP, CARTPT, USP46
GOBP_ADULT_HEART_DEVELOPMENT	0.56979	1	0.0701132	-0.265504	-0.915395	13	APELA, BMP10, MNAT1, MEF2D
GOBP_ADULT_LOCOMOTORY_BEHAVIOR	0.722334	1	0.0610364	0.14007	0.834903	81	NTF4, HOXD9, SEZ6, GDNF, GRIN2D, TBCE, NLGN2, GIP, HOXB8, CEND1, DMRT3
GOBP_AEROBIC_RESPIRATION	0.714851	1	0.0607719	0.124617	0.876291	179	NDUFB11, BLOC1S1, NDUFA7, MTCO2P12, SLC25A51, ATP5ME, NDUFA2, ATP5MF, ATP5PF, IDH2, COX6B2, STOML2, NDUFB2, BID, NDUFS7, SDHAF2, COA6, C2orf69, UQCR10, NDUFB10, CS, MDH2, NDUFS8, COX7C, ATP5F1D, UQCRFS1, MTFR1L, COX4I2, SDHC, TEFM, CHCHD2, COX7B2, ISCU, MDH1, CHCHD10, CAT, COX6B1, UQCRC1, OGDHL, SLC25A33, NDUFA6, RHOA, CYCS, COX7B, ACLY, ANTKMT, COX6A2, SDHD, ACTN3, ATP5PB
GOBP_AGGREPHAGY	0.406844	1	0.0875697	-0.332264	-1.03074	10	HSPB8, MAP1LC3C, UBQLN1, WDFY3, ATG5, SQSTM1
GOBP_AGGRESOME_ASSEMBLY	0.79661	1	0.0588438	0.286923	0.732648	6	BAG3, HDAC6, VCP, UBD, PRKN
GOBP_AGGRESSIVE_BEHAVIOR	0.953291	1	0.0506004	0.192798	0.560335	8	OXT, AVP, GCNT4
GOBP_AGING	0.994175	1	0.0445962	0.0825908	0.576758	165	NUDT1, CD68, SLC32A1, ADM, C1QA, GJB2, KRT33B, CDKN1C, JUND, TIMP1, KRT16, KRTAP4-9, SERPING1, TNFRSF1B, FBXO4, CX3CL1, ADRB3, GNA11, NR5A1, HTRA2, EPO, ERCC2, CAT, AVPR1B, HELT, TSPO, FOXG1, ERCC1, NTRK1, GJB6, IRAK1, ALPL, APEX1, IL10, NPY5R, GRB2, TGFB3, ENDOG, PPP1R9B, PAX5, ADRA1A, GNA13, DDC, BGLAP, AGT, OGG1, AMH, SOD1, MBD2, NQO1, GPX4, GSK3A, UCP2, SERP1, MPO, CNR1, CLDN1, SIN3A, HYAL2, …
GOBP_ALANINE_TRANSPORT	0.975285	1	0.0445071	-0.128383	-0.502698	19	SLC7A5, SLC36A3, SLC6A14, SLC38A5, SLC6A6, SFXN1, SLC36A1, SLC36A2, SLC38A2, SLC38A1
GOBP_ALCOHOL_BIOSYNTHETIC_PROCESS	0.76749	1	0.0592219	-0.124015	-0.835401	139	HSD17B7, LEP, CYP3A4, EBP, ERLIN1, SC5D, IMPA1, PTH, ACAA2, GOT1, ASAH2, MOXD2P, QDPR, DHDDS, INSIG2, CES1, NFKB1, MOXD1, IPPK, DHFR, DGKQ, ACER1, PCK1, ABCG4, MBTPS2, PPIP5K2, IP6K2, MIR185, ERLIN2, PLCG2, SPTSSA, GBA1, NPC1L1, ABCG1, ACER3, SPTLC3, GPER1, P2RY1, HMGCR, H6PD, ITPKB, MSMO1, IP6K3, ITPKC, GFI1, SPTLC2, ASAH1, PRKAA2, NUS1, AQP8, PTH1R, IPMK, LHCGR, ACER2, P2RY6, PARK7, PRKAA1, CYP…
GOBP_ALCOHOL_CATABOLIC_PROCESS	0.752495	1	0.0587186	-0.153491	-0.81292	53	SYNJ1, SULT1A2, BPNT2, SULT1E1, SULT1C4, CYP39A1, IMPA1
GOBP_ALCOHOL_METABOLIC_PROCESS	0.551515	1	0.0745501	-0.120563	-0.964247	364	ACADL, HSD17B7, LEP, SYNJ1, CYP2C9, MINPP1, SULT1A2, BPNT2, SULT1E1, CYP3A4, ANGPTL3, EBP, CBR4, NPC1, STARD4, ERLIN1, SULT1C4, SGPP1, NUDT10, AKR1C2, CYP39A1, ADH1B, SC5D, IMPA1, PRKG2, PTH, RPE65, TTC39B, PLA2G4A, ACAA2, COQ3, GOT1, ASAH2, CYP27C1, MOXD2P, QDPR, PPARD, DHDDS, AKR1B15, INSIG2, PLPP1, CH25H, CES1, GDPD1, NFKB1, ADH1A, TPK1, CUBN, SOAT1, MOXD1, IPPK, DHFR, NUDT11, DGKQ, INPP4B, LR…
GOBP_ALDEHYDE_BIOSYNTHETIC_PROCESS	0.213693	1	0.135002	0.320532	1.21446	16	BMP6, CYP11B1, DKK3, TKT, REST, BMP5, BMP2, CYP11B2, DAB2, CACNA1H, CLCN2, WNT4, PDXK, TPI1, PNPO, KDM3A
GOBP_ALDEHYDE_CATABOLIC_PROCESS	0.602911	1	0.0714786	0.243701	0.870442	14	PNKD, HOGA1, GATD1, ADH4, PDXP, ADH5
GOBP_ALDITOL_BIOSYNTHETIC_PROCESS	0.175542	1	0.146416	-0.544446	-1.28535	5	LEP, GOT1, PCK1
GOBP_ALDITOL_CATABOLIC_PROCESS	0.635514	1	0.0636424	-0.313086	-0.856439	7	GK5, GPD2, TPI1, GK, SORD, TKFC, GK2
GOBP_ALDITOL_METABOLIC_PROCESS	0.32	1	0.101714	-0.277585	-1.13275	22	LEP, ANGPTL3, PLA2G4A, COQ3, GOT1, PCK1, GK5, GPD2, DGAT2, COQ2
GOBP_ALDITOL_PHOSPHATE_METABOLIC_PROCESS	0.302281	1	0.105125	-0.333486	-1.13314	12	GPAT3, GPAT2, GPAM, GK5, GPD2
GOBP_ALKALOID_METABOLIC_PROCESS	0.290019	1	0.10714	-0.398317	-1.1506	8	CYP3A4, BCHE, CYP3A5, TH
GOBP_ALLANTOIN_METABOLIC_PROCESS	0.11134	1	0.191892	0.462293	1.42376	9	URAD, NT5C, PNP, ALLC, ADA, XDH, GDA, NT5C1A, NT5C2
GOBP_ALPHA_AMINO_ACID_CATABOLIC_PROCESS	0.107356	1	0.191892	-0.210924	-1.28977	91	GCSH, ACMSD, HPD, RIDA, HGD, SLC25A21, OTC, IDO1, ALDH6A1, AADAT, TDO2, CBS, GOT1, PRODH2, ADHFE1, QDPR, MTRR, GLS, GLDC, FAH, AASS, GLUD2, MCCC1, MCCC2, DLST, NOS1, HIBCH, HMGCLL1, AGXT, SCLY, ALDH8A1, BLMH, DDAH1, IL4I1, DAO, IDO2, GPT2, HMGCL, GAD1, HSD17B10, KMO, CDO1
GOBP_ALPHA_AMINO_ACID_METABOLIC_PROCESS	0.0572034	1	0.276501	-0.182139	-1.30308	204	GCSH, ACMSD, HPD, RIDA, HGD, SLC25A21, PYCR1, OTC, TYR, SLC45A2, CLN3, IDO1, PYCR2, SLC7A11, SRR, ALDH6A1, AADAT, TDO2, LGSN, DCT, PSAT1, SLC25A12, CBS, GOT1, MTHFD2L, PRODH2, PPAT, DHFR2, ADHFE1, QDPR, PLOD2, TTC36, GCLM, CTPS2, BHMT, GLYAT, PSPH, PYCR3, APIP, MTRR, DHFR, GLS, IYD, MMUT, GLDC, FAH, RIMKLB, AASS, GLUD2, MCCC1, MCCC2, ASNSD1, GART, TH, DLST, NOS1, HIBCH, HMGCLL1, ASL, NR1H4, AGXT,…
GOBP_ALPHA_BETA_T_CELL_ACTIVATION	0.220703	1	0.128143	0.161834	1.13434	173	ADORA2A, GPR183, ZNF683, NKX2-3, TARM1, IL27, TNFSF18, NLRP3, BATF, NKG7, IL23A, ELF4, RIPK2, HLA-DRB1, BCL3, CARD11, CD3D, STOML2, CRTAM, HLA-DRA, IL4, ZAP70, HLX, SOCS1, FOXP3, TBX21, IHH, ZFPM1, FUT7, GATA3, TRBC1, CD86, WDFY4, TMEM98, PRR7, CD81, EOMES, ARG2, LILRB4, SHB, BCL6, SHH, IL12A, RHOA, TCIRG1, INS, IRF1, TRBC2, TYK2, SYK, SH3RF1, KLHL25, PRKCQ, ZBTB16, CD3E, BCL2, NCKAP1L, LGALS9C, …
GOBP_ALPHA_BETA_T_CELL_DIFFERENTIATION	0.281853	1	0.110565	0.168599	1.10638	118	GPR183, ZNF683, NKX2-3, IL27, TNFSF18, NLRP3, BATF, IL23A, RIPK2, HLA-DRB1, BCL3, HLA-DRA, IL4, ZAP70, HLX, SOCS1, FOXP3, TBX21, IHH, ZFPM1, FUT7, GATA3, CD86, TMEM98, PRR7, EOMES, LILRB4, SHB, BCL6
GOBP_ALPHA_BETA_T_CELL_PROLIFERATION	0.915638	1	0.0510114	0.128402	0.65754	47	IL23A, ELF4, RIPK2, CARD11, ZAP70, FOXP3, CD81, ARG2, IRF1, TYK2, SYK, SH3RF1, PRKCQ, CD3E, LGALS9C, ZBTB7B, LGALS9B, LGALS9, IL12B, NDFIP1
GOBP_ALPHA_KETOGLUTARATE_TRANSPORT	0.574153	1	0.0749279	0.355182	0.906947	6	SLC22A6, SLC13A2
GOBP_ALPHA_LINOLENIC_ACID_METABOLIC_PROCESS	0.969582	1	0.0447749	-0.174878	-0.542505	10	ELOVL2, ELOVL1, ABCD1, SCP2, FADS1, ELOVL5, ACOT8, ACAA1, ELOVL3, FADS2
GOBP_ALTERNATIVE_MRNA_SPLICING_VIA_SPLICEOSOME	0.997947	1	0.0469759	0.0782163	0.447333	71	CELF6, PQBP1, SLU7, PUF60, PTBP1, SRSF12, ESRP2, CELF4, HNRNPA1, RNPS1, MAGOH, RBM7, RBM8A, NOVA2, RBFOX3, KHDRBS2, STRAP, HNRNPL, CELF3, THRAP3, HNRNPM, FAM172A, SCNM1, DHX9, RBM15
GOBP_AMACRINE_CELL_DIFFERENTIATION	0.490494	1	0.0774768	-0.28751	-0.976918	12	NEUROD1, PTF1A, POU4F2
GOBP_AMEBOIDAL_TYPE_CELL_MIGRATION	1	1	0.0451344	0.0840744	0.692594	478	TMSB4X, ZNF580, RRAS, SOX18, S100A12, TBXA2R, S100P, FUT1, BCAR1, GDNF, PTP4A3, S100A2, MIR410, ID1, INSL3, MIR150, APOH, S100A9, TWIST1, TIMP1, WNT11, EFNB1, IL4, MIR152, KRT16, MIR26A1, MIR206, MIR126, CENPV, P2RY12, SEMA6C, EPHA2, PPM1F, SRF, MIR885, PRSS3, MIR10B, MIR132, MIR499A, LRP5, SH3BP1, APOA1, MIR640, MIR30A, SYDE1, EPPK1, TESK1, MIR27B, JUP, SEMA3B, MIR135B, MIR149, IRS2, GATA3, NODA…
GOBP_AMELOBLAST_DIFFERENTIATION	0.942801	1	0.0477342	-0.25996	-0.613726	5	BMP4, FST, ENAM
GOBP_AMELOGENESIS	0.610365	1	0.0668966	-0.213939	-0.893928	24	AMELX, ODAPH, AMTN, MSX2, CNNM4, RELT, WDR72, SLC4A2, ATF2, MMP20, ENAM, PERP
GOBP_AMIDE_BIOSYNTHETIC_PROCESS	0.140351	1	0.164406	0.125306	1.10607	914	AIMP2, SLC25A2, LINC01783, MRPL4, ST6GALNAC6, NDUFA7, FARSA, GAL3ST1, MIR299, MTG1, MRPS2, LGALS4, CHAC2, GZMB, ST6GALNAC4, NAGS, MRPL58, CHAC1, PEMT, MIR107, CEBPA, GGTLC1, MRPL38, TLCD3B, MRPL18, EIF3K, RPL13, EEF2, MRPL12, ENPP7, MIR345, MRPL21, EIF2B3, MRPL40, RPS18, RPL13A, CNOT11, RPS11, MRPS26, EIF5A2, FTSJ1, ABTB1, RPL36AL, RPL28, MRPL55, RPL3, P2RX7, NAT10, PPT2, RPS13, MRPL2, RPL10, RPL…
GOBP_AMIDE_CATABOLIC_PROCESS	0.622093	1	0.0664364	-0.219729	-0.867125	20	AADAT, TDO2, PRODH2, AASS, NIT1, DLST
GOBP_AMIDE_METABOLIC_PROCESS	0.94358	1	0.04707	0.0939623	0.854381	1207	AMDHD2, AIMP2, SLC25A2, CPZ, LINC01783, MRPL4, ST6GALNAC6, NDUFA7, NUDT8, URAD, FARSA, NPEPPSP1, GAL3ST1, NEU2, MIR299, MTG1, NUDT7, MRPS2, LGALS4, CHAC2, GZMB, ST6GALNAC4, NAGS, MRPL58, CHAC1, PEMT, MIR107, MLST8, CEBPA, GGTLC1, MRPL38, TLCD3B, MRPL18, EIF3K, RPL13, EEF2, MRPL12, ENPP7, MIR345, MRPL21, EIF2B3, MRPL40, RPS18, RPL13A, MIR186, CNOT11, RPS11, MRPS26, EIF5A2, FUT6, SPCS1, FTSJ1, ABTB…
GOBP_AMIDE_TRANSPORT	0.8833	1	0.0516356	-0.104269	-0.829496	350	SLC7A13, ADCYAP1, LEP, CELA2A, ISL1, PSMD9, SLC16A1, UQCC2, FGB, FFAR4, SLC7A11, NEUROD1, RAB3A, MTTP, NNAT, F2RL2, ACVR1C, FKBP1B, STXBP4, EDN1, SGPP1, ABCB1, TUNAR, SYT4, CARTPT, PLEKHA3, TNFSF11, CD38, RBM4, ABCC5, SLC25A12, SLC46A1, RFX3, ITGB1, MPC2, SFRP1, GAL, TAP1, CCDC186, IL1B, TNF, SPINK1, PPARD, NF1, GLTP, CD209, FFAR1, MYRIP, KISS1, PRAF2, SLC15A2, PICK1, PER2, GPR68, SLC33A1, HTR2C,…
GOBP_AMINE_BIOSYNTHETIC_PROCESS	0.826446	1	0.0559429	0.149882	0.73766	40	DBH, PRG3, OAZ2, SMOX, SAT2, GATA3, HAND2, AANAT, AGMAT, AZIN2, OAZ3, OAZ1, PAH, PAOX
GOBP_AMINE_CATABOLIC_PROCESS	0.826742	1	0.0516356	-0.18669	-0.717532	18	MOXD2P, SLC44A1, MOXD1, DMGDH, MAOA, SLC6A3, SAT1
GOBP_AMINE_METABOLIC_PROCESS	0.6	1	0.0713053	-0.143307	-0.932678	115	PNMT, ACMSD, SULT1A2, DRD3, SLC22A3, CLN3, IDO1, SLC7A11, TDO2, AOC2, HDC, MOXD2P, SLC44A1, BHMT, GDPD1, MOXD1, RNF180, DMGDH, HTR1A, MAOA, DRD4, HPRT1, DRD1, NAPEPLD, TH, CHRNB2, SLC6A3, NR1H4, SLC29A4, CYP1A1, SAT1, IL4I1, PDE1B, DAO, IDO2, AMD1, ATP7A, SNCAIP, MAOB, KL, KMO, SULT1C2, ODC1, SULT1B1, KYNU, PARK7, SRM, GDE1, ATP2B4, TRH, NR4A2, GRIN2A
GOBP_AMINE_TRANSPORT	0.987928	1	0.0465084	-0.0934558	-0.594512	107	RGS4, LEP, HTR2A, DRD3, RAB3A, CHRNA6, SYT4, CARTPT, SLC12A2, SYT15, SLC7A5, ITGB1, TNF, CHRNA3, PER2, DRD4, VIP, DRD1, CLTRN, CRH, TH, CHRNB2, ACE2, TACR2, SLC18A3, SYT10, P2RY1, ADRA2B, SYT3, RAB3GAP1, ARL6IP1, OPRK1, ARL6IP5, GRM7, SLC17A8, CHGA, AQP8, KMO, SYT1, PINK1, SLC38A2, ADORA3, TRH, ADRA2C, RHCG, AVPR1A, KCNB1, SLC38A1
GOBP_AMINOACYL_TRNA_METABOLISM_INVOLVED_IN_TRANSLATIONAL_FIDELITY	0.359465	1	0.0949752	-0.315125	-1.08647	13	DTD2, DTD1, IARS1, LARS2, VARS1, LARS1, VARS2, AARS1, TARS2, IARS2, AARS2, PRORSD1P, AARSD1
GOBP_AMINOGLYCAN_BIOSYNTHETIC_PROCESS	0.088	1	0.213928	-0.228764	-1.32921	74	B4GAT1, HS3ST3A1, NDST3, ANGPT1, HS3ST2, EGF, HAS1, ABCC5, DSEL, HS3ST3B1, B4GALT4, CHST13, IL1B, NFKB1, HAS2, XYLT2, GALNT5, PDGFB, B3GNT3, B3GNT2, B3GNT4, HYAL1, UST, SLC10A7, B3GALT6, CHST15, PDGFRB
GOBP_AMINOGLYCAN_CATABOLIC_PROCESS	0.579457	1	0.0699459	-0.196634	-0.914537	34	HYAL4, HYAL3, PGLYRP3, GNS, CEMIP2, LYVE1, OVGP1, HYAL1, FUCA1, HEXB, IDS, PGLYRP2, LYG2, CD44, CTBS, GLB1, CHI3L1, FGF2
GOBP_AMINOGLYCAN_METABOLIC_PROCESS	0.0619835	1	0.261664	-0.20698	-1.36806	126	FOXC1, HYAL4, B4GAT1, BPNT2, HS3ST3A1, NDST3, SPOCK3, ANGPT1, HS3ST2, EGF, HAS1, HYAL3, ABCC5, DSEL, HS3ST3B1, DCN, B4GALT4, PGLYRP3, CHST13, IL1B, GNS, NFKB1, HAS2, XYLT2, GALNT5, PDGFB, B3GNT3, CEMIP2, LYVE1, B3GNT2, OVGP1, GAL3ST3, ITIH5, B3GNT4, HYAL1, UST, SLC10A7, FUCA1, B3GALT6, CHST15, PDGFRB, IL15
GOBP_AMINOGLYCOSIDE_ANTIBIOTIC_METABOLIC_PROCESS	0.212928	1	0.128789	-0.396557	-1.23019	10	CBR4, AKR1C2, AKR1A1, AKR1C4, AKR1B10, AKR1C1
GOBP_AMINOPHOSPHOLIPID_TRANSLOCATION	0.0990654	1	0.193813	-0.507416	-1.38802	7	ATP11C, TMEM30A, ATP8A2, ATP8A1
GOBP_AMINO_ACID_ACTIVATION	0.503861	1	0.0768737	-0.188497	-0.95196	44	SARS2, FARSB, TARS3, FARS2, WARS2, IARS1, LARS2, KARS1, YARS2, RARS2, EPRS1, QARS1, DARS1, GARS1, DALRD3, WARS1, DARS2, VARS1
GOBP_AMINO_ACID_BETAINE_BIOSYNTHETIC_PROCESS	0.915094	1	0.04707	-0.244888	-0.627255	6	BBOX1, ACADM, ALDH7A1, TMLHE, ALDH9A1, CHDH
GOBP_AMINO_ACID_BETAINE_METABOLIC_PROCESS	0.150659	1	0.155242	-0.345982	-1.32976	18	ACADL, SLC22A4, BHMT, CPT1B, CROT, DMGDH
GOBP_AMINO_ACID_BIOSYNTHETIC_PROCESS	0.0571992	1	0.266351	-0.236702	-1.39968	77	PYCR1, OTC, CLN3, PYCR2, SRR, LGSN, PSAT1, SLC25A12, CBS, GOT1, MTHFD2L, DHFR2, PLOD2, BHMT, PSPH, PYCR3, APIP, MTRR, DHFR, GLS, AASS, GLUD2, ASNSD1, ASL, AGXT, GOT1L1, ILVBL, NOXRED1
GOBP_AMINO_ACID_CATABOLIC_PROCESS	0.313008	1	0.10714	-0.169331	-1.08845	111	GCSH, ACMSD, HPD, RIDA, HGD, SLC25A21, OTC, IDO1, ALDH6A1, AADAT, TDO2, HDC, CBS, GOT1, PRODH2, ADHFE1, QDPR, MTRR, GLS, GLDC, FAH, AASS, GLUD2, MCCC1, MCCC2, DLST, NOS1, BCKDHB, HIBCH, HMGCLL1, AGXT, SCLY, ETFB, ALDH8A1, BLMH, DDAH1, IL4I1, DAO, IDO2, GPT2, HMGCL, FTCD, GAD1, HSD17B10, KMO, CDO1
GOBP_AMINO_ACID_IMPORT_ACROSS_PLASMA_MEMBRANE	0.769384	1	0.0574877	-0.153948	-0.810897	52	RGS4, SLC7A11, SLC22A4, SLC7A5, ITGB1, TNF, SLC6A5, PER2, CLTRN, SLC6A14, ACE2, SLC38A5, SLC6A6, ARL6IP1, SLC1A2, KCNJ10, ARL6IP5, SLC7A1, SLC17A8, SLC36A1, SLC38A2, SLC47A1, SLC1A6, TSPO2, SLC38A1, SLC7A2
GOBP_AMINO_ACID_METABOLIC_PROCESS	0.112676	1	0.188204	-0.158698	-1.22075	288	GCSH, SARS2, HPDL, ACMSD, HPD, RIDA, HGD, SLC25A21, TPH1, PYCR1, OTC, TYR, SLC45A2, CLN3, IDO1, PYCR2, SLC7A11, SRR, ALDH6A1, FARSB, AADAT, TDO2, LGSN, DCT, PSAT1, SLC25A12, HDC, CBS, GOT1, MTHFD2L, PRODH2, PPAT, DHFR2, ADHFE1, QDPR, PLOD2, TTC36, GCLM, CTPS2, BHMT, TARS3, GLYAT, PSPH, PYCR3, APIP, MTRR, FARS2, DHFR, WARS2, GLS, IYD, MMUT, GLDC, FAH, RIMKLB, AASS, PCCA, GLUD2, MCCC1, IARS1, LARS2…
GOBP_AMINO_ACID_NEUROTRANSMITTER_REUPTAKE	0.31749	1	0.10208	-0.360856	-1.11944	10	ITGB1, SLC6A11, PER2, SLC6A12, KCNJ10, SLC17A8
GOBP_AMINO_ACID_SALVAGE	0.91215	1	0.0467883	-0.236812	-0.647793	7	BHMT, APIP
GOBP_AMINO_ACID_TRANSMEMBRANE_TRANSPORT	0.20396	1	0.135002	-0.186459	-1.16948	101	SLC7A13, RGS4, CLN3, SLC7A11, SLC22A4, LRRC8C, SLC25A12, SLC7A5, ITGB1, TNF, SLC36A3, SLC6A15, SLC6A11, SLC6A19, SLC6A5, SLC66A1, PRAF2, PER2, SLC6A18, SLC15A4, SLC3A1, SLC25A29, SLC25A38, CLTRN, SLC1A7, SLC6A14, ACE2, SLC38A5, SLC6A6, ARL6IP1, SLC6A12, SLC1A2, SLC38A6, KCNJ10, ARL6IP5, SLC7A14, SFXN1, SLC7A1, SLC17A8, SLC36A1, SLC16A10, SLC36A2, SLC17A6, SLC38A9, SLC25A13, SLC38A2, LRRC8D, SLC47…
GOBP_AMINO_ACID_TRANSPORT	0.572016	1	0.0736213	-0.139041	-0.942148	146	SLC7A13, RGS4, LEP, CLN3, SLC7A11, SLC22A4, SLC17A5, LRRC8C, SYT4, SLC12A2, SLC25A12, TRPC4, SLC7A5, ITGB1, TNF, SLC36A3, SLC6A15, SLC6A11, SLC6A19, NF1, CACNB4, SLC6A5, SLC66A1, PRAF2, PER2, SLC6A18, SLC15A4, SLC3A1, SFXN4, SLC25A29, SLC25A38, PDPN, CLTRN, SFXN5
GOBP_AMINO_SUGAR_BIOSYNTHETIC_PROCESS	0.390196	1	0.0916795	-0.325961	-1.04886	11	GNPNAT1, NANP, GNE, PGM3, UAP1
GOBP_AMINO_SUGAR_CATABOLIC_PROCESS	0.706366	1	0.063079	0.217011	0.800967	15	AMDHD2, CHIA, HOGA1, MGAT1, CHI3L2, GNPDA2, CHIT1, NPL, GNPDA1, CHI3L1, CTBS, ALDH1A1, NAGK
GOBP_AMINO_SUGAR_METABOLIC_PROCESS	0.525667	1	0.077884	0.187086	0.935646	42	AMDHD2, CHST2, CHST7, CHST1, CHST4, CHST3, CMAS, CHIA, HOGA1
GOBP_AMMONIUM_HOMEOSTASIS	0.290566	1	0.10714	-0.448644	-1.14915	6	OTC, RHD, RHAG, RHCG, RHCE
GOBP_AMMONIUM_ION_METABOLIC_PROCESS	0.0780952	1	0.222056	-0.343238	-1.42701	23	TPH1, SLC22A3, HDC, SLC44A1, RNF180, DMGDH, HTR1A, BCHE, SLC29A4, TPH2, PDE1B, ENPP6, ATP7A
GOBP_AMMONIUM_TRANSMEMBRANE_TRANSPORT	0.10076	1	0.193813	-0.422361	-1.43512	12	SLC12A2, SLC12A6, RHD, AQP1, RHAG, SLC12A5, SLC12A7, AQP8, RHCG, RHCE
GOBP_AMPA_GLUTAMATE_RECEPTOR_CLUSTERING	0.663498	1	0.0623861	-0.274822	-0.85255	10	SLC7A11, NLGN1, SHANK3, FRRS1L, ZDHHC2
GOBP_AMP_BIOSYNTHETIC_PROCESS	0.381958	1	0.0916795	-0.303792	-1.07704	14	PPAT, ATIC, PRPS2, PAICS, HPRT1, GART
GOBP_AMP_CATABOLIC_PROCESS	0.942801	1	0.0477342	-0.259174	-0.61187	5	NT5E, NT5C1A, XDH, ADA, AMPD3
GOBP_AMP_METABOLIC_PROCESS	0.328872	1	0.100279	-0.264253	-1.11215	25	AK9, PPAT, ATIC, AMPD1, PRPS2, PAICS, HPRT1, NT5E, GART, AK2
GOBP_AMP_SALVAGE	0.856566	1	0.0532386	0.288775	0.694261	5	APRT, ADSL, ADA
GOBP_AMYGDALA_DEVELOPMENT	0.220907	1	0.128789	-0.517204	-1.22104	5	UBA6, NF1, NR2E1
GOBP_AMYLIN_RECEPTOR_SIGNALING_PATHWAY	0.103814	1	0.202072	0.554952	1.41705	6	ADM, RAMP2, RAMP3, IAPP
GOBP_AMYLOID_BETA_CLEARANCE	0.725051	1	0.0614364	0.167627	0.81262	37	TTPA, IL4, RAB11B, SRF, MYOCD, ITGB2, APOE, MSR1, LRP4, ITGAM, CYP51A1, IFNGR1, PLA2G3, LRP1, PICALM, HDAC1, LDLR, ABCA7, CLTC, C3
GOBP_AMYLOID_BETA_CLEARANCE_BY_CELLULAR_CATABOLIC_PROCESS	0.482109	1	0.077884	-0.338102	-0.976658	8	TREM2, CD36, MME, IDE
GOBP_AMYLOID_BETA_CLEARANCE_BY_TRANSCYTOSIS	0.327623	1	0.107554	0.408024	1.1149	7	RAB11B, LRP1, PICALM, CLTC, LRPAP1, RAB11A
GOBP_AMYLOID_BETA_METABOLIC_PROCESS	0.591356	1	0.0696133	-0.166509	-0.925835	62	SLC2A13, EFNA1, TNF, ROCK2, SPON1, MIR153-1, CASP3, LRRTM3, ACE, MME, APH1B, RTN2, APH1A, ABCG1, BACE2, IDE, BACE1, PRNP, DYRK1A, RTN4, NCSTN, GGA3, MIR339, TMED10, RTN1, ROCK1, IGF1, RTN3, MIR361, CLU, SORL1, RELA, SP1
GOBP_AMYLOID_FIBRIL_FORMATION	0.299587	1	0.111011	0.223733	1.10113	40	PFDN5, RIPK3, PFDN2, NAT8B, SERF1A, NAT8, B2M, APOE, IAPP, HNRNPA1, PFDN1
GOBP_AMYLOID_PRECURSOR_PROTEIN_BIOSYNTHETIC_PROCESS	0.527619	1	0.0738053	-0.228876	-0.951551	23	NECAB1, ITM2C, SOAT1, MIR153-1, AATF, BACE2, ITM2B, MIR520C, NCSTN, PAWR, MIR323A, MIR644A, MIR147A
GOBP_AMYLOID_PRECURSOR_PROTEIN_CATABOLIC_PROCESS	0.757339	1	0.0574877	-0.14506	-0.818819	65	SLC2A13, EFNA1, CLN3, TNF, ADAM10, ROCK2, SPON1, MIR153-1, CASP3, LRRTM3, APH1B, RTN2, APH1A, ABCG1, BACE1, ADAM17, PRNP, FKBP1A, DYRK1A, RTN4, NCSTN, GGA3, MIR339, TMED10, RTN1, ROCK1, IGF1, RTN3, MIR361, CLU, SORL1, RELA, SP1
GOBP_AMYLOID_PRECURSOR_PROTEIN_METABOLIC_PROCESS	0.644401	1	0.0653834	-0.145597	-0.888195	88	SLC2A13, EFNA1, CLN3, NECAB1, ITM2C, TNF, ADAM10, ROCK2, SOAT1, SPON1, MIR153-1, CASP3, LRRTM3, AATF, APH1B, RTN2, APH1A, DLG1, ABCG1, BACE2, ITM2B, BACE1, ADAM17, PRNP, FKBP1A, MIR520C, DYRK1A, RTN4, NCSTN, GGA3, PAWR, MIR323A, MIR339, TMED10, RTN1, ROCK1, IGF1, MIR644A, RTN3, MIR147A, MIR361, CLU
GOBP_ANAGEN	0.889546	1	0.0503964	-0.285576	-0.6742	5	SPINK5, WNT5A, CTNNB1
GOBP_ANAPHASE_PROMOTING_COMPLEX_DEPENDENT_CATABOLIC_PROCESS	0.921305	1	0.0475434	-0.155622	-0.650254	24	CDC23, ANAPC5, CDC20, FBXO31, ANAPC10, ANAPC7, ECRG4, FZR1, CUL3, ANAPC1, ANAPC2, ANAPC16, CDK2
GOBP_ANATOMICAL_STRUCTURE_ARRANGEMENT	0.742308	1	0.0576091	-0.215126	-0.791999	16	NRP1, HSPA5, BMPR1A, KIF14, DAB1, TFAP2A, NRP2, PLXNA4, KCNA2, PAX2, EGR2, DLL1, HOXB2, HOXB1, SEMA3F, PLXNA3
GOBP_ANATOMICAL_STRUCTURE_FORMATION_INVOLVED_IN_MORPHOGENESIS	1	1	0.0471642	-0.0728051	-0.666252	1219	TNFRSF12A, MYF6, LEP, APELA, TMOD4, FOXC1, MESP2, SNAI2, GLMN, EFNA1, ZPBP, ISL1, CTHRC1, CXCR3, PF4, ATP5IF1, PROK2, TOPORS, ANGPTL6, AMELX, GJA5, ITGA4, SPEM1, TMEM182, FAP, PCDH8, FOXF1, FJX1, ANGPTL3, MAP2K5, EYA1, C3AR1, RECK, ODAPH, CXCL10, AMTN, CASQ1, EDN1, B4GALT1, ANGPT1, SNAI1, EGF, OTULIN, ERVH48-1, GPR15, SCGB3A1, COL11A1, PDE3B, PROK1, IL17F, ACTL7A, SLC12A2, MTDH, KCNH1, AGGF1, TMF…
GOBP_ANATOMICAL_STRUCTURE_MATURATION	0.886179	1	0.0519512	-0.105972	-0.795473	246	WEE2, DDIT3, LEP, AURKA, SLC26A3, BFSP2, IL21, IFT80, EBP, NTN4, RECK, OOSP2, EDN1, WASHC5, TYMS, MYOC, ZAR1L, CATSPERZ, C2CD6, TMIGD1, PTH, KCNE1, BRCA2, DMC1, BFSP1, RFX3, GAL, FBXO5, MSX2, BNC1, SPINK1, TMEM79, NF1, PICK1, CLN5, FLVCR1, TUT4, GHRHR, SEMG1, ACTL6B, B4GALT6, TBX6, FAM210B, CABYR, MBTPS2, SPINK5, NPPC, ANKRD17, HES5, KIF14, SLFN14, VSX1, TCP11, LGI4, BAP1, THBS3, TUSC2, CCL19, BH…
GOBP_ANATOMICAL_STRUCTURE_REGRESSION	0.688462	1	0.0611693	-0.225517	-0.830254	16	OPN4, BMPR1A, TH, SLC6A3, OPN5, SMAD5
GOBP_ANDROGEN_BIOSYNTHETIC_PROCESS	0.615546	1	0.0709609	0.278372	0.880127	10	HSD17B3, SRD5A1, SRD5A3, HSD3B1, MED1, CYP17A1, WNT4
GOBP_ANDROGEN_CATABOLIC_PROCESS	0.195266	1	0.138022	-0.527962	-1.24644	5	SPP1, HSD17B11, HSD17B6, CYP19A1
GOBP_ANDROGEN_METABOLIC_PROCESS	0.235409	1	0.123257	-0.270751	-1.19921	30	HSD17B7, SPP1, UGT2B7, CYP3A4, HSD17B11, AKR1D1, HSD17B4, HSD3B2, AKR1C4, TIPARP, DHRS9, SGPL1, HSD17B6, CYP19A1
GOBP_ANDROGEN_RECEPTOR_SIGNALING_PATHWAY	0.945736	1	0.0467883	-0.121121	-0.620742	47	SCGB2A1, TMF1, SFRP1, RHOXF1, PLPP1, UBE3A, TRIM68, FOXH1
GOBP_ANGIOGENESIS_INVOLVED_IN_CORONARY_VASCULAR_MORPHOGENESIS	0.0650888	1	0.248911	-0.632922	-1.49423	5	NRP1, TGFBR1, ACE, PDGFRB
GOBP_ANGIOGENESIS_INVOLVED_IN_WOUND_HEALING	0.984436	1	0.0451344	-0.120042	-0.531692	30	B4GALT1, SLC12A2, ITGB3, TNF
GOBP_ANGIOTENSIN_ACTIVATED_SIGNALING_PATHWAY	0.109405	1	0.186433	-0.390592	-1.38477	14	AGTR2, CAV1, ROCK2, AGTR1, AGTRAP, ACTN2
GOBP_ANIMAL_ORGAN_FORMATION	0.676056	1	0.0642141	0.151938	0.861535	67	HOXC11, NTF4, NOG, NKX3-2, GDNF, MAPK3, DKK1, WNT11, GATA5, MAP2K2, BMP7, HAND2, FOLR1, NOTCH1, SHH
GOBP_ANIMAL_ORGAN_MATURATION	0.89234	1	0.0524828	0.144726	0.677018	32	GH1, PHOSPHO1, GATA3, RFLNA, RFLNB, DCHS1, ADAMTS7, RHOA, ACTN3, ALDH1A2, ZBTB16, PLXNB1
GOBP_ANIMAL_ORGAN_MORPHOGENESIS	0.526423	1	0.0772747	-0.109492	-0.986	1026	PEX7, HOXC8, MYF6, IL7, FGL1, HOXA4, ATOH1, FOXC1, AGTR2, TPRN, MESP2, SNAI2, EFNA1, ISL1, CTHRC1, TNFRSF11B, TOPORS, AMELX, GJA5, ADAMTS16, HMX3, SIX6, PROP1, BPNT2, FOXF1, PRKCI, FJX1, IFT80, HS3ST3A1, POU3F4, OTOR, GRXCR2, NEUROD1, KCNQ4, NTN4, EYA1, GNGT1, ODAPH, AMTN, HOXA13, BBS7, EDN1, C12orf57, HOXC4, SNAI1, COL11A1, BBS5, MMP13, FGF7, TNFSF11, MFAP5, DACT1, STX2, STOX1, CAV1, MKKS, RPE65…
GOBP_ANIMAL_ORGAN_REGENERATION	0.393701	1	0.0913924	-0.185055	-1.04718	66	AURKA, PCNA, GFER, TYMS, HGF, SLC7A5, TNF, ATIC, RGN, CPB2, UGT1A1, PRPS2, EZH2, FLT3, PFKFB1, ACE, CDK1, ANXA3, CCND1, CSNK2A2, FPGS, ANGPT2, NR4A3, PDX1
GOBP_ANOIKIS	0.972656	1	0.045862	-0.122768	-0.569695	35	SNAI2, CAV1, ITGB1, CHEK2, ANKRD13C, MYBBP1A, PTRH2, IKBKG, TFDP1, PIK3CA
GOBP_ANTERIOR_COMMISSURE_MORPHOGENESIS	0.476636	1	0.0780892	-0.358826	-0.98156	7	DRAXIN, NR2E1, FBXO45, NFIB
GOBP_ANTERIOR_HEAD_DEVELOPMENT	0.346895	1	0.103958	0.402098	1.0987	7	SSBP3, SOX9, PFAS
GOBP_ANTERIOR_POSTERIOR_AXIS_SPECIFICATION	0.293413	1	0.110122	0.210145	1.12168	53	GDF3, HEY2, CDX1, PLD6, RIPPLY1, TIFAB, SRF, WNT8A, FZD5, NODAL, CDX4, RIPPLY2, TMED2, SHH, SKI, CDX2, BASP1, GPC3
GOBP_ANTERIOR_POSTERIOR_AXON_GUIDANCE	0.0485981	1	0.282013	-0.568191	-1.55427	7	LHX9, UNC5B, UNC5C, NTN1, DCC, LHX1, UNC5A
GOBP_ANTERIOR_POSTERIOR_PATTERN_SPECIFICATION	0.844106	1	0.0511148	0.112601	0.820671	209	GDF3, HOXC11, HEY2, HOXD13, HOXA6, NOG, TCF15, HOXD9, HES3, PCGF2, NKX3-1, HOXA9, HOXC9, CDX1, DKK1, PLD6, RIPPLY1, HOXB8, TIFAB, SSBP3, HES2, HOXB7, OSR1, HES6, SRF, HEY1, MEOX1, LRP5, DLL3, HOXD10, HOXA5, TCAP, WNT8A, FZD5, NODAL, HEYL, OTX1, CDX4, HES4, RIPPLY2, TMED2, SMO, NOTCH1, SHH, HELT, SKI, CDX2, TSHZ1, HOXD4, HOXC10, NLE1, BASP1, GPC3, CTNNBIP1, SMAD3, RING1
GOBP_ANTEROGRADE_AXONAL_TRANSPORT	0.58498	1	0.0704501	-0.176671	-0.918156	50	CNIH2, ARL8A, AP3S1, KIF3A, RAB27B, BLOC1S3, MGARP, NETO1, BLOC1S4, DLG2, MAP2, KIF4A, SNAPIN, KIF5C, AP3B1, BLOC1S5, TRAK1
GOBP_ANTEROGRADE_AXONAL_TRANSPORT_OF_MITOCHONDRION	0.826271	1	0.0571259	0.278249	0.7105	6	TRAK2, AGBL4, FEZ1, HAP1
GOBP_ANTEROGRADE_DENDRITIC_TRANSPORT	0.443299	1	0.0873098	0.325092	1.00121	9	STAU1, KIF3B, TRAK2, KIF17, KIF5A
GOBP_ANTEROGRADE_DENDRITIC_TRANSPORT_OF_NEUROTRANSMITTER_RECEPTOR_COMPLEX	0.967677	1	0.0476387	0.231422	0.556375	5	KIF3B, KIF17, KIF5A
GOBP_ANTEROGRADE_NEURONAL_DENSE_CORE_VESICLE_TRANSPORT	0.484848	1	0.0813027	0.400565	0.963022	5	TRIM46, KIF1A, KIF1C
GOBP_ANTIBACTERIAL_HUMORAL_RESPONSE	0.107287	1	0.193813	0.246905	1.37623	63	RNASE3, LGALS4, WFDC9, H2BC10, RNASE6, DEFA4, ANG, CTSG, KLK5, PLA2G1B, H2BC12, ELANE, WFDC10B, PLA2G6, H2BC4, EVPL, RPL39
GOBP_ANTIBACTERIAL_INNATE_IMMUNE_RESPONSE	0.107071	1	0.193813	0.588117	1.41393	5	DEFB136, MPEG1, TFEB, UMOD, MARCHF2
GOBP_ANTIBACTERIAL_PEPTIDE_PRODUCTION	0.0865979	1	0.21925	0.48031	1.47925	9	LGALS4, KLK5, ELANE, EVPL, KLK3, NOD2, PGC, KLK7
GOBP_ANTIBODY_DEPENDENT_CELLULAR_CYTOTOXICITY	0.0828402	1	0.21925	-0.607818	-1.43497	5	IGHG1, FCGR1A
GOBP_ANTIFUNGAL_HUMORAL_RESPONSE	0.134122	1	0.169571	-0.571551	-1.34935	5	RARRES2, IL36RN, FAM3A
GOBP_ANTIFUNGAL_INNATE_IMMUNE_RESPONSE	0.925714	1	0.0469759	-0.149021	-0.619557	23	RARRES2, CLEC6A
GOBP_ANTIGEN_PROCESSING_AND_PRESENTATION	0.744939	1	0.0598603	-0.132414	-0.847463	110	TAPBPL, RAET1G, IFI30, CCR7, RAET1E, SAR1B, HLA-DQA1, FCGR1A, CALR, HLA-C, LNPEP, TREM2, TAP1, RAB4A, CD209, CTSF, PDIA3, HLA-B, ACE, MARCHF1, RAB3C, MR1, TAPBP, TRAF6, CTSV, CCL19, GBA1, CD8A, AP3B1, IDE, ULBP3, RAB27A, CD1D, HLA-A, EXT1, CD1C, RAET1L, ATG5, CTSL, HLA-DQB2
GOBP_ANTIGEN_PROCESSING_AND_PRESENTATION_ENDOGENOUS_LIPID_ANTIGEN_VIA_MHC_CLASS_IB	0.587771	1	0.0701132	-0.37789	-0.892141	5	CD1D, CD1C, CD1B, CD1A, CD1E
GOBP_ANTIGEN_PROCESSING_AND_PRESENTATION_OF_ENDOGENOUS_ANTIGEN	0.719536	1	0.0593488	-0.181124	-0.808951	31	RAET1G, RAET1E, HLA-C, TAP1, HLA-B, TAPBP, IDE, ULBP3, CD1D, HLA-A, CD1C, RAET1L, ATG5, TAP2, ERAP1, CD1B, ERAP2
GOBP_ANTIGEN_PROCESSING_AND_PRESENTATION_OF_ENDOGENOUS_PEPTIDE_ANTIGEN	0.785029	1	0.0549074	-0.182034	-0.760615	24	RAET1G, RAET1E, HLA-C, TAP1, HLA-B, TAPBP, IDE, ULBP3, HLA-A, RAET1L, TAP2, ERAP1, ERAP2
GOBP_ANTIGEN_PROCESSING_AND_PRESENTATION_OF_EXOGENOUS_ANTIGEN	1	1	0.0476387	0.0874262	0.445125	46	HLA-DRB5, HLA-DRB1, PSME1, HLA-DRA, CD74
GOBP_ANTIGEN_PROCESSING_AND_PRESENTATION_OF_EXOGENOUS_PEPTIDE_ANTIGEN	0.997963	1	0.0466015	0.0913926	0.443053	37	HLA-DRB5, HLA-DRB1, HLA-DRA, CD74, B2M, HLA-DMA, FCER1G, HLA-DMB, CTSD, HLA-DQB1, HLA-DPB1, HLA-DPA1, CTSS
GOBP_ANTIGEN_PROCESSING_AND_PRESENTATION_OF_EXOGENOUS_PEPTIDE_ANTIGEN_VIA_MHC_CLASS_I	0.109228	1	0.184706	-0.479294	-1.38451	8	IFI30, FCGR1A, LNPEP
GOBP_ANTIGEN_PROCESSING_AND_PRESENTATION_OF_EXOGENOUS_PEPTIDE_ANTIGEN_VIA_MHC_CLASS_II	0.550209	1	0.0764767	0.20803	0.925005	28	HLA-DRB5, HLA-DRB1, HLA-DRA, CD74, B2M, HLA-DMA, FCER1G, HLA-DMB, CTSD, HLA-DQB1, HLA-DPB1, HLA-DPA1, CTSS
GOBP_ANTIGEN_PROCESSING_AND_PRESENTATION_OF_LIPID_ANTIGEN_VIA_MHC_CLASS_IB	0.628037	1	0.0642141	-0.314035	-0.859035	7	AP3B1, CD1D, CD1C, CD1B, CD1A, CD1E, AP3D1
GOBP_ANTIGEN_PROCESSING_AND_PRESENTATION_OF_PEPTIDE_ANTIGEN	0.21499	1	0.130777	-0.209132	-1.18422	68	TAPBPL, RAET1G, IFI30, RAET1E, SAR1B, HLA-DQA1, FCGR1A, CALR, HLA-C, LNPEP, TREM2, TAP1, CD209, CTSF, PDIA3, HLA-B, ACE, MARCHF1, MR1, TAPBP, TRAF6, CTSV
GOBP_ANTIGEN_PROCESSING_AND_PRESENTATION_OF_PEPTIDE_ANTIGEN_VIA_MHC_CLASS_IB	0.772031	1	0.0555947	-0.201898	-0.757643	17	RAET1G, RAET1E, HLA-C, HLA-B, ULBP3, HLA-A, RAET1L
GOBP_ANTIGEN_PROCESSING_AND_PRESENTATION_OF_PEPTIDE_OR_POLYSACCHARIDE_ANTIGEN_VIA_MHC_CLASS_II	0.740741	1	0.0609039	0.167268	0.790096	34	HLA-DRB5, HLA-DRB1, HLA-DRA, CD74, B2M, HLA-DMA, FCER1G, MARCHF8, PYCARD, HLA-DMB, CTSD, HLA-DQB1, HLA-DPB1, HLA-DPA1, CTSS
GOBP_ANTIGEN_PROCESSING_AND_PRESENTATION_VIA_MHC_CLASS_IB	0.683301	1	0.0614364	-0.20224	-0.845048	24	RAET1G, RAET1E, HLA-C, HLA-B, AP3B1, ULBP3, CD1D, HLA-A, CD1C, RAET1L
GOBP_ANTIGEN_RECEPTOR_MEDIATED_SIGNALING_PATHWAY	0.798768	1	0.0572461	-0.119142	-0.847736	194	IGKC, IGHG1, TRAT1, PHPT1, IGHA1, IGHG2, HHLA2, BTNL8, IGHA2, IGHM, EIF2B2, TRGC2, BTN2A3P, CCR7, CTLA4, NFKBID, ICOSLG, CD38, PTPRC, CD276, TMIGD2, RC3H1, PTPN22, GCSAML, IGHG3, CACNB4, NFKB1, CD79A
GOBP_ANTIMICROBIAL_PEPTIDE_PRODUCTION	0.347561	1	0.100633	0.330273	1.09244	11	LGALS4, KLK5, ELANE, EVPL
GOBP_ANTIVIRAL_INNATE_IMMUNE_RESPONSE	0.980916	1	0.0444181	-0.121777	-0.519406	26	CXCL10, MBL2, NLRP6, SENP7, NMB, CLPB, DHX58
GOBP_ANTRAL_OVARIAN_FOLLICLE_GROWTH	0.95098	1	0.04707	-0.178537	-0.574485	11	GAS2, NPPC, BMPR1B, TNFAIP6, ESR1, NPR2, SCAPER, ZP3, EREG, GPR149, PTX3
GOBP_AORTA_DEVELOPMENT	0.91945	1	0.0487011	-0.122803	-0.678569	61	LEP, EYA1, LOX, PKD2, FOXH1, BMPR1A, JAG1, PROX1, EFNB2, CHD7, PDGFRB, PRDM1, HES1, CNTRL, DLL4, ACVRL1, LRP2, ROBO2, COL3A1, SIX1
GOBP_AORTA_MORPHOGENESIS	0.914062	1	0.0487011	-0.141376	-0.656044	35	EYA1, FOXH1, BMPR1A, JAG1, PROX1, EFNB2, CHD7, PDGFRB, HES1, DLL4, ACVRL1, COL3A1, SIX1
GOBP_AORTA_SMOOTH_MUSCLE_TISSUE_MORPHOGENESIS	0.838264	1	0.0531298	-0.299091	-0.706109	5	PROX1, COL3A1, MYLK, MIR145, EFEMP2
GOBP_AORTIC_VALVE_MORPHOGENESIS	0.306452	1	0.107972	0.225863	1.1014	38	HEY2, TWIST1, NKX2-5, HEY1, TBX20, GATA5, GATA3, HEYL, NPPA, SOX9, TGFB1, NOTCH1, RHOA, ELN
GOBP_APICAL_JUNCTION_ASSEMBLY	0.710891	1	0.0610364	-0.148379	-0.865136	75	SNAI2, POF1B, IL17A, CLDN17, SNAI1, PKN2, CLDN16, CLDN24, CLDN8, TNF, NPHP1, PARD3, ROCK2, CTNNA1, APC
GOBP_APICAL_PROTEIN_LOCALIZATION	0.166324	1	0.154191	0.345142	1.27389	15	ACTB, GOPC, NAPA, SHROOM2, ARF4, RDX, SHROOM3
GOBP_APOLIPOPROTEIN_A_I_MEDIATED_SIGNALING_PATHWAY	0.989407	1	0.048799	0.203968	0.520826	6	MIR33A, RHOA, ABCA7, ABCA1
GOBP_APOPTOTIC_CELL_CLEARANCE	0.958246	1	0.0495902	0.119197	0.606884	46	MFGE8, XKR7, NR1H3, MERTK, CCL2, FCN3, GAS6, RAC3, XKR5, FCN2, TYRO3, XKR9, LRP1, TYROBP, FCN1, ANXA1, XKR8, ADGRB1, SCARB1, C4B, ABCA7, THBS1, TGM2, C3, RARA, ALOX15
GOBP_APOPTOTIC_CHROMOSOME_CONDENSATION	0.755424	1	0.0579755	-0.326479	-0.770767	5	TOP2A, GPER1, ERN2
GOBP_APOPTOTIC_DNA_FRAGMENTATION	0.184713	1	0.148262	0.321014	1.24663	18	DNASE2B, CIDEA, DFFA, FOXL2, DNASE2, HSF1
GOBP_APOPTOTIC_MITOCHONDRIAL_CHANGES	0.741036	1	0.0593488	0.132189	0.833543	105	MUL1, GZMB, PRELID1, NOL3, SLC25A31, TMEM102, FZD9, BIK, CCAR2, BID, NAIF1, IER3, PARL, PLA2G6, MOAP1, CHCHD10, LMNA, FIS1, MLLT11, AVP, BNIP3L, MPV17L, AIFM2, PLAUR, BLOC1S2, BMF, MMP9, ATP2A1, AKT1, HIP1R, ARRB2, PYCARD, STPG1, BCL2
GOBP_APOPTOTIC_PROCESS	1	1	0.0492918	-0.059554	-0.562014	1905	LGALS14, TNFRSF12A, NDUFA13, AZU1, METTL21C, NDUFAF4, CDK5RAP3, DDIT3, IL7, PAGE4, LEP, AURKA, CASP12, PRAMEF6, SUPV3L1, IER3IP1, PTGFR, ATOH1, FOXC1, AGTR2, TXNDC12, SYCE3, SNAI2, EFNA1, NME3, BTC, ISL1, KLLN, CXCR3, PF4, ATP5IF1, TNFRSF11B, PROK2, TOPORS, RASSF6, DRD3, CHL1, TOPAZ1, ITGA4, DIABLO, TRIM32, TM2D1, SLC5A8, RRAGC, PROP1, MPZ, FAP, TIA1, PRKCI, FGB, HTRA4, FATE1, IL2, CLN3, GFER, ID…
GOBP_APOPTOTIC_PROCESS_INVOLVED_IN_BLOOD_VESSEL_MORPHOGENESIS	0.911111	1	0.0503964	0.267888	0.644045	5	LRP5, SPI1, LEF1, BAK1, BAX
GOBP_APOPTOTIC_PROCESS_INVOLVED_IN_DEVELOPMENT	0.769231	1	0.0596037	0.155827	0.77384	41	SIX3, XKR7, NKX2-5, LRP5, TNFRSF1B, FZD5, FGF4, BMP7, HAND2
GOBP_APOPTOTIC_PROCESS_INVOLVED_IN_HEART_MORPHOGENESIS	0.88785	1	0.048022	-0.245238	-0.670842	7	FOXC1
GOBP_APOPTOTIC_PROCESS_INVOLVED_IN_MORPHOGENESIS	0.627859	1	0.0694481	0.202183	0.886377	27	NKX2-5, LRP5, TNFRSF1B, FZD5, FGF4, BMP7, HAND2, NOTCH1
GOBP_APOPTOTIC_PROCESS_IN_BONE_MARROW_CELL	0.0631164	1	0.252961	-0.636002	-1.5015	5	PTH, PLK2, BCL2L1
GOBP_APOPTOTIC_SIGNALING_PATHWAY	0.997947	1	0.0469759	-0.0776625	-0.65885	602	TNFRSF12A, NDUFA13, METTL21C, DDIT3, IL7, CASP12, AGTR2, TXNDC12, SNAI2, PF4, ATP5IF1, TOPORS, DIABLO, TRIM32, TM2D1, FGB, IL2, MAP2K5, EYA1, CASP6, TMEM117, FXN, MAEL, NME5, ITM2C, SGPP1, SNAI1, EEF1E1, RRM2B, DAPL1, CD38, PTH, CAV1, BRCA2, DDX47, GSKIP, HGF, IL19, PTPRC, ACAA2, NRP1, ZSWIM2, GGCT, ASAH2, SFRP1, PDCD5, TREM2, IL1A, CHEK2, IL1B, TNF, EDA2R, PPARD, GCLM, ITGA6, TRIB3, CASP9, NF1, …
GOBP_APPENDAGE_DEVELOPMENT	0.748988	1	0.0596037	-0.122147	-0.863427	181	CIBAR1, BPNT2, IFT80, SLC7A11, RECK, HOXA13, BBS7, RPGRIP1L, FZD6, MSX2, TBX4, HOXC13, ITGA6, FERMT2, FGF10, ZNF358, PRRX1, BMPR1A, MEOX2, FLVCR1, KRT84, SOX11, WDR19, DLX5, MSX1, PRKAB1, FGF9, SMOC1, MAP3K20, HOXA10, NIPBL, BMP4, IFT172, ASPH, CHD7, HDAC2, FBN2, WDPCP, EVX2, EN1, PAM, CACNA1C, C2CD3, HOXD12, INTU, BAX, GREM1, FRAS1, DYNC2H1, ZNF141, WNT7A, TAF10, COL3A1, SMAD4, GDF5, IFT122, LNP…
GOBP_APPENDAGE_MORPHOGENESIS	0.94856	1	0.049391	-0.10372	-0.703045	145	CIBAR1, BPNT2, RECK, HOXA13, RPGRIP1L, FZD6, MSX2, TBX4, FGF10, ZNF358, PRRX1, BMPR1A, FLVCR1, SOX11, WDR19, DLX5, MSX1, FGF9, MAP3K20, HOXA10, NIPBL, BMP4, ASPH, CHD7, HDAC2, FBN2, WDPCP, EVX2, EN1, CACNA1C, C2CD3, HOXD12, INTU, BAX, GREM1, FRAS1, DYNC2H1, ZNF141, WNT7A, COL3A1, SMAD4, GDF5, LNPK, EXT1, CREBBP, SALL1, FMN1
GOBP_ARACHIDONIC_ACID_METABOLIC_PROCESS	0.916828	1	0.0481184	-0.125137	-0.67235	55	CYP2C9, FAAH2, CYP2C19, CYP2J2, PLA2G4A, PTGS2, CYP2A6, ALOX12, TBXAS1, CYP1B1, ABHD12, AWAT1, CYP1A1, PLA2G4B, FAAH, PTGS1, CYP4F3, CYP2C18, CYP1A2, PTGDS, PTGES3, CYP2B6, CYP2E1, PLA2G2F, CYP4A11, ABHD6, CYP4F2, PLA2G10, AKR1C3, ALOX15, DAGLB, CYP4F11, CBR1, GPX1, CYP4F12, CYP2U1, CYP2A13, CYP4Z1, PNPLA8, MGLL, CYP2S1, GPX4, CYP2D6, ALOX15B, CYP2C8, CYP2A7, PTGES2, ALOX12B, PLA2G4C, PTGIS, DAGL…
GOBP_ARACHIDONIC_ACID_SECRETION	0.561077	1	0.0749279	0.194479	0.90976	32	PLA2G2C, NMUR2, PLA2G1B, PLA2G6, BDKRB2, SSTR4, AVPR1B, PLA2G4F, SYK, OC90, PROCA1, PLA2G5, PLA2G3, PNPLA8, ANXA1, MIF, DRD2
GOBP_ARF_PROTEIN_SIGNAL_TRANSDUCTION	0.494759	1	0.0822055	0.233428	0.970589	22	CYTH4, ARFGAP1, CYTH2, IQSEC3, GIT1, CYTH1, MAPRE2, PSD4, IQSEC2, MYO9B, GIT2
GOBP_ARGININE_BIOSYNTHETIC_PROCESS	0.380671	1	0.0934449	-0.447986	-1.05763	5	OTC, CLN3
GOBP_ARGININE_CATABOLIC_PROCESS	0.78327	1	0.0545681	-0.241362	-0.74875	10	FAH, NOS1, DDAH1, ATP2B4, DDAH2, OAT, NOS3, NOS2, ARG1
GOBP_ARGININE_METABOLIC_PROCESS	0.663498	1	0.0623861	-0.21226	-0.831126	19	OTC, CLN3, FAH, NOS1, ASL, DDAH1, ASS1, ART4, ATP2B4, DDAH2
GOBP_AROMATIC_AMINO_ACID_FAMILY_CATABOLIC_PROCESS	0.0557692	1	0.266351	-0.414669	-1.52663	16	ACMSD, HPD, HGD, IDO1, TDO2, QDPR
GOBP_AROMATIC_AMINO_ACID_TRANSPORT	0.432122	1	0.0845557	-0.29388	-1.01323	13	SLC7A5, SLC15A4, SLC25A29, SLC6A14, ACE2, SLC38A5, SLC7A1, SLC16A10
GOBP_ARP2_3_COMPLEX_MEDIATED_ACTIN_NUCLEATION	0.946281	1	0.0496901	0.124297	0.624867	44	WASHC3, BRK1, RNH1, ARF1, ARFIP2, GMFG, ARPC4, ACTR2, WHAMM, ACTR3, HIP1R, ARPC2, CORO1B, WASHC2C, ARPC5, GMFB, CARMIL1, FCHSD2, CYFIP1
GOBP_ARTERIAL_ENDOTHELIAL_CELL_DIFFERENTIATION	0.167373	1	0.156312	0.512763	1.30932	6	HEY2, HEY1, NOTCH1, DLL1
GOBP_ARTERY_DEVELOPMENT	0.269618	1	0.116234	-0.173407	-1.10312	107	DDIT3, LEP, FOXC1, GJA5, FOXF1, ANGPTL3, EYA1, LOX, HOXA13, EDN1, PKD2, NRP1, MIR495, NF1, PRRX1, FOXH1, BMPR1A, CITED2, SMAD7, JAG1, MIR153-1, AKT3, TGFBR1, PROX1, BMP4, EFNB2, CHD7, PDGFRB, PRDM1, HES1, CNTRL, DLL4, ADGRF5, ACVRL1, LRP2, ROBO2, COL3A1, SIX1
GOBP_ARTERY_MORPHOGENESIS	0.115079	1	0.184706	-0.217036	-1.2834	78	FOXC1, GJA5, FOXF1, ANGPTL3, EYA1, HOXA13, EDN1, PKD2, NRP1, MIR495, NF1, PRRX1, FOXH1, BMPR1A, CITED2, SMAD7, JAG1, MIR153-1, AKT3, TGFBR1, PROX1, BMP4, EFNB2, CHD7, PDGFRB, PRDM1, HES1, DLL4, ADGRF5, ACVRL1, LRP2, COL3A1, SIX1, ARID2
GOBP_ARTICULAR_CARTILAGE_DEVELOPMENT	0.577358	1	0.0687943	-0.350422	-0.897568	6	IFT80, PBXIP1, EPYC, OPTC
GOBP_ASCENDING_AORTA_DEVELOPMENT	0.705051	1	0.0623861	0.333407	0.801564	5	HEY2
GOBP_ASPARAGINE_METABOLIC_PROCESS	0.652525	1	0.0661326	0.348723	0.838385	5	ATF4, ASRGL1, NIT2, ASNS
GOBP_ASPARTATE_FAMILY_AMINO_ACID_BIOSYNTHETIC_PROCESS	0.187984	1	0.1396	-0.314597	-1.26576	21	GOT1, MTHFD2L, PLOD2, BHMT, APIP, MTRR, AASS, ASNSD1
GOBP_ASPARTATE_FAMILY_AMINO_ACID_CATABOLIC_PROCESS	0.52682	1	0.0741759	-0.255928	-0.960395	17	RIDA, SLC25A21, AADAT, GOT1
GOBP_ASPARTATE_FAMILY_AMINO_ACID_METABOLIC_PROCESS	0.649225	1	0.0643583	-0.170324	-0.872907	47	RIDA, SLC25A21, AADAT, SLC25A12, GOT1, MTHFD2L, PLOD2, BHMT, APIP, MTRR
GOBP_ASPARTATE_METABOLIC_PROCESS	0.914019	1	0.0466948	-0.23585	-0.64516	7	GOT1, GOT1L1, ASS1
GOBP_ASPARTATE_TRANSMEMBRANE_TRANSPORT	0.786008	1	0.0580984	0.182787	0.74602	20	SLC25A22, LRRC8A, SLC38A7, SLC1A5, SLC25A18, SLC1A1
GOBP_ASSOCIATIVE_LEARNING	0.422091	1	0.0875697	-0.169819	-1.02953	86	DRD3, CLN3, SLC7A11, PDE8B, ITGB1, GABRA5, NETO1, TTC36, ELAVL4, NF1, SYNGAP1, NPS, DRD1, TAFA2, TPBG, KMT2A, PGRMC1, OPRL1, DDHD2, RAG1, TACR1, CHRNB2, NPTX2, ABL1, MEIS2, KIT, LRRN4, PDE1B, HMGCR, SNAP25, OPRK1, FOS, FOXB1, TBR1, RELN, CSMD1, LGMN, BRAF, GRIN2A, NPTN, APP, KRAS
GOBP_ASTRAL_MICROTUBULE_ORGANIZATION	0.810924	1	0.0576091	0.229068	0.724241	10	EZR, TPPP, LIMK2, KPNB1, RAB11A, CEP120, CENPJ, NUMA1, DLG1, CLASP1
GOBP_ASTROCYTE_ACTIVATION	0.253669	1	0.123257	0.27857	1.17164	23	ADORA2A, CNTF, C1QA, NR1D1, MT1X, GRN, SMO, MIR181B1, IFNGR1, MIR181C, LRP1
GOBP_ASTROCYTE_CELL_MIGRATION	0.635052	1	0.0684715	0.282177	0.869042	9	GPR183, CCL2, CCL3
GOBP_ASTROCYTE_DEVELOPMENT	0.396304	1	0.0934449	0.206791	1.03419	42	MT3, ADORA2A, CNTF, C1QA, NR1D1, S100A9, ROR2, MT1X, GRN, SMO, LAMC3, MIR181B1, LAMB2, IFNGR1, PLP1, DLL1, MIR181C, LRP1
GOBP_ASTROCYTE_DIFFERENTIATION	0.331313	1	0.103197	0.178767	1.07699	86	MT3, ADORA2A, NOG, MAPK3, CNTF, C1QA, NR1D1, S100A9, ROR2, MT1X, CLCF1, PRPF19, ID4, GAP43, EOMES, GRN, SMO, SOX9, NOTCH1, SHH, BIN1, SOX8, LAMC3, MIR181B1, ID2, LAMB2, VPS54, KDM4A, IFNGR1, GCM1, PLP1, DLL1, PAX6, CNTN2, MIR181C, LRP1
GOBP_ASYMMETRIC_CELL_DIVISION	0.85138	1	0.0558265	0.182441	0.708489	18	POU5F1, ACTR2, RGS14, ACTR3, WNT9B, ZBTB16, RAB10, PAX6
GOBP_ASYMMETRIC_NEUROBLAST_DIVISION	0.733962	1	0.0572461	-0.310144	-0.7944	6	DOCK7, FGF13, ARHGEF2, SOX5, TEAD3, RAB10
GOBP_ATF6_MEDIATED_UNFOLDED_PROTEIN_RESPONSE	0.197292	1	0.135741	-0.418344	-1.23871	9	DDIT3, HSPA5, MBTPS2, WFS1, CREBZF, MBTPS1, ATF6, XBP1, ATF6B
GOBP_ATP_BIOSYNTHETIC_PROCESS	0.422764	1	0.0891647	0.165789	1.02177	94	NDUFB11, TMSB4X, NDUFA7, MTCO2P12, ATP5MK, ATP5ME, NDUFA2, ATP5MF, ATP5PF, STOML2, NDUFB2, IL4, NDUFS7, NDUFB10, SPHK2, NDUFS8, ATP5F1D
GOBP_ATP_METABOLIC_PROCESS	0.524809	1	0.0741759	0.132446	0.960667	205	NDUFB11, TMSB4X, NDUFA7, MTCO2P12, PGK2, ATP5MK, MLST8, PRXL2C, ATP5ME, AK1, GALK1, NDUFA2, GPD1, ATP5MF, ATP5PF, P2RX7, STOML2, NDUFB2, IL4, NDUFS7, ENO3, IER3, EIF6, NMNAT1, NDUFB10, SPHK2, SIRT6, NDUFS8, ATP5F1D, ATP1A2, SDHC, ALDOC, PGAM4, ATP5MC1, SLC25A25, FIS1, ATP6V0C, TGFB1, OGDHL, TSPO, NDUFA6, MYH3, INS, ANTKMT, HK3, PFKP, ABCC6, GAPDH, HSPA8, SDHD, ACTN3, ATP5PB, JMJD8, ATP5MC2, NDUFS…
GOBP_ATP_SYNTHESIS_COUPLED_ELECTRON_TRANSPORT	0.586207	1	0.0716527	0.150561	0.913226	88	NDUFA7, MTCO2P12, NDUFA2, NDUFB2, BID, NDUFS7, SDHAF2, COA6, UQCR10, NDUFB10, NDUFS8, COX7C, UQCRFS1, COX4I2, SDHC, CHCHD2, COX7B2, ISCU, COX6B1, UQCRC1, NDUFA6, CYCS, COX7B, COX6A2, SDHD, NDUFS3, COX4I1, NDUFB5, NDUFA3, SDHB, NDUFA10, COX6A1, UQCRH, NDUFS1, GHITM, COQ9
GOBP_ATP_TRANSPORT	0.714579	1	0.0625237	0.21494	0.793322	15	SLC25A25, CALHM3, ABCC6, SLC17A9, CALHM1, SLC25A23, SLC25A41, SLC25A5, SLC25A4, SLC25A42
GOBP_ATRIAL_CARDIAC_MUSCLE_CELL_MEMBRANE_REPOLARIZATION	0.964286	1	0.0495902	0.176385	0.557674	10	KCNJ5, NPPA, KCNQ1, KCNA5
GOBP_ATRIAL_CARDIAC_MUSCLE_CELL_TO_AV_NODE_CELL_SIGNALING	0.312618	1	0.102449	-0.294811	-1.13309	18	GJA5, KCNE5, KCNJ3, CACNB2, CACNA1C, GJC1, GJA1, RYR2, KCNN2, ANK2, SCN5A
GOBP_ATRIAL_CARDIAC_MUSCLE_TISSUE_DEVELOPMENT	0.969136	1	0.0484088	0.129392	0.537716	21	NOG, NKX2-5, GJB6, TBX5, BVES, CACNA1G, SHOX2
GOBP_ATRIAL_CARDIAC_MUSCLE_TISSUE_MORPHOGENESIS	0.533962	1	0.0727141	-0.362857	-0.92942	6	WNT2, BMP10, PROX1
GOBP_ATRIAL_SEPTUM_DEVELOPMENT	0.740952	1	0.0572461	-0.188871	-0.785231	23	ISL1, DAND5, GJA5, NSD2, GATA4, NPHP3, ACVR1
GOBP_ATRIAL_SEPTUM_MORPHOGENESIS	0.433265	1	0.0883594	0.271961	1.00378	15	HEY2, NKX2-5, ZFPM1, TBX20, SMO, NOTCH2, TBX5
GOBP_ATRIOVENTRICULAR_CANAL_DEVELOPMENT	0.705545	1	0.0597318	-0.234244	-0.807618	13	HAS2, GATA4, CHD7, GATA6, SMAD4
GOBP_ATRIOVENTRICULAR_NODE_DEVELOPMENT	0.726115	1	0.0633597	0.269073	0.782016	8	NKX2-5, NOTCH1, NOTCH2, TBX5
GOBP_ATRIOVENTRICULAR_VALVE_DEVELOPMENT	0.688285	1	0.0652353	0.188408	0.837754	28	HEY2, TWIST1, HEY1, ZFPM1, TBX20, HEYL, NOTCH1, DCHS1
GOBP_ATRIOVENTRICULAR_VALVE_FORMATION	0.101911	1	0.204295	0.495264	1.4394	8	HEY2, HEY1, ZFPM1, NOTCH1, DCHS1
GOBP_ATTACHMENT_OF_GPI_ANCHOR_TO_PROTEIN	0.160377	1	0.15017	-0.519824	-1.33147	6	PIGK, GPAA1, PGAP1
GOBP_ATTACHMENT_OF_MITOTIC_SPINDLE_MICROTUBULES_TO_KINETOCHORE	0.302326	1	0.106323	-0.285576	-1.149	21	CENPE, KIF2C, AURKB, NDC80, BOD1, CDCA8, CENPC, NUF2, MIS12, KAT2B, MAD1L1, BIRC5, HNRNPU, SEH1L
GOBP_AUDITORY_RECEPTOR_CELL_DEVELOPMENT	0.44186	1	0.0840746	-0.256272	-1.0311	21	TPRN, GRXCR2, SCRIB, PLS1, WDPCP, TMC1, SLC4A7, SLITRK6, SEC24B, PAFAH1B1, LHFPL5, CDH23, STRC, WHRN, CLRN2, MYO7A, SOD1, CLRN1, TRIOBP, KCNQ1, PDZD7
GOBP_AUDITORY_RECEPTOR_CELL_MORPHOGENESIS	0.52682	1	0.0741759	-0.256243	-0.961578	17	TPRN, GRXCR2, SCRIB, PLS1, WDPCP, SLITRK6, SEC24B, LHFPL5, CDH23, STRC, WHRN, CLRN2, MYO7A, SOD1, CLRN1, TRIOBP, PDZD7
GOBP_AUTOCRINE_SIGNALING	0.728972	1	0.0571259	-0.289188	-0.791067	7	HILPDA, SERPINB3
GOBP_AUTONOMIC_NERVOUS_SYSTEM_DEVELOPMENT	0.706612	1	0.0633597	0.159747	0.812574	45	GDNF, ASCL1, HLX, GATA3, TLX2, HAND2, PLXNA3, SEMA3F, SOX8, NTRK1, HOXB1, HOXB2, PHOX2B, NAV2, GFRA3, EGR2
GOBP_AUTOPHAGIC_CELL_DEATH	0.781544	1	0.0542316	-0.257931	-0.745073	8	TREM2, BNIP3, TP53INP1, CDKN1B, LAPTM5, CDKN2D, DAPK1, SH3GLB1
GOBP_AUTOPHAGOSOME_LYSOSOME_FUSION	0.492784	1	0.0815265	0.314211	0.967699	9	PIP4K2B, PIP4K2A, TOM1, ATP13A2, RUBCNL, VPS39
GOBP_AUTOPHAGOSOME_MATURATION	0.70334	1	0.0611693	-0.152819	-0.844426	61	CLN3, CHMP4A, CHMP4C, CHMP6, LAMP2, IRGM, MAP1LC3C, CHMP2B, CHMP7, SNX14, PIK3C3, SNAPIN, TMEM39A, UBQLN1, ATG14, VIPAS39, MFSD8, ATG5, VPS16, LIX1, ATP2A2, UVRAG, STX17, MAP1LC3A, CALCOCO2, WIPI2, CHMP1B, SMCR8, ATG12, EPG5, VTI1B, BECN1, TBC1D25, VPS4A, VPS33A, TSG101, FYCO1, CHMP3, CHMP4B, PIK3R4, VAMP8, VCP, VPS33B, MAP1LC3B, CHMP2A, LIX1L, MCOLN1, UBQLN4, TECPR1, CALM1, RUBCNL, CLEC16A, VMP1…
GOBP_AUTOPHAGOSOME_MEMBRANE_DOCKING	0.757009	1	0.0553643	-0.282284	-0.772179	7	ATG14, ATP2A2, STX17, VAMP8, CALM1, VMP1, SNAP29
GOBP_AUTOPHAGOSOME_ORGANIZATION	0.793037	1	0.054794	0.126129	0.818287	114	RAB33B, UBQLN2, RAB43, RAB1B, ATG4D, ULK1, WIPI1, ATG101, RAB23, IFT20, STING1, RALB, ARFIP2, MOAP1, NSFL1C, PIP4K2B, PHF23, TP53INP2, ATG16L2, RNF5, TBC1D12, SNX7, PIP4K2A, BAG3, TCIRG1, ATG13, TOM1, SH3GLB1, ULK3, ATG16L1, MFN2, VMP1, ATP13A2, GABARAPL2, RAB7A, PIK3C2B
GOBP_AUTOPHAGY_OF_MITOCHONDRION	0.994059	1	0.0454968	-0.0780227	-0.481006	92	ATP5IF1, MAP1LC3B2, VPS13C, OGT, RNF41, WDR45B, MAP1LC3C, TIGAR, FUNDC2, FBXL4, GABARAPL3, CISD2, LRBA, RETREG1, SLC25A46, ATG14, TP53, CTTN, GBA1, BNIP3, CSNK2A2, ATG2B, HK2, RB1CC1, ATG3
GOBP_AUTOPHAGY_OF_NUCLEUS	0.787815	1	0.0589694	0.191931	0.759691	19	ULK1, WIPI1, SNX7, ATG13, ULK3, ATG9B, WDR45, ATG2A, ATG7, SNX30, ATG12, WIPI2, ATG9A, ULK2, ATG5, ATG3, RB1CC1, ATG2B
GOBP_AUTOPHAGY_OF_PEROXISOME	0.224335	1	0.125033	-0.392813	-1.21858	10	PJVK, PIK3C3, ATM, RB1CC1, PEX2, SQSTM1
GOBP_AV_NODE_CELL_TO_BUNDLE_OF_HIS_CELL_COMMUNICATION	0.328215	1	0.100633	-0.316892	-1.12348	14	GJA5, CACNB2, CXADR, GJC3, CACNA1C, GJC1, RYR2, SCN5A, TRPM4, SCN10A
GOBP_AV_NODE_CELL_TO_BUNDLE_OF_HIS_CELL_SIGNALING	0.352941	1	0.0975449	-0.336462	-1.08265	11	GJA5, CACNB2, CXADR, CACNA1C, RYR2, SCN5A, TRPM4, SCN10A
GOBP_AXIAL_MESODERM_DEVELOPMENT	0.115464	1	0.188204	0.458858	1.41318	9	NOG, RPL38, EPHA2, NODAL
GOBP_AXIS_ELONGATION	0.889121	1	0.0531298	0.150006	0.667002	28	HOXD13, PTK7, WNT11, SPRY2, SOX9, SHH
GOBP_AXIS_SPECIFICATION	0.655311	1	0.0655321	0.14332	0.880343	91	GDF3, SIX3, HEY2, WNT6, FUT6, CDX1, PLD6, RIPPLY1, TIFAB, SRF, WNT8A, FZD5, MDFI, NODAL, CDX4, WDR77, RIPPLY2, TMED2, SMO, NOTCH1, SHH, SKI, NOTCH2, CDX2
GOBP_AXONAL_FASCICULATION	0.286822	1	0.109684	-0.288399	-1.16036	21	NDN, NRP1, NCAM2, CRTAC1, CNTN4, AMIGO1, CASP3, SEMA5A
GOBP_AXONAL_TRANSPORT	0.858268	1	0.0519512	-0.130231	-0.736946	66	CNIH2, ARL8A, AP3S1, KIF3A, RAB27B, BLOC1S3, MGARP, NETO1, BLOC1S4, DLG2, MAP2, KIF4A, SNAPIN, KIF5C, AP3B1, OPA1, BLOC1S5, TRAK1, NDEL1, DST, MAPK8IP3, FBXW11, RAB21
GOBP_AXONAL_TRANSPORT_OF_MITOCHONDRION	0.847458	1	0.0504983	-0.17886	-0.687439	18	MGARP, OPA1, TRAK1, UCHL1, AGTPBP1, ACTR10, HIF1A, ARMCX3, HAP1, MAPT, HSBP1, NEFL, HDAC6, FEZ1, AGBL4, SPAST, SYBU, TRAK2
GOBP_AXONEMAL_CENTRAL_APPARATUS_ASSEMBLY	0.84717	1	0.0506004	-0.269244	-0.689639	6	CFAP91, SPAG17, HYDIN, DNAJB13
GOBP_AXONEMAL_DYNEIN_COMPLEX_ASSEMBLY	0.156371	1	0.154191	-0.265871	-1.29907	40	DNAAF2, TEKT2, ODAD3, DNAH8, DNAI1, DNAAF11, DNAAF10, CCDC39, DNAAF3, DNAAF6, TTC12, DNAH5, DNAI2, DNAI4, ODAD4, DNAAF4, DNAL1, CFAP100
GOBP_AXONEME_ASSEMBLY	0.0918164	1	0.208955	-0.21424	-1.32018	93	DNAAF2, TEKT2, MNS1, ODAD3, DNAH8, DNAI1, DNAAF11, DNAAF10, CCDC39, DNAAF3, TBC1D21, DNAAF6, HOATZ, TTC12, FSIP2, JHY, IQCG, MEIG1, CFAP47, RP1, DNAH5, SPAG6, CFAP91, CFAP43, DNAI2, SPAG17, DNAI4, ODAD4, CFAP46, CFAP65, DNAAF4, DNAL1, DRC7, CFAP100, LRGUK, CPLANE2, RSPH6A, DNAAF5, BBS2, RSPH1, DNAH7
GOBP_AXONOGENESIS_INVOLVED_IN_INNERVATION	0.0357692	1	0.321776	-0.529018	-1.56641	9	ITGA4, EDN1, NRP1
GOBP_AXON_CHOICE_POINT_RECOGNITION	0.423983	1	0.0919686	0.374065	1.0221	7	GAP43, ROBO3, FOXG1, EFNB3, ROBO1
GOBP_AXON_DEVELOPMENT	0.932377	1	0.0499914	-0.100173	-0.822085	476	SVBP, SPP1, ATOH1, EFNA1, ISL1, PARD6B, CHL1, ITGA4, TRIM32, NDN, B4GAT1, RTN4RL2, RAB3A, SLITRK4, EFNA4, FKBP1B, EDN1, C12orf57, NEXN, DOCK7, C9orf72, KLF4, SSNA1, PTPRZ1, LHX2, INPP5F, NRP1, MGARP, ITGB1, TSPAN2, DRAXIN, VASH2, NCAM2, DPYSL5, SLC9A6, CRTAC1, SMURF1, LMO4, FLRT2, CCKAR, VAX2, USP33, PARD3, CNTN6, FEZ2, POU4F2, SLITRK3, SIAH1, EPHA6, NRXN1, LRTM1, PTPRO, NR2E1, DHFR, CTNNA1, CNTN…
GOBP_AXON_ENSHEATHMENT_IN_CENTRAL_NERVOUS_SYSTEM	0.757322	1	0.0606404	0.182009	0.787651	26	NKX6-2, CNTNAP1, MIR26A1, ID4, ERCC2, TENM4, PLP1, CNTN2, MYRF, MOBP, PTEN, ASPA, ABCA2, MAL, GPM6B, CLU, SOX10, B4GALT5, NCSTN, KCNJ10, CNTN1, TLR2, MAG, HES5, B4GALT6, FA2H
GOBP_AXON_EXTENSION	1	1	0.0437126	0.0675397	0.444732	119	MT3, ISLR2, DVL1, ULK1, SEMA6C, SRF, RTN4R, CDK5, SEMA3B, TWF2, APOE, TRIM46, RAPH1, SEMA7A, SEMA4C, BARHL2, L1CAM, PLXNA3, SEMA3F, KIAA0319, RYK, POU4F3, GDI1, LIMK1, ZFYVE27, PTPRS, TNR, ARHGAP4, EDN2, LAMB2, VEGFA, TRPV2, WNT3A, NKX6-1, RNF6, TRPC5, USP9X, MEGF8, OLFM1, CYFIP1, SIN3A, NRCAM, HSP90AA1, BMPR2, SEMA4A, EDNRA, HSP90AB1, HDAC6, SLIT1, SEMA5B
GOBP_AXON_MIDLINE_CHOICE_POINT_RECOGNITION	0.822222	1	0.0551352	0.299003	0.718851	5	ROBO3, FOXG1, ROBO1
GOBP_AXO_DENDRITIC_PROTEIN_TRANSPORT	0.073501	1	0.231127	-0.487789	-1.44433	9	RAB27B, NETO1, DLG2, KIF5C, MAPK8IP3, KIF5B, HSPB1, MAP1A
GOBP_AXO_DENDRITIC_TRANSPORT	0.976424	1	0.0459538	-0.101549	-0.605526	79	CNIH2, RABGEF1, ARL8A, AP3S1, KIF3A, RAB27B, BLOC1S3, MGARP, NETO1, BLOC1S4
GOBP_AZOLE_TRANSMEMBRANE_TRANSPORT	0.178645	1	0.148262	0.342955	1.26582	15	SLC25A19, SLC19A2, SLC22A2, SLC38A3, SLC38A7, SLC28A1
GOBP_BARBED_END_ACTIN_FILAMENT_CAPPING	0.496868	1	0.0817516	0.226067	0.965434	25	VILL, CAPZA1, TWF2, CAPG, AVIL, CAPZB, TRIOBP, FLII, WASHC2C, RDX, CARMIL1, MTPN
GOBP_BASEMENT_MEMBRANE_ASSEMBLY	0.941973	1	0.046882	-0.202552	-0.599753	9	NTN4, CLASP1, CLASP2, DAG1
GOBP_BASEMENT_MEMBRANE_ORGANIZATION	0.11412	1	0.183024	-0.29568	-1.35886	33	NTN4, CAV1, ITGB1, GAS2, HMCN1, FLRT2, SPINT2, CMA1, CLASP1, CLASP2, NID2, COL3A1, LAMA2, EXT1, DAG1
GOBP_BASE_CONVERSION_OR_SUBSTITUTION_EDITING	0.325095	1	0.100633	-0.28881	-1.13087	19	ADAD1, METTL3, A1CF, APOBEC2, ADAT2, APOBEC3G, AICDA, ADARB1, APOBEC3B, ADAD2, RBM47, ADARB2
GOBP_BASE_EXCISION_REPAIR	0.382812	1	0.0925529	-0.209761	-1.04828	43	FEN1, PCNA, MPG, RPA2, WRN, DNA2, USP47, NEIL3, POLB, NTHL1, HMGA2, MBD4, PARG
GOBP_BASE_EXCISION_REPAIR_AP_SITE_FORMATION	0.56654	1	0.0701132	-0.265239	-0.901244	12	MPG, NEIL3, NTHL1, MBD4, TDG, SMUG1, NEIL2, ERCC5, UNG
GOBP_BASE_EXCISION_REPAIR_GAP_FILLING	0.614203	1	0.0665892	-0.246186	-0.872808	14	FEN1, PCNA
GOBP_BASIC_AMINO_ACID_TRANSPORT	0.834286	1	0.0517405	-0.17711	-0.722737	22	CLN3, SLC7A5, SLC66A1, SLC15A4, SLC3A1, SLC25A29
GOBP_BEHAVIOR	0.808163	1	0.0564118	-0.10375	-0.886595	641	LEP, FEN1, MCHR1, SYNJ1, AGTR2, LRRC66, AGRP, HTR2A, DRD3, CHL1, SLC16A1, CLN3, IDO1, SLC7A11, MRAP2, FXN, NPC1, PCDH17, PMCHL2, NEGR1, C12orf57, NPAS1, GALR3, SYT4, HOMER1, LRRTM1, BBIP1, CARTPT, GLRB, BBS12, SCN3A, PDE8B, MKKS, CALCA, FOSL1, CLCN3, NPY1R, PTPRZ1, ADM2, UBA6, INPP5F, CRBN, ITGB1, TMOD2, GAL, TREM2, OPN4, ZIC1, NMS, GABRA5, NETO1, TTC36, USP46, PLK2, ELAVL4, VPS13A, NF1, ATP1B2, …
GOBP_BEHAVIORAL_DEFENSE_RESPONSE	0.453668	1	0.0824344	-0.204453	-0.998973	40	PDE8B, GABRA5, USP46, MORC1, GRIK2, NR2E1, HTR2C, HTR1A, DRD4, DRD1, GNG7, EIF4E, ALS2, RAG1, RPS6KB1
GOBP_BEHAVIORAL_RESPONSE_TO_CHEMICAL_PAIN	0.980276	1	0.0459538	-0.234758	-0.554227	5	SCN9A, P2RX3, SCN11A, ADAM11, NTRK1
GOBP_BEHAVIORAL_RESPONSE_TO_COCAINE	0.205374	1	0.132147	-0.351923	-1.24768	14	HTR2A, DRD3, HOMER1, DRD4, DRD1
GOBP_BEHAVIORAL_RESPONSE_TO_ETHANOL	0.5706	1	0.0706196	-0.3143	-0.930636	9	USP46, DRD4, CRHBP, HDAC2, CRHR1, OPRM1, EPS8
GOBP_BEHAVIORAL_RESPONSE_TO_NICOTINE	0.522293	1	0.0799859	0.326298	0.948331	8	CHRNA5, CHRNB1, CHRNB4, CHRNA4, PPARA
GOBP_BEHAVIORAL_RESPONSE_TO_PAIN	0.846639	1	0.0555947	0.179143	0.709073	19	VWA1, P2RX2, TSPO, NTRK1, PIRT, AKT1, ADAM11
GOBP_BENZENE_CONTAINING_COMPOUND_METABOLIC_PROCESS	0.627859	1	0.0694481	0.201576	0.883714	27	GSTM1, KYAT1, KYAT3, AFMID, HAAO
GOBP_BERGMANN_GLIAL_CELL_DIFFERENTIATION	0.833333	1	0.054794	0.209745	0.693773	11	MAPK3, SHH, MAPK1, GPR37L1, VIM, PTPN11, GFAP, PLPP3, ABL1, MAP2K1, TTC21B
GOBP_BICARBONATE_TRANSPORT	0.642023	1	0.0650878	-0.197703	-0.875669	30	SLC26A3, CYB5R1, SLC26A7, SLC4A5, SLC26A2, SLC4A10, RHAG, SLC4A9, SLC4A7, SLC4A4, SLC4A2, BEST1
GOBP_BILE_ACID_AND_BILE_SALT_TRANSPORT	0.995902	1	0.0469759	0.089223	0.408724	30	SLC10A1, NR0B2, SLC27A5, SLCO2B1, SLC51B, SLC10A5, SLCO1C1, FGF19, ABCC11, AQP9, SLC51A, SLCO1A2, CEACAM1, ABCC4, ABCC3
GOBP_BILE_ACID_BIOSYNTHETIC_PROCESS	0.367188	1	0.0949752	-0.229235	-1.06988	36	STARD4, CYP39A1, CES1, HSD3B7, MALRD1, CYP46A1, AKR1D1, CYP7B1, PROX1, ABCB11, AKR1C4, NR1H4, OSBPL3, SIRT1, ABCD3, OSBPL2, HSD17B10, OSBPL9, OSBP, OSBPL6, SCP2, CYP7A1
GOBP_BILE_ACID_METABOLIC_PROCESS	0.136986	1	0.166934	-0.248201	-1.28821	49	LEP, NPC1, STARD4, CYP39A1, CES1, NR5A2, HSD3B7, MALRD1, CYP46A1, AKR1D1, CYP7B1, PROX1, ABCB11, AKR1C4, NR1H4, GBA2, KIT, OSBPL3, SIRT1, ABCD3, OSBPL2, HSD17B10, AKR1C1, OSBPL9, OSBP, OSBPL6, UGT2A1, SCP2, CYP7A1, ARV1
GOBP_BILE_ACID_SECRETION	0.585366	1	0.0718276	0.273333	0.904102	11	SLC10A1, MIR33A, UGT1A3, SLC51B, SLC51A, CASR
GOBP_BILE_ACID_SIGNALING_PATHWAY	0.485772	1	0.0815265	0.298515	0.987398	11	SLC10A1, CYP8B1
GOBP_BINDING_OF_SPERM_TO_ZONA_PELLUCIDA	0.359684	1	0.0968878	-0.222719	-1.06389	38	TMPRSS12, ZPBP, CRISP1, B4GALT1, ADAM32, PRSS55, HSPA1L
GOBP_BIOGENIC_AMINE_METABOLIC_PROCESS	0.751468	1	0.057853	-0.133909	-0.835733	96	PNMT, ACMSD, SULT1A2, DRD3, SLC22A3, IDO1, TDO2, AOC2, HDC, MOXD2P, GDPD1, MOXD1, RNF180, HTR1A, MAOA, DRD4, HPRT1, DRD1, NAPEPLD, TH, CHRNB2, SLC6A3, SLC29A4, SAT1, IL4I1, PDE1B, DAO, IDO2, AMD1, ATP7A, SNCAIP, MAOB, KL, KMO, ODC1, SULT1B1, KYNU, PARK7, SRM, GDE1, TRH, NR4A2, GRIN2A
GOBP_BIOLOGICAL_PHASE	0.0823529	1	0.21925	-0.449524	-1.44645	11	SYCP2, GAL, MSX2, SPINK5, SYCP2L, CDH3, WNT5A, CTNNB1
GOBP_BIOLOGICAL_PROCESS_INVOLVED_IN_INTERACTION_WITH_HOST	1	1	0.0439759	0.0624019	0.452484	207	SLC10A1, CLDN9, TRIM34, FUCA2, EXOC7, IFITM2, ICAM1, HLA-DRB1, IFITM1, LGALS1, PGLYRP1, RPSA, NECTIN1, EPHA2, PPID, CD74, LY6E, TRIM38, RNASEK, RFPL1, SLC1A5, IFITM3, ITGA5, CD86, FCN3, CD81, PTX3, SRC, CHMP1A, GAS6, AVPR1B, TRIM31, THOC3, AVP, TRIM58, TRIM59, ZNF502, TPCN1, DDB1, CLEC5A, GRK2, CHMP5, TRIM21, APCS, LAMP1, VPS4B, TRIM11, NECTIN2, ANPEP, SMPD1, P4HB, RAB7A, TCP1, EFNB3, TRIM26, WWP…
GOBP_BIOLOGICAL_PROCESS_INVOLVED_IN_INTERACTION_WITH_SYMBIONT	1	1	0.0441523	0.0750125	0.486614	115	CCL8, DDX56, CCNK, CTSG, PSMC3, IFI27, ELANE, ROMO1, POU2F3, APOE, TAF11, CCL3, PTX3, SMARCB1, DEFB103B, NUCKS1, CSF1R, CFL1, ZNF502, DDB1, GAPDH, HSPA8, STOM, APCS, MPEG1, SAP30, RRP1B, MYD88, CX3CR1, RAB29, TARDBP, PIK3C2G, PI4KA, HSPD1, PC, HRG, CCL4, MUC2, DEFA1B, PPIB, F2RL1, TBC1D20, HDAC1, VAPA, REST, MIR221, ARG1, MIR222, GPX1, SMARCA4
GOBP_BIOLOGICAL_PROCESS_INVOLVED_IN_INTERSPECIES_INTERACTION_BETWEEN_ORGANISMS	1	1	0.0427591	0.0721698	0.672957	1660	GHSR, THPO, CST9, TNFAIP8L2, S100A7, PTGER1, CCL1, CFP, MUL1, LCE3A, SLC10A1, IFNA10, S100A12, TBXA2R, IL33, BST2, CLDN9, TRAV20, ZNF683, RIPK3, RNASE3, RNF26, DEFB126, KYAT1, ARID5A, LGALS4, GPS2, COLEC11, GZMB, CST11, WFDC9, C8G, TRIM34, TRDV3, CCL8, FUCA2, MIR766, EXOC7, CITED1, TARM1, TRDV1, LILRA5, CD68, RNASE8, APOA4, IL25, TRGV2, CLDN3, DEFB113, H2BC10, IFNA21, CCL21, MAPK11, IL27, RNASE6,…
GOBP_BIOLOGICAL_PROCESS_INVOLVED_IN_INTRASPECIES_INTERACTION_BETWEEN_ORGANISMS	0.96325	1	0.045862	-0.112087	-0.602233	55	DRD3, MKKS, TREM2, VPS13A, SLC6A4, NRXN1, BPIFA1, NR2E1, SHANK3, DRD4, SEPTIN5, TH, CHRNB2, EN1
GOBP_BIOLOGICAL_PROCESS_INVOLVED_IN_SYMBIOTIC_INTERACTION	1	1	0.0454059	-0.0609247	-0.473817	310	AZU1, CFHR1, RFPL4AL1, DEFB118, PF4, HTR2A, CHMP4A, CHMP4C, NPC1, GPR15, ITGB3, CAV1, JPT2, SERPINB3, RFPL3, NRP1, MBL2, ITGB1, PGLYRP3, CHMP6, TRIM5, ZDHHC20, CH25H, SLC52A1, NLRP6, YTHDC2, CHD1, CD209, TRIM68, CXCL8, MID2, ROCK2, BPIFA1, PAIP1, AGTR1, CCNT1, CHMP2B, NUP153, TRIM6, CHMP7, CXCR4, ITCH, FMR1, TMPRSS4, VPS18, CD55, PIK3C3, CXADR, HMGA2, CD80, NAPEPLD, LAMP3, CDK1, BCL2L1, EFNB2, IT…
GOBP_BIOMINERAL_TISSUE_DEVELOPMENT	0.818182	1	0.0543434	0.118163	0.824588	170	ADRB2, HEY2, AMBN, WNT6, FZD9, TMEM119, P2RX7, TWIST1, WNT11, ROR2, ATF4, IBSP, NECTIN1, OSR1, COL1A1, HEY1, MATN1, SMPD3, BMP6, PHOSPHO1, TENT5A, IFITM5, RFLNA, BMP7, FGR, MGP, CCL3, RFLNB, PTK2B, ERCC2, SLC24A3, GATA1, GAS6, CLEC3B, SBNO2, SOX9, TGFB1, NOTCH1, TSPEAR, DMP1, ALOX5, TCIRG1, WNT10B, GPC3, ALPL, KLK4, ACTN3, SMAD3
GOBP_BLASTOCYST_DEVELOPMENT	0.985714	1	0.0472587	-0.0871177	-0.569449	116	SPIC, NECAB1, ACVR1C, ZFP14, BRCA2, KLF4, TM4SF1, PRDM14, COPS2, RBM46, HORMAD1, PNLDC1, CITED2, ARHGDIG, RBBP8, GINS1, CNOT2, PPP4R4, TET1, CCDC62, TGFBR1, PALB2, NEK2, YAP1, ZNF830, HNF1B
GOBP_BLASTOCYST_FORMATION	0.694215	1	0.0642141	0.16216	0.824846	45	SF3B6, HAND1, MATR3, SRF, NODAL, MFNG, TEAD4, EOMES, PTPN18, RPL7L1, CDX2, NLE1, CCNB1IP1, SOX17, MFN2
GOBP_BLASTOCYST_GROWTH	0.0952381	1	0.199915	-0.340942	-1.39129	22	ACVR1C, BRCA2, COPS2, GINS1, PALB2, ZNF830, NDEL1, SALL4, CTR9, CHEK1, IGF1, UBTFL1, NCAPG2, ZPR1
GOBP_BLASTODERM_SEGMENTATION	0.860082	1	0.0538979	0.166431	0.69164	21	PLD6, TIFAB, FZD5, SHH, SEMA3F, BASP1, DCANP1, FRS2, TASOR, WT1, LAMA5
GOBP_BLEB_ASSEMBLY	0.396341	1	0.0928481	0.31733	1.04963	11	P2RX7, EMP3, LPAR3, PMP22, EMP2
GOBP_BLOOD_COAGULATION_FIBRIN_CLOT_FORMATION	0.180422	1	0.142057	-0.36417	-1.2911	14	FGB, GP5, F12, GP9, F8
GOBP_BLOOD_COAGULATION_INTRINSIC_PATHWAY	0.071028	1	0.231127	-0.531198	-1.45308	7	GP5, F12, GP9, F8
GOBP_BLOOD_VESSEL_ENDOTHELIAL_CELL_DIFFERENTIATION	0.914634	1	0.0504983	0.184069	0.608843	11	HEY2, HEY1, NOTCH1
GOBP_BLOOD_VESSEL_ENDOTHELIAL_CELL_MIGRATION	0.545455	1	0.0739901	0.138707	0.965871	163	TMSB4X, SOX18, TBXA2R, MIR410, ID1, MIR150, MIR152, MIR26A1, MIR206, MIR126, EPHA2, SRF, MIR885, MIR10B, MIR132, MIR499A, SH3BP1, APOA1, MIR640, MIR30A, MIR27B, JUP, MIR135B, MIR149, APOE, MIR342, SRPX2, PTK2B, MIR193A, MIR320A, MIR483, MIR200A, TGFB1, NOTCH1, MIR200C, MIR205, GDF2, RHOA, MIR16-1, MIR212, MIR188, MIR129-1, NR4A1, HMOX1, MIR494, GATA2, EMP2
GOBP_BLOOD_VESSEL_ENDOTHELIAL_CELL_PROLIFERATION_INVOLVED_IN_SPROUTING_ANGIOGENESIS	0.0647182	1	0.257206	0.293775	1.49574	46	MIR410, MIR26A1, MIR126, EPHA2, MIR10B, MIR132, MIR27B, MIR149, PPP1R16B, BMPER, MIR342, MIR193A, MIR483, IL12A, MIR16-1, NGFR, HMOX1, MIR494, GATA2, MIR15B, VEGFA, PDCD10, MIR2355
GOBP_BLOOD_VESSEL_MATURATION	0.338983	1	0.0975449	-0.381919	-1.10323	8	DDIT3, RECK, ANKRD17, ACVRL1, S1PR1, CDH5, MMP2
GOBP_BLOOD_VESSEL_MORPHOGENESIS	1	1	0.0463228	-0.0832988	-0.715488	671	TNFRSF12A, LEP, APELA, FOXC1, GLMN, EFNA1, ISL1, CXCR3, PF4, ATP5IF1, PROK2, ANGPTL6, GJA5, FAP, FOXF1, ANGPTL3, MAP2K5, EYA1, C3AR1, RECK, LOX, CXCL10, HOXA13, EDN1, B4GALT1, ANGPT1, EGF, OTULIN, GPR15, PDE3B, PROK1, IL17F, SLC12A2, MTDH, AGGF1, ITGB3, CAV1, PKD2, KLF4, EGR3, EPHA1, FZD8, HGF, VEGFC, NPR3, ADM2, NRP1, OR10J5, CXCL17, ESM1, ITGB1, DCN, SFRP1, SLC12A6, TMIGD2, ASB4, IL1A, VASH2, I…
GOBP_BLOOD_VESSEL_REMODELING	0.266409	1	0.114267	-0.227555	-1.15373	45	FOXC1, AGTR2, CBS, NPR3, FGF10, JAG1, NPPC, ACE, CHD7, BAX, RSPO3, MDM2, DLL4, ACVRL1, EXT1, CCR2, LIF, ATG5, ATP7A, BAK1, ACVR2B, HOXA3
GOBP_BMP_SIGNALING_PATHWAY_INVOLVED_IN_HEART_DEVELOPMENT	0.115888	1	0.17822	-0.493199	-1.34913	7	MSX2, BMPR1A, MSX1, ACVR1, BMP4
GOBP_BODY_FLUID_SECRETION	0.920078	1	0.0483118	-0.113989	-0.700182	90	CSN2, EDN1, CAV1, SLC4A5, NPR3, SPINK1, ERBB4, FGF10, NLRP6, AGR2, NEUROG1, GHRHR, PRLR, AQP1, VIP, GUCA1B, TACR1, SLC6A3, CREB1, PAM, VAMP3, CCND1, MTX1, HK2, ATP7B, SLC29A1, VDR, SCNN1B, OPRK1, ATG5, ATP7A, CSN3, CDO1, COPA, FOXB1, ANO1, GPAT4, STAT5A
GOBP_BODY_MORPHOGENESIS	0.89002	1	0.0518458	0.135166	0.701079	49	RRAS, NOG, SCX, DKK1, SSBP3, COL1A1, IHH, SKI, MYH3, ANKRD11, GPC3, TGFB3, ARID5B, CRISPLD2, WNT3, PHLDB1, CLDN5, PHLDB2, LEF1, MAB21L2, PTPN11, EP300, PRICKLE1, ZNF281, MMP2, TBX1, CRISPLD1, BRAF, GREM2, PLEKHA1, ATP6AP2, CDON, DAG1, STRA6, IFT122, PDGFRA, RAB3GAP1, SGPL1, CLASP2, TIPARP, ASPH, CLASP1, NIPBL, PAX9, MSX1, DLX5, FUZ, FLVCR1
GOBP_BONE_CELL_DEVELOPMENT	0.995868	1	0.0473534	0.100935	0.496764	40	THPO, CLDN18, SRF, ZFPM1, SRC, NOTCH2, PIP4K2A, ATP6AP1, SIGLEC15, SH2B3, TYROBP, TAL1, GP1BA, LRRK1, VPS33B, WASF2, MED1, FLNA, FBXW7, PTPN6, PTPN11, FLI1, EP300, ZNF385A, PAFAH1B1, ANXA2, MPIG6B, ABI1, FAM20C, FBN1, LILRB1, MEIS1, LTF, FOXP1, SLC9B2, KIT
GOBP_BONE_DEVELOPMENT	1	1	0.0437126	0.0652666	0.484934	232	THPO, GH1, SP5, RPL13, MAPK11, SCX, TMEM119, CDX1, OSTN, TWIST1, GHRL, BGN, TIFAB, CLDN18, COL1A1, SRF, RAB23, MATN1, MIGA2, LRP5, IHH, ZFPM1, SMPD3, BMP6, PHOSPHO1, IFITM5, RFLNA, FGF4, ANXA6, CYP26B1, RFLNB, TTC9, CCN4, TSKU, SRC, TRIM45, SPNS2, RIPPLY2, SOX9, DCHS1, ADAMTS7, SKI, NOTCH2, RHOA
GOBP_BONE_GROWTH	0.753372	1	0.057006	-0.173235	-0.784241	32	LEP, IFT80, MMP13, CER1, MSX2, LEPR, DDR2, NPPC, THBS3, EXT1, ATF2, BNC2, ECM1, RARB, FGFR3, COMP, RARG
GOBP_BONE_MARROW_DEVELOPMENT	0.527307	1	0.0732559	-0.325334	-0.939777	8	PTPRC, HOXB4, TP53, CTC1, ASXL1, LRRC17, SBDS
GOBP_BONE_MATURATION	0.828244	1	0.052163	-0.167098	-0.733731	28	LEP, IFT80, EBP, PTH
GOBP_BONE_MINERALIZATION	0.61583	1	0.0667426	0.138584	0.909065	120	ADRB2, FZD9, TMEM119, P2RX7, TWIST1, WNT11, ROR2, ATF4, IBSP, OSR1, MATN1, SMPD3, BMP6, PHOSPHO1, TENT5A, IFITM5, RFLNA, BMP7, FGR, MGP, CCL3, RFLNB, PTK2B, ERCC2, SLC24A3, GATA1, CLEC3B, SBNO2, SOX9
GOBP_BONE_MINERALIZATION_INVOLVED_IN_BONE_MATURATION	0.478011	1	0.0791317	-0.28608	-0.986335	13	LEP, IFT80, PTH
GOBP_BONE_MORPHOGENESIS	0.945565	1	0.0486034	0.109475	0.680292	98	SP5, SCX, TMEM119, CDX1, TWIST1, TIFAB, COL1A1, RAB23, MATN1, LRP5, IHH, SMPD3, BMP6, PHOSPHO1, IFITM5, FGF4, ANXA6, CYP26B1, TSKU, RIPPLY2, SOX9
GOBP_BONE_REMODELING	0.420432	1	0.0875697	-0.170121	-1.0378	88	FSHB, IL7, LEP, SPP1, CTHRC1, TNFRSF11B, TPH1, CARTPT, TNFSF11, CD38, ITGB3, PTH, CALCA, SFRP1, NF1, SUCO, WNT16, MITF, PTN, PPARGC1B
GOBP_BONE_RESORPTION	0.506796	1	0.0768737	-0.17389	-0.976161	64	FSHB, IL7, SPP1, TNFRSF11B, CARTPT, TNFSF11, CD38, ITGB3, PTH, CALCA
GOBP_BONE_TRABECULA_FORMATION	0.26616	1	0.113313	-0.378553	-1.17434	10	SFRP1, MSX2, PPARGC1B, FBN2, THBS3, GREM1
GOBP_BONE_TRABECULA_MORPHOGENESIS	0.58891	1	0.0684715	-0.260316	-0.897508	13	SFRP1, MSX2, PPARGC1B, FBN2, THBS3, GREM1
GOBP_BOX_C_D_SNORNP_ASSEMBLY	0.760456	1	0.0559429	-0.249439	-0.773807	10	NUFIP1, NOPCHAP1, ZNHIT3, TAF9
GOBP_BRADYKININ_CATABOLIC_PROCESS	0.046729	1	0.287857	-0.573064	-1.5676	7	CPN1, ACE, MME, IDE
GOBP_BRAINSTEM_DEVELOPMENT	0.0847458	1	0.2114	-0.500923	-1.44699	8	ATIC, CNTFR, GART, SMAD4, ATF2, NLGN4X, SCN5A
GOBP_BRAIN_DERIVED_NEUROTROPHIC_FACTOR_RECEPTOR_SIGNALING_PATHWAY	0.937736	1	0.0459538	-0.232426	-0.595334	6	RAPGEF2, SLC2A4
GOBP_BRAIN_MORPHOGENESIS	0.127202	1	0.173748	-0.277447	-1.30903	37	PROP1, MKKS, FZD6, HESX1, GSX2, NF1, SLC6A4, SLC4A10, FANCD2, SHANK3, AKT3, GBA1, EMX1, ZNF335, FBXW11, SOS1, BBS2, BBS1
GOBP_BRAIN_RENIN_ANGIOTENSIN_SYSTEM	0.331361	1	0.101714	-0.471698	-1.11361	5	AGTR2, TACR1, ACE2
GOBP_BRANCHED_CHAIN_AMINO_ACID_BIOSYNTHETIC_PROCESS	0.0580123	1	0.321776	0.65464	1.57386	5	SDS, BCAT2
GOBP_BRANCHED_CHAIN_AMINO_ACID_CATABOLIC_PROCESS	0.971193	1	0.0483118	0.127898	0.531508	21	BCAT2, AUH, ECHS1, BCKDHA, ACAT1, IVD, HIBADH, ACADSB, DBT, DLD, SLC25A44, BCKDK, ACAD8, HSD17B10, HMGCL, HMGCLL1, HIBCH, BCKDHB, MCCC2, MCCC1
GOBP_BRANCHED_CHAIN_AMINO_ACID_METABOLIC_PROCESS	0.893971	1	0.0525899	0.153761	0.674094	27	SDS, BCAT2, AUH, ECHS1
GOBP_BRANCHED_CHAIN_AMINO_ACID_TRANSPORT	0.956879	1	0.0488971	0.154004	0.568416	15	SLC43A1, SLC38A7, SLC7A8, LLGL2, SLC43A2, SLC3A2
GOBP_BRANCHING_INVOLVED_IN_BLOOD_VESSEL_MORPHOGENESIS	0.577551	1	0.0727141	0.187301	0.905231	36	MDK, SRF, SIRT6, IHH, TBX20, NFATC4, SHH, PLXND1, GDF2, MIR16-1, MIR15B, VEGFA, GNA13
GOBP_BRANCHING_INVOLVED_IN_LABYRINTHINE_LAYER_MORPHOGENESIS	0.0668058	1	0.252961	0.430983	1.49193	13	SPINT1, ADM, FZD5, TMED2, IL10, GRB2, GCM1, SOCS3, ST14
GOBP_BRANCHING_INVOLVED_IN_MAMMARY_GLAND_DUCT_MORPHOGENESIS	0.994286	1	0.0437126	-0.113566	-0.463434	22	MSX2, CCL11, CAV3, BTRC, VDR, WNT5A, CSMD1, KDM5B, AR, PML, AREG, CSF1, WNT4, ESR1, TBX3, DDR1, MED1, PGR, PHB2, SRC, LRP5, EPHA2
GOBP_BRANCHING_INVOLVED_IN_PROSTATE_GLAND_MORPHOGENESIS	0.277311	1	0.11725	0.342104	1.14499	12	HOXD13, NKX3-1, HOXB13, BMP7, SHH
GOBP_BRANCHING_INVOLVED_IN_SALIVARY_GLAND_MORPHOGENESIS	0.0381694	1	0.321776	-0.381974	-1.53685	21	SNAI2, NTN4, FGF7, HGF, NRP1, TNF, FGF10
GOBP_BRANCHING_MORPHOGENESIS_OF_AN_EPITHELIAL_TUBE	0.982353	1	0.0455878	0.0912606	0.632793	157	MDK, NOG, CITED1, GDNF, WNT6, NKX3-1, HOXB7, EPHA2, SRF, FOXD1, LRP5, SPRY2, HOXA5, SIRT6, IHH, RASIP1, TBX20, BMP7, NFATC4, PKD1, PPP1CA, ESRP2, SRC, SMO, SOX9, NOTCH1, SHH, PLXND1, DCHS1, GDF2, TBX2, MIR16-1, SOX8, TMEM59L, GPC3, CTNNBIP1, WNT9B, MIR15B, BCL2, VEGFA, GNA13, TIE1, MMP14, AGT, PHB2, MYC, CTSZ, GDF7, FOXA1, PGR, WNT2B, PAX8, MAGED1, CASR, RBM15, RSPO2, SIX4, SIX2, TIMELESS, FGF8, …
GOBP_BRANCHING_MORPHOGENESIS_OF_A_NERVE	0.428862	1	0.0883594	0.311454	1.03019	11	SHOX2, DRD2, EPHA7, DLX2, FGF13, RERE, FGFR2, BCL11A, MAP3K13, LRRK2, RTN4
GOBP_BRANCHIOMOTOR_NEURON_AXON_GUIDANCE	0.978304	1	0.0460458	-0.238027	-0.561946	5	NRP1, MYCBP2
GOBP_BRANCH_ELONGATION_INVOLVED_IN_URETERIC_BUD_BRANCHING	0.368836	1	0.095288	-0.453588	-1.07085	5	BMP4, HNF1B, SIX1
GOBP_BRANCH_ELONGATION_OF_AN_EPITHELIUM	0.949153	1	0.0453152	-0.145565	-0.559472	18	FGF10, SPRY1, YAP1, BMP4, HNF1B
GOBP_BRONCHIOLE_DEVELOPMENT	0.980276	1	0.0459538	-0.23486	-0.554469	5	FGF10, TCF21, ITGB6, MMP12
GOBP_BRONCHUS_DEVELOPMENT	0.341463	1	0.101714	0.331551	1.09667	11	SRF, HOXA5, WNT7B, SPDEF, SOX9
GOBP_BROWN_FAT_CELL_DIFFERENTIATION	0.674651	1	0.0639272	0.160273	0.855479	53	ADRB2, NUDT7, ADIG, SLC7A10, CEBPA, METRNL, MB, PRDM16, SOX13, ADRB3, BMP7, TFE3
GOBP_BRUSH_BORDER_ASSEMBLY	0.441509	1	0.0826646	-0.391008	-1.00153	6	TMIGD1, ANKS4B, CDHR2
GOBP_BUD_ELONGATION_INVOLVED_IN_LUNG_BRANCHING	0.198131	1	0.132846	-0.455592	-1.24626	7	FGF10, SPRY1, YAP1, BMP4
GOBP_BUNDLE_OF_HIS_CELL_TO_PURKINJE_MYOCYTE_COMMUNICATION	0.629126	1	0.0659816	-0.240717	-0.875198	15	TNNI3K, GJA5
GOBP_BUNDLE_OF_HIS_CELL_TO_PURKINJE_MYOCYTE_SIGNALING	0.899065	1	0.0474483	-0.241971	-0.661905	7	GJA5
GOBP_B_1_B_CELL_DIFFERENTIATION	0.749507	1	0.0583453	-0.327754	-0.773777	5	SLAMF8
GOBP_B_CELL_ACTIVATION	1	1	0.0451344	0.0734305	0.557494	274	IL9, IFNA10, BST2, GPR183, C17orf99, GPS2, NKX2-3, LYL1, IFNA21, CD79B, IFNA17, FZD9, BATF, TNFRSF13B, TICAM1, CMTM7, MAD2L2, BCL3, CARD11, IL4, ZAP70, LGALS1, ZFP36L2, KMT5C, CD74, CLCF1, FOXP3, TBX21, MS4A1, CD27, LRRC8A, CXCR5, IRS2, ZFP36L1, MFNG, CD86, CD81, PTK2B, LAT2, SHB, IFNA7, BCL6, PRKCB, ADGRG3, TGFB1, CD70, NOTCH2, GAPT, ERCC1, PARP3, IGBP1, PLCL2, TNIP2, BST1, NTRK1, IRF8, TCIRG1, …
GOBP_B_CELL_ACTIVATION_INVOLVED_IN_IMMUNE_RESPONSE	0.806841	1	0.0558265	0.128677	0.784311	89	GPR183, C17orf99, NKX2-3, BATF, MAD2L2, BCL3, IL4, LGALS1, KMT5C, CLCF1, FOXP3, TBX21, MFNG, PTK2B, BCL6, TGFB1, NOTCH2, GAPT, ERCC1, PARP3, PLCL2, IRF8
GOBP_B_CELL_APOPTOTIC_PROCESS	0.976967	1	0.0448645	-0.126091	-0.543854	27	IL2, AURKB, FNIP1, MIR17HG, CRKL, BAX, TNFRSF21, FOXP1, NFKBIZ
GOBP_B_CELL_CHEMOTAXIS	0.27307	1	0.111011	-0.403931	-1.16682	8	XCL1, CH25H, HSD3B7, CYP7B1
GOBP_B_CELL_DIFFERENTIATION	0.984436	1	0.0451344	0.0956379	0.658655	153	IL9, IFNA10, GPR183, C17orf99, GPS2, NKX2-3, LYL1, IFNA21, CD79B, IFNA17, FZD9, CMTM7, BCL3, CARD11, IL4, LGALS1, ZFP36L2, CLCF1, MS4A1, CD27, LRRC8A, ZFP36L1, MFNG, PTK2B, IFNA7, BCL6, ADGRG3, NOTCH2, PLCL2, NTRK1, IRF8, TCIRG1, IFNA5, CEBPG, BTK, SYK, IL10, TLR9, TNFSF13B, ID2, PAX5, BCL2, FCRL3, NCKAP1L, IKZF3, MMP14
GOBP_B_CELL_HOMEOSTASIS	0.942387	1	0.0496901	0.133099	0.628697	34	TNFRSF13B, CD74, FOXP3, SPNS2, GAPT, BCL10, TNFSF13B, SH2B2, BCL2, NCKAP1L, LYN, MIF, PPP2R3C, SASH3, CAMLG, RC3H2, DOCK11, TRAF3IP2, ADA, BCL2L11
GOBP_B_CELL_LINEAGE_COMMITMENT	0.156604	1	0.152145	-0.520842	-1.33408	6	RAG2, SLAMF8, PRKDC, TP53
GOBP_B_CELL_MEDIATED_IMMUNITY	0.582061	1	0.0689567	0.137971	0.938193	143	HLA-DRB5, IL9, C17orf99, C8G, BATF, C1QA, MAD2L2, HLA-DRB1, BCL3, HLA-DRA, IL4, KMT5C, CSF2RB, CD74, CLCF1, SERPING1, FOXP3, FCER2, TBX21, HLA-G, CD27, B2M, CD81, HPX, IRF7, BCL6, LTA, TGFB1, CFI, CD70, HLA-DMA, GAPT, ERCC1, PARP3, BCL10, TCIRG1, KMT5B, FCER1G, BTK, IL10, C4BPB
GOBP_B_CELL_PROLIFERATION	0.800395	1	0.0553643	-0.128617	-0.809865	103	IL7, RAG2, IL21, IL2, IFNA14, IFNA4, IFNA16, CTLA4, CD38, PTPRC, CD320, IFNE, IL13, RC3H1, CD79A, PELI1, CASP3, PRLR, CD40LG, AHR, IFNB1, MZB1, IFNA13, CHRNB2, ABL1, MIR185, ATM, TIRAP, BMI1, TLR4, CR2, BAX, TNFRSF21, NFKBIZ
GOBP_B_CELL_PROLIFERATION_INVOLVED_IN_IMMUNE_RESPONSE	0.944915	1	0.0509083	0.236807	0.604678	6	GAPT, PLCL2, CD19, CD180, TLR4, ABL1
GOBP_B_CELL_RECEPTOR_SIGNALING_PATHWAY	0.206349	1	0.134273	-0.202803	-1.17712	73	IGKC, IGHG1, IGHA1, IGHG2, IGHA2, IGHM, CTLA4, CD38, PTPRC, TMIGD2, PTPN22, GCSAML, IGHG3, NFKB1, CD79A, IGHG4, STAP1, ITK, ABL1, IGLC7, PLCG2, IGHE, TEC, GCSAM, BAX, FOXP1, NFKBIZ
GOBP_C21_STEROID_HORMONE_BIOSYNTHETIC_PROCESS	0.273663	1	0.116739	0.283179	1.15575	20	ADM, EGR1, BMP6, CYP11B1, STARD3, DKK3, TSPO
GOBP_C21_STEROID_HORMONE_METABOLIC_PROCESS	0.960861	1	0.0465084	-0.127771	-0.602839	37	FSHB, AFP, AKR1C2, DGKQ, CYP46A1, AKR1D1, HSD3B2, AKR1C4, DHRS9, SCNN1B, CYP11A1, HSD17B10, AKR1C1
GOBP_C4_DICARBOXYLATE_TRANSPORT	0.632296	1	0.0658312	-0.198617	-0.879717	30	SLC7A13, SLC16A1, LRRC8C, SLC12A2, SLC25A12
GOBP_CADMIUM_ION_TRANSMEMBRANE_TRANSPORT	0.615385	1	0.0678338	-0.37234	-0.879037	5	SLC30A1, SLC39A14, SLC11A1, SLC11A2, SLC39A8
GOBP_CALCINEURIN_MEDIATED_SIGNALING	0.946535	1	0.0477342	-0.12143	-0.624639	48	AKAP5, PPP3R2, TNF, CHP2, NR5A2, FHL2, DYRK2, AKAP6, PLCG2, STIMATE, RCAN1, PPP3CC, MYOZ2, HOMER3, PRNP
GOBP_CALCITONIN_FAMILY_RECEPTOR_SIGNALING_PATHWAY	0.184713	1	0.148262	0.439812	1.27824	8	ADM, RAMP2, RAMP3, IAPP
GOBP_CALCIUM_ACTIVATED_PHOSPHOLIPID_SCRAMBLING	0.236364	1	0.12564	0.503737	1.21106	5	ANO9, ANO3, ANO7, ANO4
GOBP_CALCIUM_IMPORT_INTO_THE_MITOCHONDRION	0.937262	1	0.0463228	-0.173952	-0.591066	12	MAIP1, MICU2, MCUB, MCUR1, MICU1
GOBP_CALCIUM_INDEPENDENT_CELL_CELL_ADHESION_VIA_PLASMA_MEMBRANE_CELL_ADHESION_MOLECULES	0.442348	1	0.0883594	0.243527	1.01258	22	CLDN9, CLDN3, CLDN14, CLDN18, CLDN20, CX3CL1
GOBP_CALCIUM_ION_EXPORT_ACROSS_PLASMA_MEMBRANE	0.670168	1	0.0667426	0.265822	0.840446	10	SLC8A2, MIR1-1, SLC24A4, CALM3, CALM1, YWHAE, ATP2B3
GOBP_CALCIUM_ION_HOMEOSTASIS	0.0816733	1	0.222056	-0.157355	-1.23688	326	DHRS7C, METTL21C, TRPA1, DDIT3, HTR2A, DRD3, SLC24A5, FATE1, CLN3, MTLN, CXCL10, CCR7, CASQ1, FKBP1B, EDN1, TUNAR, SLC30A1, TNFSF11, ITGB3, PTH, CAV1, HSP90B1, PKD2, CALCA, TRPC4, CXCL9, CCL15, PTPRC, MAIP1, CALR, CCL23, XCL1, JPH1, IL13, GP5, MICU2, PLCH1, SV2B, GP9, CACNB4, TMEM178A, GCM2, TMBIM6, RGN, HCRTR1, CCL13, TMTC2, GRIK2, CXCL11, CCL11, HTR2C, GRID2IP, TRIM24, TMCO1, DRD4, ATP13A3, IBT…
GOBP_CALCIUM_ION_IMPORT	0.0503876	1	0.282013	-0.282068	-1.44559	47	SLC24A5, EGF, HOMER1, SLC30A1, PKD2, TRPC4, SPINK1, WNK3, PDGFB, SEMG1, CAV3, CASK, CACNB2, ACE, MCUR1, CACNA1D, PDGFRB, TRIM27, HES1, PLN, MICU1
GOBP_CALCIUM_ION_IMPORT_ACROSS_PLASMA_MEMBRANE	0.994186	1	0.0445071	-0.08899	-0.475672	54	AKAP5, SCN3A, CALCR, PPP3R2, SCN9A, SCN2A, CACNA2D1, SCN7A, CACNA1D, NALF1, CACNA1C, PPP3CC, PRNP, NALF2, CACNA1E, SCN1A, ATP2B4, SCN5A, SLC24A2, SLC8A1, PPP3CB, TRPV5, SLC24A1, SCN10A, SCN8A, TRPV4, SLC8A3, SCN11A, TRPV3, PPP3R1, FYN, CACNA1F, CACNA1A, MIR208A, CACNA1I, CACNA1H, PPP3CA, TRPV1, MIR208B, SCN4A, TRPM1, TRPV2, GRM6, SLC24A4, CACNA1G, TRPV6, TRPM2, CACNA1S, MIR200C, CACNA1B, RAMP3, M…
GOBP_CALCIUM_ION_IMPORT_INTO_SARCOPLASMIC_RETICULUM	0.622642	1	0.0650878	-0.334941	-0.857916	6	STRIT1, MRLN, PLN
GOBP_CALCIUM_ION_REGULATED_EXOCYTOSIS	0.96699	1	0.045862	-0.104006	-0.583856	64	RAB3A, SYT4, HYAL3, SYT15, CADPS2, CLTRN, SCIN, UNC13C, VAMP3, SYT10, SYT3, RAB3GAP1, RIMS2, SNAP25, RIMS1, SYT1, DOC2A, RAP1B, ATP2A2, ARL8B, KCNB1, RIMS3, PPP3CB, EQTN, CADPS, VAMP2, RAPGEF4, UNC13A, SYT13, SYT11, SYT5, SYT8, SYT12, RPH3AL, ZP3, CBARP, RPH3A, DOC2B, STXBP1, SDF4, REST, UNC13B, SYN2, GNAI2, ZP4, SYT2, MYH9, STX1B, ARHGAP17, RIMS4, STXBP3, SYT6, TRPV6, BAIAP3, SYT17, SYT7, NOTCH1…
GOBP_CALCIUM_ION_REGULATED_EXOCYTOSIS_OF_NEUROTRANSMITTER	0.606589	1	0.067676	-0.220456	-0.886991	21	RAB3A, SYT4, UNC13C, RAB3GAP1, RIMS2, SNAP25, RIMS1, SYT1, ATP2A2, RIMS3, UNC13A, SYT11, SYT5, SYT8, DOC2B, STXBP1, UNC13B, SYT2, STX1B, RIMS4
GOBP_CALCIUM_ION_TRANSMEMBRANE_IMPORT_INTO_CYTOSOL	0.332636	1	0.105125	-0.150498	-1.07309	199	DHRS7C, METTL21C, TRPA1, DDIT3, HTR2A, CXCL10, AKAP5, CCR7, CASQ1, FKBP1B, ITGB3, SCN3A, CAV1, PKD2, CXCL9, PTPRC, CALCR, PPP3R2, XCL1, JPH1, IL13, GP5, PLCH1, GP9, TMBIM6, SCN9A, CXCL11, SCN2A, HTR2C, IBTK, DRD1, ITPR2, F2R, AKAP6, CACNA2D1, RASA3, HTR2B, TRPC1, CHD7, PLCB3, SCN7A, ABL1, NOS1, CAMK2D, PRKD1, F2, CCL19, TRPC3, PLCG2, CACNA1D, NALF1, CALM2, CACNA1C, PLCB1, PLN, PPP3CC, BAX, PLCB4,…
GOBP_CALCIUM_ION_TRANSMEMBRANE_TRANSPORT	0.377734	1	0.0943564	-0.12913	-1.03103	355	DHRS7C, METTL21C, TRPA1, DDIT3, PANX1, HTR2A, SLC24A5, CXCL10, ORAI3, AKAP5, CCR7, CASQ1, FKBP1B, EDN1, PKD2L2, ITGB3, SCN3A, CLCA3P, CAV1, KCNE1, PKD2, TRPC4, CXCL9, PTPRC, MAIP1, CALCR, PPP3R2, XCL1, JPH1, IL13, TSPAN13, GP5, GPM6A, MICU2, PLCH1, HSPA2, GP9, CACNB4, TMBIM6, RGN, SCN9A, UBR3, STRIT1, CABP5, NIPSNAP2, CXCL11, SCN2A, HTR2C, TMCO1, DRD4, FMR1, IBTK, STAC3, GPR35, DRD1, CAV3, ITPR2,…
GOBP_CALCIUM_ION_TRANSMEMBRANE_TRANSPORT_VIA_HIGH_VOLTAGE_GATED_CALCIUM_CHANNEL	0.783333	1	0.0588438	0.196155	0.757737	17	CACNG1, NOS1AP, NPPA, BIN1, MIR1-1
GOBP_CALCIUM_ION_TRANSPORT	0.472727	1	0.0826646	-0.122311	-0.996996	449	DHRS7C, METTL21C, TRPA1, DDIT3, RGS4, PANX1, MCHR1, HTR2A, SLC24A5, GJA4, CSN2, CXCL10, ORAI3, AKAP5, CCR7, CASQ1, FKBP1B, EDN1, EGF, HOMER1, SLC30A1, PKD2L2, ITGB3, SCN3A, CLCA3P, CAV1, KCNE1, PKD2, TRPC4, CXCL9, PTPRC, CLCA1, MAIP1, CALCR, PPP3R2, XCL1, JPH1, IL13, TSPAN13, SPINK1, GP5, GPM6A, MICU2, PLCH1, HSPA2, GP9, CACNB4, FFAR1, WNK3, TMBIM6, RGN, PLCZ1, PTGS2, SCN9A, UBR3, STRIT1, CABP5, …
GOBP_CALCIUM_ION_TRANSPORT_INTO_CYTOSOL	0.98855	1	0.044064	-0.107074	-0.470163	28	CAV1, JPH1, TMBIM6, CACNA2D1, NOS1, TRPC3, CACNA1C, BAX, RYR2, LHCGR, BAK1, P2RX3
GOBP_CALCIUM_MEDIATED_SIGNALING	0.989627	1	0.04783	-0.0935536	-0.657812	185	TRAT1, AZU1, PTGFR, CCL20, AKAP5, CASQ1, FKBP1B, EDN1, TNFSF11, JPT2, PTPRC, PPP3R2, TREM2, TNF, CDH13, CHP2, NR5A2, CXCL8, RGN, IRGM, AGTR1, PPP1R9A, FHL2, CXCR4, POMC, P2RY11, DYRK2, AKAP6, MCTP2, RIT2, HTR2B, SELE, CAMK2D, PLCG2, BHLHA15, TRPM5, SLA2, STIMATE, CALM2, CACNA1C, RCAN1, SAMD14, PLN, PPP3CC, DMD, MYOZ2, GRIN2B, TRPM8, MCTP1, HOMER3, PRNP, PLA2G4B, TMEM38A, KDR
GOBP_CALCIUM_MEDIATED_SIGNALING_USING_INTRACELLULAR_CALCIUM_SOURCE	0.118095	1	0.17822	-0.333242	-1.35987	22	AZU1, PTGFR, CCL20, FKBP1B, PTPRC
GOBP_CALMODULIN_DEPENDENT_KINASE_SIGNALING_PATHWAY	0.957447	1	0.0461379	-0.190343	-0.5636	9	TREM2, IRGM
GOBP_CAMERA_TYPE_EYE_MORPHOGENESIS	0.958159	1	0.0496901	-0.104163	-0.687096	127	TOPORS, FJX1, C12orf57, RPE65, PTF1A, RPGRIP1L, PDE6C, TDRD7, NECTIN3, NF1, WNT2, ABI2, WNT16, CITED2, MAN2A1, JAG1, SOX11, AQP1, RP1, IMPG2, TSPAN12, RS1, VSX1, PTPRM, PROX1, BMP4, AHI1, IFT172, TH, PHACTR4, DIO3, PRDM1, BAX, RPGRIP1, CABP4, IFT122, TTC8, KDR, SP3, ATP8A2, EPHB1, HCN1, STRA6, ROM1, CDON, MEIS1, HIPK2, SDK1, MEGF11, BAK1, WNT5A, CRYGB, CTNNB1, RORB, CALB1
GOBP_CAMERA_TYPE_EYE_PHOTORECEPTOR_CELL_DIFFERENTIATION	0.757322	1	0.0606404	0.178003	0.791489	28	NAGLU, CNTF, GNAT2, THY1, IHH, SOX9, NOTCH1, SOX8, USH1C
GOBP_CAMKK_AMPK_SIGNALING_CASCADE	0.764486	1	0.0549074	-0.279753	-0.765256	7	TREM2, IRGM, LRRK2, PRKAA1, ZMPSTE24, HTT, CAMKK2
GOBP_CAMP_BIOSYNTHETIC_PROCESS	0.769962	1	0.0553643	-0.247102	-0.766557	10	ADCY8, ADCY9, ADCY10, ADCY7, ADCY1, ADCY5, ADCY2, ADCY3, ADCY4, ADCY6
GOBP_CAMP_CATABOLIC_PROCESS	0.957447	1	0.0461379	-0.190265	-0.563369	9	PDE8B, PDE7B
GOBP_CAMP_MEDIATED_SIGNALING	0.493042	1	0.0795565	-0.183067	-0.964277	52	ADCYAP1, FFAR4, PDE3B, GAL, CDC34, ADGRG6, RAPGEF2, DGKQ, PDE7B, GHRHR, EPHA5, POMC, AHR, PDE11A, AKAP6, OPRL1
GOBP_CAMP_METABOLIC_PROCESS	0.790476	1	0.0542316	-0.182678	-0.759483	23	PTHLH, PDE8B, PTH, CACNB4, PDE7B, ADCY8
GOBP_CANNABINOID_SIGNALING_PATHWAY	0.351178	1	0.103197	0.401051	1.09584	7	GPR55, ALOX15B, CAMK2A, CNR1, MGLL
GOBP_CANONICAL_WNT_SIGNALING_PATHWAY	0.996032	1	0.0454968	0.088336	0.684447	308	PFDN5, SHISA3, MDK, NOG, DKK4, WNT6, FZD9, DVL1, LZTS2, TLE7, DKK1, PTK7, MAD2L2, WNT11, CSNK1G3, CCAR2, SDHAF2, TMEM9, MIR26A1, SOSTDC1, RNF220, NKX2-5, COL1A1, FOXD1, LRP5, EMD, RBX1, RUVBL1, IFT20, DVL2, EGR1, SOX13, RPS12, ZNF703, FZD2, JUP, SOST, WNT7B, WNK2, SOX2, WNT8A, FZD5, WNT9A, GATA3, FRAT2, APOE, AMER3, PPP1CA, TLE3, SRC, BCL9L, FOLR1, DKK3, SOX9, TGFB1, NOTCH1, SHH, ANKRD6, KREMEN1,…
GOBP_CANONICAL_WNT_SIGNALING_PATHWAY_INVOLVED_IN_CARDIAC_MUSCLE_CELL_FATE_COMMITMENT	0.189024	1	0.142901	0.589167	1.28583	4	DKK1, WNT8A, WNT3A
GOBP_CANONICAL_WNT_SIGNALING_PATHWAY_INVOLVED_IN_HEART_DEVELOPMENT	0.353535	1	0.0992333	0.45614	1.09663	5	DKK1, WNT8A, WNT3A
GOBP_CANONICAL_WNT_SIGNALING_PATHWAY_INVOLVED_IN_OSTEOBLAST_DIFFERENTIATION	0.35283	1	0.095288	-0.422651	-1.08258	6	MIR346, FZD1, CTNNB1, TNN, WNT3, GSK3B
GOBP_CANONICAL_WNT_SIGNALING_PATHWAY_INVOLVED_IN_REGULATION_OF_CELL_PROLIFERATION	0.99434	1	0.0432769	-0.186092	-0.476656	6	SFRP1
GOBP_CAP_DEPENDENT_TRANSLATIONAL_INITIATION	0.678801	1	0.0670513	0.300259	0.820434	7	MIF4GD, EIF3D, NCK1, NCBP2, EIF4G1, SLBP, NCBP1
GOBP_CARBOHYDRATE_BIOSYNTHETIC_PROCESS	0.976987	1	0.048799	-0.0953402	-0.690285	213	FBP2, LEP, FBP1, B4GAT1, PPP1R3A, B3GALNT1, NLN, NDST3, B4GALT1, EGF, HAS1, IMPA1, PPP1R3D, PTH, DSEL, SLC25A12, SIRT7, GOT1, AGL, OGT, CHST13, MST1, NFKB1, RGN, HAS2, PPARGC1A, PPP1R3E, PER2, DGKQ, PDGFB, CRY1, ATF3, B3GNT3, FUT10, PCK1, ENPP1, PPP1R3F, B3GNT2, ST6GALNAC5, PFKFB1, DYRK2, FUT9, B3GNT4, LEPR, AKR1A1, FUT3
GOBP_CARBOHYDRATE_CATABOLIC_PROCESS	0.737769	1	0.0587186	0.124575	0.866618	160	MIOX, NEU2, FUT1, PGK2, MLST8, PRXL2C, DHDH, GALK1, GPD1, FUT2, G6PC1, FUT6, P2RX7, ENO3, IER3, EIF6, TREH, LRP5, SIRT6, CHIA, FUT7, ALDOC, PPP1CA, PGAM4, GALT, OGDHL, MAN2B1, ABHD10, INS, HK3, PFKP, GAPDH, GALM, FUT4, IDUA, ACTN3, JMJD8, GBA3, GALE, PKM, FOXK1, DDIT4, GIT1, PRKAG2, PFKM, GK2, SLC4A1, GAA, ENO1, TKFC, CBFA2T3, LDHA, STBD1, GSK3A, UCP2, ALDOA, PPARA, PHKG2, XYLB
GOBP_CARBOHYDRATE_DERIVATIVE_BIOSYNTHETIC_PROCESS	0.0337142	1	0.321776	-0.147473	-1.26246	652	NDUFA13, PDHA2, PIGB, UGGT2, NME3, KRTCAP2, PIGK, B4GAT1, ALG10, GUCY2C, GNPNAT1, ST8SIA4, AK9, HS3ST3A1, NDUFB3, PIGW, NANP, B3GALNT1, MAN1A1, NECAB1, NDST3, NPC1, CMPK2, CCR7, NME5, ITM2C, B4GALT1, ANGPT1, HS3ST2, TYMS, EGF, C20orf173, GXYLT2, RRM2B, HAS1, ST6GAL2, ST8SIA1, GPAA1, LDHC, NME7, GBGT1, NDUFA8, ABCC5, DSEL, SLC25A12, ST6GALNAC2, UGCG, GNE, HS3ST3B1, MLEC, EOGT, MGAT4C, GAL3ST2, B4G…
GOBP_CARBOHYDRATE_DERIVATIVE_CATABOLIC_PROCESS	0.980315	1	0.045862	0.0962029	0.67629	175	AMDHD2, NUDT3, NUDT8, NUDT1, NEU2, NUDT7, NAGLU, FBXO44, TYMP, FUCA2, NCCRP1, GPD1, APOBEC1, MAN1B1, PGLYRP1, EDEM2, LYG1, FBXO27, PDE4C, CST3, CHIA, NEIL1, HOGA1, NUDT16, CDADC1, DCTPP1, PNLIPRP2, GALT, TGFB1, NT5C, UPP1, ABHD10, CEMIP, MIR181B1, PDE2A, IDUA, NUDT18, PDE9A, BTK, AMPD3, GBA3, NUDT4B
GOBP_CARBOHYDRATE_DERIVATIVE_METABOLIC_PROCESS	0.0555556	1	0.276501	-0.129003	-1.16715	1091	NDUFA13, FBP2, LEP, PDHA2, PIGB, FOXC1, UGGT2, NME3, ATP5IF1, FBP1, KRTCAP2, ITPA, SULT1A2, HTR2A, PIGK, HYAL4, B4GAT1, BPNT2, ALG10, GUCY2C, GNPNAT1, ST8SIA4, SULT1E1, AK9, HS3ST3A1, PTGDR, NDUFB3, PIGW, FBXO2, CBR4, NANP, B3GALNT1, NUDT15, GPAT3, MAN1A1, NECAB1, NDST3, NPC1, SPOCK3, CMPK2, CCR7, RNF139, SULT1C4, NME5, ITM2C, B4GALT1, AADAT, ANGPT1, HS3ST2, NUDT10, TYMS, AKR1C2, EGF, PTHLH, C20o…
GOBP_CARBOHYDRATE_DERIVATIVE_TRANSPORT	0.997967	1	0.0465084	0.0774392	0.46182	82	RSC1A1, SLC25A31, G6PC1, SPNS1, SLC25A19, CPTP, LRRC8A, SLC28A1, SLC50A1, SLC25A25, CALHM3, SLC37A2, SLC35D1, ABCC6, SLC17A9, ADORA1, SLC35A2, SLC29A2, CALHM1, SLC15A3, NPC2, SLC35B4
GOBP_CARBOHYDRATE_HOMEOSTASIS	1	1	0.0469759	-0.0516435	-0.386078	245	BECN2, LEP, CMKLR2, SUCNR1, SLC16A1, NEUROD1, FKBP1B, STXBP4, TUNAR, CARTPT, RBM4, MPC2, KLF15, SLC12A6, TREM2, CCDC186, PPARD, GCLM, FFAR1, APPL2, CPB2, PPARGC1A, CRY1, GATA4, GPR68, IGF1R, PCK1, GHRHR, NMB, EPHA5, CAV3, POMC, EFNA5, ACSM2A, ADCY8, LEPR, CLTRN, ACE, CMA1, TH, RMI1, BAD, SLC2A4, FOXA3, GCKR, FGF21, BHLHA15, NR1H4, ZBTB20, GPR21, NOX4, BACE2, RAF1, GPER1, SLC9B2, HK2, PIK3CA, GPR2…
GOBP_CARBOHYDRATE_IMPORT_ACROSS_PLASMA_MEMBRANE	0.74717	1	0.0564118	-0.305341	-0.782098	6	SLC5A1, SLC2A10, SLC2A3, SLC2A1, SLC2A5, SLC5A2
GOBP_CARBOHYDRATE_MEDIATED_SIGNALING	0.868472	1	0.0506004	-0.225603	-0.668005	9	ADCY8, COLEC12, AGER, CLEC7A, UBTF, SMARCA4, PIH1D1, MLXIPL
GOBP_CARBOHYDRATE_METABOLIC_PROCESS	0.997925	1	0.0474483	-0.0811364	-0.686004	590	PPP1R2B, FBP2, LEP, PDHA2, SYNJ1, SLC35A1, PGM2L1, FBP1, HTR2A, HYAL4, B4GAT1, BPNT2, ST8SIA4, ANGPTL3, PPP1R3A, NANP, B3GALNT1, MAN1A1, NLN, NDST3, FPGT, B4GALT1, EGF, HAS1, GLYCTK, HYAL3, ST6GAL2, IMPA1, ST8SIA1, GBGT1, PPP1R3D, PTH, DSEL, GAPDHS, SLC25A12, GLB1L, PLA2G4A, GNE, NPY1R, COQ3, SIRT7, GOT1, MLEC, AGL, B4GALT4, OGT, CHST13, OTOGL, TNF, LCTL, PPARD, NAGA, SLC2A6, MST1, PDK1, NFKB1, P…
GOBP_CARBOHYDRATE_PHOSPHORYLATION	0.98088	1	0.0445071	-0.124368	-0.523423	25	GNE, IPPK, PFKFB1, RBKS, GALK2, HK2, FGGY, NAGK, KHK, GNPTAB, GNPTG, GCK, HK1, POMK, PFKFB2, ITPK1, HKDC1, XYLB, TKFC, PFKM, PFKFB3, PFKFB4, HK3, FCSK
GOBP_CARBOHYDRATE_TRANSMEMBRANE_TRANSPORT	0.701646	1	0.0635008	-0.132965	-0.885416	130	DHRS7C, LEP, PRKCI, SLC45A2, FFAR4, STXBP4, SLC23A3, EDN1, SLC17A5, TMEM144, PTH, PPBP, KLF15, IL1B, TNF, PPARD, TRIB3, SLC2A6, APPL2, POU4F2, YES1, C2CD5, AQP2, ENPP1, AQP1, SLC2A14, DRD1, ACE, SLC5A1, RHOQ, RNASEL, ABCB11, RTN2, MFSD4B, RPS6KB1, SLC2A4, FGF21, SLC27A1, MFSD4A, HK2, SORBS1, CLTCL1, RAB4B, NR4A3
GOBP_CARBOHYDRATE_TRANSPORT	0.709016	1	0.0628004	-0.128213	-0.876063	153	DHRS7C, LEP, SLC35A1, PRKCI, SLC45A2, FFAR4, STXBP4, SLC23A3, EDN1, SLC17A5, TMEM144, PTH, PPBP, KLF15, SLC35A5, IL1B, TNF, SLC35A4, PPARD, TRIB3, SLC2A6, APPL2, POU4F2, YES1, C2CD5, SLC35A3, AQP2, ENPP1, AQP1, SLC2A14, DRD1, ACE, SLC5A1, PLS1, RHOQ, RNASEL, ABCB11, RTN2, MFSD4B, RPS6KB1, SLC2A4, FGF21, VIL1, SLC27A1, MFSD4A, HK2, SORBS1, CLTCL1, RAB4B, NR4A3
GOBP_CARBON_CATABOLITE_REGULATION_OF_TRANSCRIPTION	0.125253	1	0.17822	0.576264	1.38543	5	USF1, SRF, USF2, FOXA2, NCOA1
GOBP_CARBON_DIOXIDE_TRANSPORT	0.376299	1	0.0972151	0.297258	1.06173	14	HBA1, HBE1, AQP5, HBZ
GOBP_CARDIAC_ATRIUM_DEVELOPMENT	0.608611	1	0.0679923	-0.191331	-0.902721	37	ISL1, DAND5, GJA5, NSD2, WNT2, BMP10, GATA4, IGF1R, NPHP3, ACVR1, PROX1, MDM2, HEG1, DLL4, CCN1
GOBP_CARDIAC_ATRIUM_MORPHOGENESIS	0.887265	1	0.0531298	0.15148	0.685124	29	HEY2, NOG, NKX2-5, ZFPM1, TBX20, SMO, NOTCH1, NOTCH2, TBX5, SHOX2
GOBP_CARDIAC_CELL_DEVELOPMENT	0.443787	1	0.0847985	-0.167384	-1.01477	86	RGS4, ISL1, EDN1, LRRC10, NKX2-6, BMP10, SPRY1, BMPR1A, INHBA, GATA4, FHL2, JAG1, CAV3, MYL2, SORBS2, CXADR, AKAP6, ACTN2, CDK1, NEBL, PROX1, BMP4, LRRC27, PDCD4, PDGFRB, TTN, FOXP1, PDGFRA, SMAD4, NEB, ATG5, OBSL1
GOBP_CARDIAC_CELL_FATE_COMMITMENT	0.603696	1	0.0707899	0.236372	0.872428	15	DKK1, NKX2-5, WNT8A, TBX5, TENM4, SOX17, WNT3A
GOBP_CARDIAC_CHAMBER_DEVELOPMENT	0.49177	1	0.0815265	-0.142196	-0.987106	166	FOXC1, ISL1, DAND5, GJA5, FOXF1, CRELD1, HOXA13, COL11A1, NRP1, TNNT2, MSX2, MYL3, NSD2, LMO4, ADGRG6, WNT2, TMEM65, BMP10, TNNC1, FOXH1, BMPR1A, CITED2, GATA4, SMAD7, FHL2, IGF1R, JAG1, NPY2R, NPHP3, SOX11, CAV3, MYL2, TGFBR1, ACVR1, PROX1, BMP4, MIR17HG, CHD7, NRG1, TP53, PRDM1, HES1, DNAH11, CNTRL, TEK, SLIT2, MDM2, GATA6, HEG1, DLL4, LRP2, ROBO2, CCN1, FKBP1A, SMAD4
GOBP_CARDIAC_CHAMBER_FORMATION	0.0623701	1	0.261664	0.431323	1.54058	14	HAND1, NKX2-5, TBX20, HAND2, NOTCH1, TBX2, TBX5, EDNRA, BMP2, SMARCD3
GOBP_CARDIAC_CHAMBER_MORPHOGENESIS	0.347107	1	0.101714	-0.160934	-1.06371	126	FOXC1, ISL1, FOXF1, COL11A1, NRP1, TNNT2, MSX2, MYL3, NSD2, ADGRG6, WNT2, BMP10, TNNC1, FOXH1, BMPR1A, CITED2, GATA4, SMAD7, FHL2, JAG1, NPY2R, SOX11, CAV3, MYL2, TGFBR1, ACVR1, PROX1, BMP4, MIR17HG, CHD7, NRG1, TP53, HES1, DNAH11, TEK, SLIT2, MDM2, GATA6, HEG1, DLL4, LRP2, ROBO2, CCN1, FKBP1A, SMAD4
GOBP_CARDIAC_CONDUCTION	0.846154	1	0.0526973	-0.123623	-0.774755	99	TNNI3K, ISL1, GJA5, FKBP1B, CAV1, KCNE1, KCNE5, TMEM65, ATP1B2, CTNNA3, HCN3, AKAP9, ATP1A1, KCNJ3, KCND3, CACNB2, CXADR, GJC3, CACNA2D1, TRPC1, ATP2B1, CAMK2D, CORIN, CACNA1D, ACE2, CALM2, CACNA1C, PLN, TRDN, ABCC9, GJC1, GJA1, RYR2, ATP1B1, HCN1, HCN4, KCNN2, ANK2, DSC2, MEF2A, ATP2B4, SCN5A, CASQ2, ATP2A2
GOBP_CARDIAC_CONDUCTION_SYSTEM_DEVELOPMENT	0.614286	1	0.0696133	0.180345	0.871613	36	MSC, HEY2, NKX2-5, HEY1, NPPB, NPPA, NOTCH1, NOTCH2, GJB6, TBX5, BVES, ID2, CACNA1G, SHOX2, IRX3
GOBP_CARDIAC_EPITHELIAL_TO_MESENCHYMAL_TRANSITION	0.187867	1	0.140406	-0.264926	-1.24995	37	SNAI2, EFNA1, SNAI1, MSX2, WNT2, WNT16, HAS2, SPRY1, ADAM15, JAG1, MSX1, TGFBR1, ACVR1, BMP4, PDCD4
GOBP_CARDIAC_LEFT_VENTRICLE_MORPHOGENESIS	0.603696	1	0.0707899	0.236183	0.871728	15	HEY2, HAND1, NOTCH1, TBX5, NPY5R, GSK3A, CPE, EDNRA, TGFBR2
GOBP_CARDIAC_MUSCLE_CELL_ACTION_POTENTIAL	0.39521	1	0.0919686	-0.176926	-1.03708	76	KCNJ8, GJA5, CAV1, KCNE1, KCNE5, CTNNA3, HCN3, AKAP9, ATP1A1, KCNJ3, TMEM161B, CAV3, KCND3, CACNB2, CXADR, CACNA2D1, CAMK2D, CACNA1D, CACNA1C, DLG1, ANK3, DMD, FGF12, GJC1, GJA1, RYR2, ATP1B1, HCN1, HCN4, KCNN2, ANK2, DSC2, SCN1A, SCN5A, ATP2A2, SNTA1, NEDD4L, KCNH2, SLC8A1, TRPM4, KCNE3, TBX18, DSP, SCN10A, KCNJ2, SCN3B
GOBP_CARDIAC_MUSCLE_CELL_ACTION_POTENTIAL_INVOLVED_IN_CONTRACTION	0.404	1	0.0908241	-0.200593	-1.04749	51	KCNJ8, GJA5, CAV1, KCNE1, KCNE5, CTNNA3, ATP1A1, KCNJ3, CAV3, KCND3, CACNB2, CACNA2D1, CACNA1D, CACNA1C, DLG1, FGF12, GJC1, GJA1, RYR2, KCNN2, ANK2, DSC2, SCN1A, SCN5A, SNTA1, NEDD4L, KCNH2, TRPM4, KCNE3
GOBP_CARDIAC_MUSCLE_CELL_CARDIAC_MUSCLE_CELL_ADHESION	0.964486	1	0.0442407	-0.199637	-0.546103	7	CTNNA3, CXADR
GOBP_CARDIAC_MUSCLE_CELL_CONTRACTION	0.738095	1	0.0593488	-0.145979	-0.847296	73	KCNJ8, GJA5, CAV1, KCNE1, KCNE5, CTNNA3, AKAP9, GATA4, ATP1A1, KCNJ3, CAV3, KCND3, CACNB2, CACNA2D1, CAMK2D, CACNA1D, CACNA1C, DLG1, PLN, PIK3CA, FGF12, ABCC9, GJC1, GJA1, RYR2, HCN4, KCNN2, ANK2, DSC2, SCN1A, SCN5A, ATP2A2, SNTA1, SUMO1, NEDD4L, KCNH2, TRPM4, KCNE3
GOBP_CARDIAC_MUSCLE_CELL_DIFFERENTIATION	0.970894	1	0.048799	-0.0989756	-0.651373	122	RGS4, ISL1, CBY1, EDN1, LRRC10, CALR, ITGB1, NKX2-6, BMP10, BMPR1A, GATA4, MIR204, FHL2, CAV3, MYL2, SORBS2, CXADR, AKAP6, ACVR1, ACTN2, CDK1, NEBL, PROX1, BMP4, EFNB2, LRRC27, NRG1, PDGFRB, NOX4, TTN, GREM1, GATA6, FOXP1, PDGFRA, SMAD4, NEB, ATG5, FZD7, OBSL1, KAT2A, SOX6
GOBP_CARDIAC_MUSCLE_CELL_FATE_COMMITMENT	0.277311	1	0.11725	0.36083	1.14083	10	DKK1, NKX2-5, WNT8A, TBX5, WNT3A, WT1
GOBP_CARDIAC_MUSCLE_CELL_MEMBRANE_REPOLARIZATION	0.735812	1	0.0588438	-0.170848	-0.806081	37	KCNJ8, GJA5, KCNE1, KCNE5, AKAP9, ATP1A1, KCNJ3, CAV3, KCND3, CACNA2D1
GOBP_CARDIAC_MUSCLE_CELL_MYOBLAST_DIFFERENTIATION	0.936975	1	0.0509083	0.18504	0.619312	12	SRF, MYOCD, NOTCH1, TBX2
GOBP_CARDIAC_MUSCLE_CELL_PROLIFERATION	0.852761	1	0.0540088	0.136524	0.744645	59	HEY2, NOG, MIR199B, FES, MIR873, MAPK11, TP73, NKX2-5, TBX20, NOTCH1, MIR1-1, MIR509-1, SKI, TBX2
GOBP_CARDIAC_MUSCLE_CONTRACTION	0.815195	1	0.0562941	-0.121018	-0.813885	135	TNNI3K, KCNJ8, GJA5, FKBP1B, CAV1, KCNE1, TNNT2, KCNE5, MYL3, BMP10, TNNC1, MAP2K6, CTNNA3, AKAP9, GATA4, SMAD7, CXCR4, ATP1A1, KCNJ3, CAV3, MYL2, KCND3, CACNB2, CACNA2D1, NOS1, CAMK2D, CACNA1D, SMAD5, ACE2, CALM2, CACNA1C, DLG1, TTN, PLN, DMD, PIK3CA, FGF12, ABCC9, GJC1, TMEM38A, MYL4, ASB3, PDE5A, GJA1, RYR2, ATP1B1, TAFAZZIN, CCN2, CHGA, HCN4, KCNN2
GOBP_CARDIAC_MUSCLE_MYOBLAST_PROLIFERATION	0.0382539	1	0.321776	-0.669993	-1.58175	5	MALAT1, MIR204, MEIS2, GATA6, ATF2
GOBP_CARDIAC_MUSCLE_TISSUE_MORPHOGENESIS	0.331384	1	0.100991	-0.195095	-1.06992	59	FOXC1, ISL1, COL11A1, TNNT2, MYL3, WNT2, BMP10, TNNC1, FOXH1, BMPR1A, SMAD7, MYL2, TGFBR1, PROX1, CHD7, NRG1, TTN, HEG1, DLL4, LRP2, FKBP1A, SMAD4, S1PR1, ANKRD1, RYR2
GOBP_CARDIAC_MUSCLE_TISSUE_REGENERATION	0.141243	1	0.160801	-0.45733	-1.32107	8	ERBB4, RUNX1, GATA4, YAP1
GOBP_CARDIAC_MYOFIBRIL_ASSEMBLY	0.794118	1	0.0585938	0.190805	0.755232	19	NKX2-5, SRF, MYLK3, TCAP, ADPRHL1, NRAP, ACTC1, FHOD3, CSRP3, MEF2A, OBSL1, NEB, SMAD4, PDGFRA, TTN, PDGFRB, PROX1, NEBL, MYL2
GOBP_CARDIAC_NEURAL_CREST_CELL_DEVELOPMENT_INVOLVED_IN_OUTFLOW_TRACT_MORPHOGENESIS	0.816284	1	0.057006	0.212446	0.735422	13	TWIST1, BMP7, HAND2, FOLR1
GOBP_CARDIAC_NEURAL_CREST_CELL_DIFFERENTIATION_INVOLVED_IN_HEART_DEVELOPMENT	0.649378	1	0.067676	0.223791	0.847922	16	MAPK3, TWIST1, BMP7, HAND2, FOLR1
GOBP_CARDIAC_NEURAL_CREST_CELL_MIGRATION_INVOLVED_IN_OUTFLOW_TRACT_MORPHOGENESIS	0.485772	1	0.0815265	0.299007	0.989023	11	TWIST1, BMP7, HAND2, FOLR1
GOBP_CARDIAC_PACEMAKER_CELL_DIFFERENTIATION	0.903042	1	0.048022	-0.204188	-0.633429	10	ISL1, BMPR1A
GOBP_CARDIAC_RIGHT_VENTRICLE_MORPHOGENESIS	0.417695	1	0.0905429	0.242713	1.00865	21	HEY2, HAND1, NKX2-5, TBX20, GATA3, HAND2, NOTCH1, PPP1R13L
GOBP_CARDIAC_SEPTUM_DEVELOPMENT	0.682093	1	0.0637845	-0.137272	-0.873246	107	ISL1, DAND5, GJA5, CRELD1, HOXA13, NRP1, MSX2, NSD2, LMO4, BMPR1A, CITED2, GATA4, SMAD7, JAG1, NPHP3, SOX11, TGFBR1, ACVR1, PROX1, BMP4, MIR17HG, CHD7, TP53, PRDM1, HES1, DNAH11, CNTRL, SLIT2, MDM2, GATA6, HEG1, LRP2, ROBO2, CCN1, SMAD4, SALL1, SALL4, STRA6, MDM4, ZFPM2, ANK2, SUFU, HECTD1, FZD1, SAV1, WNT5A, MKS1
GOBP_CARDIAC_SEPTUM_MORPHOGENESIS	0.763889	1	0.0577309	-0.143053	-0.823301	72	ISL1, NRP1, MSX2, NSD2, BMPR1A, CITED2, GATA4, SMAD7, JAG1, SOX11, TGFBR1, ACVR1, PROX1, BMP4, MIR17HG, CHD7, TP53, HES1, DNAH11, SLIT2, MDM2, GATA6, LRP2, ROBO2, CCN1, SMAD4
GOBP_CARDIAC_VASCULAR_SMOOTH_MUSCLE_CELL_DIFFERENTIATION	0.0882353	1	0.21925	0.460061	1.45457	10	HEY2, SRF, MYOCD, NOTCH1, MIR1-1, VEGFA, MIR145
GOBP_CARDIAC_VENTRICLE_DEVELOPMENT	0.524793	1	0.0782955	-0.145423	-0.961194	126	FOXC1, ISL1, DAND5, GJA5, FOXF1, HOXA13, COL11A1, TNNT2, MYL3, NSD2, LMO4, TMEM65, BMP10, TNNC1, FOXH1, BMPR1A, CITED2, GATA4, SMAD7, JAG1, NPY2R, SOX11, MYL2, TGFBR1, ACVR1, PROX1, BMP4, MIR17HG, CHD7, NRG1, PRDM1, HES1, CNTRL, SLIT2, MDM2, HEG1, DLL4, LRP2, ROBO2, CCN1, FKBP1A, SMAD4, SALL1, RYR2, SALL4, STRA6, MDM4, ZFPM2, SUFU, HECTD1, FZD1, SAV1, WNT5A
GOBP_CARDIAC_VENTRICLE_FORMATION	0.0987395	1	0.206588	0.44653	1.41179	10	HAND1, NKX2-5, HAND2, NOTCH1, TBX5
GOBP_CARDIAC_VENTRICLE_MORPHOGENESIS	0.339286	1	0.100633	-0.18856	-1.0852	72	FOXC1, ISL1, FOXF1, COL11A1, TNNT2, MYL3, BMP10, TNNC1, FOXH1, BMPR1A, GATA4, SMAD7, JAG1, NPY2R, SOX11, MYL2, TGFBR1, PROX1, BMP4, MIR17HG, CHD7, NRG1, HEG1, DLL4, LRP2, FKBP1A, SMAD4
GOBP_CARDIOBLAST_DIFFERENTIATION	0.645435	1	0.0691198	0.218508	0.848554	18	NKX2-5, SRF, MYOCD, EOMES, NOTCH1, TBX2, TBX5, WNT3A, REST, TGFB2
GOBP_CARDIOBLAST_PROLIFERATION	0.631179	1	0.0647943	-0.285493	-0.885651	10	ISL1, EYA1
GOBP_CARDIOCYTE_DIFFERENTIATION	1	1	0.0466015	-0.0660348	-0.452738	154	RGS4, ISL1, CBY1, EDN1, LRRC10, CALR, ITGB1, NKX2-6, BMP10, SPRY1, BMPR1A, CITED2, INHBA, GATA4, MIR204, FHL2, JAG1, CAV3, MYL2, SORBS2, CXADR, AKAP6, ACVR1, ACTN2, CDK1, NEBL, PROX1, BMP4, EFNB2, LRRC27, PDCD4, NRG1, PDGFRB, HES1, NOX4, TTN, GREM1, GPER1, GATA6
GOBP_CARDIOLIPIN_ACYL_CHAIN_REMODELING	0.993644	1	0.0486034	0.19591	0.500251	6	PLA2G6, PLA2G5, THEM5
GOBP_CARDIOLIPIN_BIOSYNTHETIC_PROCESS	0.961783	1	0.0501934	0.189335	0.550272	8	PLA2G6, PTPMT1, PLSCR3, PGS1, TAMM41, TAFAZZIN, SLC27A1, CRLS1
GOBP_CARDIOLIPIN_METABOLIC_PROCESS	0.934615	1	0.0469759	-0.158052	-0.581878	16	DNAJC19, CRLS1, LCLAT1, SLC27A1, TAFAZZIN, TAMM41, HADHA, PGS1, PLSCR3, THEM5, PNPLA8, MECP2, PLA2G5, PHB2, PTPMT1
GOBP_CARNITINE_METABOLIC_PROCESS	0.296367	1	0.10673	-0.333956	-1.1514	13	ACADL, SLC22A4, CPT1B, CROT, BBOX1, CPT2, CPT1C, ACADM
GOBP_CARTILAGE_CONDENSATION	0.090535	1	0.213928	0.347358	1.4177	20	FGF6, UNCX, THRA, BARX2, FGF4, PKD1, MGP, SOX9
GOBP_CARTILAGE_DEVELOPMENT	0.916318	1	0.0517405	-0.106201	-0.757945	200	LEP, SNAI2, AMELX, BPNT2, IFT80, OTOR, EDN1, HOXC4, TYMS, SNAI1, PTHLH, HYAL3, COL11A1, BMP3, MMP13, IL17F, PRKG2, CHADL, PTH, MKKS, CBS, MATN3, CER1, MSX2, BMP10, PRRX1, BMPR1A, MEF2D, FRZB, SMAD7, SATB2, MSX1, TGFBR1, HMGA2, FGF9, NPPC, HES5, HYAL1, SCIN, BMP4, GLG1, THBS3, GHR, GDF6, SMAD5, RB1, GREM1, CNMD, WNT7A, PBXIP1, EXT2, ACVRL1, NFIB, CCN1, MBOAT2, COL3A1, GDF5, LNPK, EXT1, SMAD1, EPYC…
GOBP_CARTILAGE_DEVELOPMENT_INVOLVED_IN_ENDOCHONDRAL_BONE_MORPHOGENESIS	0.980658	1	0.0450443	-0.115185	-0.529359	33	IFT80, MMP13, CBS, CER1, NPPC, THBS3, GHR, EXT1, ATF2, RARB, COMP, RARG, SERPINH1, TRPV4, HOXA11, AXIN2, COL2A1, NPR2, STC1, RARA, ZMPSTE24, TGFBR2, POR, TRIP11, SHOX2, COL27A1, SOX9, TSKU, ANXA6, SMPD3, IHH, MATN1, COL1A1
GOBP_CARTILAGE_MORPHOGENESIS	0.268908	1	0.119348	0.366416	1.15849	10	HAND1, MATN1, HOXA5, WNT7B, HAND2
GOBP_CATECHOLAMINE_SECRETION	0.795501	1	0.0572461	0.143894	0.784844	59	GHSR, ADORA2A, HRH3, OXT, SLC18A2, GDNF, ADRA2A, OXTR, STX1A, SYT9, SYT7, SYT17, SDHD, GRK2, SYT6, AGT, DTNBP1, GABBR1, SNCG, CHRNA4, SYT2, CNR1, MECP2, SNCA, DRD2
GOBP_CATECHOLAMINE_TRANSPORT	0.84739	1	0.0534572	0.129663	0.749448	73	GHSR, ACTB, ADORA2A, HRH3, OXT, SLC18A2, GDNF, ADRA2A, OXTR, SLC22A2, MAPK15
GOBP_CATECHOLAMINE_UPTAKE	0.548023	1	0.0713053	-0.238183	-0.915442	18	DRD3, SLC22A3, SLC6A2, DRD4, DRD1, SLC22A1, SLC6A3, SLC29A4
GOBP_CATECHOLAMINE_UPTAKE_INVOLVED_IN_SYNAPTIC_TRANSMISSION	0.429658	1	0.0845557	-0.298156	-1.01309	12	DRD3, SLC6A2, DRD4, DRD1, SLC6A3
GOBP_CATECHOL_CONTAINING_COMPOUND_BIOSYNTHETIC_PROCESS	0.900952	1	0.048215	-0.15767	-0.64341	22	PNMT, HDC, MOXD2P, MOXD1, TH, SLC6A3
GOBP_CATECHOL_CONTAINING_COMPOUND_CATABOLIC_PROCESS	0.52354	1	0.0736213	-0.326273	-0.94249	8	MOXD2P, MOXD1, MAOA, SLC6A3
GOBP_CATECHOL_CONTAINING_COMPOUND_METABOLIC_PROCESS	0.422481	1	0.08654	-0.191144	-1.02171	54	PNMT, SULT1A2, DRD3, AOC2, HDC, MOXD2P, MOXD1, RNF180, HTR1A, MAOA, DRD4, HPRT1, DRD1, TH, CHRNB2, SLC6A3
GOBP_CAVEOLA_ASSEMBLY	0.704142	1	0.0613026	-0.343799	-0.811657	5	CAV1, CAV3
GOBP_CAVEOLIN_MEDIATED_ENDOCYTOSIS	0.715686	1	0.0602484	-0.249091	-0.80151	11	CLN3, CAV1, MLC1, CAV3
GOBP_CD40_SIGNALING_PATHWAY	0.811538	1	0.0534572	-0.197893	-0.728552	16	ITGB1, TREM2, FANCD2, CD40LG, SHARPIN
GOBP_CD4_POSITIVE_ALPHA_BETA_T_CELL_ACTIVATION	0.25098	1	0.119348	0.176776	1.14135	113	GPR183, NKX2-3, TARM1, IL27, TNFSF18, NLRP3, BATF, NKG7, IL23A, RIPK2, HLA-DRB1, BCL3, CARD11, STOML2, HLA-DRA, IL4, HLX, SOCS1, FOXP3, TBX21, ZFPM1, FUT7, GATA3, CD86, TMEM98, CD81, ARG2, SHB, BCL6
GOBP_CD4_POSITIVE_ALPHA_BETA_T_CELL_CYTOKINE_PRODUCTION	0.338235	1	0.104344	0.272465	1.07845	19	ARID5A, NLRP3, IL4, TBX21, GATA3, CD81
GOBP_CD4_POSITIVE_ALPHA_BETA_T_CELL_DIFFERENTIATION	0.263692	1	0.118288	0.187699	1.13849	88	GPR183, NKX2-3, IL27, TNFSF18, NLRP3, BATF, IL23A, RIPK2, HLA-DRB1, BCL3, HLA-DRA, IL4, HLX, SOCS1, FOXP3, TBX21, ZFPM1, FUT7, GATA3, CD86, TMEM98, SHB, BCL6
GOBP_CD4_POSITIVE_ALPHA_BETA_T_CELL_PROLIFERATION	0.577143	1	0.0692836	-0.221573	-0.904181	22	IL2, VSIR, XCL1, IL2RA, CD274, ITCH, CD55
GOBP_CD4_POSITIVE_CD25_POSITIVE_ALPHA_BETA_REGULATORY_T_CELL_DIFFERENTIATION	0.147059	1	0.166934	0.418956	1.32461	10	HLA-DRB1, HLA-DRA, FOXP3, FUT7, KLHL25, LGALS9
GOBP_CD4_POSITIVE_OR_CD8_POSITIVE_ALPHA_BETA_T_CELL_LINEAGE_COMMITMENT	0.513514	1	0.0797706	0.222416	0.946788	24	TNFSF18, BATF, IL23A, FOXP3, TBX21, ZFPM1
GOBP_CD8_POSITIVE_ALPHA_BETA_T_CELL_ACTIVATION	0.931298	1	0.0467883	-0.14405	-0.632527	28	VSIR, XCL1, GPR18, PTPN22, CD274, RUNX1
GOBP_CD8_POSITIVE_ALPHA_BETA_T_CELL_DIFFERENTIATION	0.371663	1	0.0972151	0.28554	1.0539	15	SOCS1, EOMES, LILRB4, IRF1, BCL2, NCKAP1L, ZBTB7B, CBFB, RUNX3
GOBP_CD8_POSITIVE_ALPHA_BETA_T_CELL_PROLIFERATION	0.170213	1	0.147331	-0.431425	-1.27744	9	VSIR, XCL1, PTPN22, MAPK8IP1, SLC4A2, HLA-A
GOBP_CDC42_PROTEIN_SIGNAL_TRANSDUCTION	0.749042	1	0.057006	-0.208646	-0.782965	17	RHOV, NRP1, RIT2, ABL1, RHOBTB1, NTN1, SHTN1, RHOU, RHOBTB2
GOBP_CDP_CHOLINE_PATHWAY	0.721495	1	0.0576091	-0.291544	-0.797512	7	CDS1, CHKA, CEPT1, CHPT1, CHKB, PCYT1A, PCYT1B
GOBP_CDP_DIACYLGLYCEROL_METABOLIC_PROCESS	0.0360717	1	0.321776	-0.465724	-1.65114	14	AGPAT2, CDS1, GPAT3, GPAT2, AGPAT4, GPAM, LCLAT1, AGPAT5
GOBP_CELLULAR_ALDEHYDE_METABOLIC_PROCESS	0.965657	1	0.0477342	0.107007	0.607483	68	IDH2, GRHPR, BMP6, PNKD, HOGA1, GATD1, CYP11B1, DHRS4L2, DKK3, AKR7A2, SDR16C5, ALPL, ALDH1A2, ADH4, TALDO1, TKT, PDXP, TKFC, ADH5, ALDH9A1, DHRS4L1, ALDH1A3, DHRS4, REST, ALDH3A1, BMP5, BMP2, CYP11B2, DAB2, ABCA4, AKR1C3, ALDH3B2, CACNA1H, ALDH7A1, IDH1, HAGH, ALDH3B1, CLCN2, WNT4, GLO1, PDXK, ESD, ALDH3A2, AGXT2, RDH10, ALDH2, RDH13, AKR7A3, ALDH1A1, EDNRB, RDH11, PARK7, AKR1C1, TPI1, PNPO, ALD…
GOBP_CELLULAR_CARBOHYDRATE_CATABOLIC_PROCESS	0.948347	1	0.0495902	0.123671	0.621721	44	MIOX, NEU2, MLST8, G6PC1, TREH, PPP1CA, ABHD10, INS, GBA3, PFKM, GK2, GAA, TKFC, STBD1, GSK3A, PHKG2
GOBP_CELLULAR_CARBOHYDRATE_METABOLIC_PROCESS	0.854839	1	0.0532386	-0.10727	-0.826574	289	PPP1R2B, FBP2, LEP, SYNJ1, FBP1, B4GAT1, BPNT2, ANGPTL3, PPP1R3A, NLN, NDST3, B4GALT1, HAS1, IMPA1, PPP1R3D, PTH, SLC25A12, PLA2G4A, GNE, COQ3, SIRT7, GOT1, AGL, OGT, MST1, PDK1, PHKA2, RGN, HAS2, TIGAR, PPARGC1A, IPPK, PPP1R3E, PER2, RPE, DGKQ, INPP4B, CRY1, PMAIP1, B3GNT3, NCOA2, PCK1, IDNK, ENPP1, PPP1R3F, PPP1R1A, INPP5E, B3GNT2, GK5, IGFBP4, POMC, PFKFB1, DYRK2, GNB3, GAL3ST3, GANC, FUT9, B3…
GOBP_CELLULAR_COMPONENT_ASSEMBLY_INVOLVED_IN_MORPHOGENESIS	0.737603	1	0.0613026	-0.132024	-0.872633	126	TMOD4, ZPBP, CASQ1, EDN1, ACTL7A, TMF1, SOX30, ITGB1, ANKRD23, TMOD2, TNNT2, SPACA1, FABP9, ACTL8, BMP10, UGT8, KNL1, CSRP2, GARIN1A, CAV3, MYL2, RFX2, ACTN2, NEBL, PROX1, CLASP1, MAG, GARIN1B, TLR2, CNTN1, ACRBP, PDGFRB, AGFG1, TTN, CLASP2, PLN, PALS1, MYOZ2, VPS13B, MYPN, PDGFRA, SMAD4, LDB3, NEB
GOBP_CELLULAR_COMPONENT_DISASSEMBLY	1	1	0.0473534	-0.0551707	-0.454248	490	CDK5RAP3, MMP3, AURKA, TMOD4, SYNJ1, SH3GL3, SNAI2, EIF5AL1, ATP5IF1, EXOC8, FAP, CLN3, MAP1LC3B2, CHMP4A, MTRF1, CHMP4C, ACVR1C, VPS13C, KIF2C, GSPT2, MMP13, MMP10, PLEKHH2, ADAMTS5, ITGB1, TMOD2, TTBK2, OGT, TREM2, CHMP6, CKAP5, TNF, NAPB, MTIF2, NFE2, HSPA2, DNASE1L3, LAMP2, PEX14, RNF41, WDR45B, ADAM10, IRGM, KIF18A, MAP1LC3C, TIGAR, FUNDC2, DYRK3, CHMP2B, ADAM15, APC, CHMP7, SNX14, IGF1R, SM…
GOBP_CELLULAR_COMPONENT_DISASSEMBLY_INVOLVED_IN_EXECUTION_PHASE_OF_APOPTOSIS	0.941545	1	0.0503964	0.131286	0.593791	29	DNASE2B, CIDEA, DFFA, FOXL2, DNASE2, HSF1
GOBP_CELLULAR_COMPONENT_MAINTENANCE	0.839357	1	0.0538979	0.130913	0.756671	73	ITPKA, CBLN1, RAPSN, C1QL1, CLDN3, CNTNAP1, NLGN2, CD177, PLEKHA7
GOBP_CELLULAR_COMPONENT_MORPHOGENESIS	0.989817	1	0.0469759	-0.0890906	-0.778091	764	SPP1, AURKA, SUPV3L1, ATOH1, TMOD4, EFNA1, ZPBP, ISL1, ABITRAM, PARD6B, CHL1, ITGA4, NDN, B4GAT1, RAB3A, SLITRK4, PPFIA2, EFNA4, CASQ1, EDN1, ZNF365, C12orf57, TUNAR, SYT4, ACTL7A, NEXN, TMF1, PRMT3, DOCK7, C9orf72, SSNA1, PTPRZ1, LHX2, NRP1, SOX30, ITGB1, ANKRD23, IMPACT, TMOD2, TNNT2, DRAXIN, SPACA1, DPYSL5, SLC9A6, FABP9, GPM6A, ACTL8, SMURF1, LMO4, FLRT2, CCKAR, ELAVL4, BMP10, VAX2, ABI2, USP…
GOBP_CELLULAR_DEFENSE_RESPONSE	0.956175	1	0.0475434	0.114233	0.602766	51	IL33, ADORA2A, RAB23, HLA-G, KLRC3, IL1RL2, PTK2B, LILRB2, CXCR2, GNLY, BCL10, TCIRG1, CLEC5A, KIR2DL4, LGALS3BP, CX3CR1, UMOD, NCF2, TYROBP, NCF1, LY96, LSP1
GOBP_CELLULAR_DETOXIFICATION_OF_ALDEHYDE	0.667311	1	0.0629395	-0.287103	-0.850105	9	AKR1A1, AKR1B10, PARK7, RDH11, ALDH1A1, ESD, ADH5, RDH12, ADH4
GOBP_CELLULAR_EXTRAVASATION	0.522088	1	0.0770737	0.164103	0.948509	73	CHST2, RIPK3, MDK, CCL21, ICAM1, CD177, CHST4, SIRPA, ELANE, THY1, ST3GAL4, CX3CL1, FUT7, PTAFR, MADCAM1, CCL2, ADAM8, PLVAP, CRK, BST1, JAM2, PDGFD, FUT4
GOBP_CELLULAR_GLUCAN_METABOLIC_PROCESS	0.73	1	0.0602484	-0.146151	-0.849193	74	PPP1R2B, PPP1R3A, PPP1R3D, PTH, AGL, PHKA2, PPP1R3E, PER2, ENPP1, PPP1R3F, PPP1R1A, POMC, DYRK2, LEPR, PYGB, IL6ST, PHKB, PHKA1, PCDH12, RB1CC1, GBE1, SORBS1, PGM2, PRKAG3, UGP2
GOBP_CELLULAR_GLUCURONIDATION	0.341085	1	0.0988903	-0.273995	-1.10241	21	UGT2B10, UGT2B7, UGT2B17, UGT2B15, UGT2A3
GOBP_CELLULAR_HOMEOSTASIS	0.760649	1	0.0589694	-0.105369	-0.922524	779	DHRS7C, METTL21C, TRPA1, DDIT3, PRDX4, SLC26A3, GPR89A, SLAMF8, HTR2A, DRD3, SLC9C1, TRIM32, SGCZ, SLC24A5, FATE1, SLC45A2, CLN3, SLC9B1, SLC7A11, TMPRSS3, NEUROD1, STEAP2, MTLN, LOX, CXCL10, FXN, SLC9C2, CCR7, CASQ1, GPR89B, FKBP1B, STXBP4, EDN1, TUNAR, SLC30A1, SLC30A9, CARTPT, SLC12A2, ITGB3, RBM4, PTH, CAV1, RAB38, HSP90B1, PKD2, CALCA, TRPC4, CXCL9, SLC4A5, CLCN3, CCL15, PTPRC, MAIP1, ATP4B,…
GOBP_CELLULAR_HYPEROSMOTIC_RESPONSE	0.873786	1	0.0504983	-0.183919	-0.668693	15	FBP1, AQP1, EFHD1, MICU1, RCSD1, XRCC5
GOBP_CELLULAR_HYPEROSMOTIC_SALINITY_RESPONSE	0.693458	1	0.059476	-0.299617	-0.819593	7	FBP1, EFHD1, MICU1, XRCC5
GOBP_CELLULAR_HYPOTONIC_RESPONSE	0.829832	1	0.05653	0.224758	0.710616	10	AQP5, OXSR1, TSPO, SLC4A11
GOBP_CELLULAR_KETONE_METABOLIC_PROCESS	0.81761	1	0.0571259	-0.115775	-0.839295	214	ACADL, FSHB, ACMSD, CLN3, IDO1, SLC7A11, COQ10B, CBR4, MTLN, AFP, ETFBKMT, STARD4, ERLIN1, SULT1C4, AADAT, AKR1C2, TDO2, FMO1, CAV1, PRMT3, FMO4, COQ3, ABCD2, IL1B, PPARD, BHMT, TRIB3, INSIG2, CES1, PDK1, APPL2, PLIN5, FMO2, RGN, PTGS2, PPARGC1A, DGKQ, MIR204, MALRD1, PDSS2, DKKL1, CYP46A1
GOBP_CELLULAR_LIPID_CATABOLIC_PROCESS	0.208861	1	0.138022	-0.158219	-1.15346	222	BDH2, ACADL, PEX7, LEP, EHHADH, ECI2, PLA2G7, ANGPTL3, MTLN, ABHD5, ETFBKMT, CYP26A1, AADAC, PLA2G4A, ACAA2, INPP5F, ABCD2, ASAH2, NUDT19, CYP26C1, MGST2, PPARD, NAGA, HAO2, GDPD1, GLYATL2, PLIN5, MCEE, PLA2G15, CPT1B, CROT, LPL, ACER1, PCK1, ACAD11, HSD17B4, GALC, HACL1, PCCA, ECHDC2, NAPEPLD, BCO1, DDHD2, ABHD12B, ABCB11, PLBD1, FUCA1, BCO2, CYP1B1, PLCG2, ABHD12, FGF21, DECR1, TYSND1, GBA1, ET…
GOBP_CELLULAR_LIPID_METABOLIC_PROCESS	0.380567	1	0.0949752	-0.114397	-1.02463	987	BDH2, ACADL, PEX7, RARRES2, LEP, PIGB, FABP2, SYNJ1, CYP2C9, EHHADH, AGPAT2, ABHD15, HTR2A, ECI2, PIGK, TECRL, BPNT2, ALG10, ST8SIA4, CYP3A4, PLA2G7, CLN3, ANGPTL3, CDS1, PIGW, CBR4, MTLN, CNEP1R1, B3GALNT1, ABHD5, GPAT3, SLC22A4, FAAH2, MTTP, CYP2C19, ETFBKMT, EDN1, CYP26A1, ERLIN1, SGPP1, SEL1L, AKR1C2, AADAC, C20orf173, ADH1B, DGKB, FMO1, CYP2J2, IMPA1, ST8SIA1, GPAA1, DNAJC19, GBGT1, CAV1, RA…
GOBP_CELLULAR_MACROMOLECULE_BIOSYNTHETIC_PROCESS	0.988372	1	0.0447749	0.0894246	0.813557	1214	AIMP2, LINC01783, MRPL4, ST6GALNAC6, NDUFA7, FARSA, GAL3ST1, MT3, IL33, MIR299, MTG1, ZDHHC16, MRPS2, GZMB, CHST7, FUT1, ST6GALNAC4, MRPL58, MIR107, MAP6D1, MRPL38, MRPL18, EIF3K, RPL13, DOLPP1, EEF2, MRPL12, MIR345, CCL21, MRPL21, FUT2, EIF2B3, NECAB3, MRPL40, RPS18, RPL13A, CNOT11, RPS11, MRPS26, EIF5A2, FUT6, APOBEC1, FTSJ1, ABTB1, RPL36AL, RPL28, MRPL55, RPL3, GLT8D2, NAT10, RPS13, MRPL2, RPL…
GOBP_CELLULAR_MACROMOLECULE_CATABOLIC_PROCESS	1	1	0.0467883	-0.0783399	-0.70554	1029	DNAJB9, SCGB1A1, NAF1, DAZL, CDK5RAP3, DDIT3, FEN1, AURKA, PRAMEF6, SUPV3L1, MAGEF1, GLMN, EXOSC5, PSMD9, TOPORS, RIDA, BAG2, TRIM32, FBXL12, CBLC, MAGOHB, KLHL20, FBXO2, TRIB1, CHMP4A, MAN1A1, RNF217, CHMP4C, BBS7, RNF7, RNF139, ERLIN1, POP1, SEL1L, GSPT2, NUDT12, EGF, ZNRF4, FBXO33, MIR517A, NDFIP2, PCYOX1, CAV1, MEX3D, HSP90B1, DET1, TENT4A, TRIM9, CALR3, USP17L2, CALR, UBA6, PHAX, AUP1, UBE2L…
GOBP_CELLULAR_METABOLIC_COMPOUND_SALVAGE	0.92623	1	0.0502948	0.139624	0.639605	30	UCK1, APRT, UCKL1, MRI1, NAPRT, FCSK, UPP1, ENOPH1, AMPD3
GOBP_CELLULAR_MODIFIED_AMINO_ACID_BIOSYNTHETIC_PROCESS	0.604962	1	0.0670513	-0.208057	-0.887408	26	DHFR2, PLOD2, ATIC, DHFR, GAMT, GART, BBOX1, SLC27A1, FPGS, PLSCR1, PARK7, MTHFS, ACADM, GATM, PTDSS1
GOBP_CELLULAR_MODIFIED_AMINO_ACID_METABOLIC_PROCESS	0.367983	1	0.09855	-0.15891	-1.04282	121	ACADL, SLC22A4, TYMS, PCYOX1, PM20D2, CBS, SLC46A1, MTHFD2L, DHFR2, CGA, PLOD2, BHMT, ATIC, MTRR, DHFR, PLA2G15, CPT1B, CROT, DMGDH, MBOAT1, GAMT, IYD, DIO2, VNN2, TPO, ABHD12B, GART, BBOX1, DIO3, ABHD12, PCYOX1L, AGXT, SERINC1, SLC27A1, MTHFD1L, GGACT, GGH, FPGS, MBOAT2, PLSCR1, ALDH1L2, ASS1, MTHFR, FTCD, CPT2, OSBPL8, CDO1, CPT1C, SLC16A10, SULT1B1, PARK7, MTHFS
GOBP_CELLULAR_OXIDANT_DETOXIFICATION	0.741273	1	0.0607719	0.13678	0.841849	95	GPX7, PTGES, MT3, PRXL2C, APOA4, HBA1, HBE1, S100A9, APOM, ALOX5AP, HBZ, DUOX1, SELENOS, SRXN1, EPX, APOE, BMP7, DUOX2
GOBP_CELLULAR_PIGMENTATION	0.700971	1	0.0607719	-0.153244	-0.860264	64	MREG, BBS7, AP3S1, BBS5, RAB38, MKKS, BLOC1S3, HPS1, BLOC1S4, AP1S3, ARL6, HPS3, POMC, SNAPIN, RAB17, AP3B1, CDH3, BACE2, RAB27A, BLOC1S5, KIF13A
GOBP_CELLULAR_POLYSACCHARIDE_CATABOLIC_PROCESS	1	1	0.0484088	0.0858858	0.333528	18	G6PC1, PPP1CA, INS, PFKM, GAA, STBD1, PHKG2, GABARAPL1, PYGM
GOBP_CELLULAR_RESPIRATION	0.806452	1	0.0531298	0.115124	0.852648	225	NDUFB11, BLOC1S1, NDUFA7, MTCO2P12, PRELID1, SLC25A51, ATP5ME, NDUFA2, GPD1, ATP5MF, ATP5PF, IDH2, COX6B2, STOML2, NDUFB2, BID, IL4, NDUFS7, SDHAF2, COA6, C2orf69, UQCR10, NDUFB10, CS, MDH2, NDUFS8, COX7C, SLC25A22, ATP5F1D, PRDM16, UQCRFS1, MTFR1L, COX4I2, SDHC, TEFM, NFATC4, SLC25A18, CHCHD2, COX7B2, SLC25A25, ISCU, MDH1, CHCHD10, CAT, COX6B1, CHCHD5, UQCRC1, OGDHL, SLC25A33, NDUFA6, AIFM2, RHO…
GOBP_CELLULAR_RESPONSE_TO_ABIOTIC_STIMULUS	0.99187	1	0.0467883	-0.0886909	-0.698671	337	MMP3, RAD51, SNAI2, FBP1, PCNA, CLN3, BLM, RAD51AP1, CAMKMT, HABP4, LRRC8C, HYAL3, ITGB3, KCNE1, BRCA2, RPE65, PKD2, AURKB, CALR, SFRP1, IMPACT, SLC12A6, IL13, OPN4, CHEK2, IL1B, HSPA5, WRN, PBK, CASP9, SWI5, NFKB1, WNK3, NOX1, GNAT1, POLA1, PTGS2, USP47, GRK4, METTL3, CASP8, CRY1, SCN2A, KCNK4, GPR68, IGF1R, AQP2, POLD3, PCK1, CASP3, AQP1, CUL4B, TRIAP1, ATR, RRH, PTPRK, RP1, RAD9B, HYAL1, RHO, …
GOBP_CELLULAR_RESPONSE_TO_ACIDIC_PH	0.641667	1	0.0684715	0.22167	0.856299	17	RAB11B, PKD2L1, SLC38A3, AQP10, SCNN1D, CHP1, SLC9A1
GOBP_CELLULAR_RESPONSE_TO_ACID_CHEMICAL	0.804	1	0.0557104	0.131025	0.789052	85	LAMTOR4, CASTOR1, CYBA, PNPLA3, CASTOR2, NSMF, MIR455, RRAGA, SH3BP4, SOCS1, COL1A1, HSF1, SIPA1, GLRA1, MIR342, LAMTOR5, BAIAP2, PDGFD, HMGCS2, PDGFC, CYBB, RRAGB, HNRNPD, VEGFA
GOBP_CELLULAR_RESPONSE_TO_ALCOHOL	0.124506	1	0.176694	-0.200874	-1.25666	98	PTGFR, RAD51, FBP1, PTGDR, BLM, DYNAP, AKR1C2, SFRP1, CES1, LANCL2, MLC1, INHBA, CTNNA1, ADAM15, UGT1A1, IGF1R, ITPR2, EFNA5, AHR, ADCY8, ACE, PTGER4, GRAMD1C, CREB1, MIR185, CYP1B1, ATP2B1, GLRA2, UCP1, GRAMD1B, ACACA, TP53INP1, SCNN1B, XRN1, DAG1, PRKAA2, FOS, CDH1, P2RY6, CTNNB1, MAP4K1, SPIDR, PRKAA1, CYP7A1, CFTR, ADCY7, MIR182, DNMT3A, LRP8, SLC23A2, TNFSF4
GOBP_CELLULAR_RESPONSE_TO_ALDEHYDE	0.745211	1	0.0572461	-0.209436	-0.785931	17	IGF1R, ACE, AKR1A1, AKR1B10, SCNN1B, PARK7, RDH11, ALDH1A1, ESD, SCNN1G, SGK1, AIFM1, SCNN1A, ADH5, RDH12, ADH4, SCNN1D
GOBP_CELLULAR_RESPONSE_TO_ALDOSTERONE	0.934087	1	0.0460458	-0.209382	-0.604832	8	IGF1R, ACE, SCNN1B, SCNN1G, SGK1, AIFM1, SCNN1A, SCNN1D
GOBP_CELLULAR_RESPONSE_TO_ALKALOID	0.638672	1	0.0655321	-0.18802	-0.877524	36	RAD51, BLM, CASP6, CASP3, ADCY8, CRHBP, BCL2L1, TH, TMEM38A, SLC1A2, CASP7, RYR2, RYR3, SPIDR, CASQ2, CHEK1, OPRM1, SLC8A1, RYR1, SLC1A3, TMEM38B, PPP1R1B, SLC34A1, TGM2, HTR1B, TRPV1, RECQL5, GSTM2, EHMT2, DDC, PPP1R9B, AIF1, CACNA1S, CCNA2, SELENON, SLC1A1
GOBP_CELLULAR_RESPONSE_TO_AMMONIUM_ION	0.568047	1	0.0718276	-0.384139	-0.906893	5	KCNC2, CPS1, ASS1
GOBP_CELLULAR_RESPONSE_TO_AMYLOID_BETA	1	1	0.0471642	0.0717731	0.365083	45	ADRB2, ICAM1, ATP1A3, MIR106B, CDK5, MIR200A, NTRK1, NGFR, ABCC1, SNX6, GRIN1, GRM5, EPHB2, LRP1
GOBP_CELLULAR_RESPONSE_TO_ANTIBIOTIC	0.344168	1	0.0975449	-0.317831	-1.09581	13	GFER, PLA2G4A, HSPA5, EZH2, TP53, MDM2, ATP7A
GOBP_CELLULAR_RESPONSE_TO_ARSENIC_CONTAINING_SUBSTANCE	0.713992	1	0.0626618	0.19478	0.794966	20	ATF4, HSF1, HNRNPA1, ZFAND2A, HMOX1, DAXX, MAPK13, GSTO1, UROS, DDX3X, MKNK2, VCP, ZC3H12A
GOBP_CELLULAR_RESPONSE_TO_ATP	0.828025	1	0.0571259	0.188596	0.732394	18	P2RY4, P2RX7, P2RY12
GOBP_CELLULAR_RESPONSE_TO_BILE_ACID	0.489152	1	0.0795565	-0.405758	-0.957931	5	NR1H4, ABCB4, HAMP, GPBAR1, KCNMB1
GOBP_CELLULAR_RESPONSE_TO_BIOTIC_STIMULUS	0.986355	1	0.0451344	0.0954831	0.718086	251	GHSR, THPO, TBXA2R, ARID5A, MIR766, CD68, NLRP3, MAPK3, DEFB124, TICAM1, IRF3, IGFBPL1, DEFA4, CTSG, NR1D1, RIPK2, CXCL3, TIFAB, SIRPA, NR1H3, LY86, PABPN1, KLRK1, BMP6, TNFRSF1B, SELENOS, CSF2, CX3CL1, HSF1, FZD5, PTAFR, CCL2, NFKBIA, CD86, MIR342, CCL3, SHPK, LILRB2, TXNIP, SRC, HCK, CDK4, GATA1, SBNO2, CXCL13, TGFB1, NOTCH1, PDCD1LG2, GSTP1, TSPO, NOTCH2, RHOA, IL24, TNIP2, BCL10, IRF8, CYRIB,…
GOBP_CELLULAR_RESPONSE_TO_BRAIN_DERIVED_NEUROTROPHIC_FACTOR_STIMULUS	0.587571	1	0.0678338	-0.307688	-0.888804	8	UBE3A, SH3GL2, WASF1, EIF4A3, NTRK2, MAPT, EEF2K, TMEM108
GOBP_CELLULAR_RESPONSE_TO_CADMIUM_ION	0.261856	1	0.119888	0.250603	1.1567	31	MT3, MAPK3, MT1F, MT1X, HSF1, ABCB6, MT1G, HMOX1, MMP9, DAXX, CYBB, AKT1, OGG1, SOD1, MT1H, NCF1, MAPK1, MAPK9, MAPK8, MT1A, AKR1C3
GOBP_CELLULAR_RESPONSE_TO_CAFFEINE	0.485772	1	0.0815265	0.299632	0.991091	11	SELENON, CACNA1S, GSTM2, TMEM38B, RYR1, SLC8A1, CHEK1, CASQ2, RYR3, RYR2, TMEM38A
GOBP_CELLULAR_RESPONSE_TO_CALCIUM_ION	0.967245	1	0.0454968	-0.102264	-0.624725	87	EDN1, SYT4, KCNH1, PKD2, SYT15, CPNE8, HSPA5, CHP2, NLGN1, PPIF, CARF, ACER1, ADGRV1, ADCY8, CRHBP, CAMK2D, PLCG2, LCE1D, SYT10, CPNE9, SYT3, ITPKB, DPEP1, ITPKC, NCSTN, RYR3, PRKAA2, FOS, SYT1, SLC25A24, WNT5A, MEF2A, LGMN, BRAF, PRKAA1, SCN5A, JUNB, FOSB, KCNB1
GOBP_CELLULAR_RESPONSE_TO_CAMP	0.806387	1	0.0554793	-0.145993	-0.773209	53	SLC26A3, FBP1, KCNE1, PKD2, HSPA5, RAPGEF2, HCN3, AKAP9, AQP1, ITPR2, AHR, AKAP6, CRHBP
GOBP_CELLULAR_RESPONSE_TO_CARBOHYDRATE_STIMULUS	0.97551	1	0.0477342	-0.0993755	-0.675791	147	LEP, FBP1, NEUROD1, FKBP1B, STXBP4, TUNAR, RBM4, MPC2, SLC12A6, TREM2, CCDC186, PPARD, GCLM, CPB2, MAP2K6, GATA4, GPR68, IGF1R, PCK1, GHRHR, EPHA5, CALCRL, EFNA5, ADCY8, CLTRN, ACE, CMA1, TH, BAD, FGF21, COLEC12, NR1H4, ZBTB20, NOX4, PLCB1, RAF1, GPER1, SLC9B2, PIK3CA, GPR27, PDX1, SMAD4, SLC29A1
GOBP_CELLULAR_RESPONSE_TO_CGMP	0.936449	1	0.0455878	-0.219179	-0.59956	7	RAPGEF2, SLC6A4, HCN4, PDE3A
GOBP_CELLULAR_RESPONSE_TO_CHEMICAL_STRESS	1	1	0.0466015	-0.0819213	-0.645342	339	TRPA1, DDIT3, MMP3, PAGE4, CPEB2, FBP1, DIABLO, PYCR1, PCNA, CLN3, GFER, PYCR2, SLC7A11, MET, FXN, GPX8, EDN1, NME5, LRRC8C, ADNP2, STX2, STOX1, TMIGD1, CAV1, PKD2, PJVK, GSKIP, HGF, IMPACT, SLC12A6, VRK2, TREM2, TNF, PLA2R1, GLRX2, PDK1, WNK3, WNT16, MEAK7, NOX1, CD36, OSER1, MELK, PTGS2, PPARGC1A, DHFR, MGST1, SCN2A, GATA4, FANCD2, PPIF, PPARGC1B, PYROXD1, EZH2, CASP3, AQP1, GPX5, PRKRA, PTPRK,…
GOBP_CELLULAR_RESPONSE_TO_CHOLESTEROL	0.382298	1	0.0905429	-0.275809	-1.06006	18	CES1, MLC1, INHBA, GRAMD1C, MIR185, GRAMD1B, DAG1, CYP7A1, MIR182, LRP8
GOBP_CELLULAR_RESPONSE_TO_COCAINE	0.919321	1	0.0522693	0.205096	0.59608	8	SLC1A1, CCNA2, EHMT2, TGM2, PPP1R1B, SLC1A3
GOBP_CELLULAR_RESPONSE_TO_COLD	0.617954	1	0.0704501	0.251966	0.872232	13	CIDEA, NFKBIA, PLIN1, SLC9A1, PRKACA, FOXO1, RNF34
GOBP_CELLULAR_RESPONSE_TO_COPPER_ION	0.619543	1	0.0701132	0.202885	0.889454	27	MT3, MT1F, MT1X, MT2A, HSF1, MT1DP, MT1G
GOBP_CELLULAR_RESPONSE_TO_CORTICOSTEROID_STIMULUS	0.340551	1	0.0999277	-0.19366	-1.07832	63	METTL21C, ISL1, EDN1, MYOD1, CASP9, PLAT, UGT1A1, SMYD3, IGF1R, PCK1, AQP1, FLT3, ACVR1, ACE, EIF4E, RPS6KB1, CYP1B1, ATP2B1, BMI1, GPER1, USP8, MSTN, SCNN1B, ASS1
GOBP_CELLULAR_RESPONSE_TO_DEXAMETHASONE_STIMULUS	0.120921	1	0.176694	-0.315776	-1.362	27	METTL21C, CASP9, PLAT, SMYD3, IGF1R, PCK1, AQP1, EIF4E, RPS6KB1, BMI1, USP8, MSTN, ASS1
GOBP_CELLULAR_RESPONSE_TO_DNA_DAMAGE_STIMULUS	0.412698	1	0.0891647	-0.114636	-1.01519	863	RAD54B, HUS1B, CDK5RAP3, DDIT3, FEN1, RFC3, MAGEF1, RAD51, SNAI2, TOPORS, ESCO2, MSH4, TRIM32, RADX, POLE2, ASH2L, OOEP, HELQ, PCNA, UBE2V2, FH, BLM, HPF1, BCL7C, UBE2NL, EYA1, ARMT1, RAD51AP1, SLFN11, MPG, STXBP4, MAEL, ZNF365, AUNIP, HSF2BP, CTLA4, SNAI1, SPDYA, EEF1E1, SPIRE2, XNDC1N, ZRANB3, PMS2, RRM2B, C14orf39, SLC30A9, MCM3, RPA4, TFDP3, ZCWPW1, TIPIN, BRCA2, ALKBH2, MPND, RMI2, TENT4A, N…
GOBP_CELLULAR_RESPONSE_TO_DSRNA	0.0393991	1	0.321776	0.393854	1.63764	22	MUL1, P2RX7, IRF3, PQBP1, FLOT1, STING1, RALB, NPM1, ZCCHC3, CGAS
GOBP_CELLULAR_RESPONSE_TO_ELECTRICAL_STIMULUS	0.752852	1	0.0564118	-0.224755	-0.763687	12	RPE65, CALR, GNAT1
GOBP_CELLULAR_RESPONSE_TO_EPINEPHRINE_STIMULUS	0.666667	1	0.0636424	-0.258298	-0.831138	11	PKLR, RYR2, ATP2B4, SIRT2, ADIPOQ, PDE4B, SNCA, PRKACA, KCNQ1, SLC9A1, SRD5A1
GOBP_CELLULAR_RESPONSE_TO_ESTRADIOL_STIMULUS	0.258687	1	0.116234	-0.238331	-1.1645	40	MYOG, MYOD1, SFRP1, MSX2, SSTR1, POU4F2, KIF18A, NRIP1, UGT1A1, IGF1R, CCDC62, FAM210B, CRHBP, NCOA3, ESR2, GPER1
GOBP_CELLULAR_RESPONSE_TO_ESTROGEN_STIMULUS	0.367304	1	0.0999277	0.270295	1.04966	18	ARID5A, SFR1, CKB, PELP1, MIR493, OCSTAMP, BCAS3, NCOA4
GOBP_CELLULAR_RESPONSE_TO_ETHANOL	0.715931	1	0.0592219	-0.225329	-0.798863	14	UGT1A1, ITPR2, GLRA2, TP53INP1, PRKAA1, ADCY7, DNMT3A, SLC23A2
GOBP_CELLULAR_RESPONSE_TO_ETHER	0.650424	1	0.0686326	0.332427	0.848842	6	PTAFR, CDK4, LARP1, ZC3H12A, GOLPH3
GOBP_CELLULAR_RESPONSE_TO_EXOGENOUS_DSRNA	0.0604167	1	0.266351	0.413659	1.59794	17	MUL1, IRF3, PQBP1, FLOT1, STING1, RALB, ZCCHC3, CGAS
GOBP_CELLULAR_RESPONSE_TO_EXTERNAL_STIMULUS	1	1	0.0454968	-0.0563749	-0.442882	325	BECN2, LEP, POSTN, SNAI2, ITGA4, RRAGC, MAP1LC3B2, NUDT15, HABP4, CARTPT, DAPL1, ITGB3, RRAGD, FOSL1, PRKAB2, CBS, NUPR2, MYOD1, PTPRC, SLC7A5, SFRP1, IMPACT, UCN2, IL13, IL1B, HSPA5, WRN, GLRX2, USP33, NFKB1, LAMP2, PTGS2, WDR45B, MAP1LC3C, FNIP1, PICK1, CASP8, KCNK4, PMAIP1, ATF3, LPL, IGF1R, TRIM24, AQP2, PCK1, TTC5, MYBBP1A, GABARAPL3, AQP1, PIK3C3, PRKAB1, MN1, PTGER4, GADD45A, PPM1D, TLR3, …
GOBP_CELLULAR_RESPONSE_TO_EXTRACELLULAR_STIMULUS	1	1	0.0467883	-0.0649716	-0.48964	259	BECN2, LEP, POSTN, SNAI2, ITGA4, RRAGC, MAP1LC3B2, NUDT15, CARTPT, DAPL1, RRAGD, FOSL1, PRKAB2, CBS, NUPR2, MYOD1, PTPRC, SLC7A5, SFRP1, IMPACT, UCN2, HSPA5, WRN, GLRX2, USP33, LAMP2, WDR45B, MAP1LC3C, FNIP1, PICK1, PMAIP1, ATF3, LPL, IGF1R, TRIM24, AQP2, PCK1, TTC5, MYBBP1A
GOBP_CELLULAR_RESPONSE_TO_FATTY_ACID	0.806202	1	0.0541201	-0.158132	-0.735462	34	EDN1, AKR1C2, KCNK4, LPL, AKR1C4, NR1H4, DGAT2, UCP1, HES1, PLCB1, CPS1, ASS1, PID1, AKR1C1, XRCC5, FFAR2, SREBF1
GOBP_CELLULAR_RESPONSE_TO_FLUID_SHEAR_STRESS	0.674419	1	0.0625237	-0.210411	-0.830354	20	MAP2K5, PKD2, KLF4, HAS2, PTGS2
GOBP_CELLULAR_RESPONSE_TO_FOLLICLE_STIMULATING_HORMONE_STIMULUS	0.268061	1	0.112843	-0.343342	-1.16663	12	EDN1, GCLM, PLAT, INHBA, EFNA5
GOBP_CELLULAR_RESPONSE_TO_GAMMA_RADIATION	0.410305	1	0.0873098	-0.235551	-1.03431	28	RAD51, CHEK2, HSPA5, WRN, ATR, MAP3K20, BCL2L1, YAP1, TP53, ATM, ELK1, MDM2, KDM1A
GOBP_CELLULAR_RESPONSE_TO_GLUCAGON_STIMULUS	0.758555	1	0.0560596	-0.249762	-0.774807	10	GLP2R, ADCY8, FGF21, CPS1, ASS1
GOBP_CELLULAR_RESPONSE_TO_GLUCOCORTICOID_STIMULUS	0.309381	1	0.10673	-0.209909	-1.11172	53	METTL21C, ISL1, EDN1, MYOD1, CASP9, PLAT, UGT1A1, SMYD3, IGF1R, PCK1, AQP1, FLT3, ACVR1, EIF4E, RPS6KB1, CYP1B1, ATP2B1, BMI1, USP8
GOBP_CELLULAR_RESPONSE_TO_GLUCOSE_STARVATION	0.991952	1	0.0463228	0.0956549	0.495704	48	TSSK1B, KPTN, ATF4, TSSK6, TBL2, TSSK3, HNRNPA1, SUV39H1, UPP1, RRP8, SH3GLB1, KAT5, BCL2, NUAK2, CPEB4, KICS2, SLC2A1, NUAK1, ASNS, XBP1, PIK3R4, ZC3H12A, IFI16
GOBP_CELLULAR_RESPONSE_TO_GONADOTROPIN_STIMULUS	0.874031	1	0.0503964	-0.170645	-0.673424	20	EDN1, GCLM, PLAT, INHBA, EFNA5, CYP1B1, GATA6
GOBP_CELLULAR_RESPONSE_TO_HEAT	0.829126	1	0.052913	-0.13436	-0.754255	64	HSBP1L1, CXCL10, ST8SIA1, HIKESHI, CHORDC1, CETN1, IL1A, NF1, PTGS2, ATR, STUB1, SLC52A3, HDAC2, CLPB, CD34, DNAJC7, ATM
GOBP_CELLULAR_RESPONSE_TO_HEPARIN	0.848485	1	0.053677	0.290068	0.697368	5	EGR1, SOX9, AOC1
GOBP_CELLULAR_RESPONSE_TO_HISTAMINE	0.807281	1	0.0587186	0.258527	0.706407	7	HRH1, GABRB1, AOC1, DIAPH1, GABRB3, GABRG2, GABRB2
GOBP_CELLULAR_RESPONSE_TO_HORMONE_STIMULUS	0.995968	1	0.0462303	-0.0856484	-0.728533	609	GPR22, METTL21C, RARRES2, LEP, PTGFR, AGTR2, CPEB2, AGRP, ISL1, FBP1, PRKCI, FGB, SCGB2A1, PTGDR, FFAR4, NPC1, AP3S1, STXBP4, EDN1, AVPR2, AKR1C2, PDE3B, DNAI1, TMF1, ITGB3, RBM4, PTH, CAV1, MKKS, RPE65, UFSP2, UGCG, ESRRB, MYOD1, CALR, PAGR1, GOT1, MGARP, CARM1, SFRP1, UCN2, OGT, CGA, IL1B, SPINK1, PPARD, GKAP1, GCLM, SLC30A10, RHOXF1, TRIB3, CASP9, CCKAR, INSIG2, AHSG, PLPP1, PHIP, NR5A2, UBE3A…
GOBP_CELLULAR_RESPONSE_TO_HYDROGEN_PEROXIDE	0.966874	1	0.048799	0.101988	0.612925	87	ZNF580, RIPK3, MIR107, PCGF2, RNF112, SIRPA, RPS3, SMPD3, MAPK7, HSF1, RACK1, CAT, SRC, STK25, ZNF277, KDM6B, PDGFD, TRPM2, APEX1, IL10, MIR103A1, MAPK13, ENDOG, SIGMAR1, IL18BP, PDCD10, ANKZF1
GOBP_CELLULAR_RESPONSE_TO_HYDROPEROXIDE	0.0696325	1	0.237794	-0.490031	-1.45097	9	TMIGD1, CD36, MGST1, PRKD1, OXR1, TP53INP1, PRKCD
GOBP_CELLULAR_RESPONSE_TO_HYPEROXIA	0.392505	1	0.0916795	-0.445346	-1.05139	5	CAV1, NOX1
GOBP_CELLULAR_RESPONSE_TO_INCREASED_OXYGEN_LEVELS	0.701521	1	0.0597318	-0.233712	-0.794121	12	CAV1, NOX1, FAS, ATP6V1A, ATP6V0A2, CCDC115, ATG7, ATP6V1G1, FOXO1, ATP6AP1, ATP6V0D1, TMEM199
GOBP_CELLULAR_RESPONSE_TO_INDOLE_3_METHANOL	0.927022	1	0.048506	-0.26787	-0.632399	5	CTNNA1, CDH1, CTNNB1
GOBP_CELLULAR_RESPONSE_TO_INORGANIC_SUBSTANCE	1	1	0.0477342	-0.0660195	-0.486284	229	MMP3, MT1E, RAD51, FBP1, ZNF658, KCNC2, BLM, EDN1, SYT4, DDI1, SLC12A2, KCNH1, PKD2, MYOG, SYT15, CALR, CER1, CPNE8, HESX1, HSPA5, SLC30A10, CHP2, FABP4, NLGN1, PTGS2, TIGAR, PPIF, CARF, DLG2, ACER1, AQP2, ADGRV1, AQP1, ADCY8, CRHBP, SLFN14, TH, RTF2, CREB1, BAD, CAMK2D, GLRA2, PLCG2, LCE1D, CHUK, BNIP3, CYP1A1, SLC41A1, ANK3, BACE1, SYT10, CPNE9, TF, SYT3, TPH2, KCNK3, PRNP, ITPKB, MT1M, DPEP1, …
GOBP_CELLULAR_RESPONSE_TO_INSULIN_LIKE_GROWTH_FACTOR_STIMULUS	0.518047	1	0.08042	0.328352	0.954301	8	GHSR, SLC25A33, CCNA2, CRK
GOBP_CELLULAR_RESPONSE_TO_INSULIN_STIMULUS	0.995833	1	0.0477342	-0.0788728	-0.570678	212	RARRES2, LEP, CPEB2, FBP1, PRKCI, AP3S1, STXBP4, PDE3B, DNAI1, RBM4, RPE65, GOT1, OGT, IL1B, GKAP1, TRIB3, INSIG2, AHSG, PHIP, APPL2, POU4F2, HDAC9, C2CD5, APC, LPL, NCOA2, IGF1R, SYAP1, PCK1, GHRHR, ENPP1, GRB14, PRKDC, SOS2, RHOQ, MZB1, PIK3C2A, LONP1, PKLR, PRKCZ, EPRS1, GHR, RPS6KB1, SLC2A4, ATP2B1, PIP4K2C, CPEB1, IRS4, NR1H4, GPR21, RB1, SLC27A1, IDE, RAF1
GOBP_CELLULAR_RESPONSE_TO_INTERFERON_ALPHA	0.498938	1	0.0824344	0.331674	0.963956	8	PYHIN1, GATA3, GAS6
GOBP_CELLULAR_RESPONSE_TO_INTERFERON_BETA	0.71619	1	0.0588438	-0.192194	-0.799048	23	NDUFA13, CDC34, IRGM, TRIM6, UBE2K, IFNB1, TLR3
GOBP_CELLULAR_RESPONSE_TO_INTERLEUKIN_1	0.921844	1	0.0494905	-0.114248	-0.727251	106	XCL2, FGB, CD47, IL17A, CCL20, EDN1, HYAL3, CCL15, CCL23, SFRP1, XCL1, VRK2, IL1B, RC3H1, NFKB1, CXCL8, HAS2, CCL13
GOBP_CELLULAR_RESPONSE_TO_IONIZING_RADIATION	0.607143	1	0.0687943	-0.157945	-0.916752	73	RAD51, SNAI2, BLM, RAD51AP1, BRCA2, SFRP1, CHEK2, HSPA5, WRN, SWI5, ATR, RAD9B, MAP3K20, GADD45A, BCL2L1, NIPBL, YAP1, CCND2, TP53, ATM, ELK1, MDM2, CLOCK, KDM1A
GOBP_CELLULAR_RESPONSE_TO_IRON_ION	0.635052	1	0.0684715	0.282645	0.870484	9	BMP6, B2M, HMOX1, TFR2, HFE, TFAP2A, SLC40A1, ATP7A, TF
GOBP_CELLULAR_RESPONSE_TO_KETONE	0.531187	1	0.0762797	-0.150958	-0.960309	107	METTL21C, SPP1, POSTN, PTGFR, FBP1, PTGDR, AKR1C2, SFRP1, CASP9, PLAT, ROCK2, ADAM15, SMYD3, IGF1R, PCK1, AQP1, EFNA5, AHR, ADCY8, ACE, PTGER4, EIF4E, CREB1, RPS6KB1, CYP1B1, ATP2B1, UCP1, ELK1, SLC39A9, BMI1, USP8, ACACA, MSTN, SCNN1B, XRN1, ASS1, RWDD1, SIRT1
GOBP_CELLULAR_RESPONSE_TO_LAMINAR_FLUID_SHEAR_STRESS	0.702448	1	0.0592219	-0.282256	-0.815339	8	MAP2K5, KLF4
GOBP_CELLULAR_RESPONSE_TO_LEPTIN_STIMULUS	0.176245	1	0.143759	-0.343368	-1.28852	17	LEP, FGB, MKKS, UGCG, LEPR, FGF23, NR4A3, SIRT1, BBS2, PID1
GOBP_CELLULAR_RESPONSE_TO_LEUCINE	0.176806	1	0.142901	-0.411079	-1.27524	10	RRAGD, UBR1, UBR2, SESN3, LARS1, SESN2, MTOR, SESN1, KLHL22, RPTOR
GOBP_CELLULAR_RESPONSE_TO_LEUCINE_STARVATION	0.923518	1	0.0472587	-0.176193	-0.607471	13	RRAGD, IMPACT
GOBP_CELLULAR_RESPONSE_TO_LIGHT_INTENSITY	0.967677	1	0.0476387	0.23217	0.558172	5	AKT2, SLC24A4, GNB5, RGS9, TENT2
GOBP_CELLULAR_RESPONSE_TO_LIGHT_STIMULUS	0.438776	1	0.0873098	-0.151616	-1.00368	125	MMP3, PCNA, CAMKMT, HYAL3, KCNE1, AURKB, IMPACT, OPN4, PBK, CASP9, GNAT1, POLA1, PTGS2, USP47, GRK4, METTL3, CRY1, POLD3, AQP1, CUL4B, TRIAP1, ATR, RRH, PTPRK, RP1, HYAL1, RHO, MAP3K20, RS1, MME, TENT2, MMP1, CDC25A, EIF2AK4, USP28, ST20, TP53, OPN5, RGS9, POLK, BAX
GOBP_CELLULAR_RESPONSE_TO_LIPID	0.652352	1	0.0667426	-0.110224	-0.934278	595	NDUFA13, METTL21C, LEP, SPP1, PTGFR, CXCL2, SNAI2, DEFB118, ISL1, PF4, FBP1, FZD10, SCGB2A1, GFER, IL36RN, PTGDR, TRIB1, PLSCR4, CXCL10, DYNAP, NPC1, CMPK2, EDN1, MIR128-1, AKR1C2, ADNP2, NFKBIB, ZNF35, MTDH, TMF1, UFSP2, PF4V1, ADAM9, MYOG, MEIOSIN, CXCL9, ESRRB, IL36B, MYOD1, CALR, PAGR1, SLC7A5, PPBP, MGARP, CARM1, SFRP1, TREM2, MSX2, IL1A, IL1B, TNF, PTPN22, PPARD, CD14, TRIM5, RHOXF1, CASP9,…
GOBP_CELLULAR_RESPONSE_TO_LIPOPROTEIN_PARTICLE_STIMULUS	0.633721	1	0.0655321	-0.187855	-0.873704	34	NPC1, ITGB1, TREM2, CDH13, CES1, CD36, LPL, ABCG4, MIA3, FGF21, ABCG1, TLR4, ADAM17, PPARG
GOBP_CELLULAR_RESPONSE_TO_LITHIUM_ION	0.881497	1	0.0532386	0.187106	0.668299	14	CEBPA, SLC13A2, NFATC4, SHH
GOBP_CELLULAR_RESPONSE_TO_LUTEINIZING_HORMONE_STIMULUS	0.488679	1	0.0772747	-0.375011	-0.960551	6	EDN1, PLAT, CYP1B1
GOBP_CELLULAR_RESPONSE_TO_MACROPHAGE_COLONY_STIMULATING_FACTOR_STIMULUS	0.942639	1	0.0463228	-0.167674	-0.5781	13	TREM2, STAP1, TLR2, TLR4, PDE1B
GOBP_CELLULAR_RESPONSE_TO_MAGNESIUM_ION	0.325234	1	0.0995791	-0.40826	-1.11678	7	FBP1, SLFN14, SLC41A1, ANK3, RYR3
GOBP_CELLULAR_RESPONSE_TO_MANGANESE_ION	0.397706	1	0.0891647	-0.304389	-1.04946	13	HSPA5, SLC30A10, SLFN14, TH, BACE1, A3GALT2, LRRK2, APP
GOBP_CELLULAR_RESPONSE_TO_MECHANICAL_STIMULUS	0.997992	1	0.0459538	0.0814876	0.470994	73	IL33, SCX, CYBA, MAPK3, WNT11, COL1A1, BMP6, ATP1A2, TMEM150C, SOX9, CNN2, BAG3, BCL10, PDE2A, IRF1, TNFRSF1A, SLC9A1, MYD88, CASP1, AGT, TLR7, FADD, TNFSF14, TNFRSF10A, TNFRSF10B, MTPN, PIEZO1, CRADD, MAP3K2, SLC2A1, PLEC
GOBP_CELLULAR_RESPONSE_TO_MINERALOCORTICOID_STIMULUS	0.424474	1	0.0855357	-0.296587	-1.02256	13	EDN1, IGF1R, ACE, ATP2B1, GPER1, SCNN1B
GOBP_CELLULAR_RESPONSE_TO_MOLECULE_OF_BACTERIAL_ORIGIN	0.954545	1	0.0453152	0.1006	0.745076	224	GHSR, THPO, TBXA2R, ARID5A, MIR766, CD68, NLRP3, MAPK3, DEFB124, TICAM1, IRF3, DEFA4, CTSG, NR1D1, RIPK2, CXCL3, TIFAB, SIRPA, NR1H3, LY86, PABPN1, KLRK1, BMP6, TNFRSF1B, SELENOS, CSF2, CX3CL1, HSF1, FZD5, PTAFR, CCL2, NFKBIA, CD86, MIR342, CCL3, SHPK, LILRB2, SRC, HCK, CDK4, GATA1, SBNO2, CXCL13, TGFB1, PDCD1LG2, GSTP1, TSPO, RHOA, IL24, TNIP2, BCL10, IRF8, CYRIB, LACRT, HMGCS2, IRAK1, PAF1, CHM…
GOBP_CELLULAR_RESPONSE_TO_MURAMYL_DIPEPTIDE	1	1	0.04707	0.126992	0.391108	9	RIPK2, CHMP5, NOD2
GOBP_CELLULAR_RESPONSE_TO_NICOTINE	0.384181	1	0.0902635	-0.365062	-1.05454	8	TNF, NFKB1, TH, BAD
GOBP_CELLULAR_RESPONSE_TO_NITROGEN_COMPOUND	1	1	0.0446854	0.0557688	0.47917	699	GHSR, PTGER1, LAMTOR4, ACTB, CSH2, MUL1, ADRB2, KLF16, C1QTNF12, HRH3, MIR107, FOLR2, P2RY4, GH1, HCN2, CASTOR1, CHRND, GPD1, BCAR1, HTR5A, CYBA, ID1, PNPLA3, CASTOR2, MAPK3, P2RX7, APRT, DEFB124, OR10H3, IRF3, USF1, NCOA5, KLF1, CDK5R1, GJB2, ICAM1, RIPK2, SLC22A12, NSMF, GNA14, GHRL, PQBP1, PLA2G1B, CALY, MIR455, RRAGA, ATP1A3, MIR106B, ATF4, SH3BP4, SOCS1, P2RY12, ACHE, COL1A1, EZR, FLOT1, RPL…
GOBP_CELLULAR_RESPONSE_TO_NITROGEN_STARVATION	0.102662	1	0.191892	-0.421793	-1.43319	12	BECN2, MAP1LC3B2, MAP1LC3C, GABARAPL3
GOBP_CELLULAR_RESPONSE_TO_NITROSATIVE_STRESS	0.288679	1	0.107554	-0.448877	-1.14975	6	DDIT3, STOX1, ATM, ATG5, PARK7
GOBP_CELLULAR_RESPONSE_TO_NUTRIENT	0.822266	1	0.0535669	-0.150871	-0.753976	43	LEP, POSTN, SNAI2, SFRP1, LPL, TRIM24, MN1, PHEX, SNW1, ATP2B1, NR1H4, IL15, FGF23, BRIP1, VDR
GOBP_CELLULAR_RESPONSE_TO_ORGANIC_CYCLIC_COMPOUND	0.944444	1	0.0495902	-0.0953726	-0.803845	572	METTL21C, RGS4, LEP, SPP1, RAD51, SLC26A3, SNAI2, OR5T2, ISL1, FBP1, HTR2A, DRD3, OR10H2, SLC16A1, FOXF1, SCGB2A1, BLM, CASP6, DYNAP, NPC1, EDN1, TMF1, CAV1, KCNE1, HSP90B1, UFSP2, PKD2, MYOG, ESRRB, MYOD1, HTR3C, CALR, PAGR1, OR10J5, MGARP, CARM1, SFRP1, IMPACT, MSX2, HTR1E, CHEK2, IL1B, TNF, HSPA5, PPARD, GNAQ, GCLM, RHOXF1, CASP9, CHRM2, INSIG2, PLPP1, OR11H4, CES1, OR10H5, P2RY13, UBE3A, NFKB…
GOBP_CELLULAR_RESPONSE_TO_OSMOTIC_STRESS	0.93083	1	0.0484088	-0.124445	-0.646741	50	FBP1, CLN3, LRRC8C, PKD2, SLC12A6, WNK3, PTGS2, SCN2A, CASP3, AQP1, EFHD1, BAD, SLC2A4
GOBP_CELLULAR_RESPONSE_TO_OXIDATIVE_STRESS	0.997988	1	0.0460458	-0.0793532	-0.606834	280	TRPA1, MMP3, PAGE4, CPEB2, DIABLO, PYCR1, PCNA, GFER, PYCR2, SLC7A11, MET, FXN, GPX8, EDN1, NME5, ADNP2, STX2, TMIGD1, PKD2, PJVK, GSKIP, HGF, IMPACT, VRK2, TREM2, TNF, PLA2R1, GLRX2, PDK1, WNT16, MEAK7, NOX1, CD36, OSER1, MELK, PPARGC1A, DHFR, MGST1, GATA4, FANCD2, PPIF, PPARGC1B, PYROXD1, EZH2, AQP1, GPX5, PRKRA, PTPRK, DDR2, ERCC6L2, NCOA7, CDK1, LONP1, UBQLN1, HDAC2, ABL1, CYP1B1, PRKD1, CHUK…
GOBP_CELLULAR_RESPONSE_TO_OXIDISED_LOW_DENSITY_LIPOPROTEIN_PARTICLE_STIMULUS	0.662602	1	0.0656814	0.251846	0.833029	11	CD68, TICAM1, SMPD3, AKT1, MYD88
GOBP_CELLULAR_RESPONSE_TO_OXYGEN_CONTAINING_COMPOUND	1	1	0.0469759	-0.0684743	-0.6289	1279	NDUFA13, METTL21C, TRPA1, RGS4, RARRES2, MMP3, LEP, SPP1, POSTN, PTGFR, CXCL2, LAMTOR2, RAD51, SLC26A3, AGTR2, SNAI2, DEFB118, CPEB2, OR5T2, PF4, FBP1, HTR2A, DRD3, OR10H2, ITGA4, PYCR1, RRAGC, FZD10, PRKCI, PCNA, GFER, IL36RN, PTGDR, KCNC2, BLM, NEUROD1, TRIB1, MET, PLSCR4, CXCL10, DYNAP, FXN, CMPK2, AP3S1, FKBP1B, STXBP4, EDN1, MIR128-1, TUNAR, AKR1C2, SYT4, ADNP2, ZNF16, NFKBIB, PDE3B, ZNF35, …
GOBP_CELLULAR_RESPONSE_TO_OXYGEN_GLUCOSE_DEPRIVATION	0.244444	1	0.123257	0.500776	1.20395	5	ATF4, AQP3, AIFM1, TSC1, CBL
GOBP_CELLULAR_RESPONSE_TO_OXYGEN_LEVELS	0.878296	1	0.0522693	-0.111904	-0.778674	164	MALAT1, CPEB2, GNGT1, EDN1, STOX1, CAV1, HILPDA, CBS, MYOD1, ACAA2, CLCA1, ADO, MGARP, SFRP1, TREM2, PPARD, PDK1, NOX1, TMBIM6, FAM162A, PTGS2, CITED2, TIGAR, ROCK2, PICK1, SCN2A, PMAIP1, RWDD3, AQP1, DDR2, STUB1, KCND2, NPEPPS, UBQLN1, BAD, SLC2A4, CD34, CPEB1, TP53, BNIP3, LPAR1, MDM2, GATA6, DDAH1, FABP1, MIR140, BRIP1, PPARG, HP1BP3, KCNK3, SLC29A1, ERO1A, MIEF1, ATP7A, SIRT1, CARD16, EGLN3, …
GOBP_CELLULAR_RESPONSE_TO_OXYGEN_RADICAL	0.890985	1	0.0531298	0.159007	0.661147	22	MT3, APOA4, BMP7, SOD1, NQO1, FBLN5, MPO, H19, PRDX1, GCH1, CCS, ADPRS, SOD2
GOBP_CELLULAR_RESPONSE_TO_PARATHYROID_HORMONE_STIMULUS	0.817227	1	0.0572461	0.226939	0.717511	10	SOST, WNT10B, PRKACA, HDAC6, SLC34A1, CSF1, MEF2C, FOS, FGF23, PHEX
GOBP_CELLULAR_RESPONSE_TO_PEPTIDE	1	1	0.0473534	-0.0677031	-0.540764	376	RARRES2, LEP, AGTR2, CPEB2, FBP1, ITGA4, PRKCI, GFER, AP3S1, STXBP4, EDN1, PDE3B, DNAI1, ITGB3, RBM4, CAV1, RPE65, GOT1, MGARP, KLF15, OGT, TREM2, IL1B, TNF, SPINK1, PTPN22, GKAP1, SLC30A10, TRIB3, INSIG2, AHSG, PHIP, NFKB1, APPL2, LEPROT, CD36, POU4F2, HDAC9, PLAT, ROCK2, INHBA, AGTR1, C2CD5, APC, GH2, LPL, GLP2R, NCOA2, IGF1R, SYAP1, PCK1, GHRHR, ENPP1, GRB14, PRKDC, GDF15, AGTRAP, SOS2, ADCY8,…
GOBP_CELLULAR_RESPONSE_TO_PEPTIDE_HORMONE_STIMULUS	0.997992	1	0.0459538	-0.079491	-0.616792	308	RARRES2, LEP, AGTR2, CPEB2, FBP1, PRKCI, AP3S1, STXBP4, EDN1, PDE3B, DNAI1, ITGB3, RBM4, CAV1, RPE65, GOT1, MGARP, OGT, IL1B, SPINK1, GKAP1, SLC30A10, TRIB3, INSIG2, AHSG, PHIP, NFKB1, APPL2, LEPROT, POU4F2, HDAC9, PLAT, ROCK2, INHBA, AGTR1, C2CD5, APC, GH2, LPL, GLP2R, NCOA2, IGF1R, SYAP1, PCK1, GHRHR, ENPP1, GRB14, PRKDC, GDF15, AGTRAP, SOS2, ADCY8, DDR2, CRHBP, ACTN2, RHOQ, MZB1, PIK3C2A, LONP…
GOBP_CELLULAR_RESPONSE_TO_PEPTIDOGLYCAN	0.447034	1	0.0883594	0.392525	1.0023	6	DEFB124, RIPK2
GOBP_CELLULAR_RESPONSE_TO_PH	0.929314	1	0.0508054	0.145829	0.639319	27	RAB11B, PKD2L1, SLC38A3, AQP10, GNA11, ASIC1, SCNN1D, CHP1, SLC9A1
GOBP_CELLULAR_RESPONSE_TO_POTASSIUM_ION	0.984704	1	0.0443293	-0.148803	-0.513038	13	SLC12A2, DLG2, CRHBP, KCNJ10, DLG4, CACNA1H, NPTX1, STK39, CYP11B2, NEK7, SOD1, CYP11B1, HSF1
GOBP_CELLULAR_RESPONSE_TO_PROGESTERONE_STIMULUS	0.980728	1	0.0496901	0.195317	0.533689	7	SRC, VPS54, TRERF1, ACOD1
GOBP_CELLULAR_RESPONSE_TO_PROSTAGLANDIN_E_STIMULUS	0.936345	1	0.0498907	0.165142	0.609523	15	P2RY4, GNB1, ADCY6, AKT1, PTGER2, AKAP8, GNG2
GOBP_CELLULAR_RESPONSE_TO_PROSTAGLANDIN_STIMULUS	0.554264	1	0.0721798	-0.232649	-0.918115	20	PTGFR, PTGDR, AKR1C2, SFRP1
GOBP_CELLULAR_RESPONSE_TO_PURINE_CONTAINING_COMPOUND	0.471933	1	0.0843144	0.274056	0.978862	14	SELENON, CACNA1S, TRPM2, GSTM2, TMEM38B, RYR1, SLC8A1, CHEK1, CASQ2, P2RY6, RYR3, RYR2, TMEM38A, P2RY1
GOBP_CELLULAR_RESPONSE_TO_RADIATION	0.337474	1	0.103576	-0.151217	-1.06803	188	MMP3, RAD51, SNAI2, PCNA, BLM, RAD51AP1, CAMKMT, HYAL3, KCNE1, BRCA2, AURKB, SFRP1, IMPACT, OPN4, CHEK2, HSPA5, WRN, PBK, CASP9, SWI5, GNAT1, POLA1, PTGS2, USP47, GRK4, METTL3, CRY1, POLD3, AQP1, CUL4B, TRIAP1, ATR, RRH, PTPRK, RP1, RAD9B, HYAL1, RHO, MAP3K20, RS1, GADD45A, BCL2L1, NIPBL, YAP1, MME, TENT2, MMP1, CCND2, CDC25A, EIF2AK4, USP28, ST20, TP53, OPN5, RGS9, ATM, ELK1, POLK, BAX, MDM2, CL…
GOBP_CELLULAR_RESPONSE_TO_REACTIVE_NITROGEN_SPECIES	0.839925	1	0.0509083	-0.183247	-0.704299	18	MMP3, KCNC2
GOBP_CELLULAR_RESPONSE_TO_REACTIVE_OXYGEN_SPECIES	1	1	0.0435378	0.0739113	0.502592	143	ZNF580, MT3, RIPK3, MIR107, APOA4, PCGF2, MAPK3, RNF112, CRYGD, SIRPA, ROMO1, RPS3, SMPD3, MAPK7, HSF1, BMP7, RACK1, CAT, SRC, STK25, ZNF277, MPV17L, KDM6B, PDGFD, TRPM2, APEX1, MMP9, BTK, IL10, MIR103A1, MAPK13, AKT1, CAMKK2, PXN, ENDOG, SIGMAR1, IL18BP, PDCD10, ANKZF1, MPV17, SOD1, NQO1, TPM1, FBLN5, TRAP1, MPO, STAT6, H19, ANXA1, NCF1, PRDX1, AIFM1, NET1
GOBP_CELLULAR_RESPONSE_TO_RETINOIC_ACID	0.798058	1	0.0546808	-0.140567	-0.789098	64	NDUFA13, LEP, FZD10, ADNP2, ZNF35, MEIOSIN, TNF, WNT2, WNT8B, SLC6A4, YES1, BRINP3, AQP1, YAP1, SNW1, HDAC2, CREB1
GOBP_CELLULAR_RESPONSE_TO_SALT	0.98482	1	0.0439759	0.0935002	0.677335	203	GUCA1A, ITPKA, HRH3, P2RY4, CEBPA, CHRND, CPNE7, PNPLA3, P2RX7, CDK5R1, JUND, RASA4, ALOX5AP, SLC13A2, P2RY12, ACHE, COL1A1, CPNE6, EGR1, LY6G6D, HSF1, B2M, GNA11, RGS8, NFATC4, SIPA1, HRH4, CYP11B1, TUBA1A, HNRNPA1, SLC1A1, RASGRP2, SYT9, PRKCB, GNB1, SHH, SYT7, GUCA1ANB-GUCA1A, SCNN1D, SYT17, IQGAP1, CCNA2, LYPD1, BAIAP2, DMTN, TRPM2, GRK2, AIF1, DAXX, TLR9, MAPK13, SYT6, CHRM4, CHRM1, ENDOG, S…
GOBP_CELLULAR_RESPONSE_TO_SALT_STRESS	0.591255	1	0.0679923	-0.2568	-0.87257	12	FBP1, SLC12A6, AQP1, EFHD1, MICU1
GOBP_CELLULAR_RESPONSE_TO_SODIUM_ARSENITE	0.0767677	1	0.231127	0.619778	1.49004	5	HSF1, HNRNPA1, DAXX, MAPK13, ZC3H12A
GOBP_CELLULAR_RESPONSE_TO_SORBITOL	0.907298	1	0.0494905	-0.275653	-0.650774	5	MAP2K6, MAP2K7, MAP2K4, MAP2K3, MAPK13
GOBP_CELLULAR_RESPONSE_TO_STARVATION	1	1	0.0463228	-0.0663717	-0.464883	169	BECN2, RRAGC, MAP1LC3B2, CARTPT, DAPL1, RRAGD, NUPR2, MYOD1, SLC7A5, SFRP1, IMPACT, HSPA5, WRN, USP33, LAMP2, WDR45B, MAP1LC3C, FNIP1, PICK1, PMAIP1, ATF3, IGF1R, PCK1, TTC5, MYBBP1A, GABARAPL3, PIK3C3, PPM1D, FOXA3, PRKD1, EIF2AK4, BHLHA15, ATG14, TP53, GBA1, XPR1, DNAJC15, NPRL2, ATG5, SIRT1, KLF10, ATF2, ITFG2, KRT20, NFE2L2, LRRK2, PRKAA2, FOS, VPS41, DSC2, ZFYVE1, SLC38A2, FLCN, PRKAA1, MAP3…
GOBP_CELLULAR_RESPONSE_TO_STEROID_HORMONE_STIMULUS	0.921325	1	0.0510114	-0.106606	-0.768414	207	METTL21C, ISL1, SCGB2A1, NPC1, EDN1, TMF1, UFSP2, ESRRB, MYOD1, CALR, PAGR1, MGARP, CARM1, SFRP1, PPARD, RHOXF1, CASP9, PLPP1, UBE3A, TRIM68, FOXH1, POU4F2, TFPI, PLAT, VPS11, NR2E1, CRY1, UGT1A1, SMYD3, IGF1R, PPARGC1B, ATP1A1, PCK1, CNOT2, GHRHR, CYP7B1, AQP1, TRIP4, FLT3, ESRRG, VPS18, ACVR1, ACE, EIF4E, YAP1, BMP4, RPS6KB1, CYP1B1, SKP2, ATP2B1, STRN3, BMI1, ESR2, GPER1, CLOCK, USP8, KDM1A, F…
GOBP_CELLULAR_RESPONSE_TO_STEROL	0.139048	1	0.16318	-0.319782	-1.32949	23	DYNAP, INSIG2, CES1, MLC1, INHBA, GRAMD1C, MIR185, GRAMD1B, DAG1, RORC, CYP7A1, MIR182, LRP8
GOBP_CELLULAR_RESPONSE_TO_STEROL_DEPLETION	0.742308	1	0.0576091	-0.2147	-0.790432	16	ERLIN1, INSIG2, SPRING1, ERLIN2, NPC1L1
GOBP_CELLULAR_RESPONSE_TO_STRESS	0.97619	1	0.0503964	-0.0917939	-0.866744	1942	DNAJB9, BECN2, RAD54B, HUS1B, CDK5RAP3, MALAT1, TRPA1, DDIT3, HSPA13, MMP3, PAGE4, LEP, FEN1, PRDX4, SPP1, RFC3, MAGEF1, RAD51, UGGT2, TXNDC12, SNAI2, CPEB2, ISL1, ATP5IF1, FBP1, TOPORS, ESCO2, MSH4, DIABLO, TRIM32, PYCR1, RADX, POLE2, RRAGC, ASH2L, OOEP, HELQ, NRBF2, PCNA, CLN3, GFER, UBE2V2, PYCR2, FH, BLM, SLC7A11, MAP1LC3B2, HPF1, BCL7C, FBXO2, TRIB1, UBE2NL, MAP2K5, RTN4RL2, HSBP1L1, EYA1, N…
GOBP_CELLULAR_RESPONSE_TO_TEMPERATURE_STIMULUS	0.871795	1	0.0513223	-0.288963	-0.682199	5	KCNK4, HTR2B
GOBP_CELLULAR_RESPONSE_TO_TESTOSTERONE_STIMULUS	0.330798	1	0.0995791	-0.32784	-1.11396	12	SPP1, ROCK2, IGF1R, ELK1, SLC39A9, RWDD1, SIRT1
GOBP_CELLULAR_RESPONSE_TO_THYROID_HORMONE_STIMULUS	0.150743	1	0.165657	0.333755	1.2961	18	GHSR, ATP1A3, GAS2L1, GATA1, LMO2, KLF9, CTSB, RDX, CTSS, BRD8, THRB, CTSH, MED1
GOBP_CELLULAR_RESPONSE_TO_TOPOLOGICALLY_INCORRECT_PROTEIN	0.369835	1	0.0978773	-0.159317	-1.04224	118	DNAJB9, CDK5RAP3, DDIT3, HSPA13, UGGT2, HSPB8, HSPA1L, AUP1, HSPA5, KLHL15, HSPA2, TMBIM6, AGR2, DERL1, BFAR, ATF3, TM7SF3, NGLY1, HSPA14, DERL2, MBTPS2, UBE2W, STUB1, PARP16, COPS5, TMTC4, FGF21, ERMP1, BHLHA15, NCK2, BAX, CCND1, ERN2, PPP1R15B, BOK, ERO1A, SERP2, HSPA1A, UGGT1, AKIRIN2, ABCB10, NFE2L2, WFS1, DNAJB14, QRICH1, UFL1, CREBZF, CUL3, DNAJC10, ERLEC1, BAK1, OS9
GOBP_CELLULAR_RESPONSE_TO_TOXIC_SUBSTANCE	0.967181	1	0.0455878	0.102639	0.673273	120	GSTM1, GPX7, PTGES, MT3, PRXL2C, APOA4, HBA1, HBE1, S100A9, APOM, ALOX5AP, HBZ, DUOX1, SELENOS, SRXN1, ABCB6, EPX, APOE, BMP7, DUOX2
GOBP_CELLULAR_RESPONSE_TO_TYPE_II_INTERFERON	0.371373	1	0.0937465	0.16027	1.03978	114	CCL1, CCL8, CCL21, RPL13A, CCL14, RAB43, RAB7B, SIRPA, NR1H3, ACTG1, PARP9, CX3CL1, CCL2, CCL3, GBP2, HPX, NR1H2, HCK, VPS26B, ZYX, CDC42EP4, ACTR2, IRF8, STXBP2, JAK1, WAS, GAPDH, ACTR3, IRF1, TYK2, AIF1, RAB20, CDC37, STXBP3, STAT1, CASP1, SLC26A6, ADAMTS13, IFNGR1, IFNGR2, AQP4, CCL3L1, STX4, DAPK1, FASLG, CCL4, LGALS9, IL12B, GBP4, HLA-DPA1, CLDN1, ACOD1, PTPN2, NLRC5, ARG1, CCL18, MYO1C, STX…
GOBP_CELLULAR_RESPONSE_TO_UNFOLDED_PROTEIN	0.389328	1	0.0922597	-0.166648	-1.04254	98	DNAJB9, CDK5RAP3, DDIT3, HSPA13, HSPB8, HSPA1L, HSPA5, HSPA2, TMBIM6, AGR2, DERL1, BFAR, ATF3, TM7SF3, HSPA14, DERL2, MBTPS2, STUB1, PARP16, COPS5, TMTC4, FGF21, ERMP1, BHLHA15, NCK2, BAX, CCND1, ERN2, PPP1R15B, BOK, ERO1A, SERP2, HSPA1A, ABCB10, NFE2L2, WFS1, QRICH1, UFL1, CREBZF, DNAJC10, ERLEC1, BAK1, OS9
GOBP_CELLULAR_RESPONSE_TO_UV	0.690619	1	0.0628004	-0.139701	-0.860861	93	MMP3, PCNA, HYAL3, AURKB, IMPACT, PBK, CASP9, POLA1, PTGS2, USP47, METTL3, POLD3, AQP1, CUL4B, TRIAP1, ATR, PTPRK, HYAL1, MAP3K20, MME, MMP1, CDC25A, EIF2AK4, USP28, ST20, TP53, OPN5, POLK, BAX, KDM1A, CREBBP, TP53INP1, POLH, PRKCD, SIRT1, CARD16
GOBP_CELLULAR_RESPONSE_TO_UV_A	0.933333	1	0.0479259	-0.189886	-0.611005	11	MMP3, MME, MMP1, OPN5
GOBP_CELLULAR_RESPONSE_TO_UV_B	0.716387	1	0.0635008	0.2423	0.810957	12	MFAP4, MAPK11
GOBP_CELLULAR_RESPONSE_TO_UV_C	0.0509434	1	0.276501	-0.613364	-1.57107	6	IMPACT, ST20, TP53, POLH, CARD16
GOBP_CELLULAR_RESPONSE_TO_VASCULAR_ENDOTHELIAL_GROWTH_FACTOR_STIMULUS	0.961303	1	0.0483118	0.108653	0.618325	70	PTP4A3, VEGFD, RAMP2, MIR26A1, SPRY2, MIR27B, CADM4, VEGFB, MT1G, MIR342, NOTCH1, IL12A, FLT4, MIR16-1, NR4A1, SMOC2, AKT1, CCBE1, VEGFA, DLL1, PGF, HRG, IL12B, DAB2IP, MAP2K3, ANXA1, MYO1C, GAS1, MIR199A1, GAB1, TNXB, ERN1, ROBO1, MAPKAPK2, VCAM1
GOBP_CELLULAR_RESPONSE_TO_VIRUS	0.978218	1	0.0462303	-0.0949186	-0.568778	81	IL21, IFNA14, CXCL10, IFNA4, IFNA16, CALR, IFNE, IFNL3, IFNAR2, NFKB1, IFI6, IRGM, TRIM6, IL10RB, FMR1, IFNB1, TLR3, IFNA13, CCL19, CHUK
GOBP_CELLULAR_RESPONSE_TO_VITAMIN	0.535645	1	0.0736213	-0.209227	-0.947176	32	LEP, POSTN, SNAI2, SFRP1, TRIM24, MN1, PHEX, SNW1, ATP2B1, IL15, FGF23, BRIP1, VDR
GOBP_CELLULAR_RESPONSE_TO_VITAMIN_D	0.32381	1	0.100991	-0.270216	-1.12342	23	SNAI2, SFRP1, TRIM24, MN1, PHEX, SNW1, ATP2B1, IL15, FGF23, VDR
GOBP_CELLULAR_RESPONSE_TO_WATER_STIMULUS	0.728302	1	0.0576091	-0.3117	-0.798386	6	PKD2, AQP2, PIK3CA
GOBP_CELLULAR_RESPONSE_TO_XENOBIOTIC_STIMULUS	0.132505	1	0.175204	-0.17251	-1.21555	187	UGT2B7, CYP2C9, FBP1, SULT1A2, SLCO1B1, UGT2B17, PCNA, CYP3A4, N6AMT1, UGT2B15, NUDT15, CYP2C19, EDN1, CYP26A1, SULT1C4, ABCB1, AADAC, GSTM3, FMO1, CYP2J2, ITGB3, AOC2, ABCC5, FMO4, NAT1, RNF149, CHEK2, IL1B, HSPA5, QDPR, GLYAT, FMO2, CYP2A6, CD69, AOX1, UGT1A1, CXCR4, BCHE, GSTA5, CYP46A1, SLCO1B3, VKORC1, CYP3A5, AHR, CYB5B, CRHBP, TLR3, ABCB11, TH, CRYZ, FMO5, CYP1B1, NOS1, FGF21, GSTO2, GSTA3…
GOBP_CELLULAR_RESPONSE_TO_X_RAY	0.791587	1	0.0543434	-0.212749	-0.733509	13	SFRP1, NIPBL, CCND2, ATM, XRCC5, DNM2, XRCC6, TP53BP1
GOBP_CELLULAR_RESPONSE_TO_ZINC_ION	0.874031	1	0.0503964	-0.169065	-0.667189	20	MT1E, ZNF658
GOBP_CELLULAR_SENESCENCE	0.984221	1	0.0457704	-0.0906139	-0.567884	99	EEF1E1, BRCA2, CALR, ZKSCAN3, FBXO5, CDK6, PLA2R1, WRN, SLC30A10, PLK2, WNT16, BMPR1A, CITED2, MAP2K6, IGF1R, AKT3, ING2, HMGA2, KAT6A, MAP2K1, ABL1, RBL1, TP53, SMC5, ATM, NSMCE2, MAPK10, OPA1
GOBP_CELL_ACTIVATION	1	1	0.0445071	0.076047	0.68135	1081	HLA-DRB5, SLAMF9, TNFAIP8L2, IL9, ACTB, IFNA10, S100A12, IL33, ADORA2A, BST2, GPR183, ZNF683, RIPK3, C17orf99, GPS2, PRELID1, NKX2-3, PSMB10, LYL1, MDK, CEBPA, DTX1, TNFSF9, ADORA2B, CST7, FES, TARM1, LILRA5, IFNA21, SLC18A2, CCL21, CD79B, IL27, TNFSF18, IFNA17, NLRP3, FZD9, BATF, HOXA9, P2RX7, TNFRSF13B, TICAM1, MRGPRX2, NKG7, IL23A, CNTF, CMTM7, C1QA, CTSG, SIRPG, ELF4, NR1D1, ICAM1, CD177, ADR…
GOBP_CELL_ACTIVATION_INVOLVED_IN_IMMUNE_RESPONSE	0.275248	1	0.113787	0.137745	1.06387	299	IFNA10, IL33, GPR183, ZNF683, C17orf99, NKX2-3, MDK, ADORA2B, FES, IFNA21, SLC18A2, IL27, TNFSF18, IFNA17, NLRP3, BATF, TICAM1, MRGPRX2, NKG7, IL23A, ICAM1, CD177, RIPK2, MAD2L2, HLA-DRB1, BCL3, RPS6, HLA-DRA, IL4, APBB1IP, LGALS1, KMT5C, PGLYRP1, HLX, CD74, CLCF1, FOXP3, SPHK2, TBX21, ZFPM1, ITGB2, KLRF2, FGL2, GATA3, PTAFR, PRAM1, MFNG, FGR, CD86, TMEM98, CD81, CD244, CCL3, EOMES, PTK2B, CORO1A…
GOBP_CELL_ADHESION	0.997934	1	0.0472587	-0.0829238	-0.772612	1502	PCDHAC2, TNFRSF12A, PCDHB16, AZU1, SCGB1A1, SERPINI2, PCDHA3, IL7, RAG2, LEP, SPP1, POSTN, FGL1, PCDHB18P, CLECL1P, CELA2A, PCDHGA1, SNAI2, DEFB118, GLMN, HHLA2, EFNA1, CXCR3, ECM2, CDH19, SSX2IP, ADAMDEC1, AMELX, IL21, CHL1, ITGA4, CSTA, DPT, MPZ, FAP, PCDH8, FOXF1, SERPINI1, FGB, IL2, LSAMP, ANGPTL3, IDO1, IL20RB, LY6D, SLC7A11, CEACAM8, NTN4, CD47, MAP2K5, HBB, CLDN12, PCDHB6, CBLL2, PCDHGB6, …
GOBP_CELL_ADHESION_INVOLVED_IN_HEART_MORPHOGENESIS	0.903774	1	0.0476387	-0.249281	-0.638508	6	FLRT2, ACVR1, CPLANE2
GOBP_CELL_ADHESION_MEDIATED_BY_INTEGRIN	0.737958	1	0.0579755	-0.137877	-0.84228	87	SNAI2, EFNA1, ITGA4, PDE3B, ITGB3, ADAM9, ITGBL1, ITGB1, ITGA6, MMRN1, ITGA1, NPNT, FYB2, EMILIN2, ITGB7, CYP1B1, CRKL, ADAM17, ITGB5, EXT1, ITGA8, SERPINE1, JAM3, IFT74, LIF, PTK2, MUC1, ITGB1BP1, ITGAV, ACER2, EMILIN1, DPP4, ITGB4, ITGA2, FBN1, ITGA3, NEXMIF, WNK1, SKAP1, PLPP3, CCL5, ITGB6
GOBP_CELL_ADHESION_MOLECULE_PRODUCTION	0.384774	1	0.095288	0.250299	1.04017	21	MIR206, APOA1, MYOCD, MIR27B, FUT7, MIR374A, NOTCH1
GOBP_CELL_AGGREGATION	0.471933	1	0.0843144	0.23241	0.989335	24	FGF6, UNCX, THRA, BARX2, FGF4, PKD1, MGP, SOX9
GOBP_CELL_CELL_ADHESION	1	1	0.0465084	-0.072228	-0.641454	937	PCDHAC2, PCDHB16, SCGB1A1, PCDHA3, IL7, RAG2, LEP, FGL1, PCDHB18P, CLECL1P, CELA2A, PCDHGA1, GLMN, HHLA2, CDH19, IL21, ITGA4, CSTA, MPZ, PCDH8, FOXF1, FGB, IL2, IDO1, IL20RB, SLC7A11, CEACAM8, CD47, MAP2K5, HBB, CLDN12, PCDHB6, PCDHGB6, PCDH17, CCR7, PRTG, CLDN17, NEGR1, IGSF21, CTLA4, NFKBID, LIMS1, ICOSLG, DSC1, PCDHGB7, CLDN16, CD58, VSIR, PCDHB4, HLA-DQA1, TNFSF11, NEXN, ITGB3, CLDN8, TMIGD1,…
GOBP_CELL_CELL_ADHESION_INVOLVED_IN_GASTRULATION	0.84981	1	0.0508054	-0.201655	-0.685196	12	MAP2K5, KLF4
GOBP_CELL_CELL_ADHESION_MEDIATED_BY_CADHERIN	0.609901	1	0.0684715	-0.175407	-0.902294	48	CDH19, DENND6A, CDH7, CDH12, CDH6, CDH20, CDH13, CTNND1, TJP1, CDH17, CDH26, CDH3, CDH8, CDHR2, CDH11, NOTCH4, CDH4, CDH1, CDH9, CDH10, WNT5A, CDH5, NEXMIF, FER, PTPRU, CDH24, RGCC, CDH2, AFDN, MMP24, ADAM19, PLG
GOBP_CELL_CELL_ADHESION_MEDIATED_BY_INTEGRIN	0.716475	1	0.0590955	-0.215307	-0.807963	17	ITGA4, ADAM9, ITGB1, NPNT
GOBP_CELL_CELL_ADHESION_VIA_PLASMA_MEMBRANE_ADHESION_MOLECULES	0.175542	1	0.146416	-0.150702	-1.15526	276	PCDHAC2, PCDHB16, PCDHA3, PCDHB18P, PCDHGA1, CDH19, MPZ, PCDH8, CEACAM8, MAP2K5, CLDN12, PCDHB6, PCDHGB6, PCDH17, CLDN17, IGSF21, DSC1, PCDHGB7, CLDN16, PCDHB4, NEXN, CLDN8, ADGRL3, SELL, DSC3, KLF4, GPC4, PCDHA9, PCDHGA3, ITGB1, CDH7, PCDHA7, AMIGO2, CDH12, CDH6, HMCN1, PCDHGA10, PCDHGA8, CDH20, CDH13, NECTIN3, CD209, DSG3, CNTN6, PTPRG, NLGN1, SLITRK3, CADM2, CNTN4, AMIGO1, PCDHB2, CD84, GRID2,…
GOBP_CELL_CELL_JUNCTION_ASSEMBLY	0.395112	1	0.0931455	-0.150979	-1.03594	156	SNAI2, CDH19, PARD6B, GJA5, POF1B, GJA4, CLDN12, IL17A, CLDN17, SNAI1, PKN2, CLDN16, CLDN24, CLDN8, CAV1, CDH7, CDH12, IL1B, TNF, CDH6, CDH20, CDH13, NPHP1, PARD3, UGT8, ROCK2, PTPRO, CTNNA1, CTNND1, APC, SMAD7, TJP1, PRKCA, DSG1, ACE, CDH17, PECAM1, NPHS1, CLDN23, CLDN11, CDH26, NR1H4, ACE2, CDH3, DLG1, CDH8, SLC39A9
GOBP_CELL_CELL_JUNCTION_DISASSEMBLY	0.449704	1	0.0840746	-0.421926	-0.996103	5	SNAI2, TGFBR1
GOBP_CELL_CELL_JUNCTION_MAINTENANCE	0.543524	1	0.077884	0.237036	0.920505	18	CNTNAP1, NLGN2, CD177, PLEKHA7
GOBP_CELL_CELL_JUNCTION_ORGANIZATION	0.672956	1	0.0664364	-0.125675	-0.911066	214	SNAI2, CDH19, PARD6B, GJA5, POF1B, PRKCI, GJA4, CLDN12, IL17A, CLDN17, SNAI1, PKN2, LIMS1, CLDN16, CLDN24, CLDN8, TMIGD1, CAV1, PARD6A, CDH7, CDH12, IL1B, TNF, CDH6, CDH20, FERMT2, CDH13, PRTN3, NPHP1, PARD3, UGT8, ADAM10, ROCK2, PTPRO, CTNNA1, CTNND1, APC, SMAD7, SVEP1, TJP1, F2R, CXADR, TGFBR1, PRKCA, DSG1, ACE, CDH17, PECAM1, NPHS1, EFNB2, CLDN23, CLDN11, CDH26, NR1H4, ACE2, CAMSAP3, CDH3, DLG…
GOBP_CELL_CELL_RECOGNITION	0.779762	1	0.0567672	-0.141942	-0.816908	72	TMPRSS12, ZPBP, PCDHB6, CRISP1, CCR7, SPESP1, B4GALT1, ADAM32, PRSS55, HSPA1L, PCDHA7, CD209, TEX101, OVGP1, FUT3, CLGN, HAVCR2, CCL19, NCK2, ASTL, DLG1, CCT8, PRSS37, CCT2
GOBP_CELL_CELL_SIGNALING	1	1	0.0481184	-0.0851578	-0.798368	1674	TSHB, PCDHB16, ADCYAP1, PFN2, CNIH2, DDIT3, RGS4, IL7, LEP, SPP1, GNRH1, SYNJ1, CELA2A, SNAI2, EFNA1, ISL1, CTHRC1, PSMD9, SUCNR1, HTR2A, DKK2, GJA5, DRD3, CSNK1A1L, SLC16A1, NPVF, FZD10, MPZ, UQCC2, PCDH8, FGB, FJX1, IFT80, IL2, CLN3, FFAR4, SLC7A11, FBXO2, NEUROD1, RAB3A, STX19, PCDHB6, IL17A, CHRNA6, AKAP7, RECK, CXCL10, CBY1, CCL20, AKAP5, NNAT, EFNA4, PCDH17, F2RL2, ACVR1C, ASPM, FKBP1B, STX…
GOBP_CELL_CELL_SIGNALING_BY_WNT	1	1	0.046882	-0.06749	-0.550521	458	DDIT3, SNAI2, ISL1, CTHRC1, DKK2, CSNK1A1L, FZD10, IFT80, RECK, CBY1, ASPM, EDN1, DEPDC1B, EGF, MYOC, OTULIN, BARX1, DACT1, BAMBI, CAV1, PKD2, KLF4, FZD8, GPC4, GSKIP, FZD6, LRRFIP2, CRBN, SOX30, SENP2, KLF15, CER1, SFRP1, DRAXIN, HESX1, TMEM67, NLK, GNAQ, SMURF1, PYGO1, FERMT2, ADGRA2, WNT2, FGF10, VAX2, NFKB1, GPC6, WNT16, TNIK, SCEL, DCDC2, WNT8B, SOX7, SIAH1, USP47, CMAHP, MARK1, PTPRO, MDFIC…
GOBP_CELL_CELL_SIGNALING_INVOLVED_IN_CARDIAC_CONDUCTION	0.804688	1	0.0545681	-0.162092	-0.756514	36	GJA5, KCNE5, HCN3, KCNJ3, CACNB2, CXADR, CACNA2D1, CACNA1D, CACNA1C, GJC1, GJA1, RYR2, HCN1, HCN4, KCNN2, ANK2, SCN5A, CASQ2
GOBP_CELL_CHEMOTAXIS	0.99	1	0.0461379	0.0921173	0.711569	301	TMSB4X, S100A7, ZNF580, CCL1, S100A12, GPR183, FOLR2, MDK, CCL8, CCL21, BCAR1, TMEM102, TNFSF18, RPL13A, MAPK3, NINJ1, CCL14, DEFB124, ARHGEF16, IL23A, CTSG, VEGFD, S100A9, VAV1, CXCL3, PLA2G1B, IL4, CXCR1, OXSR1, EPHA2, CD74, S100A14, CNR2, AKIRIN1, KLRK1, ITGB2, CXCR5, RPS19, CX3CL1, MIR149, NUP85, CCL2, VEGFB, FGF4, CCL3, PTK2B, CORO1A, RIN3, ADAM8, CXCR2, GAS6, DEFB103B, RAC2, CXCL13, F7, NOT…
GOBP_CELL_COMMUNICATION_BY_ELECTRICAL_COUPLING	0.437984	1	0.0845557	-0.219417	-1.0205	34	GJA5, FKBP1B, CAV1, ATP1B2, ATP1A1, DBN1, GJC3, CAMK2D, CALM2, CACNA1C, ANK3, TRDN, GJC1, GJA1, RYR2, ATP1B1
GOBP_CELL_COMMUNICATION_BY_ELECTRICAL_COUPLING_INVOLVED_IN_CARDIAC_CONDUCTION	0.257198	1	0.116234	-0.26596	-1.14714	27	GJA5, FKBP1B, CAV1, ATP1B2, ATP1A1, GJC3, CAMK2D, CALM2, CACNA1C, TRDN, GJC1, GJA1, RYR2, ATP1B1
GOBP_CELL_COMMUNICATION_INVOLVED_IN_CARDIAC_CONDUCTION	0.581532	1	0.0704501	-0.167216	-0.929766	62	TNNI3K, GJA5, FKBP1B, CAV1, KCNE5, ATP1B2, CTNNA3, HCN3, ATP1A1, KCNJ3, CACNB2, CXADR, GJC3, CACNA2D1, CAMK2D, CACNA1D, CALM2, CACNA1C, TRDN, GJC1, GJA1, RYR2, ATP1B1, HCN1, HCN4, KCNN2, ANK2, DSC2, SCN5A, CASQ2
GOBP_CELL_CYCLE_DNA_REPLICATION_INITIATION	0.61144	1	0.0681513	-0.373401	-0.881542	5	MCM3, POLA1
GOBP_CELL_CYCLE_G1_S_PHASE_TRANSITION	0.398357	1	0.0931455	-0.134303	-1.0188	271	GPR15LG, DBF4, BCL7C, SLFN11, STXBP4, SPDYA, ZNF324, DACT1, STOX1, TFDP3, PKD2, KLF4, ESRRB, CDC7, PAGR1, SENP2, ITGB1, RPA2, STIL, CHEK2, MIR495, CDK6, E2F6, SASS6, FAM83D, CDC34, PLK2, FGF10, CACNB4, APPL2, MNAT1, CDK17, GTSE1, INHBA, RBBP8, APC, CUL2, PLRG1, SMARCE1, EZH2, MLF1, ACTL6B, PRKDC, CUL4B, TMEM14B, TRIAP1, USP37, DDR2, NANOGP8, ACVR1, ANKRD17, KIF14, HYAL1, MN1, EIF4E, CUL5, KMT2E, …
GOBP_CELL_CYCLE_PHASE_TRANSITION	0.0341414	1	0.321776	-0.150627	-1.26358	559	GPR15LG, HUS1B, CDK5RAP3, AURKA, RAD51, ORC1, CDC14C, DBF4, CCNB2, CENPE, CCNA1, BLM, BCL7C, SLFN11, CHMP4C, STXBP4, ABCB1, SPDYA, SPDL1, BUB1B, RRM2B, ZNF16, CCNI2, ZNF324, DACT1, RPA4, STOX1, TFDP3, TIPIN, BRCA2, PKD2, KLF4, ZWINT, AURKB, ESRRB, PTPRC, USP17L2, TIPRL, CDC7, PAGR1, SIRT7, RAD51C, XRCC3, RAD17, SENP2, ITGB1, ZW10, RPA2, FBXO5, NDC80, ZWILCH, STIL, CHEK2, MIR495, CDK6, CDC23, E2F6…
GOBP_CELL_DEATH_IN_RESPONSE_TO_HYDROGEN_PEROXIDE	0.865643	1	0.0503964	-0.162	-0.698739	27	PYCR1, MET, HGF, DDR2, ABL1, FOXP1, NR4A3, PAWR, NFE2L2, LRRK2, PINK1, PARK7
GOBP_CELL_DEATH_IN_RESPONSE_TO_OXIDATIVE_STRESS	0.341948	1	0.100279	-0.17698	-1.08221	91	MMP3, PAGE4, DIABLO, PYCR1, GFER, SLC7A11, MET, NME5, PJVK, GSKIP, HGF, TREM2, TNF, PDK1, MEAK7, NOX1, MELK, GATA4, DDR2, NCOA7, UBQLN1, ABL1, CYP1B1, GBA1, TLR4, FOXP1, NR4A3, OXR1, ARL6IP5, PRKCD, SIRT1, PAWR, NFE2L2, LRRK2, SFPQ, PINK1, FZD1, PARK7, CTNNB1
GOBP_CELL_DIFFERENTIATION_INVOLVED_IN_EMBRYONIC_PLACENTA_DEVELOPMENT	0.74739	1	0.0611693	0.183222	0.782461	25	KRT19, HAND1, SOX15, FZD5, MDFI, EOMES, DNAJB6, KRT8, NR2F2, GCM1
GOBP_CELL_DIFFERENTIATION_INVOLVED_IN_KIDNEY_DEVELOPMENT	0.991935	1	0.0464155	0.0947984	0.517142	58	GDNF, CD24, OSR1, GATA3, PRKX, SMO, NOTCH1, SHH, POU3F3, IQGAP1, NOTCH2, BASP1, WNT9B, MMP9, STAT1, LAMB2, PODXL, PAX8, GPR4, SIX2, EDNRA, PAX2, WT1, FOXJ1, LGR4, ADIPOQ, FOXC2, PTCH1, GLI3, WNT4, ASXL1, MEF2C, LHX1, PROM1, MYO1E, WWTR1, EDNRB, CTNNB1, TCF21, AMER1, LIF, SALL1, EXT1, MTSS1, GREM1, HES1, MAGI2, CD34, BMP4, YAP1, NPHS1, GLIS2, JAG1, PDGFB, ACTA2, PTPRO
GOBP_CELL_DIFFERENTIATION_INVOLVED_IN_METANEPHROS_DEVELOPMENT	0.988484	1	0.0443293	-0.111962	-0.467827	24	NPHS2, PDGFB, YAP1, BMP4, CD34, GREM1, SALL1, LIF, TCF21, CTNNB1, WWTR1
GOBP_CELL_DIFFERENTIATION_INVOLVED_IN_PHENOTYPIC_SWITCHING	0.409804	1	0.0888945	-0.45866	-1.00773	4	FGF9, MIR140, DNMT1, SOD2
GOBP_CELL_DIFFERENTIATION_IN_HINDBRAIN	0.719078	1	0.0632191	0.191554	0.805658	23	CBLN1, NOG, CEND1, SKOR2
GOBP_CELL_DIFFERENTIATION_IN_SPINAL_CORD	0.534	1	0.0756946	-0.182409	-0.952531	51	ISL1, OLIG3, DBX1, DRAXIN, LBX1, GSX2, OLIG2, MDGA2, LMO4, TCTN1, GBX1, PHOX2A, LHX4, LHX5, IFT172, MNX1, NKX2-2, DYNC2H1, DLL4
GOBP_CELL_DIVISION	0.0529532	1	0.282013	-0.144078	-1.22797	634	GPR15LG, SEPTIN14, PMF1, AURKA, SYCE3, BTC, CDC14C, PARD6B, DRD3, TOPAZ1, EXOC8, AURKC, CCNB2, SYCE1, ARL8A, OOEP, CENPE, CCNA1, BLM, CETN3, CHMP4A, BORA, SPICE1, SGO1, CHMP4C, MBIP, ASPM, KIF2C, HAUS1, WASHC5, PKN2, SPIRE2, SPDL1, BUB1B, ZNF16, KLHL13, PROK1, FGF7, DCT, STOX1, KIF23, KIF11, DOCK7, TIPIN, BRCA2, ZWINT, SEPTIN12, PARD6A, AURKB, SSNA1, ESRRB, VEGFC, MAP10, CDC7, STAG1, SYCP2, CSPP1…
GOBP_CELL_FATE_COMMITMENT	0.804391	1	0.0555947	-0.111676	-0.855496	279	MYF6, IL7, RAG2, ATOH1, ISL1, SLAMF8, OLIG3, NEUROD1, EYA1, HOXA13, EDN1, OLIG1, DOCK7, KLF4, PTF1A, MYOG, MYOD1, ONECUT2, DMRTA2, NRP1, DBX1, ITGB1, PRDM14, SFRP1, LBX1, TBX4, GSX2, OLIG2, IRF4, LOXL3, TBX19, LMO4, ERBB4, WNT2, TBX15, FGF10, WNT16, WNT8B, PRRX1, TM2D3, BMPR1A, NEUROG1, NR2E1, IL23R, GATA4, MITF, APC, JAG1, GBX1, IFRD1, CASP3, ESRP1, PRKDC, TBX6, MYL2, TGFBR1, PDPN, ACVR1, HES5, …
GOBP_CELL_FATE_COMMITMENT_INVOLVED_IN_FORMATION_OF_PRIMARY_GERM_LAYER	0.979381	1	0.048022	0.112415	0.527218	33	DKK1, POU5F1, TRIM15, SOX2, NODAL, EOMES, LEO1, PAF1, SOX17
GOBP_CELL_FATE_COMMITMENT_INVOLVED_IN_PATTERN_SPECIFICATION	0.510163	1	0.078921	0.289992	0.959205	11	ASCL1, DMRT3, SOX1, LHX3
GOBP_CELL_FATE_DETERMINATION	0.725869	1	0.0588438	-0.163454	-0.825489	44	ATOH1, ISL1, KLF4, MYOD1, LBX1, PRRX1, JAG1, IFRD1, PROX1, BMP4, HES1, NKX2-2, GATA6, POU6F2, WNT7A, NOTCH4, NKX6-3
GOBP_CELL_FATE_SPECIFICATION	0.963783	1	0.0476387	-0.107154	-0.684558	109	ATOH1, ISL1, OLIG3, EYA1, HOXA13, DMRTA2, NRP1, DBX1, ITGB1, PRDM14, TBX4, GSX2, OLIG2, TBX19, LMO4, TBX15
GOBP_CELL_FATE_SPECIFICATION_INVOLVED_IN_PATTERN_SPECIFICATION	0.468951	1	0.0862866	0.357472	0.976765	7	DMRT3, SOX1, LHX3
GOBP_CELL_GROWTH	1	1	0.0483118	-0.0665957	-0.546452	492	NDUFA13, RGS4, SPP1, AURKA, SUPV3L1, LAMTOR2, AGTR2, FBP1, ARMC12, ITGA4, TRIM32, NDN, IL2, N6AMT1, MAP2K5, FXN, EDN1, SYT4, ADNP2, SCGB3A1, BLTP1, H3-5, RERG, CD38, C9orf72, SSNA1, LHX2, NRP1, NUBP1, ITGB1, SFRP1, IMPACT, DRAXIN, SLC9A6, EBAG9, PPARD, SMURF1, TMEM97, CISH, BMP10, SFN, POU4F2, USP47, ADAM10, INHBA, FRZB, AGTR1, RPS6KA3, PSMD10, ADAM15, GATA4, LGI1, SMAD7, PAK5, CXCR4, SGK2, ITCH,…
GOBP_CELL_JUNCTION_ASSEMBLY	0.327309	1	0.103576	-0.129631	-1.05704	440	PCDHB16, SNAI2, CDH19, PARD6B, GJA5, POF1B, DNER, GJA4, CLDN12, SLITRK4, PCDHB6, IL17A, C1QL3, PCDH17, CLDN17, NEGR1, SNAI1, MYOC, PKN2, LIMS1, LRRTM1, CLDN16, PCDHB4, CLDN24, ITGB3, CLDN8, ADGRL3, CAV1, GPC4, NRP1, CDH7, CRB3, SFRP1, OGT, AMIGO2, CDH12, IL1B, TNF, CDH6, GPM6A, CDH20, ITGA6, FERMT2, RHOD, FLRT2, GABRA1, ERBB4, CDH13, GABRA2, NPHP1, PARD3, UGT8, RAPGEF2, PTPN13, NLGN1, SLITRK3, NR…
GOBP_CELL_JUNCTION_DISASSEMBLY	0.635983	1	0.0691198	0.197093	0.876371	28	C1QL1, C1QA, DKK1, CDK5, CX3CL1, DUSP3, ITGAM, TGFB3, ARF6, CX3CR1, MAPRE2
GOBP_CELL_JUNCTION_MAINTENANCE	0.388889	1	0.0946646	0.203484	1.04203	47	CBLN1, RAPSN, C1QL1, CLDN3, CNTNAP1, NLGN2, CD177, PLEKHA7
GOBP_CELL_JUNCTION_ORGANIZATION	1	1	0.04707	-0.0822024	-0.715488	735	PCDHB16, PFN2, RAB39B, LAMTOR2, SNAI2, EFNA1, CDH19, PARD6B, GJA5, POF1B, DNER, PCDH8, PRKCI, GJA4, CLN3, SLC7A11, RAB3A, CLDN12, SLITRK4, PCDHB6, IL17A, PPFIA2, C1QL3, PCDH17, CLDN17, ZNF365, NEGR1, IGSF21, SNAI1, MYOC, PKN2, LIMS1, HOMER1, LRRTM1, CLDN16, PCDHB4, CLDN24, GLRB, ITGB3, CLDN8, TMIGD1, ADGRL3, CAV1, PRMT3, PARD6A, GPC4, ABHD17B, NRP1, COL4A5, ITGB1, CDH7, CRB3, SFRP1, OGT, TREM2, A…
GOBP_CELL_KILLING	0.899029	1	0.0491928	0.109265	0.783126	194	LCE3A, S100A12, RIPK3, GZMB, CST11, P2RX7, HMGN2, NKG7, DEFA4, IL23A, CTSG, ICAM1, HLA-DRB1, VAV1, CRTAM, H2BC12, HLA-DRA, IL4, ELANE, PGLYRP1, MICA, ROMO1, DEFB136, FCER2, HLA-G, KLRK1, RPL30, KLRF2, KLRB1, RPS19, KLRC3, B2M, GZMM, MICB, CORO1A, PIK3R6, ATN1, DEFB103B, TGFB1, MUC7, IL12A, GNLY, CRK, CYRIB, STXBP2, CEBPG, GAPDH, SLC22A13, ITGAM, EMP2, SYK, IL10, UNC13D, LAMP1
GOBP_CELL_MATRIX_ADHESION	0.309278	1	0.10882	-0.144232	-1.06791	235	FGL1, DEFB118, ECM2, ITGA4, FGB, ANGPTL3, PPFIA2, CCR7, MYOC, LIMS1, ITGB3, ADAM9, EPHA1, ONECUT2, ITGBL1, NRP1, ITGB1, SFRP1, SGCE, CDK6, LYPD3, ITGA6, FERMT2, RHOD, CDH13, NF1, CD36, HOXA7, ROCK2, ITGA1, ADAM15, NPNT, SDC4, DAPK3, JAG1, SEMA3E, LYVE1, EFNA5, CD96, CASK, PTPRK, ACTN2, MSLNL, DISC1, ITGB7, CLASP1, PRKCZ, WDPCP, ABL1, THBS3, TRPM7, EPB41L5, CD34, CTTN, CAMSAP3, CLASP2, GREM1, TEK,…
GOBP_CELL_MATURATION	0.8	1	0.0573667	-0.119566	-0.840142	184	WEE2, AURKA, SLC26A3, BFSP2, IL21, NTN4, OOSP2, EDN1, WASHC5, TYMS, MYOC, ZAR1L, CATSPERZ, C2CD6, TMIGD1, KCNE1, BRCA2, DMC1, BFSP1, RFX3, FBXO5, BNC1, SPINK1, TMEM79, PICK1, CLN5, FLVCR1, TUT4, GHRHR, SEMG1, ACTL6B, B4GALT6, TBX6, FAM210B, CABYR, NPPC, HES5, KIF14, SLFN14, VSX1, TCP11, LGI4, BAP1, TUSC2, CCL19, BHLHA15, SEMG2, IL15, BRD1, GBA1, HES1, ADGRB3, RB1
GOBP_CELL_MIGRATION_INVOLVED_IN_GASTRULATION	0.944559	1	0.0494905	0.161773	0.597089	15	WNT11, LRP5, NODAL, GPC3, SOX17, MEGF8, FGF8, RIC8A
GOBP_CELL_MIGRATION_INVOLVED_IN_HEART_DEVELOPMENT	0.382716	1	0.0956031	0.250602	1.04143	21	TWIST1, BMP7, HAND2, FOLR1, NOTCH1, DCHS1, MIR1-1, TBX5, BVES, NDRG4
GOBP_CELL_MIGRATION_INVOLVED_IN_KIDNEY_DEVELOPMENT	0.0943396	1	0.199915	-0.55129	-1.41207	6	PDGFB, GDF6, PDGFRB, PDGFA
GOBP_CELL_MIGRATION_INVOLVED_IN_METANEPHROS_DEVELOPMENT	0.0887574	1	0.2114	-0.596064	-1.40722	5	PDGFB, GDF6, PDGFRB, PDGFA
GOBP_CELL_MIGRATION_INVOLVED_IN_SPROUTING_ANGIOGENESIS	0.652	1	0.0656814	0.146307	0.881082	85	TBXA2R, MIR410, MIR150, MIR26A1, MIR206, MIR126, SRF, MIR885, MIR10B, MIR132, MIR27B, MIR149, SRPX2, MIR193A, MIR320A, MIR483, NOTCH1, MIR200C, MIR205, RHOA, MIR16-1, MIR188, NR4A1, HMOX1, MIR494, GATA2
GOBP_CELL_MIGRATION_IN_HINDBRAIN	0.417308	1	0.086795	-0.277884	-1.02304	16	ARL13B, ITGB1, TTBK2, ATP1B2
GOBP_CELL_MORPHOGENESIS	0.997934	1	0.0472587	-0.0861825	-0.762926	926	SPP1, AURKA, ATOH1, TPRN, EFNA1, ISL1, CDH19, ABITRAM, PARD6B, CHL1, ITGA4, POF1B, NDN, B4GAT1, GRXCR2, RAB3A, SLITRK4, MET, PPFIA2, EFNA4, HOXA13, EDN1, MAEL, ZNF365, C12orf57, TUNAR, SYT4, DMRT1, NEXN, BAMBI, PRMT3, DOCK7, KLHL10, C9orf72, SSNA1, HGF, PTPRZ1, LHX2, NRP1, ARL13B, ITGB1, PRDM14, CDH7, IMPACT, DRAXIN, GAS2, CDH12, DPYSL5, SLC9A6, CDH6, GPM6A, SMURF1, CDH20, CASP9, FERMT2, LMO4, FL…
GOBP_CELL_MORPHOGENESIS_INVOLVED_IN_DIFFERENTIATION	0.932238	1	0.0500923	-0.0971011	-0.82532	623	SPP1, ATOH1, TPRN, EFNA1, ISL1, ABITRAM, PARD6B, CHL1, ITGA4, POF1B, NDN, B4GAT1, GRXCR2, RAB3A, SLITRK4, MET, PPFIA2, EFNA4, HOXA13, EDN1, ZNF365, C12orf57, NEXN, PRMT3, DOCK7, C9orf72, SSNA1, PTPRZ1, LHX2, NRP1, ARL13B, ITGB1, DRAXIN, DPYSL5, SLC9A6, SMURF1, CASP9, LMO4, FLRT2, CCKAR, ELAVL4, VAX2, ABI2, USP33, UBE3A, CFAP418, TNIK, PARD3, DCDC2, CNTN6, RAPGEF2, FEZ2, NLGN1, POU4F2, SLITRK3, SI…
GOBP_CELL_MOTILITY	1	1	0.0481184	-0.080867	-0.75972	1738	GPR15LG, BRMS1L, AZU1, FSHB, SEPTIN14, DNAAF2, PFN2, PEX7, MALAT1, DDIT3, PHPT1, DDX4, RARRES2, SVBP, LEP, GNRH1, APELA, ATOH1, CXCL2, LAMTOR2, FOXC1, AGTR2, RABGEF1, SNAI2, EFNA1, ISL1, SLAMF8, CTHRC1, CXCR3, PF4, SSX2IP, ARMC12, OLIG3, PARD6B, CHL1, ITGA4, DNER, XCL2, SLC9C1, TRIM32, NDN, SPEM1, PROP1, FAP, FOXF1, PRKCI, KRT2, PLA2G7, CLN3, ANGPTL3, TEKT2, SLC9B1, TRIB1, TEX43, FSCN3, NTN4, CD4…
GOBP_CELL_MOTILITY_INVOLVED_IN_CEREBRAL_CORTEX_RADIAL_GLIA_GUIDED_MIGRATION	0.997877	1	0.048506	0.16184	0.47036	8	P2RY12, BMERB1, DAB2IP
GOBP_CELL_PART_MORPHOGENESIS	0.991803	1	0.0471642	-0.0878371	-0.751562	655	SPP1, AURKA, SUPV3L1, ATOH1, EFNA1, ISL1, ABITRAM, PARD6B, CHL1, ITGA4, NDN, B4GAT1, RAB3A, SLITRK4, PPFIA2, EFNA4, EDN1, ZNF365, C12orf57, TUNAR, SYT4, NEXN, PRMT3, DOCK7, C9orf72, SSNA1, PTPRZ1, LHX2, NRP1, ITGB1, IMPACT, DRAXIN, DPYSL5, SLC9A6, GPM6A, SMURF1, LMO4, FLRT2, CCKAR, ELAVL4, VAX2, ABI2, USP33, UBE3A, TNIK, PARD3, UGT8, DCDC2, CNTN6, RAPGEF2, FEZ2, NLGN1, POU4F2, SLITRK3, SIAH1, EPH…
GOBP_CELL_PROJECTION_ASSEMBLY	0.543388	1	0.0764767	-0.114773	-0.973507	604	DNAAF2, PFN2, SSX2IP, CDC14C, ARMC12, ABITRAM, ADAMTS16, CIBAR1, DYNLT2B, IQUB, IFT80, CLN3, TEKT2, TEKT4, MNS1, ODAD3, CBY1, CCR7, BBS7, KIF3A, DYNC2LI1, NME5, DNAH8, TBC1D19, BBIP1, BBS5, MACIR, DNAI1, BBS10, CAV1, MKKS, DNAAF11, RPGRIP1L, CFAP54, USP17L2, ONECUT2, DNAAF10, NRP1, RFX3, UNC119B, RP2, CCDC39, FAM98A, EVI5, ARL13B, ITGB1, TTBK2, CEP135, DNAAF3, TMEM67, ODF2, GPM6A, TTC36, TBC1D21,…
GOBP_CELL_PROJECTION_ORGANIZATION	0.614583	1	0.0706196	-0.104024	-0.972035	1562	ADCYAP1, GPR22, DNAAF2, PFN2, SVBP, SPP1, AURKA, ATOH1, TPRN, EFNA1, CCDC78, ISL1, CTHRC1, SSX2IP, CDC14C, ARMC12, ABITRAM, PARD6B, CHL1, ITGA4, ADAMTS16, CIBAR1, TRIM32, NDN, DYNLT2B, B4GAT1, IQUB, SERPINI1, PRKCI, IFT80, IL2, CLN3, TEKT2, GRXCR2, RTN4RL2, PIFO, RAB3A, TEKT4, SLITRK4, MNS1, ODAD3, CBY1, PPFIA2, EFNA4, CCR7, BBS7, CATIP, KIF3A, FKBP1B, DYNC2LI1, EDN1, ZNF365, NEGR1, C12orf57, NME…
GOBP_CELL_PROLIFERATION_INVOLVED_IN_HEART_MORPHOGENESIS	0.817829	1	0.0534572	-0.18394	-0.725891	20	ISL1, EYA1, BMP10, BMP4, HES1, SMAD4, SIX1, CTNNB1, MKS1
GOBP_CELL_PROLIFERATION_INVOLVED_IN_KIDNEY_DEVELOPMENT	0.765199	1	0.0602484	0.18441	0.766775	22	OSR1, EGR1, GATA3, BMP7, SHH, PDGFD, GPC3, STAT1, MYC
GOBP_CELL_PROLIFERATION_INVOLVED_IN_METANEPHROS_DEVELOPMENT	0.055906	1	0.321776	0.507842	1.60564	10	OSR1, EGR1, BMP7, SHH, GPC3, STAT1, MYC
GOBP_CELL_PROLIFERATION_IN_BONE_MARROW	0.77176	1	0.0560596	-0.260839	-0.772337	9	PTH, HMGA2, ACE
GOBP_CELL_PROLIFERATION_IN_FOREBRAIN	0.426667	1	0.0850427	-0.246278	-1.0239	23	DCT, DOCK7, KIF14, HOOK3, DISC1, LHX5, WNT7A, EMX2, IGF2BP1, NUMB, CEP120, ARX, POU3F2
GOBP_CELL_PROLIFERATION_IN_HINDBRAIN	0.937759	1	0.0502948	0.164594	0.623632	16	CEND1, SKOR2, SMO, SHH
GOBP_CELL_PROLIFERATION_IN_MIDBRAIN	0.768362	1	0.0550211	-0.262699	-0.758845	8	FZD6, WNT2
GOBP_CELL_RECOGNITION	0.282209	1	0.114267	-0.161584	-1.10777	155	TMPRSS12, ZPBP, CRP, NCR3, NDN, PCDHB6, CRISP1, CCR7, SPESP1, B4GALT1, COLEC10, FCGR1A, NEXN, ADAM32, PRSS55, HSPA1L, NRP1, MBL2, PCDHA7, TREM2, NCAM2, CRTAC1, CD209, CNTN6, CD36, CNTN4, AMIGO1, TEX101, CXCR4, CD226, CASP3, OVGP1, PECAM1, FUT3, SEMA5A, CLGN, MEGF10, HAVCR2, JMJD6, CCL19, COLEC12, NCK2, ASTL, EMB, DLG1, PCDH12, OPCML, CCT8, TNFRSF21, PRSS37, CCT2, IGSF9, MYPN, ROBO2, EXT1, DCST1, …
GOBP_CELL_REDOX_HOMEOSTASIS	0.916996	1	0.049094	-0.140254	-0.66997	38	DDIT3, PRDX4, GLRX2, BOLA1, ERP44, KRIT1, NOS1, BOLA3, ERO1A, CHD6, GSR, NFE2L2, TXNRD3, PRDX3, SELENOT, TXNRD2, SLC2A10, NOS3, PRDX5, GLRX3, GCLC, PRDX2, PRDX6, SLC11A1, TXNDC2, TXN, GLRX5, NOS2, GPX1, HVCN1, PRDX1, TXNRD1, NQO1, GIT1
GOBP_CELL_SUBSTRATE_ADHESION	0.564612	1	0.0725352	-0.119441	-0.953671	355	FGL1, DEFB118, EFNA1, ECM2, ITGA4, FOXF1, FGB, ANGPTL3, NTN4, PPFIA2, CCR7, RELL2, ANGPT1, MYOC, LIMS1, EDIL3, AP1AR, ITGB3, ADAM9, EPHA1, ONECUT2, ITGBL1, CALR, NRP1, ITGB1, SFRP1, SGCE, CDK6, PPARD, LYPD3, ITGA6, VWC2, FERMT2, RHOD, CDH13, NF1, ATP1B2, HAS2, EGFL6, CD36, HOXA7, ROCK2, PTPRO, AGR2, ITGA1, PDGFB, ADAM15, NPNT, SDC4, DAPK3, RADIL, JAG1, SEMA3E, TACSTD2, LYVE1, EFNA5, CD96, CASK, P…
GOBP_CELL_SUBSTRATE_JUNCTION_DISASSEMBLY	0.704883	1	0.0647943	0.275677	0.801209	8	DUSP3, ARF6, MAPRE2, PIK3R1, IQSEC1, PRICKLE1, MAP4K4
GOBP_CELL_SUBSTRATE_JUNCTION_ORGANIZATION	0.662055	1	0.0643583	-0.140286	-0.883343	103	LAMTOR2, MYOC, LIMS1, ITGB3, NRP1, SFRP1, ITGA6, FERMT2, RHOD, ROCK2, SDC4, DAPK3, EFNA5, PTPRK, ACTN2, CLASP1, WDPCP, ABL1, EPB41L5, CTTN, CAMSAP3, CLASP2, GREM1, TEK, STON1, SORBS1, ACVRL1, DST, CDH11, KDR, MACF1, FMN1, PTK2, LDB1, PTPRA, ACTN1, AJUBA, DLC1, ITGB1BP1, RAC1, PEAK1, ROCK1, ITGB4, ITGA2, FN1, LAMC1, FAM107A, S100A10
GOBP_CELL_SURFACE_PATTERN_RECOGNITION_RECEPTOR_SIGNALING_PATHWAY	0.725806	1	0.0609039	0.152506	0.827334	57	COLEC11, CYBA, NINJ1, NR1D1, RIPK2, RAB7B, NR1H3, S100A14, FLOT1, NFKBIA, FCN3, APPL1, TNIP2, IRAK1, IFI35, FCN2, TICAM2, LGALS9, SCIMP, LYN, DAB2IP, ACOD1, FCN1, F2RL1, NOD2, LY96, PJA2, LILRA2
GOBP_CELL_SURFACE_RECEPTOR_SIGNALING_PATHWAY_INVOLVED_IN_CELL_CELL_SIGNALING	1	1	0.0439759	0.0717942	0.605303	584	PFDN5, CPZ, HIC1, SHISA3, ADORA2A, ADRB2, RNF43, CBLN1, MDK, NOG, KREMEN2, CITED1, DKK4, CHRND, SEZ6, GABRD, WNT6, FZD9, GRIN2D, DVL1, P2RX7, LZTS2, TLE7, NLGN2, DKK1, PTK7, CHRNA5, CD24, MAD2L2, S1PR2, GHRL, WNT11, SLC8A2, CSNK1G3, CCAR2, ROR2, SDHAF2, TMEM9, MIR26A1, SOSTDC1, RNF220, P2RX1, NKX2-5, NDP, DMPK, COL1A1, FOXD1, LRP5, SPEF1, EMD, RSPO4, RBX1, RUVBL1, MIR30B, IFT20, DVL2, EGR1, SOX13…
GOBP_CELL_SURFACE_RECEPTOR_SIGNALING_PATHWAY_INVOLVED_IN_HEART_DEVELOPMENT	0.331967	1	0.103958	0.237303	1.08707	30	HEY2, NOG, DKK1, WNT11, HEY1, WNT8A, HEYL, HAND2, TGFB1, NOTCH1, NOTCH2
GOBP_CELL_SURFACE_TOLL_LIKE_RECEPTOR_SIGNALING_PATHWAY	0.778226	1	0.0576091	0.149835	0.780452	50	CYBA, NINJ1, NR1D1, RIPK2, RAB7B, NR1H3, S100A14, FLOT1, NFKBIA, APPL1, TNIP2, IRAK1, IFI35, TICAM2, LGALS9, SCIMP, LYN, DAB2IP, ACOD1, F2RL1, NOD2, LY96, PJA2, LILRA2
GOBP_CELL_VOLUME_HOMEOSTASIS	0.823985	1	0.0530213	-0.166319	-0.742829	31	CLN3, SLC12A2, CLCN3, SLC12A6, WNK3, SHANK3, AQP1, GNB3, SLC12A8
GOBP_CENTRAL_NERVOUS_SYSTEM_DEVELOPMENT	0.841141	1	0.0544556	-0.0996054	-0.899304	1065	POU1F1, PRDM13, CDK5RAP3, RGS4, LEP, IER3IP1, ATOH1, SYNJ1, FOXC1, SH3GL3, AGTR2, ISL1, OLIG3, RIDA, DRD3, JRKL, DNER, HMX3, NDN, PROP1, VCX, EIF2B2, SERPINI1, PTBP2, KCNC2, SLC7A11, POU3F4, OPALIN, NEUROD1, VCX3A, SRR, RECK, ODAD3, NNAT, KCNA3, BBS7, ASPM, ZNF365, NEGR1, C12orf57, NME5, AVPR2, NPAS1, CLP1, EGF, OLIG1, DCT, ZIC2, MXRA8, ADGRL3, BARHL1, MKKS, DOCK7, KCNE1, BRCA2, PKD2, PTF1A, RPGR…
GOBP_CENTRAL_NERVOUS_SYSTEM_MATURATION	0.143469	1	0.170932	0.492527	1.34579	7	CDK5R1, CEND1, CDK5R2, CX3CR1, ARCN1
GOBP_CENTRAL_NERVOUS_SYSTEM_MYELIN_FORMATION	0.882243	1	0.0483118	-0.246361	-0.673914	7	MAG, TLR2, CNTN1
GOBP_CENTRAL_NERVOUS_SYSTEM_MYELIN_MAINTENANCE	0.973737	1	0.0473534	0.222778	0.535594	5	MIR26A1, MYRF, PTEN
GOBP_CENTRAL_NERVOUS_SYSTEM_NEURON_AXONOGENESIS	0.571146	1	0.0716527	-0.193109	-0.922446	38	C12orf57, DRAXIN, NR2E1, TCTN1, B4GALT6, DCLK1, CHRNB2, FBXO45, MYCBP2, SLIT2, NFIB, NDEL1, CDH11, EPHB1, B4GALT5, ADARB1, NR4A2, DCC, SPG11, SZT2, GLI2, PAFAH1B1, NIN
GOBP_CENTRAL_NERVOUS_SYSTEM_NEURON_DEVELOPMENT	0.790927	1	0.0558265	-0.133072	-0.80675	86	LEP, C12orf57, NRP1, UQCRQ, DRAXIN, TTC36, RAPGEF2, NR2E1, SLC4A10, TCTN1, SEMA3E, HPRT1, DRD1, B4GALT6, MAP2, DCLK1, SCYL2, DISC1, CHRNB2, FBXO45, MYCBP2, GBA2, PALS1, SLIT2, NFIB, NDEL1, CDH11, ATP7A, EPHB1, TAOK1, B4GALT5, DCLK2, SECISBP2, ADARB1, ARX, NR4A2, DCC, SPG11, NPY, SZT2, NHLH2, NRP2, GLI2, PAFAH1B1, NIN, AGTPBP1, FGFR2
GOBP_CENTRAL_NERVOUS_SYSTEM_NEURON_DIFFERENTIATION	0.62173	1	0.0683111	-0.131174	-0.923883	177	LEP, ISL1, OLIG3, C12orf57, NRP1, UQCRQ, DBX1, DRAXIN, LBX1, GSX2, TTC36, OLIG2, MDGA2, LMO4, ELAVL4, RAPGEF2, BMPR1A, INHBA, NR2E1, SLC4A10, TCTN1, SHANK3, SEMA3E, GRID2, GBX1, HPRT1, DRD1, PHOX2A, B4GALT6, MAP2, HES5, TTC21B, DCLK1, SCYL2, LHX4, PROX1, DISC1, LHX5, IFT172, C21orf91, CHRNB2, FBXO45, SLC25A46, MYCBP2, MNX1, HES1, GBA2, NKX2-2, PALS1, SLIT2, DYNC2H1, WNT7A, EMX1, DLL4, TOX, NFIB, …
GOBP_CENTRAL_NERVOUS_SYSTEM_PROJECTION_NEURON_AXONOGENESIS	0.493308	1	0.0774768	-0.221272	-0.974661	29	C12orf57, DRAXIN, NR2E1, DCLK1, CHRNB2, FBXO45, MYCBP2, SLIT2, NFIB, CDH11, EPHB1, ADARB1, NR4A2, DCC, SPG11, SZT2, GLI2, PAFAH1B1, NIN
GOBP_CENTRIOLE_ASSEMBLY	0.153101	1	0.156312	-0.245793	-1.25968	47	CCDC78, CEP76, SPICE1, CETN1, STIL, CEP135, SASS6, PLK2, MDM1, TRIM37, RTTN, OFD1, PLK4, CEP295NL, C2CD3, CEP295, CCDC57, CENPJ, KAT2A, CDK5RAP2, CCDC61, KAT2B, CEP120, POC1B, CEP192
GOBP_CENTRIOLE_ELONGATION	0.693032	1	0.0598603	-0.28566	-0.825173	8	C2CD3, CEP295, CENPJ, CEP120, PPP1R35, CCP110
GOBP_CENTROMERE_COMPLEX_ASSEMBLY	0.435946	1	0.0840746	-0.231115	-1.01801	29	CENPE, CENPI, DLGAP5, CENPF, CENPW, CENPN, HELLS, CENPK, KNTC1, RB1, ITGB3BP, CENPC, OIP5, MIS12
GOBP_CENTROMERIC_SISTER_CHROMATID_COHESION	0.172549	1	0.147331	-0.402194	-1.29416	11	MEIKIN, SGO1, BUB1B, BUB1, BOD1
GOBP_CENTROSOME_SEPARATION	0.876797	1	0.052913	0.183192	0.676145	15	RANBP1, NSFL1C, KIF3B, CEP85
GOBP_CERAMIDE_1_PHOSPHATE_TRANSPORT	0.094162	1	0.199915	-0.487033	-1.40687	8	MTTP, PLEKHA3, GLTP, CERT1
GOBP_CERAMIDE_BIOSYNTHETIC_PROCESS	0.385859	1	0.0940503	0.183654	1.04261	68	ST6GALNAC6, GAL3ST1, ST6GALNAC4, TLCD3B, ENPP7, P2RX7, SPTSSB, P2RX1, B4GALT3, ST3GAL2, CERS4, PLA2G6, SPHK2, ALOXE3
GOBP_CERAMIDE_CATABOLIC_PROCESS	0.110465	1	0.186433	-0.348182	-1.37405	20	ASAH2, ACER1, GALC, GBA1, GBA2, NEU3, ACER3, NEU1, HEXB, PRKCD, ASAH1, LCT, ACER2, GM2A
GOBP_CERAMIDE_METABOLIC_PROCESS	0.659363	1	0.0649408	0.141415	0.891718	105	ST6GALNAC6, GAL3ST1, NEU2, ST6GALNAC4, TLCD3B, ENPP7, FUT6, P2RX7, SPTSSB, P2RX1, B4GALT3, ST3GAL2, CERS4, PLA2G6, SPHK2, SMPD3, CEL, ALOXE3, FUT7, HTRA2
GOBP_CEREBELLAR_CORTEX_DEVELOPMENT	0.840954	1	0.0533478	-0.143878	-0.757854	52	ZNF365, CLP1, UQCRQ, TTBK2, HSPA5, KLHL1, GRID2, EZH2, KIF14, TTC21B, PROX1, MAP2K1, LHX5, SLC25A46, GBA1, WNT7A
GOBP_CEREBELLAR_CORTEX_FORMATION	0.788703	1	0.0587186	0.175966	0.7615	26	CBLN1, CEND1, SKOR2, CDK5, DLL1, MTPN, WHRN, FAIM2, PTPN11, KNDC1, RORA, OPHN1, HERC1, TTLL1, AGTPBP1, LHX1, LDB1, ATP7A, WNT7A, GBA1, SLC25A46, LHX5, MAP2K1, PROX1, TTC21B, GRID2
GOBP_CEREBELLAR_CORTEX_MORPHOGENESIS	0.963265	1	0.0483118	0.12054	0.582571	36	CBLN1, CEND1, SKOR2, CDK5, TUBA1A, SMO, DLL1, MTPN, COQ8B, WHRN, SPTBN2, TRNP1, FAIM2, PTPN11, SERPINE2, KNDC1, RORA, OPHN1, HERC1, TTLL1, AGTPBP1, GLI2, GLI1, LHX1, LDB1, ATP7A, WNT7A, GBA1, SLC25A46, LHX5, MAP2K1, PROX1, TTC21B, KIF14, GRID2
GOBP_CEREBELLAR_GRANULAR_LAYER_DEVELOPMENT	0.290188	1	0.113787	0.323248	1.11899	13	CBLN1, MDK, CEND1
GOBP_CEREBELLAR_GRANULAR_LAYER_FORMATION	0.766595	1	0.0611693	0.273158	0.746383	7	CBLN1, MTPN, KNDC1, OPHN1, WNT7A, PROX1, GRID2
GOBP_CEREBELLAR_GRANULAR_LAYER_MORPHOGENESIS	0.65764	1	0.0636424	-0.289267	-0.856511	9	GRID2, KIF14, PROX1, WNT7A
GOBP_CEREBELLAR_PURKINJE_CELL_GRANULE_CELL_PRECURSOR_CELL_SIGNALING_INVOLVED_IN_REGULATION_OF_GRANULE_CELL_PRECURSOR_CELL_PROLIFERATION	0.806061	1	0.0560596	0.303146	0.72881	5	SMO, SHH
GOBP_CEREBELLAR_PURKINJE_CELL_LAYER_DEVELOPMENT	0.945607	1	0.0502948	0.133832	0.595085	28	NAGLU, SEZ6, CEND1, SKOR2
GOBP_CEREBELLAR_PURKINJE_CELL_LAYER_FORMATION	0.768932	1	0.0564118	-0.213363	-0.775743	15	TTC21B, LHX5, SLC25A46, GBA1, ATP7A, LDB1, LHX1, AGTPBP1, TTLL1, HERC1
GOBP_CEREBELLAR_PURKINJE_CELL_LAYER_MORPHOGENESIS	0.701681	1	0.0645031	0.207434	0.821053	19	CEND1, SKOR2, DLL1, COQ8B, WHRN, SPTBN2, FAIM2, RORA, HERC1, TTLL1, AGTPBP1, LHX1, LDB1, ATP7A, GBA1, SLC25A46, LHX5, TTC21B, KIF14
GOBP_CEREBRAL_CORTEX_CELL_MIGRATION	0.754527	1	0.0589694	0.152437	0.789963	48	CDK5R1, P2RY12, CDK5R2, CDK5, MDGA1, MBOAT7, POU3F3, HTR6, FOXG1, RHOA, BMERB1, WDR47, ZMIZ1, ADGRG1, PEX5, DAB2IP, CCDC141, LHX6, ROBO1, DIXDC1, PSEN1, NKX2-1, GLI3, SUN2, FGF13, LAMB1, PAFAH1B1, EGFR, PEX13, LRP8, SRGAP2, POU3F2, ARX, CTNNB1, RELN, SUN1, DAB1, RTN4, EFHC1, COL3A1, NDEL1, SLIT2, SRGAP2C, FBXO45, DISC1, FUT10, SYNE2, NR2E1
GOBP_CEREBRAL_CORTEX_DEVELOPMENT	0.997934	1	0.0472587	-0.079918	-0.52823	126	ATOH1, ASPM, MKKS, LHX2, DMRTA2, MGARP, NF1, ATIC, NR2E1, SYNE2, FUT10, FOXP2, TMEM14B, KIF14, DISC1, GART, TH, FBXO45, BAD, SRGAP2C, CRKL, BNIP3, PLCB1, BAX, CSNK2A2, PALS1, SLIT2, EMX1, EMX2, KDM1A, NDEL1, COL3A1, EFHC1, RTN4, BTBD3, AKIRIN2, CDON, DAB1, BBS2, BBS1, NARS1, TBR1, SUN1, RELN, SLC38A2, CTNNB1, CEP120, ARX, POU3F2, TACC1
GOBP_CEREBRAL_CORTEX_GABAERGIC_INTERNEURON_DEVELOPMENT	0.832976	1	0.0572461	0.253099	0.691574	7	RAC3, FEZF2, CNTN2, DRD2, LHX6
GOBP_CEREBRAL_CORTEX_GABAERGIC_INTERNEURON_DIFFERENTIATION	0.607724	1	0.0699459	0.269076	0.890023	11	ASCL1, RAC3, FEZF2, CNTN2, DRD2, LHX6, NKX2-1, DLX2, DLX1
GOBP_CEREBRAL_CORTEX_NEURON_DIFFERENTIATION	0.976967	1	0.0448645	-0.128188	-0.552899	27	ELAVL4, NR2E1, HPRT1, DRD1, C21orf91, HES1, EMX1, TOX, ZNF335
GOBP_CEREBRAL_CORTEX_RADIALLY_ORIENTED_CELL_MIGRATION	0.806122	1	0.05653	0.152385	0.736479	36	CDK5R1, P2RY12, CDK5R2, CDK5, MDGA1, MBOAT7, POU3F3, FOXG1, BMERB1, WDR47, ZMIZ1, ADGRG1, DAB2IP, CCDC141, LHX6, DIXDC1, GLI3, SUN2, LAMB1, PAFAH1B1, LRP8, SRGAP2, POU3F2, CTNNB1, RELN, SUN1, DAB1, RTN4, COL3A1, NDEL1, SRGAP2C, FBXO45, DISC1, FUT10, SYNE2, NR2E1
GOBP_CEREBRAL_CORTEX_REGIONALIZATION	0.942056	1	0.0453152	-0.217058	-0.593757	7	DMRTA2, EMX1, EMX2
GOBP_CEREBRAL_CORTEX_TANGENTIAL_MIGRATION	0.320755	1	0.100991	-0.429812	-1.10092	6	FBXO45, SLIT2, RELN, ARX, ROBO1, LHX6
GOBP_CEREBROSPINAL_FLUID_CIRCULATION	0.0510773	1	0.321776	-0.447495	-1.58651	14	ODAD3, DNAAF11, CFAP54, CCDC39, JHY, CFAP221, CFAP43, ODAD4
GOBP_CGMP_BIOSYNTHETIC_PROCESS	0.929412	1	0.0481184	-0.192592	-0.619713	11	GUCY2C, GUCY1A2
GOBP_CGMP_MEDIATED_SIGNALING	0.279592	1	0.114751	0.241952	1.16149	35	GUCA1A, ADORA2B, APOE, NPPB, GUCY1B1, NPPA, CGAS, PTK2B, RUNDC3A, GUCA1ANB-GUCA1A, INS, PDE2A, PDE9A, IRAG1, GUCA2B
GOBP_CGMP_METABOLIC_PROCESS	0.915385	1	0.0479259	-0.166393	-0.612586	16	GUCY2C, GUCY1A2, NPPC, PDE5A, GUCY2F, NPR1, RORA, PDE10A, NPR2, GUCY2D, GUCY1A1, PDE9A, PDE2A, NPPA, GUCY1B1, NPPB
GOBP_CHAPERONE_COFACTOR_DEPENDENT_PROTEIN_REFOLDING	0.732919	1	0.0617054	0.174065	0.814263	32	SDF2L1, HSPA6, HSPE1, CD74, DNAJB12, DNAJB1, DNAJB5, TOR1A, GAK, HSPA8
GOBP_CHAPERONE_MEDIATED_AUTOPHAGY	0.860996	1	0.0542316	0.183785	0.696343	16	PLK3, BAG3, HSPA8, ATP13A2, EEF1A2, SNCA, HSP90AA1, CTSA
GOBP_CHAPERONE_MEDIATED_PROTEIN_COMPLEX_ASSEMBLY	0.352381	1	0.0959207	-0.263279	-1.09458	23	BBS10, BBS12, MKKS, THEG, STUB1, LONP1, HSPA4, CCT2, HSPA1A, TMEM35A, PTGES3, PTGES3L, CLU, NDUFAF1, PFDN6, PSMG2, HSP90AB1, HSP90AA1, HOPX, HSPD1, PSMG1, PSMG3, APCS
GOBP_CHAPERONE_MEDIATED_PROTEIN_FOLDING	0.812121	1	0.0557104	0.136424	0.774487	68	SDF2L1, HSPB6, HSPA6, UNC45A, HSPE1, DFFA, PPID, CD74, DNAJB12, DNAJB7, DNAJB1, DNAJB5, PDCL3, TOR1A, FKBP4, GAK, DNAJB6, HSPA8, DNAJB2
GOBP_CHARGED_TRNA_AMINO_ACID_MODIFICATION	0.530572	1	0.0753094	-0.395164	-0.932921	5	SARS2
GOBP_CHEMICAL_HOMEOSTASIS	0.858012	1	0.0533478	-0.0999609	-0.898731	1011	DHRS7C, BDH2, METTL21C, BECN2, TRPA1, DDIT3, LEP, SLC26A3, GPR89A, CMKLR2, SLAMF8, SUCNR1, HTR2A, DRD3, STEAP1, SLC9C1, SLC16A1, SLC24A5, OTC, FATE1, SLC45A2, CLN3, ANGPTL3, SLC9B1, SLC7A11, TMPRSS3, NEUROD1, STEAP2, MTLN, ABHD5, CXCL10, MTTP, FXN, SLC9C2, NPC1, CCR7, CASQ1, GPR89B, FKBP1B, STXBP4, EDN1, SAR1B, AVPR2, MIR128-1, TUNAR, CYP39A1, SLC30A1, SLC30A9, CARTPT, TNFSF11, SLC12A2, ITGB3, RB…
GOBP_CHEMICAL_SYNAPTIC_TRANSMISSION_POSTSYNAPTIC	0.925636	1	0.048215	0.109392	0.73391	132	ADORA2A, ADRB2, CBLN1, CHRND, SEZ6, GABRD, GRIN2D, DVL1, P2RX7, NLGN2, CHRNA5, S1PR2, GHRL, SLC8A2, P2RX1, DMPK, MIR30B, CDK5, STX1A, MAPK8IP2, GLRA1, PTK2B, CELF4, CHRNB1, P2RX2, CHRNB4, GABRB1, CHRNE, ADORA1, BAIAP2, CHRNA1, AKT1, ARRB2, INSYN2A, HTR3A, SHANK1, STX1B, P2RX5, P2RX6, TMEM108, CHRNA10, TBC1D24, GABRQ, CHRNA4, GRIN1, GSK3A, MECP2, GLRA3, SNCA, GABRA3, INSYN1, DRD2, UNC13B, HTR3D, G…
GOBP_CHEMOKINE_C_C_MOTIF_LIGAND_5_PRODUCTION	0.325203	1	0.104733	0.335914	1.1111	11	MUL1, DEFB124, SIRPA, ARG2, IL10
GOBP_CHEMOKINE_C_X_C_MOTIF_LIGAND_12_SIGNALING_PATHWAY	0.396262	1	0.0880945	-0.381853	-1.04455	7	TREM2, ENTREP1, CXCR4
GOBP_CHEMOKINE_C_X_C_MOTIF_LIGAND_1_PRODUCTION	0.339623	1	0.0975449	-0.42578	-1.09059	6	IL17A, IL17F
GOBP_CHEMOKINE_C_X_C_MOTIF_LIGAND_2_PRODUCTION	0.576628	1	0.0696133	-0.245041	-0.919543	17	MAP2K5, KLF4, TNF, LPL, TIRAP, TLR4, FOXP1
GOBP_CHEMOKINE_PRODUCTION	0.596741	1	0.0709609	0.149163	0.920802	96	MUL1, IL33, MIR766, ADORA2B, ACKR1, MIR26B, DEFB124, TICAM1, RIPK2, SELENOK, TWIST1, MEFV, SIRPA, ELANE, EPHA2, CD74, ZFPM1, EGR1, CHIA
GOBP_CHEMOREPULSION_OF_AXON	0.622881	1	0.0707899	0.338213	0.863616	6	SEMA3B, RYK, PLXNA4, WNT5A, NTN1, UNC5C
GOBP_CHEMOSENSORY_BEHAVIOR	0.77572	1	0.0587186	0.185717	0.75798	20	GJB4, OBP2B, LMX1A, NTRK1, SHANK1, ADAM11, ADCY3, PRKCG, CASR
GOBP_CHIASMA_ASSEMBLY	0.978587	1	0.0497903	0.197493	0.539634	7	MSH5, CCNB1IP1, SYCP1, UBE2B
GOBP_CHITIN_METABOLIC_PROCESS	0.993644	1	0.0486034	0.1987	0.507374	6	CHIA, CHI3L2, CHIT1, CHI3L1, CTBS
GOBP_CHLORIDE_TRANSPORT	0.690722	1	0.0643583	-0.136086	-0.880685	114	SLC26A3, CLCA4, CLDN17, ABCB1, SLC12A2, GLRB, SLC26A7, PRKG2, CLCA3P, PCYOX1, CLCN3, CLCA1, GABRG1, SLC12A6, GABRA5, GABRA1, GABRA2, GABRA6, SLC26A2, SLC4A10, CLCC1, GABRA4, SLC12A8, OSTM1, SLC5A1, GABRG3, CLCN5, SLC1A7, GLRA2, ANO6, SLC6A14, GABRB2, GABRE, SLC12A5, SLC4A2, GABRG2, ANO5, APOL1, BEST1, SLC12A7, SLC17A8, CA2, SLC12A1, GABRB3, CLIC5, SLC17A6, CLCN6, SLC4A8, P2RY6, ANO1
GOBP_CHOLANGIOCYTE_PROLIFERATION	0.686869	1	0.0636424	0.338117	0.812886	5	NOTCH2, HDAC6, GPBAR1, LIMS2, PKHD1
GOBP_CHOLESTEROL_CATABOLIC_PROCESS	0.923954	1	0.0469759	-0.196458	-0.609448	10	CYP39A1, CYP46A1, AKR1D1
GOBP_CHOLESTEROL_EFFLUX	0.136821	1	0.169571	0.225118	1.27648	67	GPS2, APOA4, APOC2, APOA5, MIR301B, APOM, MIR26A1, MIR206, MIR33A, NR1H3, MIR613, APOA1, MIR27B, APOE, NFKBIA, APOA2, NR1H2, TSKU, SHH, NAXE, MIR758, APOC1
GOBP_CHOLESTEROL_IMPORT	0.497099	1	0.0776799	-0.332119	-0.983397	9	STARD5, STARD4, CD36
GOBP_CHOLESTEROL_STORAGE	0.178908	1	0.141225	-0.335273	-1.2886	18	STARD4, TTC39B, TREM2, CES1, CD36, SOAT1, LPL
GOBP_CHOLINE_METABOLIC_PROCESS	0.266038	1	0.112843	-0.461131	-1.18114	6	SLC44A1, DMGDH, BCHE, ENPP6
GOBP_CHOLINE_TRANSPORT	0.931959	1	0.0502948	0.199544	0.614551	9	SLC22A2, SLC44A2, SLC44A3, SEC14L1, PSEN1, SLC44A5, SLC44A4, SLC5A7
GOBP_CHONDROBLAST_DIFFERENTIATION	0.846465	1	0.0537873	0.29147	0.70074	5	FGF4, RARA, FGF2, GDF5, CCN1
GOBP_CHONDROCYTE_DEVELOPMENT	0.974952	1	0.0451344	-0.126792	-0.573989	32	BPNT2, PTHLH, COL11A1, MSX2
GOBP_CHONDROCYTE_DEVELOPMENT_INVOLVED_IN_ENDOCHONDRAL_BONE_MORPHOGENESIS	0.0997877	1	0.206588	0.496042	1.44167	8	MATN1, SMPD3, TSKU, SOX9, COL27A1, TGFBR2
GOBP_CHONDROCYTE_DIFFERENTIATION	0.979675	1	0.0473534	-0.097812	-0.633457	113	SNAI2, AMELX, BPNT2, IFT80, PTHLH, COL11A1, PRKG2, CHADL, PTH, MSX2, BMPR1A, MEF2D, SMAD7, TGFBR1, HMGA2, FGF9, NPPC, HES5, SCIN, BMP4, GLG1, GDF6, RB1, GREM1, WNT7A, EXT2, ACVRL1, NFIB, MBOAT2, COL3A1, GDF5, LNPK, EXT1
GOBP_CHONDROCYTE_DIFFERENTIATION_INVOLVED_IN_ENDOCHONDRAL_BONE_MORPHOGENESIS	0.246407	1	0.123842	0.318591	1.17589	15	MATN1, IHH, SMPD3, ANXA6, TSKU, SOX9, COL27A1, TRIP11
GOBP_CHONDROCYTE_HYPERTROPHY	0.983019	1	0.0438002	-0.204164	-0.522946	6	SMAD7, EXT1, RARG, TGFBR2, MEX3C, SOX9
GOBP_CHONDROCYTE_PROLIFERATION	0.95619	1	0.0454968	-0.142472	-0.581389	22	MMP16, SMAD7, HMGA2, DDR2, PBXIP1, EXT1, LTF, CCN2, BMPR1B, FGFR3, COMP
GOBP_CHONDROITIN_SULFATE_BIOSYNTHETIC_PROCESS	0.723992	1	0.0635008	0.205687	0.798764	18	CHST7, CHPF, CHST3
GOBP_CHONDROITIN_SULFATE_CATABOLIC_PROCESS	0.34714	1	0.0988903	-0.465774	-1.09962	5	HYAL4, HYAL1, HEXB
GOBP_CHONDROITIN_SULFATE_PROTEOGLYCAN_BIOSYNTHETIC_PROCESS	0.601677	1	0.0720033	0.212505	0.893776	23	CHST7, CYTL1, CHPF, CHST3
GOBP_CHONDROITIN_SULFATE_PROTEOGLYCAN_METABOLIC_PROCESS	0.424658	1	0.086795	-0.216837	-1.02306	37	HYAL4, BPNT2, SPOCK3, DSEL, DCN, CHST13, XYLT2, HYAL1, B3GALT6, CHST15, PXYLP1, EXT1, B3GAT2, HEXB, DSE
GOBP_CHORIONIC_TROPHOBLAST_CELL_DIFFERENTIATION	0.915254	1	0.0523759	0.251582	0.642405	6	FZD5, HTRA1, MAP3K4, E2F7
GOBP_CHORIONIC_TROPHOBLAST_CELL_PROLIFERATION	0.493097	1	0.0791317	-0.405225	-0.956674	5	ACVR1C, INSL4
GOBP_CHORION_DEVELOPMENT	0.369072	1	0.0978773	0.342633	1.05523	9	FZD5, TMED2, HTRA1, DNAJB6, PAXIP1, MAP3K4
GOBP_CHORIO_ALLANTOIC_FUSION	0.14561	1	0.169571	0.491257	1.34232	7	WNT7B, ZFP36L1, BMP7, DNAJB6, BMP5, LEF1
GOBP_CHROMATIN_ORGANIZATION	1	1	0.0466015	-0.074267	-0.634647	641	RAD54B, RAG2, GLMN, H3C3, H4C16, H1-7, NDN, ASH2L, VCX, HMGN4, N6AMT1, BCL7C, EYA1, PHF14, SNAI1, NAP1L3, ZRANB3, TDRD3, LRIF1, C17orf49, H4C11, LHX2, SIRT7, CARM1, STPG4, PRDM14, SKP1, SMYD2, OGT, FAM50B, HLTF, ENY2, H1-1, SMARCA1, NSD2, TNP2, NFE2, SGF29, H2BC17, CHD1, HMGN5, M1AP, KDM8, SRPK2, USP49, MORC1, PRIMPOL, HDAC9, CENPW, SRPK1, POLE3, TSPYL6, METTL3, ARID4B, LIN54, DNMT3L, ASF1A, RSBN…
GOBP_CHROMATIN_REMODELING	1	1	0.0438002	0.0825301	0.665838	391	H2AX, ACTB, H1-8, H4C9, H4C12, H4C4, KDM4E, INO80B, H2BC10, NAP1L6P, APOBEC1, MBD3L5, TAF6L, TSPYL5, CDKN1C, H2AB1, H2BC15, TNP1, SETSIP, TFPT, H3C11, H2BC1, H1-3, H4C7, CENPV, SMARCD2, CHD5, H2AC25, DNAJC9, SUV39H2, FOXP3, H2BC4, SPHK2, SIRT6, RUVBL1, L3MBTL3, PRDM16, LMNB2, DPY30, SAMD1, HJURP, H4C5, MCRS1, PCGF1, H3-3A, H3C13, GATA3, NPM1, H4C14, H4C15, EOMES, H3C8, TTI1, H2BC7, LMNA, SUV39H1,…
GOBP_CHROMATIN_REMODELING_AT_CENTROMERE	0.993631	1	0.0487011	0.170334	0.495048	8	HJURP, CENPA
GOBP_CHROMOSOME_ATTACHMENT_TO_THE_NUCLEAR_ENVELOPE	0.877358	1	0.0489954	-0.257775	-0.660263	6	TERB1, MAJIN, SUN1, TERB2
GOBP_CHROMOSOME_CONDENSATION	0.900391	1	0.049391	-0.137358	-0.68644	43	H1-7, TENT4A, H1-1, NCAPG, SMC4, TOP2A, HMGA2, CDK1, SMARCA5, SMC5, NCAPH, TTN, SMC2, GPER1, ERN2
GOBP_CHROMOSOME_LOCALIZATION	0.121756	1	0.179782	-0.205745	-1.26784	93	CENPE, CHMP4A, SPICE1, CHMP4C, KIF2C, SPDL1, AURKB, ZW10, TERB1, NDC80, CHMP6, CDC23, FAM83D, DLGAP5, SPO11, CENPF, KIF18A, KIF22, CHMP2B, CHMP7, XIST, EML4
GOBP_CHROMOSOME_MOVEMENT_TOWARDS_SPINDLE_POLE	0.358879	1	0.0937465	-0.393454	-1.07628	7	CENPE, DLGAP5
GOBP_CHRONIC_INFLAMMATORY_RESPONSE	0.355967	1	0.0999277	0.263682	1.07618	20	ADORA2B, S100A9, IL4, FOXP3, CXCL13, LTA, IL10, UNC13D
GOBP_CILIARY_BASAL_BODY_ORGANIZATION	0.983838	1	0.046882	0.210227	0.505418	5	CROCC, FOXJ1, CCP110, DZIP1, RTTN
GOBP_CILIARY_NEUROTROPHIC_FACTOR_MEDIATED_SIGNALING_PATHWAY	0.357002	1	0.0972151	-0.462304	-1.09143	5	CNTFR, IL6R, IL6ST, LIFR
GOBP_CILIUM_DISASSEMBLY	0.327416	1	0.102449	-0.474389	-1.11996	5	AURKA
GOBP_CILIUM_ORGANIZATION	0.0344094	1	0.321776	-0.159948	-1.29507	416	DNAAF2, AURKA, SSX2IP, CDC14C, ARMC12, ADAMTS16, CIBAR1, DYNLT2B, IQUB, IFT80, TEKT2, PIFO, TEKT4, MNS1, ODAD3, CBY1, BBS7, CATIP, KIF3A, DYNC2LI1, NME5, LCA5L, TSGA10IP, DNAH8, TBC1D19, BBIP1, BBS5, MACIR, DNAI1, CEP78, BBS10, BBS12, MKKS, PKD2, DNAAF11, RPGRIP1L, SSNA1, CFAP54, ONECUT2, DNAAF10, RFX3, UNC119B, RP2, CCDC39, EVI5, ARL13B, TTBK2, CEP135, DNAAF3, TMEM67, ODF2, TTC36, TBC1D21, DNAAF…
GOBP_CIRCADIAN_REGULATION_OF_GENE_EXPRESSION	0.656311	1	0.0639272	-0.154566	-0.890158	71	DRD3, NUDT12, CARTPT, RBM4, OGT, KDM8, PPARGC1A, NRIP1, PASD1, PER2, CRY1, NCOA2, MYBBP1A, PER3, AHR, KMT2A, NOCT, CIART, HNF1B, HDAC2, BMAL2, MYCBP2, BHLHE41
GOBP_CIRCADIAN_RHYTHM	0.155925	1	0.160801	-0.164685	-1.18517	206	LEP, AGRP, PROK2, DRD3, HEBP1, TPH1, MTTP, NUDT12, TYMS, HOMER1, CARTPT, MAGEL2, RBM4, RPE65, EGR3, OGT, OPN4, NMS, TNF, GNAQ, KDM8, UBE3A, HTR7, SLC6A4, NLGN1, SCN9A, PPARGC1A, ROCK2, NRIP1, PASD1, PER2, METTL3, CRY1, ADRB1, NCOA2, DRD4, MYBBP1A, GHRHR, EZH2, PRKDC, NPS, PER3, TOP2A, AHR, KMT2A, KCND2, CDK1, OPRL1, NOCT, CIART, PROX1, GHRH, HNF1B, CRH, TH, CHRNB2, HDAC2, CREB1, BMAL2, MYCBP2, BH…
GOBP_CIRCADIAN_SLEEP_WAKE_CYCLE	0.314286	1	0.102822	-0.272268	-1.13195	23	DRD3, NLGN1, ADRB1, GHRHR, NPS, PER3, GHRH, CRH, TH, CHRNB2
GOBP_CIRCADIAN_SLEEP_WAKE_CYCLE_NON_REM_SLEEP	0.865096	1	0.0554793	0.242694	0.663143	7	GHRL, ADORA1, BTBD9, KCNA2, PARP1
GOBP_CIRCADIAN_SLEEP_WAKE_CYCLE_REM_SLEEP	0.745562	1	0.0585938	-0.328667	-0.775932	5	GHRH, CRH, CHRNB2
GOBP_CIRCADIAN_SLEEP_WAKE_CYCLE_SLEEP	0.548023	1	0.0713053	-0.237893	-0.914328	18	DRD3, ADRB1, GHRHR, PER3, GHRH, CRH, CHRNB2
GOBP_CIRCULATORY_SYSTEM_DEVELOPMENT	0.806122	1	0.05653	-0.10037	-0.915051	1175	TNFRSF12A, POPDC3, DDIT3, RGS4, LEP, APELA, FOXC1, MESP2, SNAI2, GLMN, EFNA1, KCNJ8, ISL1, DAND5, CXCR3, PF4, ATP5IF1, PROK2, ANGPTL6, GJA5, MTERF4, SGCZ, PROP1, FAP, FOXF1, PCNA, GJA4, ANGPTL3, MAP2K5, PIFO, EYA1, POPDC2, C3AR1, CRELD1, RECK, LOX, ODAD3, CXCL10, CBY1, HOXA13, BBS7, EDN1, B4GALT1, ANGPT1, MMP21, SNAI1, EGF, OTULIN, GPR15, COL11A1, BBS5, LRRC10, PDE3B, PROK1, IL17F, SLC12A2, DNAI1…
GOBP_CIRCULATORY_SYSTEM_PROCESS	0.276423	1	0.11524	-0.126352	-1.07189	592	AZU1, CPA3, RGS4, TNNI3K, LEP, APELA, SLC2A13, FOXC1, AGTR2, KCNMB2, KCNJ8, ISL1, SUCNR1, HTR2A, CRP, GJA5, DRD3, ADAMTS16, XCL2, SLC16A1, SGCZ, SLC16A7, SLC22A3, FGB, IL2, LRP3, HBB, POPDC2, C3AR1, CXCL10, UTS2B, FKBP1B, EDN1, AVPR2, ANGPT1, ABCB1, CARTPT, CYP2J2, FGFBP3, SLC12A2, CD38, CAV1, ABCC5, SPX, MKKS, KCNE1, CALCA, CBS, SLC4A5, VEGFC, NPY1R, NPR3, ADM2, LPA, SLC7A5, TNNT2, KCNE5, LNPEP,…
GOBP_CITRATE_METABOLIC_PROCESS	0.909091	1	0.0504983	0.269069	0.646884	5	CS, ACLY, ACO2
GOBP_CITRATE_TRANSPORT	0.989899	1	0.0466015	0.204647	0.492005	5	SLC25A1, UMOD, SLC13A5, SLC13A3
GOBP_CITRULLINE_BIOSYNTHETIC_PROCESS	0.747535	1	0.0584693	-0.328594	-0.77576	5	OTC, CPS1, ATP2B4, CAD
GOBP_CITRULLINE_METABOLIC_PROCESS	0.256121	1	0.11524	-0.410914	-1.18699	8	OTC, DDAH1, CPS1, ASS1, ATP2B4, DDAH2, CAD
GOBP_CLATHRIN_COATED_VESICLE_CARGO_LOADING	0.936449	1	0.0455878	-0.218953	-0.598941	7	AP3S1, AP3B1, AP3M2, AP3B2, AP3S2, AP3D1, AP3M1
GOBP_CLATHRIN_COAT_ASSEMBLY	0.0718686	1	0.24134	0.412736	1.52337	15	CALY, FCHO1, NSG2, HIP1, AP2S1, NSG1, FCHO2, HIP1R, PICALM, EPS15, CLTC, DAB2
GOBP_CLATHRIN_DEPENDENT_ENDOCYTOSIS	0.854651	1	0.0514265	-0.142266	-0.729108	47	SH3GL3, ITGA4, INPP5F, SMAP1, DNAJC6, LMBRD1, WASL, SCYL2, GPR107, FNBP1L, AAK1, MAGI2, NEU3, SLC9B2, STON1, SNAP91, ITSN2, SIGLEC1
GOBP_CLEAVAGE_FURROW_FORMATION	0.553271	1	0.0704501	-0.331088	-0.905682	7	SPIRE2, AURKB
GOBP_CLEAVAGE_INVOLVED_IN_RRNA_PROCESSING	0.959847	1	0.0454968	-0.132912	-0.585453	29	ERI2, EXOSC3, RPP40, NOP14, EXOSC8, ERI1, EXOSC9, BMS1
GOBP_CLUSTERING_OF_VOLTAGE_GATED_SODIUM_CHANNELS	0.966038	1	0.0445962	-0.216624	-0.554861	6	MYOC
GOBP_CMP_METABOLIC_PROCESS	0.960748	1	0.0444181	-0.203529	-0.556749	7	DCK, UCK2, DPYS, DPYD, UPB1
GOBP_COBALAMIN_METABOLIC_PROCESS	0.947776	1	0.0466015	-0.200629	-0.594056	9	MMADHC, CUBN
GOBP_COBALAMIN_TRANSPORT	0.523711	1	0.0782955	0.307411	0.946757	9	AMN, CBLIF, TCN2
GOBP_COBALT_ION_TRANSPORT	0.479657	1	0.0850427	0.355071	0.970204	7	CBLIF, TCN2, MMGT1, SLC39A8, SLC11A2
GOBP_COCHLEA_DEVELOPMENT	0.568548	1	0.0728939	0.178938	0.932042	50	HEY2, DVL1, PTK7, TIFAB, IFT20, DVL2, IFT27, FZD2, GATA3, PVALB, SOX9, DCHS1, MCM2, CCNA2, TBX2, GATA2, KCNQ1, DCANP1, GRHL3
GOBP_COCHLEA_MORPHOGENESIS	0.886756	1	0.0492918	-0.162944	-0.680852	24	CTHRC1, POU3F4, EYA1, NEUROG1, FRZB, MYO3A
GOBP_COENZYME_A_BIOSYNTHETIC_PROCESS	0.98374	1	0.0471642	0.148536	0.491312	11	PPCDC, ACAT1, PANK2, PANK3, PPCS, ACOT7, PANK4
GOBP_COENZYME_A_METABOLIC_PROCESS	0.645435	1	0.0691198	0.219384	0.851953	18	NUDT8, NUDT7, PPCDC
GOBP_COGNITION	0.764356	1	0.0576091	-0.112329	-0.877896	317	FEN1, SYNJ1, LRRC66, HTR2A, DRD3, CHL1, GPR155, CLN3, TMPRSS11E, SLC7A11, C12orf57, GALR3, LINS1, SYT4, RP9, PDE8B, FOSL1, PTPRZ1, UBA6, ITGB1, TMOD2, TREM2, GABRA5, TNF, NETO1, TTC36, PLK2, ELAVL4, NF1, UBE3A, SLC6A4, PTGS2, NRXN1, NEUROG1, CHMP2B, CCL11, SCN2A, KCNK4, PAK5, SYNGAP1, PTN, SHANK3, BCHE, CASP3, VIP, NPS, DRD1, TAFA2, TPBG, ADGRF1, ADCY8, DOP1B, CRHBP, KMT2A, PGRMC1, OPRL1, DDHD2, …
GOBP_COLLAGEN_ACTIVATED_SIGNALING_PATHWAY	0.959615	1	0.0457704	-0.148522	-0.54679	16	COL4A5, DDR2, COL4A3, MUSK, UBASH3B, ITGA2, COL4A1, JAK2, COL4A6, ITGA11, GP6, COL4A2, DDR1
GOBP_COLLAGEN_ACTIVATED_TYROSINE_KINASE_RECEPTOR_SIGNALING_PATHWAY	0.733333	1	0.0590955	-0.244371	-0.786325	11	COL4A5, DDR2, COL4A3, MUSK, UBASH3B, COL4A1, COL4A6
GOBP_COLLAGEN_BIOSYNTHETIC_PROCESS	0.988258	1	0.0452247	-0.100391	-0.521045	49	AMELX, PPARD, SUCO, INHBA, RUNX1, ADAMTS3, F2R, DDR2, NPPC, BMP4, HDAC2, F2, PDGFRB
GOBP_COLLAGEN_CATABOLIC_PROCESS	0.389961	1	0.0908241	-0.209023	-1.05977	45	MMP3, FAP, MMP21, VSIR, MMP13, MMP10, MMP16, ITGB1, PRTN3, ADAMTS3, ADAM15, MMP26, MMP1, RETREG1, MMP7, MMP8, RETREG3
GOBP_COLLAGEN_FIBRIL_ORGANIZATION	0.608268	1	0.0683111	-0.164791	-0.917577	63	LUM, FOXC1, DPT, LOX, COL11A1, CHADL, LOXL3, NF1, P4HA1, ADAMTS3, TGFBR1, DDR2, CYP1B1, LOXL4, RB1, GREM1, COL3A1, VIPAS39, EXT1, TLL2, ATP7A, OPTC
GOBP_COLLAGEN_METABOLIC_PROCESS	0.96	1	0.0475434	-0.105306	-0.666452	105	MMP3, AMELX, FAP, MMP21, VSIR, MMP13, MMP10, MMP16, ITGB1, PPARD, SUCO, PRTN3, INHBA, RUNX1, ADAMTS3, ADAM15, MMP26, F2R, DDR2, NPPC, BMP4, HDAC2, MMP1, RETREG1, F2, MMP7, PDGFRB, MMP8
GOBP_COLLATERAL_SPROUTING	0.802495	1	0.0576091	0.172917	0.758071	27	DVL1, ULK1, CRABP2, RND2, NGF, LPAR3, FSTL4, PTPRS
GOBP_COLLATERAL_SPROUTING_IN_ABSENCE_OF_INJURY	0.773176	1	0.0568864	-0.320315	-0.756215	5	SPART, APP, COBL, WNT3, WNT3A
GOBP_COLLECTING_DUCT_DEVELOPMENT	0.591286	1	0.0723571	0.233524	0.8848	16	WNT7B, PKD1, NOTCH1, SHH, WNT9B, UMOD, PAX8, TFAP2B, PAX2
GOBP_COLUMNAR_CUBOIDAL_EPITHELIAL_CELL_DEVELOPMENT	1	1	0.0446854	-0.0833616	-0.432662	49	TYMS, TMIGD1, RFX3, CDK6, TIGAR, YAP1, BMP4, RHEB, BAD, IL6ST, BHLHA15, PRDM1, NKX2-2, CLOCK
GOBP_COLUMNAR_CUBOIDAL_EPITHELIAL_CELL_DIFFERENTIATION	0.901437	1	0.0516356	-0.115139	-0.751572	117	NEUROD1, TYMS, TMIGD1, RBM4, CAV1, KLF4, DSPP, RFX3, IL13, CDK6, NR5A2, TIGAR, AGR2, GATA4, JAG1, SOX11, IL31RA, YAP1, PROX1, BMP4, RHEB, ABL1, BAD, IL6ST, DLX3, BHLHA15, PRDM1, HES1, NKX2-2, CLOCK, GATA6, EMX1, NFIB, PDX1, C1GALT1, EXT1, SERPINE1, NKX6-3, FST, ENAM, YIPF6, DLG5, GPAT4, SAV1, WNT5A, RARB, CTNNB1, POU3F2, FAM20C, MEN1, FGF2, NPY, PDPK1, RARG
GOBP_COLUMNAR_CUBOIDAL_EPITHELIAL_CELL_MATURATION	0.558935	1	0.0707899	-0.269632	-0.916173	12	TYMS, TMIGD1, RFX3
GOBP_COMMA_SHAPED_BODY_MORPHOGENESIS	0.188679	1	0.137251	-0.497744	-1.27492	6	HES5, BMP4, PDGFRB, HES1
GOBP_COMMISSURAL_NEURON_AXON_GUIDANCE	0.815041	1	0.0558265	0.214914	0.710872	11	GDNF, SMO, RYK, VEGFA, EPHB2, NCAM1
GOBP_COMMON_BILE_DUCT_DEVELOPMENT	0.531313	1	0.0764767	0.382022	0.91844	5	SOX9, NOTCH2, SOX17
GOBP_COMMON_MYELOID_PROGENITOR_CELL_PROLIFERATION	0.73673	1	0.0626618	0.264705	0.769321	8	UNCX, FBXO4, GSTP1
GOBP_COMMON_PARTNER_SMAD_PROTEIN_PHOSPHORYLATION	0.929336	1	0.052163	0.221685	0.605738	7	BMPER, TGFB1, TGFBR2, PML, SPTBN1, SMAD2, BMP4
GOBP_COMPARTMENT_PATTERN_SPECIFICATION	0.169697	1	0.151149	0.541597	1.30208	5	DLL3, NOTCH1, DLL1, PBX3, LFNG
GOBP_COMPLEMENT_ACTIVATION	0.329435	1	0.101351	-0.196189	-1.07592	59	CFHR1, C1RL, CFHR3, COLEC10, MBL2, TREM2, IL1B, CD5L, C2, MIR520E, C7, A2M, SVEP1, CD55, CD59, C8B, CFHR5, C4A, CFHR2, CR2, C1QC, C8A, CFHR4, CR1, C5, C9, CD46, CR1L, CFH, C1R, SUSD4, CLU, C1QB, MASP2, RGCC, PHB1
GOBP_COMPLEMENT_ACTIVATION_ALTERNATIVE_PATHWAY	0.853503	1	0.0557104	0.182023	0.706868	18	CFP, C8G, VSIG4, MIR520B
GOBP_COMPLEMENT_ACTIVATION_CLASSICAL_PATHWAY	0.208897	1	0.131458	-0.263973	-1.21314	33	C1RL, MBL2, TREM2, C2, C7, SVEP1, CD55, C8B, C4A, CR2, C1QC, C8A, CR1, C5, C9, CD46, CR1L, C1R, SUSD4, CLU, C1QB, MASP2
GOBP_COMPLEMENT_ACTIVATION_LECTIN_PATHWAY	0.607724	1	0.0699459	0.26929	0.890728	11	COLEC11, SERPING1, FCN3, MASP1, FCN2
GOBP_COMPLEMENT_DEPENDENT_CYTOTOXICITY	0.15739	1	0.153159	-0.375442	-1.33106	14	IGHG1, IL13, CD5L, CD55, CD59, IL11, RAB27A, CR1, CR1L, CFH
GOBP_COMPLEMENT_RECEPTOR_MEDIATED_SIGNALING_PATHWAY	0.836502	1	0.0515309	-0.205584	-0.698545	12	C3AR1, GPR33, FPR3, CR2, CR1, FPR2, CMKLR1, C5AR1
GOBP_CONNECTIVE_TISSUE_DEVELOPMENT	0.933333	1	0.0492918	-0.100938	-0.770557	273	LEP, SNAI2, AMELX, BPNT2, IFT80, OTOR, LOX, EDN1, HOXC4, TYMS, SNAI1, PTHLH, HYAL3, COL11A1, BMP3, MMP13, IL17F, PRKG2, CHADL, ITGB3, PTH, MKKS, CBS, MATN3, CER1, MSX2, PPARD, BMP10, RXFP1, PRRX1, POU4F2, BMPR1A, PPARGC1A, MEF2D, FRZB, RASAL2, ACTA2, PDGFB, SMAD7, NCOA2, SATB2, MSX1, TGFBR1, HMGA2, FGF9, NPPC, HES5, HYAL1, SCIN, SPART, BMP4, GLG1, IL6R, THBS3, GHR, CD34, NR1H4, GDF6, PDGFRB, SMAD…
GOBP_CONNECTIVE_TISSUE_REPLACEMENT	0.817427	1	0.0566484	0.192437	0.729124	16	MIR199B, TIMP1, MIR34B, TGFB1, MIR16-1, MIR15B
GOBP_CONNECTIVE_TISSUE_REPLACEMENT_INVOLVED_IN_INFLAMMATORY_RESPONSE_WOUND_HEALING	0.916981	1	0.0469759	-0.24383	-0.624545	6	IL1A, F2R, PPARG
GOBP_CONSTITUTIVE_HETEROCHROMATIN_FORMATION	0.271863	1	0.111918	-0.342303	-1.1631	12	XIST, EZH2, RIF1, HELLS, TSIX, EZH1, HAT1, ATRX, SIRT2, SMCHD1
GOBP_CONSTITUTIVE_SECRETORY_PATHWAY	0.601869	1	0.0662842	-0.321502	-0.87946	7	RAB3A, TRAPPC11, TMEM167A
GOBP_CONVERGENT_EXTENSION	0.420945	1	0.0899861	0.275462	1.01671	15	DVL1, PTK7, WNT11, DVL2
GOBP_CONVERGENT_EXTENSION_INVOLVED_IN_AXIS_ELONGATION	0.974576	1	0.0494905	0.223506	0.570716	6	WNT11, TRIM28, NKD1, SFRP2
GOBP_CONVERGENT_EXTENSION_INVOLVED_IN_GASTRULATION	0.583505	1	0.0727141	0.293287	0.903259	9	DVL1, WNT11, DVL2
GOBP_CONVERGENT_EXTENSION_INVOLVED_IN_ORGANOGENESIS	0.379798	1	0.0949752	0.441643	1.06178	5	DVL1, DVL2
GOBP_COP9_SIGNALOSOME_ASSEMBLY	0.99596	1	0.0463228	0.188297	0.452697	5	COPS7A, WNT3A, TESPA1, COPS7B
GOBP_COPII_COATED_VESICLE_BUDDING	0.887064	1	0.0523759	0.138061	0.690464	42	TRAPPC6A, TRAPPC5, TRAPPC2B, MAPK15, SEC31B, PREB, KLHL12, TMED2, SEC13, PEF1
GOBP_COPII_COATED_VESICLE_CARGO_LOADING	0.852427	1	0.0516356	-0.191164	-0.695034	15	SEC24A, SEC23A, MIA3, SEC24D, SEC31A, SEC23B, SEC24B
GOBP_COPI_COATED_VESICLE_BUDDING	0.900424	1	0.0531298	0.255606	0.652683	6	ARFGAP2, TMED2
GOBP_COPPER_ION_HOMEOSTASIS	0.508333	1	0.08042	0.240736	0.929952	17	MT2A, ARF1, ABCB6, SCO2, ANKRD9, COX19, PRND, CUTC, XIAP, COMMD1, APP, CCDC22, SCO1, ATP7A, PRNP, ATP7B, ATOX1
GOBP_COPPER_ION_IMPORT	0.281132	1	0.10925	-0.451608	-1.15675	6	STEAP2, STEAP4, SLC31A1, ATP7B, ATP7A
GOBP_COPPER_ION_TRANSMEMBRANE_TRANSPORT	0.567925	1	0.0696133	-0.353207	-0.904704	6	STEAP2, SLC31A1, ATP7B, ATP7A
GOBP_COPPER_ION_TRANSPORT	0.767308	1	0.0560596	-0.209436	-0.771051	16	STEAP2, STEAP4, HEPH, ATOX1, SLC31A1, ATP7B, ATP7A
GOBP_COPULATION	0.622642	1	0.0702813	0.20801	0.864901	22	OXT, KLK14, P2RX1, OXTR, DDO, AVP, VGF
GOBP_CORNEA_DEVELOPMENT_IN_CAMERA_TYPE_EYE	0.180672	1	0.149208	0.377547	1.26362	12	ANGPTL7, WNT6, WNT9A, WNT9B, KRT12, PAX6, LIMK2, WNT2B
GOBP_CORNIFICATION	0.700193	1	0.0606404	-0.27695	-0.820043	9	LIPK, TMEM79, LIPN
GOBP_CORNIFIED_ENVELOPE_ASSEMBLY	0.29434	1	0.106323	-0.444118	-1.13756	6	STX2, UGCG
GOBP_CORONARY_ARTERY_MORPHOGENESIS	0.854932	1	0.0513223	-0.234944	-0.695662	9	NRP1, TGFBR1, LRP2, ARID2, SEC24B, TBX1
GOBP_CORONARY_VASCULATURE_DEVELOPMENT	0.985915	1	0.0466015	0.0998181	0.517279	48	HEY2, PTK7, SRF, MYOCD, VEGFB, TAB1, HAND2, NOTCH1, PLXND1, MIR1-1, GPC3, TBX5, SGCD, VEGFA
GOBP_CORONARY_VASCULATURE_MORPHOGENESIS	0.903361	1	0.0525899	0.162945	0.644957	19	HEY2, HAND2, NOTCH1, MIR1-1, TBX5, SGCD, VEGFA
GOBP_CORPUS_CALLOSUM_DEVELOPMENT	0.469729	1	0.0847985	0.231104	0.986944	25	RTN4R, CDK5, EPHB3, WDR37, TSKU, NSUN5, RYK, PTPRS, WDR47, ATG16L1
GOBP_CORPUS_CALLOSUM_MORPHOGENESIS	0.788955	1	0.0559429	-0.315659	-0.745223	5	C12orf57
GOBP_CORTICAL_ACTIN_CYTOSKELETON_ORGANIZATION	0.830116	1	0.0525899	-0.150272	-0.734241	40	CALR, TNF, ROCK2, PLS1, RHOQ, RACGAP1, FMNL2, LLGL1, DLG1, VIL1, AKAP11, NCKAP1, ANLN, ROCK1, EHD2, RTKN, EPB41L3, FHOD1, EPB41L1, IKBKB, STRIP1
GOBP_CORTICAL_CYTOSKELETON_ORGANIZATION	0.90495	1	0.0497903	-0.132187	-0.679973	48	CALR, TNF, NLGN1, ROCK2, PLS1, RHOQ, RACGAP1, FMNL2, LLGL1, DLG1, VIL1, AKAP11, NCKAP1, ANLN, RAC1, ROCK1, EHD2, RTKN, EPB41L3, FHOD1, EPB41L1, IKBKB, STRIP1, ECT2, PAFAH1B1, TRPV4, FHOD3, PDCD6IP, VPS4A, RHOG, PLEC, TLN1, FMNL3, EPB41L2, FMNL1, PPP2R3C, LCP1, RAB13, WDR1, EPB41, NCKAP1L, ARF6, LLGL2, PLEK, RAC3
GOBP_CORTICOSPINAL_TRACT_MORPHOGENESIS	0.682243	1	0.0602484	-0.301246	-0.824051	7	FBXO45, SLIT2, CDH11, SPG11, NIN
GOBP_CORTICOSTEROID_HORMONE_SECRETION	0.960076	1	0.0452247	-0.140275	-0.54926	19	GAL, AGTR1, CRY1, POMC, CRH, GALR1
GOBP_CORTICOSTEROID_RECEPTOR_SIGNALING_PATHWAY	0.746641	1	0.0572461	-0.218752	-0.775546	14	CALR, CRY1, CLOCK, LMO3, PTGES3, PHB1, JAK2, BMAL1, ARID1A, CRY2, NR3C1, YWHAH, NEDD4
GOBP_CORTICOSTERONE_SECRETION	0.919192	1	0.0499914	0.265146	0.637454	5	TSPO, KCNQ1, SELENOM
GOBP_CORTICOTROPIN_SECRETION	0.899065	1	0.0474483	-0.241342	-0.660184	7	AQP1, CRHBP, CRH
GOBP_CORTISOL_BIOSYNTHETIC_PROCESS	0.785714	1	0.0590955	0.23501	0.743029	10	CYP11B1, DKK3, REST, BMP5, BMP2, CYP11B2, CACNA1H, WNT4
GOBP_CORTISOL_METABOLIC_PROCESS	0.861345	1	0.054794	0.202671	0.678322	12	CYP11B1, DKK3, HSD11B2, REST, BMP5, BMP2, CYP11B2, CACNA1H
GOBP_CORTISOL_SECRETION	0.439842	1	0.0852885	-0.4265	-1.0069	5	GAL, CRH, GALR1
GOBP_CRANIAL_GANGLION_DEVELOPMENT	0.495069	1	0.078921	-0.404387	-0.954695	5	NRP1, SIX1, CTNNB1, NRP2
GOBP_CRANIAL_NERVE_DEVELOPMENT	0.647059	1	0.0650878	-0.161158	-0.886847	60	ISL1, TMEM126A, KCNC2, KCNA3, NRP1, CITED2, NEUROG1, PHOX2A, CHRNB2, CHD7, SLC25A46, HES1, NKX2-2, LPAR1, SLITRK6, SIX1, EXT1, SALL1, EPHB1, HOXD3, CTNNB1, HOXA3, ADARB1, TBX1, TFAP2A, NRP2, ATOH7, ATP8B1, DRGX, SLC1A3, ERBB3, GLI3, KCNC1, PLXNA4, KCNA2, NPR2, HOXB3, HOXA1, POU4F1, PAX2, KCNA1, SIX4, ACKR3, EPHB2, MAFB, EGR2, PLXNA1, NAV2, SLC24A4, PHOX2B, HOXB2, DCANP1, HOXB1, POU4F3, TCIRG1, NT…
GOBP_CRANIAL_NERVE_FORMATION	0.817073	1	0.0557104	0.214065	0.708063	11	TIFAB, PLXNA3, DCANP1, PLXNA1, MAFB, PAX2, HOXA1
GOBP_CRANIAL_NERVE_MORPHOGENESIS	0.881323	1	0.0501934	-0.153873	-0.681536	30	NRP1, CITED2, NEUROG1, PHOX2A, CHRNB2, SIX1, EPHB1, HOXD3, HOXA3, ADARB1, TBX1, TFAP2A, NRP2, ATP8B1, GLI3, PLXNA4, KCNA2, HOXB3, HOXA1, PAX2, EPHB2, MAFB, EGR2, PLXNA1, HOXB2, DCANP1, HOXB1, SEMA3F, PLXNA3
GOBP_CRANIAL_NERVE_STRUCTURAL_ORGANIZATION	0.598739	1	0.0723571	0.283819	0.897347	10	PLXNA3, SEMA3F, HOXB1, HOXB2, EGR2, PAX2, KCNA2, PLXNA4
GOBP_CRANIAL_SKELETAL_SYSTEM_DEVELOPMENT	0.981928	1	0.0466948	0.0957656	0.55062	72	NOG, TWIST1, TIFAB, IFT140, FOXE1, SLC39A3, RAB23, IRF6, NODAL, GNA11, FGF4
GOBP_CRANIAL_SUTURE_MORPHOGENESIS	0.768362	1	0.0550211	-0.262998	-0.759711	8	MSX2, INSIG2, BMP4
GOBP_CRANIOFACIAL_SUTURE_MORPHOGENESIS	0.921444	1	0.052163	0.167398	0.650074	18	TWIST1, TIFAB, RAB23, FGF4, TGFB3, DCANP1, MMP14, MEGF8, FOXN3
GOBP_CRD_MEDIATED_MRNA_STABILIZATION	0.723577	1	0.0614364	0.23547	0.778863	11	PABPC1, YBX1, HNRNPD, IGF2BP2, CSDE1, DHX9
GOBP_CRISTAE_FORMATION	0.241055	1	0.119348	-0.318206	-1.22301	18	APOOL, CHCHD6, APOO, SLC25A46, IMMT, TAFAZZIN, PINK1, UQCC3, CHCHD3, MICOS10, OMA1, SAMM50, AFG3L2, MICOS13, DNAJC11
GOBP_CUT_CATABOLIC_PROCESS	0.923077	1	0.0487011	-0.268607	-0.634141	5	EXOSC3, DIS3, EXOSC10
GOBP_CYCLIC_GMP_AMP_TRANSMEMBRANE_IMPORT_ACROSS_PLASMA_MEMBRANE	0.907298	1	0.0494905	-0.275494	-0.6504	5	LRRC8C
GOBP_CYCLIC_NUCLEOTIDE_BIOSYNTHETIC_PROCESS	0.868217	1	0.0507028	-0.166417	-0.669571	21	GUCY2C, GUCY1A2, ADCY8, NPPC, ADCY9, ADCY10, ADCY7, GUCY2F, NPR1, NPR2, ADCY1, ADCY5, GUCY2D, ADCY2, GUCY1A1, ADCY3, ADCY4, ADCY6, NPPA, GUCY1B1, NPPB
GOBP_CYCLIC_NUCLEOTIDE_CATABOLIC_PROCESS	0.996176	1	0.0438002	-0.120302	-0.414772	13	PDE8B, PDE7B, PDE5A, CNP, PDE7A, PDE4D, PDE8A, PDE10A, PDE4B, PDE4A, PDE9A, PDE2A
GOBP_CYCLIC_NUCLEOTIDE_MEDIATED_SIGNALING	0.797189	1	0.0562941	-0.13262	-0.797592	84	ADCYAP1, KCNC2, FFAR4, PDE3B, GUCY1A2, GAL, CDC34, ADGRG6, RAPGEF2, CD36, DGKQ, HTR2C, PDE7B, GHRHR, AQP1, EPHA5, POMC, AHR, PDE11A, AKAP6, NPPC, OPRL1, HTR2B
GOBP_CYCLIC_NUCLEOTIDE_METABOLIC_PROCESS	0.920849	1	0.04783	-0.135072	-0.65997	40	GUCY2C, PTHLH, PDE8B, PTH, GUCY1A2, CACNB4, PDE7B, ADCY8, NPPC
GOBP_CYCLOOXYGENASE_PATHWAY	0.864603	1	0.0508054	-0.226875	-0.67177	9	PTGS2, TBXAS1, PTGS1, PTGDS, PTGES3
GOBP_CYSTEINE_METABOLIC_PROCESS	0.503802	1	0.0760837	-0.28369	-0.96394	12	SLC7A11, CBS, GCLM
GOBP_CYTIDINE_METABOLIC_PROCESS	0.552521	1	0.0764767	0.277175	0.927683	12	APOBEC1, CDADC1, APOBEC3C, APOBEC3A, APOBEC3F, APOBEC3D, APOBEC3H, APOBEC3B, AICDA, APOBEC3G, CDA, APOBEC2
GOBP_CYTIDINE_TO_URIDINE_EDITING	0.642857	1	0.0687943	0.259744	0.869342	12	APOBEC1, APOBEC3C, APOBEC3A, APOBEC3F, APOBEC3D, APOBEC3H, RBM47, APOBEC3B, AICDA, APOBEC3G, APOBEC2, A1CF
GOBP_CYTOCHROME_COMPLEX_ASSEMBLY	0.806641	1	0.0544556	-0.161255	-0.752607	36	UQCC2, COX18, COX16, COA5, SURF1
GOBP_CYTOKINESIS	0.593429	1	0.0716527	-0.133115	-0.938576	183	SEPTIN14, AURKA, CDC14C, DRD3, EXOC8, AURKC, CHMP4A, CHMP4C, WASHC5, PKN2, SPIRE2, KLHL13, KIF23, BRCA2, SEPTIN12, AURKB, MAP10, CSPP1, SEPTIN3, CHMP6, PLK2, ROCK2, CHMP2B, TEX14, APC, CHMP7, ALKBH4, SEPTIN11, IGF1R, TTC19, PIK3C3, KIF4A, KIF14, KLHL9, SEPTIN5, BCL2L1, AHCTF1, RACGAP1, TRIM36, MITD1, SEPTIN10, KIF20B, ORC4, CDCA8, SNX33, JTB, CDC14B, DCDC1, CALM2, DCTN3
GOBP_CYTOKINETIC_PROCESS	0.580897	1	0.0701132	-0.189065	-0.913172	39	CHMP4A, CHMP4C, SPIRE2, AURKB, CHMP6, CHMP2B, CHMP7, ALKBH4, RACGAP1, MITD1, KIF20B, SNX33
GOBP_CYTOKINE_MEDIATED_SIGNALING_PATHWAY	0.99211	1	0.0454059	0.0921461	0.756684	473	TMSB4X, THPO, CCL1, MUL1, IFNA10, MT3, IL33, GPS2, CEBPA, CCL8, LILRA5, IFNA21, CCL21, TNFSF18, IFNA17, PYDC1, ACKR1, CRLF1, TFF2, MAPK3, IFITM2, CCL14, IFNL2, IRF3, PYDC2, IL11RA, CNTF, CTSG, RIPK2, CD24, CXCR6, IFITM1, CXCL3, IFI27, MIR152, RRAGA, MIR26A1, CCR10, CXCR1, CLDN18, OXSR1, SOCS1, CSF2RB, SPPL2B, NR1H3, CD74, CLCF1, DOK1, APOA1, DUOX1, EGR1, TNFRSF1B, CSF2, IL17RE, MIR27B, PARP9, CXC…
GOBP_CYTOKINE_PRODUCTION	0.994	1	0.0459538	0.0880839	0.766572	824	SLAMF9, GHSR, TMSB4X, IL9, ZNF580, CCL1, GJA8, MUL1, IL17D, IL33, BST2, RIPK3, RNF26, ARID5A, MIR107, MIR657, MDK, MIR766, ADORA2B, LILRA5, MAPK11, IL27, IL17B, NLRP3, CYBA, PYDC1, MIR324, BATF, ACKR1, MIR26B, CUEDC2, P2RX7, DEFB124, TICAM1, IRF3, PYDC2, IL23A, ORM2, ELF4, ADRA2A, RIPK2, PAEP, CD24, HLA-DRB1, BCL3, RAB7B, CARD11, SELENOK, BANF1, TWIST1, GHRL, PQBP1, MIR181A2, WNT11, PLA2G1B, STOM…
GOBP_CYTOKINE_PRODUCTION_INVOLVED_IN_IMMUNE_RESPONSE	0.418426	1	0.08654	0.153765	1.0121	122	SLAMF9, BST2, ARID5A, NLRP3, CUEDC2, P2RX7, TICAM1, RIPK2, TWIST1, IL4, CD74, FOXP3, SPHK2, APOA1, TBX21, HLA-G, TNFRSF1B, EPX, FZD5, B2M, GATA3, APOA2, CD81, SEMA7A, LILRB4, CLC, BCL6, TRAF2, TGFB1, BCL10, HMOX1, BTK, SYK, IL10, TLR9, LITAF, TGFB3, PYCARD, KIR2DL4, LACC1, MYD88, TICAM2
GOBP_CYTOKINE_PRODUCTION_INVOLVED_IN_INFLAMMATORY_RESPONSE	0.461538	1	0.0840746	0.174894	0.994559	69	IL17D, IL17B, MIR324, CUEDC2, TICAM1, MEFV, MIR26A1, SIRPA, PLD4, IL1R2, APPL1, LILRB4, KPNA6, PER1, CHID1, MIR16-1, ALOX5, MIR129-1, IL17RC, NLRP7, PYCARD, MYD88, TICAM2, IL17RA, EPHB2, PLA2G3, PPARA, H19, MIR203A, NOD2, MIR93, APOD, MIR221, MIR222, GPSM3, GBP5, STAT3, NOS2
GOBP_CYTOLYSIS	0.454927	1	0.086795	0.239661	1.00799	23	GZMB, C8G, NINJ1, NKG7, MICA, GZMM, MICB
GOBP_CYTOLYSIS_BY_HOST_OF_SYMBIONT_CELLS	0.261682	1	0.113313	-0.431828	-1.18125	7	CFHR1, CFHR5, F2, CFHR2, APOL1
GOBP_CYTOPLASMIC_MICROTUBULE_ORGANIZATION	0.840156	1	0.0524828	-0.138269	-0.758279	59	TUBGCP6, CLIP4, MAP10, HOOK1, CEP126, CRIPT, CAV3, HOOK2, WDR73, HOOK3, IFT172, CLASP1, DLG1, TRDN, KATNAL2, NUMA1, CENPJ, TUBGCP5, CAMSAP2, KATNA1, AXIN1, CCDC88C, CEP120, CCDC88A, KATNAL1, TUBG2
GOBP_CYTOPLASMIC_SEQUESTERING_OF_NF_KAPPAB	0.813163	1	0.0579755	0.245599	0.713795	8	TMSB4X, NFKBIA, IL10
GOBP_CYTOPLASMIC_SEQUESTERING_OF_PROTEIN	0.831276	1	0.0554793	0.173468	0.720883	21	TMSB4X, KEAP1, MDFI, NFKBIA, PKD1
GOBP_CYTOPLASMIC_SEQUESTERING_OF_TRANSCRIPTION_FACTOR	0.480493	1	0.0826646	0.263046	0.97088	15	TMSB4X, KEAP1, MDFI, NFKBIA, PKD1
GOBP_CYTOPLASMIC_TRANSLATIONAL_ELONGATION	0.11597	1	0.179782	-0.415464	-1.41169	12	CPEB2, DPH6, DPH3, NEMF, DNAJC24, DPH5
GOBP_CYTOPLASMIC_TRANSLATIONAL_INITIATION	0.887984	1	0.0519512	0.138588	0.671848	37	EIF3K, EIF2B3, RPL13A, EIF4A1, MIF4GD, EIF3C, EIF2S3, EIF3H, SH3BGRL, EIF3F, EIF3D, EIF3G, EIF2S2, YTHDF2, EIF3L, EIF3B, EIF2D, EIF3CL, NCK1, EIF3A, DENR, EIF3M
GOBP_CYTOPLASM_ORGANIZATION	0.963878	1	0.0450443	-0.177901	-0.551882	10	FOSL1, RRN3, SOS1, KIF5B, TDRD5, TFCP2L1
GOBP_CYTOSKELETON_DEPENDENT_CYTOKINESIS	0.440162	1	0.086795	-0.15674	-1.01105	112	SEPTIN14, EXOC8, CHMP4A, CHMP4C, WASHC5, SPIRE2, KIF23, SEPTIN12, AURKB, SEPTIN3, CHMP6, ROCK2, CHMP2B, APC, CHMP7, ALKBH4, SEPTIN11, TTC19, KIF4A, SEPTIN5, RACGAP1, TRIM36, MITD1, SEPTIN10, KIF20B, ORC4, CDCA8, SNX33, JTB, DCDC1, DCTN3, ANK3, USP8, STMN1, IST1, EFHC1, SPTBN1, MAP9, KIF4B, SPIRE1, EXOC6B, EXOC6, ANLN, CIT, CEP55, CKAP2, ROCK1, SEPTIN4, KIF20A, SEPTIN7, RTKN
GOBP_CYTOSKELETON_DEPENDENT_INTRACELLULAR_TRANSPORT	0.309771	1	0.10925	-0.150015	-1.0796	206	CNIH2, BORCS7, RABGEF1, MREG, SSX2IP, DYNLT2B, ARL8A, IFT80, CLN3, PPFIA2, AP3S1, KIF3A, DYNC2LI1, LCA5L, SYT4, MYO1D, RAB27B, BBS12, SSNA1, BLOC1S3, MGARP, MYO1H, CCDC186, NETO1, BLOC1S4, KXD1, DYNC1I1, PEX14, CILK1, IFT57, IFT81, TRAF3IP1, HOOK1, SYNE2, DLG2, FUZ, WDR19, IFT88, MAP2, MYO6, HOOK2, KIF4A, WASL, SNAPIN, TTC21B, LRPPRC, HOOK3, IFT172, KIF5C, PRKCZ, FNBP1L, WDPCP, SPAG17, BICD1, COP…
GOBP_CYTOSKELETON_ORGANIZATION	1	1	0.04707	-0.0733279	-0.682669	1494	DNAAF2, PFN2, RGS4, PHPT1, KRT33A, GOLGA8J, GOLGA8O, AURKA, RHOV, KRT40, TMOD4, GOLGA8A, CYLC2, CCDC78, SSX2IP, CDC14C, BFSP2, ABITRAM, PARD6B, POF1B, CCDC170, LORICRIN, TRIM32, SLC16A1, KRT25, ARPC1A, FZD10, AURKC, CCNB2, OOEP, KRT28, PRKCI, CENPE, KRT2, CLN3, TEKT2, KLHL20, CCDC102B, CETN3, FSCN3, CD47, CHMP4A, BORA, CEP76, TIMD4, MET, MNS1, SPICE1, ODAD3, SGO1, CHMP4C, CCR7, CASQ1, KBTBD13, CA…
GOBP_CYTOSOLIC_PATTERN_RECOGNITION_RECEPTOR_SIGNALING_PATHWAY	0.966403	1	0.0466948	-0.100207	-0.626887	98	OTULIN, CAV1, USP17L2, TNF, PTPN22, PELI1, IRGM, MAP2K6, SLC15A2, ITCH, SLC15A4, BIRC2, ANKRD17, NLRX1, LILRA4, TASL, UBQLN1, TRAF6, HAVCR2, CLPB, COLEC12, DHX58, NR1H4, TIRAP, TLR4, BIRC3, DDX60, RIGI, RTN4, RNF125, HSPA1A, PUM2, USP15
GOBP_CYTOSOLIC_RIBOSOME_ASSEMBLY	0.618182	1	0.0687943	0.35681	0.857828	5	EIF6, DDX3X, SBDS, C1QBP, EFL1
GOBP_CYTOSOLIC_TRANSPORT	0.921529	1	0.0496901	-0.104586	-0.73886	179	RAB9B, TMEM87B, SNX16, GOLT1A, CLN3, KLHL20, PPFIA2, VPS13C, SYT4, RAB6C, PLEKHA3, MYO1D, AP1AR, MAGEL2, EVI5, RAB6D, FHIP1B, RAB14, VPS13A, CES1, STX6, ARFIP1, DOP1A, VPS11, HOOK1, CLN5, WIPF3, DENND10, STX8, MAP2, VTI1A, HOOK2, STX10, PIK3C3, DOP1B, TBC1D23, HOOK3, HEATR5B, GCC2, MAP2K1, LMAN1, RGP1, ATG14, TRIM27, VAMP3, DENND2A, LMTK2, GOLT1B, RHOBTB3
GOBP_C_5_METHYLATION_OF_CYTOSINE	0.216963	1	0.130106	-0.519206	-1.22577	5	STPG4, DNMT3L
GOBP_C_TERMINAL_PROTEIN_AMINO_ACID_MODIFICATION	0.753398	1	0.0573667	-0.21581	-0.784642	15	IRGM, ATG5, AGTPBP1, AGBL1, WIPI2, GPLD1, ATG12, FOLH1B, AGBL5, ATG7, FOLH1, AGBL4, ATG16L1, ICMT, LCMT1
GOBP_C_TERMINAL_PROTEIN_LIPIDATION	0.846729	1	0.0501934	-0.263129	-0.719783	7	IRGM, ATG5, WIPI2, GPLD1, ATG12, ATG7, ATG16L1
GOBP_C_X_C_CHEMOKINE_RECEPTOR_CXCR4_SIGNALING_PATHWAY	0.147929	1	0.160801	-0.563183	-1.32959	5	TREM2, ENTREP1, CXCR4
GOBP_DAMP_METABOLIC_PROCESS	0.308411	1	0.102822	-0.41507	-1.13541	7	DCK, ADK, DGUOK, NT5C1A, XDH, ADA, PNP
GOBP_DCMP_CATABOLIC_PROCESS	0.834746	1	0.0566484	0.273274	0.697796	6	NT5C, UPP1, UPB1, DPYD, DPYS, UPP2
GOBP_DEADENYLATION_DEPENDENT_DECAPPING_OF_NUCLEAR_TRANSCRIBED_MRNA	0.852941	1	0.0552496	0.217595	0.687966	10	PATL1, DCP1A, DCPS, EIF4ENIF1, DCP2, LSM1
GOBP_DECIDUALIZATION	0.4238	1	0.0905429	0.238022	1.01649	25	GHSR, TPPP3, GJB2, GHRL, NDP
GOBP_DEDIFFERENTIATION	0.27451	1	0.113313	-0.362674	-1.16699	11	OLFM2, ESRRB, CDK6, PDGFB, NCOA3
GOBP_DEFENSE_RESPONSE	1	1	0.0426734	0.0686455	0.643065	1755	GHSR, TMSB4X, CST9, TNFAIP8L2, S100A7, IL9, ZNF580, PTGER1, CCL1, CFP, MUL1, IL17D, PTGES, LCE3A, IFNA10, S100A12, CHST2, TBXA2R, IL33, ADORA2A, BST2, ZNF683, RIPK3, RNASE3, RNF26, DEFB126, ARID5A, LGALS4, GPS2, COLEC11, GZMB, CST11, DUOXA2, WFDC9, C1QTNF12, C8G, MIR657, FOLR2, MDK, CEBPA, TRIM34, TRDV3, CCL8, MIR766, KCNN4, ADORA2B, CST7, CITED1, TARM1, TRDV1, LILRA5, CD68, RNASE8, APOA4, GPR32,…
GOBP_DEFENSE_RESPONSE_TO_BACTERIUM	0.927711	1	0.0492918	-0.101871	-0.790444	308	GPR15LG, AZU1, IGHA1, JCHAIN, RARRES2, RAG2, HTN1, DEFB118, SLAMF8, CRP, IGHA2, DEFB125, IGHM, FGB, SPAG11B, IL17A, DEFB123, LYZL6, CCL20, ZG16, SLC30A1, FCGR1A, IL17F, DEFB128, TMF1, ADAMTS5, DEFB108B, DEFB129, PPBP, MBL2, IFNE, DEFB127, PGLYRP3, TREM2, IL1B, TNF, PRB3, PLA2G2A, RAB14, IL22RA1, NLRP6, WFDC10A, CD36, HP, IRGM, BPIFA1, IL23R, ISG15, WFDC13, SEMG1, DEFB115, AQP1, DEFB134, RNASE2, R…
GOBP_DEFENSE_RESPONSE_TO_FUNGUS	0.659574	1	0.0635008	-0.166664	-0.895475	55	GPR15LG, RARRES2, HTN1, CLEC6A, IL36RN, IL17A
GOBP_DEFENSE_RESPONSE_TO_GRAM_NEGATIVE_BACTERIUM	0.666667	1	0.0656814	0.143823	0.87596	90	S100A7, LCE3A, RNASE3, DEFB126, CST11, RNASE8, RNASE6, DEFA4, IL23A, CTSG, H2BC12, GSDMD, ELANE, ROMO1, DEFB136, RPL30, RPS19
GOBP_DEFENSE_RESPONSE_TO_GRAM_POSITIVE_BACTERIUM	0.716797	1	0.0599892	0.133558	0.867807	116	LCE3A, RNASE3, RNASE8, H2BC10, RNASE6, P2RX7, DEFA4, ANG, CTSG, RIPK2, PLA2G1B, H2BC12, GSDMD, PGLYRP1, LYG1, EPHA2, ROMO1, DEFB136, H2BC4, KLRK1, RPL39, RNASE12, FGR, GBP2, H2BC7, DEFB103B, LTA, H2BC21
GOBP_DEFENSE_RESPONSE_TO_OTHER_ORGANISM	1	1	0.043888	0.0752649	0.679857	1149	CST9, TNFAIP8L2, S100A7, CCL1, CFP, MUL1, LCE3A, IFNA10, S100A12, IL33, BST2, ZNF683, RIPK3, RNASE3, RNF26, DEFB126, ARID5A, LGALS4, GPS2, COLEC11, GZMB, CST11, WFDC9, C8G, TRIM34, TRDV3, CCL8, CITED1, TARM1, TRDV1, LILRA5, RNASE8, APOA4, TRGV2, DEFB113, H2BC10, IFNA21, CCL21, IL27, RNASE6, DEFB121, RPL13A, IFNA17, DDX56, NLRP3, CYBA, TRIM49, PYDC1, BATF, MIR26B, MAPK3, NINJ1, IFITM2, P2RX7, CCL1…
GOBP_DEFENSE_RESPONSE_TO_SYMBIONT	1	1	0.045679	-0.0596038	-0.461441	303	AZU1, NDUFAF4, POLR3K, KCNJ8, EXOSC5, IL21, TRIM32, ELMOD2, IFNA14, CXCL10, IFNA4, SLFN11, IFNA16, ZG16, DNAJC3, CXCL9, PTPRC, USP17L2, MBL2, IFNE, IL1B, PTPN22, TRIM5, IFNL3, TTC4, NLRP6, IFNAR2, IFI6, MID2, BPIFA1, TRAF3IP1, IL23R, PDE12, GPAM, TRIM6, ISG15, PMAIP1, ITCH, IL10RB, SENP7, NMB, ARMC5, IFIT1B, RNASE2, G3BP1, NLRX1, SLFN13, IFNB1, BCL2L1, IL12RB1, NLRP9, LILRA4, TLR3, RNASEL, GBP3, …
GOBP_DEFENSE_RESPONSE_TO_TUMOR_CELL	0.518164	1	0.0749279	-0.277672	-0.957347	13	KLF4, CASC2, RBMS3, RELA, PRF1, DLEC1, PRDX2, SPI1, PLK5, LAPTM5, TNFRSF10B, DAPK1, ABI3
GOBP_DEFINITIVE_HEMOPOIESIS	0.851852	1	0.0543434	0.172149	0.702601	20	LYL1, HOXA9, ZFP36L2, ZFPM1, GATA1
GOBP_DEHYDROASCORBIC_ACID_TRANSPORT	0.938104	1	0.04707	-0.205226	-0.607669	9	SLC2A6, SLC2A14, SLC2A4
GOBP_DELAMINATION	0.396262	1	0.0880945	-0.381421	-1.04337	7	METTL3, AKNA, TRPV4, ABCA12, SPI1, CDSN, YTHDF2
GOBP_DEMETHYLATION	0.859127	1	0.0522693	-0.130716	-0.758706	73	CYP2C9, CYP3A4, ALKBH2, STPG4, KDM8, ALKBH4, ALKBH1, JMJD1C, TET1, CYP3A5, RIOX2, KDM7A, JMJD6, PPME1, A1CF, APOBEC2, TOX, KDM1A, TDG, KDM1B, KDM3A, APOBEC3G, KDM2A, TET2, CYP1A2, AICDA, KDM6A, PHF2, KDM5B, HSF4, APOBEC3B, HNRNPAB, USP7, FTO, KDM4C, APOBEC3H, KDM3B, MMACHC, APOBEC3D, KDM2B, OTUD4, TET3, KDM5A, APOBEC3F, ALKBH3, KDM5C, HR, APOBEC3A, CYP3A7, USP9X, UBE2B, PAX6, TRIM28, CYP2D6, APOB…
GOBP_DENDRITE_ARBORIZATION	0.0703422	1	0.234393	-0.475404	-1.47479	10	ZNF365, NRP1, PTN, TPBG, IGF2BP1, SULT4A1
GOBP_DENDRITE_DEVELOPMENT	0.880658	1	0.052805	-0.106247	-0.786496	234	EFNA1, ABITRAM, IL2, PPFIA2, ZNF365, ZNF296, PRMT3, CSMD3, UBA6, NRP1, MGARP, CARM1, ITGB1, DPYSL5, MAPK6, ELAVL4, ABI2, UBE3A, TNIK, DCDC2, RAPGEF2, NLGN1, CHRNA3, MARK1, NR2E1, KLHL1, TMEM106B, MCF2, SYNGAP1, PTN, SHANK3, ZDHHC15, FLRT1, EZH2, FMR1, ACTL6B, HPRT1, CDC20, MAP2, DBN1, TPBG, SLITRK5, WASL, RAB17, DCLK1, DISC1, FBXO31, C21orf91, CHRNB2, HDAC2, SS18L1, ABL1, SRGAP2C, SLC25A46, CDKL5…
GOBP_DENDRITE_EXTENSION	0.941406	1	0.0473534	-0.13562	-0.629336	35	SYT4, SLC9A6, SMURF1, CXCR4, CPNE9, SYT3, RIMS2, AUTS2, SH3GL2, PLAA, RIMS1, CDKL3, ITSN2, WASF1, LLPH, SYT1
GOBP_DENDRITE_MORPHOGENESIS	0.841141	1	0.0544556	-0.117417	-0.794208	140	EFNA1, ABITRAM, PPFIA2, ZNF365, PRMT3, NRP1, ITGB1, DPYSL5, ELAVL4, ABI2, UBE3A, TNIK, DCDC2, RAPGEF2, NLGN1, CHRNA3, NR2E1, TMEM106B, PTN, SHANK3, ZDHHC15, HPRT1, MAP2, DBN1, TPBG, SLITRK5, WASL, DCLK1, FBXO31, CHRNB2, SS18L1, CDKL5, ADGRB3, WNT7A, PTPRD, VLDLR, CAPRIN2, CDKL3, BTBD3, IGF2BP1, EPHB1, OBSL1, HECW2, SULT4A1, FZD4, RAB21, TANC2, LRRK2, PREX2
GOBP_DENDRITE_SELF_AVOIDANCE	0.228407	1	0.124434	-0.341946	-1.21231	14	NEXN, CNTN6, CNTN4, EMB, IGSF9, MYPN, EXT1
GOBP_DENDRITIC_CELL_ANTIGEN_PROCESSING_AND_PRESENTATION	0.0309478	1	0.352488	0.47253	1.68777	14	CD68, CCL21, HLA-DRB1, HLA-DRA, CD74, FGL2
GOBP_DENDRITIC_CELL_APOPTOTIC_PROCESS	0.942966	1	0.0460458	-0.172765	-0.587033	12	CCR7, RAPGEF2, BCL2L1, CCL19
GOBP_DENDRITIC_CELL_CHEMOTAXIS	0.709205	1	0.0637845	0.19003	0.822362	26	GPR183, CCL21, TNFSF18, CXCR1, CXCR2, GAS6, IL12A, TRPM2
GOBP_DENDRITIC_CELL_CYTOKINE_PRODUCTION	0.371849	1	0.09855	0.265243	1.04987	19	SLAMF9, BST2, TICAM1
GOBP_DENDRITIC_CELL_DIFFERENTIATION	0.730689	1	0.062249	0.157307	0.800918	46	BATF, IL4, LGALS1, HLA-G, CSF2, ZBTB46, LILRB2, DCSTAMP, GATA1, GAS6, NOTCH2, IRF8, TRPM2
GOBP_DENDRITIC_CELL_MIGRATION	0.581443	1	0.0728939	0.191594	0.898566	33	GPR183, ASB2, CCL21, TNFSF18, CXCR1, CXCR2, GAS6, IL12A, ALOX5, TRPM2
GOBP_DENDRITIC_SPINE_DEVELOPMENT	0.996024	1	0.0455878	-0.082584	-0.504989	91	EFNA1, IL2, PPFIA2, ZNF365, PRMT3, UBA6, MAPK6, ABI2, UBE3A, NLGN1, SHANK3, ZDHHC15, FMR1, DBN1, WASL, DISC1, C21orf91, HDAC2, SRGAP2C, NCK2, LPAR1, FOXO6, WNT7A, SLC12A5
GOBP_DENDRITIC_SPINE_MAINTENANCE	0.655039	1	0.0639272	-0.20888	-0.840417	21	HOMER1, ABHD17B, TREM2, PICK1, IGF1R, CTTN, GRIN2B, PRNP, MTMR2, INSR, NEDD9, ITGA3
GOBP_DENDRITIC_SPINE_MORPHOGENESIS	0.988142	1	0.045679	-0.0965538	-0.519491	57	EFNA1, PPFIA2, ZNF365, PRMT3, ABI2, UBE3A, NLGN1, SHANK3, ZDHHC15, DBN1, WASL
GOBP_DENDRITIC_TRANSPORT	0.984704	1	0.0443293	-0.152352	-0.525271	13	RABGEF1
GOBP_DENSE_CORE_GRANULE_EXOCYTOSIS	0.245247	1	0.118815	-0.384039	-1.19136	10	RAB3A, SYT4, CADPS2, UNC13C, SNAP25
GOBP_DENSE_CORE_GRANULE_LOCALIZATION	0.750484	1	0.0573667	-0.265297	-0.785539	9	PPFIA2, SYT4
GOBP_DENTATE_GYRUS_DEVELOPMENT	0.783333	1	0.0588438	0.196642	0.759616	17	MDK, NEUROD6, LMX1A, TUBA1A, SMO, TMEM108, FEZF2, ATAT1
GOBP_DENTINOGENESIS	0.794433	1	0.059476	0.262873	0.71828	7	SMPD3, HTRA1, TCIRG1
GOBP_DEOXYRIBONUCLEOSIDE_CATABOLIC_PROCESS	0.373585	1	0.0919686	-0.415059	-1.06313	6	DPYD, DERA, GDA, XDH, ADA, PNP
GOBP_DEOXYRIBONUCLEOSIDE_DIPHOSPHATE_METABOLIC_PROCESS	0.184906	1	0.138805	-0.500495	-1.28197	6	AK9, CMPK2, DTYMK
GOBP_DEOXYRIBONUCLEOSIDE_METABOLIC_PROCESS	0.0686275	1	0.24134	-0.463286	-1.49074	11	DHFR2, DTYMK, TK2, TK1
GOBP_DEOXYRIBONUCLEOSIDE_MONOPHOSPHATE_BIOSYNTHETIC_PROCESS	0.0370912	1	0.321776	-0.560068	-1.61784	8	TYMS, DCK, TK2, TK1, DUT, ADK, SHMT1, DGUOK
GOBP_DEOXYRIBONUCLEOSIDE_MONOPHOSPHATE_CATABOLIC_PROCESS	0.47817	1	0.0835991	0.273337	0.976294	14	TYMP, NT5C, UPP1, NT5M, DNPH1, PNP, ADA, XDH, GDA, NT5C1A, UPB1, DPYD, DPYS, UPP2
GOBP_DEOXYRIBONUCLEOSIDE_MONOPHOSPHATE_METABOLIC_PROCESS	0.937143	1	0.0464155	-0.145282	-0.604008	23	TYMS, DCK, TK2, TK1, UPP2, DPYS, DPYD, DUT, UPB1, ADK, SHMT1, DGUOK, NT5C2, NT5C1A
GOBP_DEOXYRIBONUCLEOTIDE_BIOSYNTHETIC_PROCESS	0.28215	1	0.110122	-0.327709	-1.16183	14	CMPK2, TYMS, RRM2B, DTYMK, DCK
GOBP_DEOXYRIBONUCLEOTIDE_CATABOLIC_PROCESS	0.953975	1	0.0498907	0.130964	0.582332	28	TYMP, NEIL1, NUDT16, DCTPP1, NT5C, UPP1, NUDT18, OGG1, NT5M
GOBP_DEOXYRIBONUCLEOTIDE_METABOLIC_PROCESS	0.876953	1	0.0506004	-0.141951	-0.709398	43	AK9, NUDT15, CMPK2, TYMS, RRM2B
GOBP_DEPHOSPHORYLATION	0.925101	1	0.0497903	-0.101195	-0.799353	340	PPP1R2B, CDK5RAP3, PHPT1, PTP4A1, SYNJ1, AGTR2, FBP1, CDC14C, BPNT2, PTPN20, PTPRQ, NANP, CNEP1R1, EYA1, FKBP1B, SGPP1, UBLCP1, IMPA1, HSP90B1, RNGTT, PTPRC, PTPRZ1, TIPRL, INPP5F, PPP3R2, DUSP21, TNF, PTPN22, FRA10AC1, CHP2, PLPP1, PSPH, TPTE, DUSP16, CTDSPL2, PTPN13, RGN, PTPRG, PTPN21, ROCK2, PTPRO, ITGA1, INPP4B, PLPPR5, DUSP12, NPNT, DUSP2, MTMR9, PPARGC1B, RPRD1A, CTDNEP1, PPP4R4, PTPDC1, P…
GOBP_DEPHOSPHORYLATION_OF_RNA_POLYMERASE_II_C_TERMINAL_DOMAIN	0.291913	1	0.109684	-0.488123	-1.15238	5	RPRD1A, RPAP2, SSU72, CTDP1, RPRD1B
GOBP_DEPYRIMIDINATION	0.87194	1	0.0491928	-0.23291	-0.672797	8	NTHL1, MBD4, TDG, SMUG1, NEIL2
GOBP_DERMATAN_SULFATE_BIOSYNTHETIC_PROCESS	0.946746	1	0.0475434	-0.255971	-0.604308	5	DSEL, UST, DSE
GOBP_DERMATAN_SULFATE_METABOLIC_PROCESS	0.880077	1	0.0499914	-0.222523	-0.658885	9	DSEL, UST, HEXB, DSE, IDS
GOBP_DERMATAN_SULFATE_PROTEOGLYCAN_BIOSYNTHETIC_PROCESS	0.992467	1	0.0432769	-0.156524	-0.452144	8	DSEL, UST, DSE
GOBP_DERMATAN_SULFATE_PROTEOGLYCAN_METABOLIC_PROCESS	0.973384	1	0.0445962	-0.154058	-0.523468	12	DSEL, UST, HEXB, DSE, IDS
GOBP_DESMOSOME_ORGANIZATION	0.689076	1	0.0653834	0.262096	0.828666	10	NECTIN1, PKP3, JUP
GOBP_DETECTION_OF_ABIOTIC_STIMULUS	0.547862	1	0.0753094	-0.141881	-0.959689	140	TRPA1, HTR2A, CDS1, GNGT1, CAMKMT, COL11A1, EYS, PKD2L2, MKKS, RPE65, PKD2, CALCA, PJVK, PDE6C, OPN4, TNF, GNAQ, NOX3, CACNB4, GNAT1, SCN9A, TAC1, GRIK2, GRK4, KCNK4, CXCR4, ADGRV1, CAV3, RRH, RP1, RHO, RS1, GJA10, TACR1, TMC1, TRPC3, PDC, OPN5, RCVRN, TTN, BACE1, KIT, CABP4, ASIC3, CHRNA9, PKD1L3, BEST1, PTK2, ATP8A2, EPHB1, PIEZO2, ROM1, GPR52, PLEKHB1, OPN3, ANO1, FECH, SCN1A, CTNNB1, RDH11, G…
GOBP_DETECTION_OF_BACTERIUM	0.998077	1	0.0439759	-0.107997	-0.397599	16	PGLYRP3, HLA-B, TLR2, CD1D, HLA-A, PGLYRP2, NOD1
GOBP_DETECTION_OF_BIOTIC_STIMULUS	0.986328	1	0.0452247	-0.104102	-0.485864	36	CLEC6A, FAP, PGLYRP3, TREM2, HLA-B, YAP1, TLR2, TLR4, CDHR2, CD1D, HLA-A, ATF2, DACH1, PGLYRP2, NOD1
GOBP_DETECTION_OF_CALCIUM_ION	0.42065	1	0.0860347	-0.298642	-1.02965	13	KCNMB2, CALM2, RYR2, SYT1, CASQ2, STIM1, KCNIP2, KCNMB4, KCNMB1, CALM1, CASR, KCNMB3, CALM3
GOBP_DETECTION_OF_CELL_DENSITY	0.93346	1	0.0465084	-0.193658	-0.600762	10	FAP, YAP1, CDHR2, ATF2, DACH1
GOBP_DETECTION_OF_EXTERNAL_BIOTIC_STIMULUS	0.921305	1	0.0475434	-0.155442	-0.649505	24	CLEC6A, PGLYRP3, TREM2, HLA-B, TLR2, TLR4, CD1D, HLA-A, PGLYRP2, NOD1, TLR6, NLRC4, LBP, TLR1, CLEC7A, C4B, SCARB1, LY96, NOD2, PGLYRP4, SSC5D, NAIP
GOBP_DETECTION_OF_LIGHT_STIMULUS	0.934653	1	0.0483118	-0.116939	-0.659999	67	CDS1, GNGT1, CAMKMT, EYS, RPE65, PDE6C, OPN4, GNAQ, CACNB4, GNAT1, GRK4, RRH, RP1, RHO, RS1, GJA10, TRPC3, PDC, OPN5, RCVRN
GOBP_DETECTION_OF_LIGHT_STIMULUS_INVOLVED_IN_SENSORY_PERCEPTION	0.851153	1	0.0552496	0.16525	0.687108	22	RGS9BP, CACNA2D4, GNAT2, CNGB1
GOBP_DETECTION_OF_MECHANICAL_STIMULUS	0.265469	1	0.116739	-0.216107	-1.14455	53	TRPA1, HTR2A, COL11A1, PKD2L2, MKKS, PKD2, PJVK, TNF, SCN9A, KCNK4, CXCR4, ADGRV1, CAV3, TMC1, TTN, BACE1, KIT, ASIC3, CHRNA9, PKD1L3, PTK2, PIEZO2
GOBP_DETECTION_OF_MECHANICAL_STIMULUS_INVOLVED_IN_SENSORY_PERCEPTION	0.107422	1	0.190023	-0.290366	-1.34742	35	TRPA1, HTR2A, COL11A1, MKKS, PJVK, TNF, SCN9A, KCNK4, CXCR4, ADGRV1, TMC1, BACE1, KIT, ASIC3, CHRNA9, PIEZO2
GOBP_DETECTION_OF_MECHANICAL_STIMULUS_INVOLVED_IN_SENSORY_PERCEPTION_OF_PAIN	0.425243	1	0.0862866	-0.28457	-1.03464	15	TRPA1, HTR2A, TNF, CXCR4, BACE1, ASIC3, SCN1A, ITGA2, CXCL12
GOBP_DETECTION_OF_MECHANICAL_STIMULUS_INVOLVED_IN_SENSORY_PERCEPTION_OF_SOUND	0.248544	1	0.119348	-0.325622	-1.18389	15	COL11A1, MKKS, PJVK, ADGRV1, TMC1, KIT, CHRNA9
GOBP_DETECTION_OF_MOLECULE_OF_BACTERIAL_ORIGIN	0.488235	1	0.0793435	-0.301732	-0.970895	11	TREM2, TLR2, TLR4, TLR6, LBP, TLR1, C4B, SCARB1, LY96, NOD2, SSC5D
GOBP_DETECTION_OF_MUSCLE_STRETCH	0.601869	1	0.0662842	-0.32214	-0.881207	7	CAV3, TTN, PTK2, CTNNB1, CDH2, CSRP3
GOBP_DETECTION_OF_OTHER_ORGANISM	0.840304	1	0.0513223	-0.176507	-0.691132	19	CLEC6A, PGLYRP3, HLA-B, TLR2, TLR4, CD1D, HLA-A, PGLYRP2, NOD1
GOBP_DETECTION_OF_STIMULUS_INVOLVED_IN_SENSORY_PERCEPTION_OF_PAIN	0.566219	1	0.0706196	-0.215439	-0.92923	27	TRPA1, HTR2A, CALCA, TNF, SCN9A, CXCR4
GOBP_DETECTION_OF_TEMPERATURE_STIMULUS	0.623327	1	0.0656814	-0.209335	-0.881019	25	HTR2A, CALCA, OPN4, SCN9A, GRIK2, CXCR4, RHO
GOBP_DETECTION_OF_TEMPERATURE_STIMULUS_INVOLVED_IN_SENSORY_PERCEPTION_OF_PAIN	0.572505	1	0.0691198	-0.234846	-0.902617	18	HTR2A, CALCA, SCN9A, CXCR4, ASIC3, EPHB1, ANO1, CXCL12, MMP24, SCN11A, NR2F6, NTSR1, TRPV1, LXN, PRDM12, ARRB2, ADORA1, NTRK1
GOBP_DETECTION_OF_TEMPERATURE_STIMULUS_INVOLVED_IN_THERMOCEPTION	0.278107	1	0.112843	-0.494137	-1.16658	5	OPN4, GRIK2, RHO
GOBP_DETECTION_OF_VIRUS	0.974576	1	0.0494905	0.221248	0.564949	6	ZCCHC3, SERINC3, SERINC5, IFIH1, RIGI, TLR3
GOBP_DETECTION_OF_VISIBLE_LIGHT	0.7	1	0.062249	-0.161862	-0.845233	51	CAMKMT, EYS, RPE65, PDE6C, OPN4, GNAQ, CACNB4, GNAT1, GRK4, RRH, RP1, RHO, RS1, GJA10
GOBP_DETERMINATION_OF_ADULT_LIFESPAN	0.23384	1	0.122108	-0.312702	-1.22442	19	RAD54B, LEP, GHRHR, TP53, GBA1, ATM, PRDM2, MSH2, IDE, COQ7, LRRK2
GOBP_DETERMINATION_OF_DIGESTIVE_TRACT_LEFT_RIGHT_ASYMMETRY	0.86729	1	0.049094	-0.252854	-0.691674	7	CCDC39, NPHP3
GOBP_DETERMINATION_OF_DORSAL_VENTRAL_ASYMMETRY	0.203422	1	0.132147	-0.399201	-1.23839	10	DDIT3, CER1, WNT8B, ACVR1, GREM1, GREM2, CTNNB1
GOBP_DETERMINATION_OF_LEFT_RIGHT_ASYMMETRY_IN_LATERAL_MESODERM	0.233522	1	0.121543	-0.418032	-1.20755	8	DAND5, CER1, FOXH1, CITED2
GOBP_DETERMINATION_OF_LIVER_LEFT_RIGHT_ASYMMETRY	0.0660377	1	0.24134	-0.597454	-1.53032	6	PKD2, CCDC39, NPHP3
GOBP_DETERMINATION_OF_PANCREATIC_LEFT_RIGHT_ASYMMETRY	0.224852	1	0.127505	-0.515645	-1.21736	5	CCDC39, NPHP3, DNAAF1, CCDC40, ZIC3
GOBP_DETOXIFICATION	0.82218	1	0.0525899	0.1206	0.817978	138	GSTM1, GPX7, PTGES, MT3, SLC22A18, PRXL2C, APOA4, MIR873, MIR186, HBA1, HBE1, S100A9, APOM, ALOX5AP, HBZ, DUOX1, SELENOS, SRXN1, ABCB6, EPX, APOE, BMP7, MIR326, MIR34B, DUOX2
GOBP_DETOXIFICATION_OF_INORGANIC_COMPOUND	0.989293	1	0.0492918	0.188001	0.513698	7	ABCB6, CAT, MUC2, SLC39A8
GOBP_DETOXIFICATION_OF_NITROGEN_COMPOUND	0.529293	1	0.0766747	0.384138	0.92353	5	GSTM1, MTARC2, GSTM2
GOBP_DEVELOPMENTAL_CELL_GROWTH	1	1	0.048022	-0.0629129	-0.46063	225	RGS4, SPP1, AURKA, ITGA4, NDN, EDN1, SYT4, C9orf72, SSNA1, LHX2, NRP1, ITGB1, IMPACT, DRAXIN, SLC9A6, SMURF1, POU4F2, GATA4, SMAD7, CXCR4, SEMA3E, FLRT1, IFRD1, MAP2, CAV3, SORBS2, EFNA5, ALCAM, SEMA3G, AKAP6, SPAG6, SPART, FLRT3, DCLK1, SEMA5A, DISC1, MAG, PRKCZ, ABL1, CDKL5, EIF2AK4, CTTN, SLIT2, EMX1, CPNE9, FOXP1, SYT3, SEMA6B, RIMS2, NDEL1, AUTS2, SEMA3D, SH3GL2, EXT1, MACF1, PLAA, IST1, CDH…
GOBP_DEVELOPMENTAL_GROWTH	1	1	0.0466015	-0.0807364	-0.689931	641	RGS4, IL7, RAG2, LEP, SPP1, AURKA, IER3IP1, FOXC1, ITGA4, NDN, TMEM182, IFT80, ODAD3, FXN, ACVR1C, ASPM, EDN1, MAEL, TYMS, SYT4, MMP13, FGF7, EYS, MKKS, BRCA2, C9orf72, SSNA1, MYOD1, NPY1R, LHX2, NRP1, ITGB1, CER1, SFRP1, IMPACT, DRAXIN, GAS2, MSX2, STIL, CGA, COPS2, SLC9A6, HESX1, PPARD, SMURF1, XRCC2, ERBB4, WNT2, FGF10, BMP10, UBE3A, WWC2, SPRY1, SLC6A4, POU4F2, BMPR1A, CITED2, AGR2, RASAL2, R…
GOBP_DEVELOPMENTAL_GROWTH_INVOLVED_IN_MORPHOGENESIS	1	1	0.0475434	-0.060329	-0.445258	232	SPP1, AURKA, ITGA4, NDN, EDN1, SYT4, C9orf72, SSNA1, LHX2, NRP1, ITGB1, SFRP1, IMPACT, DRAXIN, SLC9A6, SMURF1, FGF10, SPRY1, POU4F2, CCL11, CXCR4, SEMA3E, FLRT1, IFRD1, MAP2, EFNA5, ALCAM, SEMA3G, SPAG6, SPART, FLRT3, DCLK1, SEMA5A, YAP1, BMP4, HNF1B, DISC1, MAG, PRKCZ, ABL1, CDKL5, EIF2AK4, EPB41L5, CTTN, MAGI2, SLIT2, EMX1, CPNE9, SYT3, SEMA6B, RIMS2, NDEL1, AUTS2, SEMA3D, SIX1, SH3GL2, EXT1, M…
GOBP_DEVELOPMENTAL_INDUCTION	0.614286	1	0.0696133	0.18034	0.865724	35	HOXC11, GDNF, DKK1, WNT11, GATA5, FZD5, SOX9, SOX8, C12orf43, WNT3A, WNT2B, FRS2, FGF8, WNT1, BMP2, WNT3, ROBO1, HIPK1
GOBP_DEVELOPMENTAL_MATURATION	0.964427	1	0.0467883	-0.0970089	-0.757837	318	WEE2, DDIT3, LEP, AURKA, SLC26A3, BFSP2, IL21, IFT80, EBP, NTN4, RAB3A, RECK, OOSP2, EDN1, IGSF21, WASHC5, TYMS, MYOC, ZAR1L, CATSPERZ, C2CD6, TMIGD1, PTH, RAB38, KCNE1, BRCA2, DMC1, BFSP1, BLOC1S3, CLCN3, RFX3, GAL, FBXO5, MSX2, BNC1, SPINK1, TMEM79, ZDHHC20, NF1, NLGN1, NRXN1, PICK1, CLN5, FLVCR1, TUT4, ZDHHC15, GHRHR, SEMG1, ACTL6B, CDC20, B4GALT6, NFIA, TBX6, CLSTN1, FAM210B, CABYR, MBTPS2, S…
GOBP_DEVELOPMENTAL_PIGMENTATION	0.49505	1	0.0791317	-0.18908	-0.972631	48	MREG, SLC24A5, TYR, SLC45A2, DCT, RAB38, BLOC1S3, MITF, ENPP1, BAX, KIT, RAB27A, BLOC1S5, ADAMTS20, ADAMTS9, HPS4, ATP6AP2, AP1G1, EDNRB, TYRP1, SOX10
GOBP_DEVELOPMENT_OF_SECONDARY_FEMALE_SEXUAL_CHARACTERISTICS	0.525424	1	0.0795565	0.366541	0.935951	6	IRF2BPL, PHB2, STAT5B, MED1, AREG
GOBP_DEVELOPMENT_OF_SECONDARY_SEXUAL_CHARACTERISTICS	0.985567	1	0.0477342	0.163176	0.502545	9	IRF2BPL, PHB2, STAT5B, MED1
GOBP_DE_NOVO_AMP_BIOSYNTHETIC_PROCESS	0.410546	1	0.08654	-0.355228	-1.02613	8	PPAT, ATIC, PAICS, GART
GOBP_DE_NOVO_CENTRIOLE_ASSEMBLY	0.773737	1	0.0579755	0.315083	0.757509	5	CEP152, DEUP1, CEP63
GOBP_DE_NOVO_NAD_BIOSYNTHETIC_PROCESS	0.468927	1	0.0793435	-0.341629	-0.986848	8	ACMSD, IDO1
GOBP_DE_NOVO_PROTEIN_FOLDING	0.888676	1	0.0491928	-0.139497	-0.687592	41	HSPA13, FKBP1B, TOR2A, HSPA1L, HSPA5, ENTPD5, HSPA2, HSPH1, HSPA14, SDF2, DNAJC7, CCT2, FKBP1A, ERO1A, HSPA1A, UGGT1, DNAJB14
GOBP_DE_NOVO_PYRIMIDINE_NUCLEOBASE_BIOSYNTHETIC_PROCESS	0.74717	1	0.0564118	-0.304046	-0.778783	6	CPS1, CAD, MTOR, DHODH, UMPS, CMPK1
GOBP_DGMP_METABOLIC_PROCESS	0.339394	1	0.101714	0.46224	1.1113	5	NT5C, XDH, GDA, NT5C1A, NT5C2
GOBP_DIACYLGLYCEROL_BIOSYNTHETIC_PROCESS	0.358763	1	0.0995791	0.344386	1.06063	9	ANG, MOGAT1, PNPLA2, AVIL, MOGAT2
GOBP_DIACYLGLYCEROL_CATABOLIC_PROCESS	0.131313	1	0.173748	0.56951	1.36919	5	DAGLA, APOA2, PLB1, LIPE, DAGLB
GOBP_DIACYLGLYCEROL_METABOLIC_PROCESS	0.33264	1	0.104733	0.24998	1.09592	27	ANG, MOGAT1, DAGLA, PNPLA2, APOA2, DGKZ, AVIL, DGKD, PLB1, DGKK, MOGAT2, DGAT1, DGKG, DGKA
GOBP_DIADENOSINE_POLYPHOSPHATE_CATABOLIC_PROCESS	0.743396	1	0.0566484	-0.307445	-0.787489	6	NUDT10, NUDT11, FHIT
GOBP_DIADENOSINE_POLYPHOSPHATE_METABOLIC_PROCESS	0.399247	1	0.0880945	-0.361938	-1.04551	8	NUDT10, NUDT11, KARS1, FHIT, GARS1
GOBP_DIAPEDESIS	0.194393	1	0.134273	-0.456566	-1.24892	7	ITGA4, PECAM1, CRKL, CD99L2, TRIM55, FER
GOBP_DIAPHRAGM_DEVELOPMENT	0.579618	1	0.0745501	0.309529	0.899594	8	MSC, BASP1, FGFRL1, WT1, TCF21, DISP1, STRA6, ASS1
GOBP_DICARBOXYLIC_ACID_BIOSYNTHETIC_PROCESS	0.0825336	1	0.216543	-0.405606	-1.438	14	ACMSD, SLC25A12, GOT1, GLS, GLUD2, GOT1L1, MTHFD1L, KMO, KYNU
GOBP_DICARBOXYLIC_ACID_CATABOLIC_PROCESS	0.735741	1	0.0574877	-0.197471	-0.773218	19	PM20D2, GOT1, ADHFE1, GLUD2, ALDH1L2, GAD1, MTHFS, GLUL, GLUD1, GAD2, ASPA, GOT2, ALDH1L1, ACOT8, ACOT4, ACSF3, AASDHPPT, QPRT
GOBP_DICARBOXYLIC_ACID_METABOLIC_PROCESS	0.269903	1	0.113787	-0.180686	-1.12627	95	ACMSD, MDH1B, FH, SLC7A11, AADAT, ME3, SLC25A12, PM20D2, SLC46A1, GOT1, MTHFD2L, PRODH2, DHFR2, ADHFE1, GCLM, ATIC, L2HGDH, ME1, MTRR, DHFR, LIPF, GLS, PCK1
GOBP_DICARBOXYLIC_ACID_TRANSPORT	0.71068	1	0.0601186	-0.138426	-0.862847	95	SLC7A13, SLC26A3, SLC25A21, SLC16A1, SLC7A11, LRRC8C, SYT4, SLC12A2, SLC26A7, ABCC5, SLC25A12, SLC46A1, ITGB1, TNF, NF1, SLC26A2, PRAF2, PER2
GOBP_DICHOTOMOUS_SUBDIVISION_OF_AN_EPITHELIAL_TERMINAL_UNIT	0.927813	1	0.0518458	0.200888	0.58385	8	FOXD1, PLXND1, PLXNA1, CTSH, AREG, CELSR1, SEMA3C
GOBP_DIENCEPHALON_DEVELOPMENT	0.39645	1	0.0911073	-0.177056	-1.04698	77	POU1F1, PRDM13, ISL1, PROP1, KCNC2, NRP1, UQCRQ, NKX2-6, HESX1, OLIG2, TBX19, FGF10, BMPR1A, SEMA3E, GHRHR, SEMA5A, BMP4, GHRH, CHRNB2, SLC6A3, CREB1
GOBP_DIET_INDUCED_THERMOGENESIS	0.327766	1	0.10592	0.314771	1.08964	13	ADRB2, SCT, SCTR, ADRB3
GOBP_DIGESTION	0.213178	1	0.130106	0.168909	1.14503	139	GHSR, TYMP, CCK, OXT, MDK, UCN3, KCNN4, APOA4, CYP8B1, ENPP7, SCT, PGA4, CTRB2, TFF2, CLPSL2, TFF3, SLC9A4, ADRA2A, CLPS, GHRL, AQP5, TIFAB, OXTR, NR1H3, EZR, PRSS3, APOA1, CEL, CHIA
GOBP_DIGESTIVE_SYSTEM_DEVELOPMENT	0.646091	1	0.0675189	-0.134935	-0.914627	145	RARRES2, OTC, FOXF1, HOXA13, BBS7, TYMS, BARX1, DACT1, TMIGD1, PTF1A, CCDC39, SFRP1, NKX2-6, TNF, FGF10, CXCL8, TIGAR, AGR2, GATA4, NPHP3, CCKBR, SOX11, WDR19, CELA1, FGF9, NIPBL, YAP1, BMP4, HNF1B, AHI1, IFT172, FOXL1, WDPCP, IL6ST, EPB41L5, SMAD2, PRDM1, HES1, CRKL, RB1, CYP1A1, NKX2-2, KIT, GATA6, SRP54, SLC4A2, CLMP, PDGFRA, PDX1, CPS1, COL3A1, C1GALT1, EXT1, SALL1, ASS1
GOBP_DIGESTIVE_SYSTEM_PROCESS	0.485149	1	0.0802023	0.15579	0.98789	107	GHSR, TYMP, OXT, MDK, KCNN4, APOA4, CYP8B1, ENPP7, SCT, TFF2, TFF3, SLC9A4, ADRA2A, GHRL, AQP5, TIFAB, OXTR, NR1H3, EZR, APOA1
GOBP_DIGESTIVE_TRACT_MORPHOGENESIS	0.853755	1	0.0523759	-0.142118	-0.738584	50	FOXF1, HOXA13, BBS7, DACT1, SFRP1, FGF10, AGR2, GATA4, SOX11, NIPBL, BMP4, HNF1B, AHI1, EPB41L5, SMAD2
GOBP_DIOL_BIOSYNTHETIC_PROCESS	0.511628	1	0.0762797	-0.240948	-0.96944	21	ASAH2, QDPR, DHFR, ACER1, SPTSSA, GBA1, ACER3, SPTLC3, SPTLC2, ASAH1, ACER2
GOBP_DIOL_METABOLIC_PROCESS	0.291829	1	0.10882	-0.255843	-1.13318	30	SGPP1, PRKG2, ASAH2, QDPR, PLPP1, DHFR, ACER1, SPTSSA, GBA1, ACER3, SPTLC3, LRP2, SPTLC2, ASAH1, ACER2
GOBP_DIPEPTIDE_TRANSMEMBRANE_TRANSPORT	0.271028	1	0.111011	-0.428229	-1.17141	7	SLC7A11, SLC15A2, SLC15A4, SLC15A1, CA2
GOBP_DIPHOSPHOINOSITOL_POLYPHOSPHATE_METABOLIC_PROCESS	0.686869	1	0.0636424	0.338007	0.812623	5	NUDT3, NUDT4B
GOBP_DIRECT_OSSIFICATION	0.471092	1	0.0860347	0.356885	0.975162	7	COL1A1, CTSK, GIT1
GOBP_DISACCHARIDE_METABOLIC_PROCESS	0.268061	1	0.112843	-0.343512	-1.1672	12	FBP2, FBP1, B4GALT1
GOBP_DISRUPTION_OF_CELLULAR_COMPONENT_OF_ANOTHER_ORGANISM	0.879237	1	0.0542316	0.261109	0.666733	6	REG1A, REG3A, DEFA5, DEFB4A, REG1B
GOBP_DISTAL_CONVOLUTED_TUBULE_DEVELOPMENT	0.414141	1	0.0899861	0.422864	1.01663	5	POU3F3, UMOD, PAX8, PAX2
GOBP_DISTAL_TUBULE_DEVELOPMENT	0.918067	1	0.0518458	0.188677	0.631486	12	PKD1, NOTCH1, POU3F3, UMOD, PAX8, TFAP2B, PAX2, WNK4
GOBP_DITERPENOID_BIOSYNTHETIC_PROCESS	0.27451	1	0.113313	-0.363044	-1.16818	11	PRMT3, BCO1, RBP1, DHRS9, ALDH8A1, CYP1A1
GOBP_DNA_BIOSYNTHETIC_PROCESS	0.88843	1	0.0525899	-0.109152	-0.776733	195	DSCC1, NAF1, RFC3, POLE2, PCNA, GFER, LOX, TYMS, NVL, RRM2B, KLF4, AURKB, HGF, POT1, USP1, TNF, WRN, RFC5, RGN, POLA1, PRIMPOL, DNTT, CENPF, POLE3, PDGFB, TNKS2, GINS1, POLD3, TK2, HNRNPA2B1, TK1, POLB, TOM1L1, ATR, NPPC, NEK2, DKC1, RAD50, CYP1B1, REV3L, PDGFRB, TP53, TFDP1, ATM, NOX4, LIN9, POLK, CCT8, GREM1, JADE3, PIF1, CCT2, ACVRL1, PKIB, XRN1, POLH, ANKRD1, LIG3, SIRT1, JADE1, PARN, CCN2, P…
GOBP_DNA_CATABOLIC_PROCESS	0.43299	1	0.0886261	0.218236	1.00731	31	DNASE1L2, DNASE2B, CIDEA, DFFA, FOXL2, DNASE2, HSF1, REXO4
GOBP_DNA_CATABOLIC_PROCESS_ENDONUCLEOLYTIC	0.615711	1	0.0714786	0.301716	0.876887	8	DNASE1L2, REXO4, APEX1, FBH1
GOBP_DNA_CATABOLIC_PROCESS_EXONUCLEOLYTIC	0.648374	1	0.0667426	0.384436	0.839014	4	REXO4, ISG20, TREX2, XRN2
GOBP_DNA_CONFORMATION_CHANGE	0.0809249	1	0.21925	-0.222125	-1.35695	87	DSCC1, RAD54B, RFC3, SUPV3L1, RAD51, HELQ, BLM, ZRANB3, MCM3, POT1, WRN, HELB, MNAT1, DNA2, RFC5, DTD1, RECQL, GINS1, HNRNPA2B1, FANCM, TOP2A, G3BP1, HMGB2, RAD50, SUB1, ABL1
GOBP_DNA_CYTOSINE_DEAMINATION	0.430928	1	0.0888945	0.328147	1.01062	9	CDADC1, APOBEC3C, APOBEC3A, APOBEC3F, APOBEC3D, APOBEC3H, APOBEC3B, AICDA, APOBEC3G
GOBP_DNA_DAMAGE_RESPONSE_SIGNAL_TRANSDUCTION_BY_P53_CLASS_MEDIATOR	0.60119	1	0.0692836	-0.160017	-0.92093	72	SNAI2, SNAI1, EEF1E1, BRCA2, SMYD2, CHEK2, PLA2R1, PLK2, RPS6KA6, GTSE1, DYRK3, PSMD10, PMAIP1, MSX1, MYO6, TRIAP1, ATR, PPM1D, TP53, ATM, SPRED1, MDM2, KDM1A, DYRK1A, ANKRD1, SIRT1, MUC1, HIPK2, MDM4, ACER2, CD44, ATRX
GOBP_DNA_DAMAGE_RESPONSE_SIGNAL_TRANSDUCTION_BY_P53_CLASS_MEDIATOR_RESULTING_IN_CELL_CYCLE_ARREST	0.862524	1	0.0496901	-0.176645	-0.678927	18	CHEK2, PLK2, GTSE1, TRIAP1, TP53, ATM, MDM2
GOBP_DNA_DAMAGE_RESPONSE_SIGNAL_TRANSDUCTION_RESULTING_IN_TRANSCRIPTION	0.969582	1	0.0447749	-0.134788	-0.527776	19	BRCA2, CHEK2, RPS6KA6
GOBP_DNA_DEALKYLATION	0.994071	1	0.0454059	-0.107326	-0.512678	38	MPG, ALKBH2, STPG4, ALKBH4, ALKBH1, TET1, A1CF, APOBEC2, TOX, TDG, ASCC3, APOBEC3G, TET2, AICDA, APOBEC3B, HNRNPAB, USP7, FTO, APOBEC3H, APOBEC3D, OTUD4, TET3, APOBEC3F, ALKBH3, APOBEC3A, ASCC2, USP9X, PAX6, TRIM28, APOBEC3C, ASCC1, STPG1, DPPA3, APEX1, MGMT, EOMES, GATA3
GOBP_DNA_DEALKYLATION_INVOLVED_IN_DNA_REPAIR	0.500967	1	0.0772747	-0.330434	-0.978408	9	MPG, ALKBH2, ALKBH1
GOBP_DNA_DEAMINATION	0.852772	1	0.0509083	-0.196115	-0.676156	13	EXOSC5, EXOSC3, APOBEC3G, EXOSC6, AICDA, APOBEC3B
GOBP_DNA_ENDOREDUPLICATION	0.122288	1	0.17822	-0.579298	-1.36763	5	SENP2, FBXO5
GOBP_DNA_INTEGRATION	0.719626	1	0.0577309	-0.292519	-0.800177	7	KRBA2, SETMAR, GIN1, THAP9, NYNRIN
GOBP_DNA_INTEGRITY_CHECKPOINT_SIGNALING	0.236735	1	0.126254	-0.171817	-1.14391	131	HUS1B, CDK5RAP3, RAD51, ORC1, BLM, RPA4, TIPIN, BRCA2, TIPRL, RAD17, RPA2, CHEK2, PLK2, DNA2, GTSE1, CRY1, FANCD2, NAE1, TOPBP1, PRKDC, TRIAP1, ATR, RAD9B, BABAM1, MAP3K20, CDK1, UIMC1, ABRAXAS1, ZNF830, MDC1, SETMAR, ATRIP, FBXO31, EME1, EIF2AK4, USP28, CDC14B, TP53, ATM, CAMSAP3, MSH2, RNASEH2B, CCND1, MDM2, CLOCK, STK33, BRIP1
GOBP_DNA_LIGATION	0.746154	1	0.0573667	-0.213371	-0.785538	16	RAD51, TOP2A, NHEJ1, LIG3, TFIP11, XRCC6, APTX, HMGB1, XRCC4, LIG4, LIG1, APLF, PNKP, PARP3, XRCC1, MGMT
GOBP_DNA_LIGATION_INVOLVED_IN_DNA_REPAIR	0.978304	1	0.0460458	-0.237979	-0.561832	5	NHEJ1, LIG3, XRCC4, LIG4, PNKP
GOBP_DNA_METABOLIC_PROCESS	0.0454394	1	0.321776	-0.135099	-1.21762	1030	DSCC1, NAF1, RAD54B, HUS1B, DDX4, RAG2, FEN1, RFC3, SUPV3L1, MAGEF1, RAD51, SYCE3, EXOSC5, ORC1, ESCO1, H1-7, ESCO2, MSH4, RADX, POLE2, DBF4, MEI4, OOEP, HELQ, PCNA, IL2, GFER, UBE2V2, FH, N6AMT1, BLM, HPF1, BCL7C, UBE2NL, EYA1, NUDT15, ASZ1, LOX, RAD51AP1, SLFN11, MPG, GZMA, MAEL, ZNF365, AUNIP, HSF2BP, TYMS, EGF, SPIRE2, XNDC1N, ZRANB3, NVL, PMS2, RRM2B, C14orf39, SHOC1, ANKRD31, SLC30A9, MCM3,…
GOBP_DNA_METHYLATION_DEPENDENT_HETEROCHROMATIN_FORMATION	0.701863	1	0.0637845	0.178846	0.836629	32	APOBEC1, MBD3L5, L3MBTL3, SAMD1, MBD3L4, MBD3L1, SETDB1, MBD2, TRIM28, MBD3L2, HDAC1, MBD3L2B, MBD3, TASOR, DNMT1, MBD3L3, RESF1, ZNF304, DNMT3A, AICDA, MORC2, MPHOSPH8, SIRT1, DYRK1A, PPHLN1, KDM1A, HELLS, SETDB2, ATF7IP2, ATF7IP, TEX15, TET1
GOBP_DNA_METHYLATION_INVOLVED_IN_EMBRYO_DEVELOPMENT	0.56654	1	0.0701132	-0.301928	-0.936637	10	STPG4, PICK1, ZDBF2, ZFP57, METTL23
GOBP_DNA_METHYLATION_ON_CYTOSINE	0.398113	1	0.0883594	-0.404365	-1.03574	6	STPG4, DNMT3L
GOBP_DNA_PROTECTION	0.326415	1	0.0999277	-0.429357	-1.09975	6	NUDT15, CBS, GLRX2
GOBP_DNA_RECOMBINATION	0.213147	1	0.132147	-0.144215	-1.13295	325	RAD54B, HUS1B, RAG2, FEN1, SUPV3L1, MAGEF1, RAD51, SYCE3, H1-7, MSH4, RADX, MEI4, OOEP, HELQ, IL2, BLM, RAD51AP1, ZNF365, AUNIP, HSF2BP, ZRANB3, C14orf39, SHOC1, ANKRD31, MCM3, RPA4, ZCWPW1, BRCA2, RMI2, DMC1, PTPRC, CDC7, PAGR1, RAD51C, XRCC3, RPA2, MEIOB, KLHL15, H1-1, NSD2, WRN, XRCC2, SWI5, HELB, SPO11, HMCES, RECQL, RBBP8, RNF212, FANCD2, EXOSC3, MRGBP, ING3, PARPBP, INO80C, RAD21L1, SLC15A4…
GOBP_DNA_REPAIR	0.164271	1	0.155242	-0.133206	-1.12714	581	RAD54B, HUS1B, FEN1, RFC3, MAGEF1, RAD51, ESCO2, MSH4, RADX, POLE2, OOEP, HELQ, PCNA, UBE2V2, FH, BLM, HPF1, BCL7C, UBE2NL, EYA1, RAD51AP1, MPG, ZNF365, AUNIP, HSF2BP, SPIRE2, XNDC1N, ZRANB3, PMS2, RRM2B, C14orf39, SLC30A9, MCM3, RPA4, ZCWPW1, BRCA2, ALKBH2, MPND, RMI2, TENT4A, DMC1, CDC7, PAGR1, SIRT7, RAD51C, XRCC3, RAD17, CETN1, POT1, RPA2, USP1, MEIOB, CHEK2, HLTF, KLHL15, PDS5B, UBE2T, ENY2,…
GOBP_DNA_REPAIR_DEPENDENT_CHROMATIN_REMODELING	0.828302	1	0.0516356	-0.274021	-0.701877	6	SIRT7, KDM1A, UBR5, TRIP12, APLF, KAT5
GOBP_DNA_REPLICATION	0.22619	1	0.127505	-0.145724	-1.11615	278	DSCC1, FEN1, RFC3, RAD51, ORC1, ESCO1, ESCO2, POLE2, DBF4, OOEP, PCNA, BLM, SLFN11, ZNF365, EGF, ZRANB3, RRM2B, MCM3, RPA4, TIPIN, BRCA2, RMI2, CDC7, RAD17, CARM1, SENP2, RPA2, FBXO5, WRN, CDC34, POLA2, HELB, DNA2, RFC5, POLA1, PRIMPOL, DTD1, RECQL, RBBP8, POLE3, GMNC, RBMS1, INO80C, GINS1, POLD3, TTF1, HCRT, TOPBP1, FANCM, POLB, REPIN1, NFIA, ATR, ORC5, USP37, ANKRD17, CDK1, SMARCA5, ZNF830, SET…
GOBP_DNA_REPLICATION_CHECKPOINT_SIGNALING	0.0359586	1	0.321776	-0.416425	-1.60051	18	HUS1B, ORC1, TIPIN, RAD17, DNA2, NAE1, TOPBP1, RAD9B, ZNF830, CAMSAP3
GOBP_DNA_REPLICATION_DEPENDENT_CHROMATIN_ASSEMBLY	0.0735849	1	0.227987	-0.584165	-1.49628	6	ASF1A, ASF1B, CHAF1A, RBBP4, CHAF1B, NASP
GOBP_DNA_REPLICATION_INITIATION	0.806262	1	0.0545681	-0.16287	-0.768441	37	ORC1, MCM3, RPA4, CDC34, POLA2, POLA1, TOPBP1, ORC5, ORC4, ORC3, CCNE2
GOBP_DNA_REPLICATION_SYNTHESIS_OF_RNA_PRIMER	0.0474925	1	0.321776	-0.578034	-1.5812	7	POLA2, HELB, POLA1, PRIMPOL
GOBP_DNA_STRAND_ELONGATION	0.455969	1	0.0828962	-0.212218	-1.00127	37	RFC3, PCNA, MCM3, POT1, DNA2, POLA1, POLE3, INO80C, GINS1, POLD3
GOBP_DNA_STRAND_RESECTION_INVOLVED_IN_REPLICATION_FORK_PROCESSING	0.224105	1	0.124434	-0.422197	-1.21958	8	ZNF365, RBBP8, RAD50
GOBP_DNA_SYNTHESIS_INVOLVED_IN_DNA_REPAIR	0.649123	1	0.0646485	-0.181009	-0.874264	39	RFC3, POLE2, PCNA, RRM2B, USP1, WRN, POLA1, PRIMPOL, POLD3
GOBP_DNA_TEMPLATED_TRANSCRIPTION_ELONGATION	0.998069	1	0.0441523	0.0796638	0.531202	128	MED16, MED30, CCNK, TCEA2, MED19, CCAR2, MED22, MED26, INTS5, SIRT6, EAF2, ELOF1, MED25, MED15, TEFM, INTS11, MED7, ERCC2, MED11, SHH, ADRM1, NELFCD, VHL, ELOA, LEO1, PAF1, MED28, MED6, ZC3H4, ERCC3, BRD4, POLR2I, HEXIM1, NELFB, HMGN1, CBX7, TCEA1, ZMYND8, NELFA, INTS9, INTS1, ELL3, ALYREF
GOBP_DNA_TEMPLATED_TRANSCRIPTION_INITIATION	0.47619	1	0.0791317	0.143807	0.990693	148	TAF11L12, TAF1L, MED16, HEY2, TFB1M, MED30, TAF6L, MED19, TWIST1, CRCP, MED22, TAF11L13, MED26, NKX2-5, SRF, UBTFL6, TAF1C, THRA, HNF1A, GTF2H2, MED25, TBPL1, TFAM, MED15, TAF11, NFKBIA, TAF13, TAF11L9, MED7, SMARCB1, CDK4, MED11, ERCC1, ELOA, WNT10B, SNAPC5, CTNNBIP1, MED28, MED6, ERCC3, TAF12, DR1
GOBP_DNA_TEMPLATED_TRANSCRIPTION_TERMINATION	0.226667	1	0.124434	-0.300858	-1.22772	22	MTERF2, POLR3K, TTF1, TTF2, POLR1H, SCAF4, MED18, WDR82, POLR2A, SETX, MTERF1, XRN2, SCAF8, PRMT5, MAZ
GOBP_DNA_TOPOLOGICAL_CHANGE	0.692784	1	0.0642141	0.267624	0.824222	9	TOP3A, TOP1MT, TOP3B, ERCC3
GOBP_DNA_UNWINDING_INVOLVED_IN_DNA_REPLICATION	0.360465	1	0.0956031	-0.269861	-1.08577	21	RAD51, BLM, MCM3, WRN, RECQL, GINS1
GOBP_DOLICHOL_METABOLIC_PROCESS	0.739623	1	0.0568864	-0.308936	-0.791306	6	DPM1, DPAGT1, NUS1, DPM2, SRD5A3, DPM3
GOBP_DOLICHYL_DIPHOSPHATE_METABOLIC_PROCESS	0.882828	1	0.0518458	0.277171	0.666362	5	DOLPP1
GOBP_DOPAMINERGIC_NEURON_DIFFERENTIATION	0.99384	1	0.0471642	0.0960127	0.480174	42	VEGFD, DKK1, LMX1A, FERD3L, SMO, SHH, RYK, WNT9B, VEGFA, PHOX2B, WNT3A, FOXA1, RSPO2, FGF8, WNT1, FGF20, GSK3B, WNT3, FOXA2
GOBP_DOPAMINE_BIOSYNTHETIC_PROCESS	0.418251	1	0.0860347	-0.30059	-1.02136	12	TH, SLC6A3, DAO, PARK7, NR4A2, ALDH2, VPS35, GPR37, GCH1, TGFB2, SNCA, DDC
GOBP_DOPAMINE_METABOLIC_PROCESS	0.664093	1	0.063079	-0.174929	-0.854715	40	DRD3, MOXD2P, MOXD1, HTR1A, MAOA, DRD4, HPRT1, DRD1, TH, CHRNB2, SLC6A3, PDE1B, DAO, ATP7A, SNCAIP, MAOB, PARK7, NR4A2, GRIN2A
GOBP_DOPAMINE_RECEPTOR_SIGNALING_PATHWAY	0.149194	1	0.161979	0.271216	1.32256	38	PTGER1, KLF16, GNA14, CALY, NSG2, GNA11, RGS8, SULT1A3, SLC1A1, DRD5, GNB1, NSG1, GNAO1, GNAS, ADCY6, ARRB2, DTNBP1, ALK, GSK3A, GNG2, GNA15, DRD2
GOBP_DOPAMINE_SECRETION	0.48419	1	0.0802023	-0.20518	-0.980108	38	HTR2A, DRD3, RAB3A, CHRNA6, SYT4, SYT15
GOBP_DOPAMINE_TRANSPORT	0.706	1	0.0618406	-0.160921	-0.84032	51	HTR2A, DRD3, SLC22A3, RAB3A, CHRNA6, SYT4, SYT15, SLC6A2
GOBP_DORSAL_AORTA_DEVELOPMENT	0.0987395	1	0.206588	0.445053	1.40712	10	HEY2, NKX3-1, SRF, HEY1
GOBP_DORSAL_AORTA_MORPHOGENESIS	0.203822	1	0.140406	0.429103	1.24712	8	HEY2, SRF, HEY1
GOBP_DORSAL_ROOT_GANGLION_DEVELOPMENT	0.0635514	1	0.245042	-0.542301	-1.48345	7	RGS4, NRP1, POU4F2
GOBP_DORSAL_SPINAL_CORD_DEVELOPMENT	0.277778	1	0.115734	0.28233	1.15229	20	UNCX, GDNF, ASCL1, GSX1, HOXB8, MDGA1, LHX3, WNT3A, GDF7, PBX3, WNT1, TAL1
GOBP_DORSAL_VENTRAL_AXIS_SPECIFICATION	0.277567	1	0.110565	-0.340126	-1.1557	12	SFRP1, VAX2, BMPR1A, CXXC4, SMAD2, AXIN1, CTNNB1
GOBP_DORSAL_VENTRAL_NEURAL_TUBE_PATTERNING	0.731656	1	0.0623861	0.189175	0.795656	23	RNF220, FKBP8, SMO, SHH, CDK20, PRKACA, WNT3A, FOXA1, GORAB
GOBP_DORSAL_VENTRAL_PATTERN_FORMATION	0.601961	1	0.0686326	-0.147818	-0.915964	94	DDIT3, PROP1, EDN1, LHX2, DBX1, ARL13B, CER1, SFRP1, GSX2, VAX2, WNT8B, BMPR1A, RFX8, CXXC4, TCTN1, WDR19, FBXL15, ACVR1, TTC21B, BMP4, IFT172, EN1, SMAD2, INTU, HHIP, NKX2-2, GREM1, DYNC2H1, WNT7A, DLL4, ACVRL1, TLL2, CPLANE2, DISP1, SUFU, AXIN1, HOXD11, GREM2, CTNNB1, MKS1, BMPR1B
GOBP_DOSAGE_COMPENSATION	0.878613	1	0.0498907	-0.153332	-0.69414	32	LRIF1, PRDM14, OGT, METTL3, XIST, KANSL1, PCGF3, TSIX, EXOSC10, PHF20, MACROH2A1, RBM15B, SUZ12, HNRNPU, SMCHD1, RLIM, KANSL2, BRCA1, PCGF5, YTHDC1, JARID2, MSL3, KANSL3, MSL2, MACROH2A2, RBM15, HCFC1, MSL1, CDYL
GOBP_DOUBLE_STRAND_BREAK_REPAIR_INVOLVED_IN_MEIOTIC_RECOMBINATION	0.320755	1	0.100991	-0.430329	-1.10224	6	HSF2BP, SPO11, FANCD2, BRIP1
GOBP_DOUBLE_STRAND_BREAK_REPAIR_VIA_BREAK_INDUCED_REPLICATION	0.844538	1	0.0557104	0.207152	0.693321	12	CDC45, MCMDC2, MCM2, GINS4
GOBP_DOUBLE_STRAND_BREAK_REPAIR_VIA_CLASSICAL_NONHOMOLOGOUS_END_JOINING	0.320755	1	0.100991	-0.430819	-1.1035	6	XRCC6, UVRAG, ERCC6, ERCC8, LIG4, ZBTB7A
GOBP_DOUBLE_STRAND_BREAK_REPAIR_VIA_NONHOMOLOGOUS_END_JOINING	0.865878	1	0.0516356	-0.131139	-0.742581	68	HELQ, AUNIP, SIRT7, POT1, NSD2, NUDT16L1, POLA1, HMCES, DNTT, POLB, PRKDC, HMGA2, HMGB2, NHEJ1, SETMAR, RIF1, USP51, SMC5, ATM, NSMCE2
GOBP_DOUBLE_STRAND_BREAK_REPAIR_VIA_SINGLE_STRAND_ANNEALING	0.734579	1	0.0567672	-0.287464	-0.78635	7	HELQ, RBBP8
GOBP_DRINKING_BEHAVIOR	0.380252	1	0.0972151	0.313408	1.04895	12	OXT, MMP17, REN, SLC24A4, AGT, UCN, DRD2, HTR1B
GOBP_DTMP_METABOLIC_PROCESS	0.476695	1	0.0847985	0.38087	0.97254	6	TYMP, NT5C, UPP1
GOBP_DTTP_METABOLIC_PROCESS	0.177515	1	0.145516	-0.539251	-1.27309	5	CMPK2, TYMS, DTYMK
GOBP_DUCTUS_ARTERIOSUS_CLOSURE	0.858586	1	0.0531298	0.287024	0.690051	5	MYOCD, HPGD
GOBP_DUMP_CATABOLIC_PROCESS	0.650424	1	0.0686326	0.331368	0.846138	6	NT5C, UPP1, NT5M, UPB1, DPYD, DPYS
GOBP_DUMP_METABOLIC_PROCESS	0.554604	1	0.0772747	0.331378	0.905464	7	NT5C, UPP1, NT5M, UPB1, DUT, DPYD, DPYS
GOBP_D_AMINO_ACID_TRANSPORT	0.436441	1	0.0897105	0.396918	1.01352	6	SLC7A10, SLC1A1, NTSR1, SLC1A3, GFAP
GOBP_D_ASPARTATE_IMPORT_ACROSS_PLASMA_MEMBRANE	0.80202	1	0.0562941	0.306367	0.736555	5	SLC1A1, NTSR1, SLC1A3, GFAP, SLC1A2
GOBP_EARLY_ENDOSOME_TO_GOLGI_TRANSPORT	0.363257	1	0.0995791	0.304767	1.05501	13	RBSN, STX5, SNX2, SNX1, RAB6A, SURF4, SNX8, EHD3
GOBP_EAR_DEVELOPMENT	0.882353	1	0.053677	-0.111186	-0.807927	220	ATOH1, TPRN, CTHRC1, HMX3, POU3F4, GRXCR2, NEUROD1, KCNQ4, EYA1, HOXA13, EDN1, COL11A1, STOX1, PJVK, RPGRIP1L, ESRRB, FZD6, ZIC1, GABRA5, HESX1, NOX3, INSIG2, FGF10, PRRX1, ADAM10, CEP290, NEUROG1, FRZB, SDC4, JAG1, ADGRV1, WDR19, GRXCR1, ESRP1, DLX5, MYO3A, IFT88, MSX1, MYO6, FGF9, PCDH15, PRKRA, HES5, SCRIB, PLS1, NIPBL, PROX1, OTOL1, BMP4, AHI1, MYO3B, CHD7, WDPCP, PLPPR4, TMC1
GOBP_EAR_MORPHOGENESIS	0.442827	1	0.0878313	-0.151076	-0.994254	122	ATOH1, TPRN, CTHRC1, HMX3, POU3F4, GRXCR2, KCNQ4, EYA1, EDN1, COL11A1, STOX1, FZD6, ZIC1, HESX1, INSIG2, FGF10, PRRX1, CEP290, NEUROG1, FRZB, WDR19, DLX5, MYO3A, MSX1, MYO6, FGF9, PRKRA, SCRIB, PLS1, NIPBL, PROX1, MYO3B, CHD7, WDPCP
GOBP_EATING_BEHAVIOR	0.402893	1	0.0928481	0.207724	1.02234	40	GHSR, BSX, ADORA2A, CCK, OXT, NMUR2, GHRL, OXTR, ADRB3, IAPP
GOBP_ECTODERMAL_CELL_DIFFERENTIATION	0.768224	1	0.0546808	-0.278106	-0.760751	7	EDA2R, ITGA6
GOBP_ECTODERMAL_PLACODE_DEVELOPMENT	0.996176	1	0.0438002	-0.114342	-0.394224	13	NRP1, PROX1, HDAC2, SIX1, NRG3, CTNNB1
GOBP_ECTODERM_DEVELOPMENT	0.532946	1	0.0741759	-0.235343	-0.946889	21	STX2, EDA2R, SMURF1, ITGA6, VAX2, BMPR1A
GOBP_EGG_ACTIVATION	0.678431	1	0.0628004	-0.25592	-0.823486	11	PLCZ1, PLAT, ASTL, PLCB1, WBP2NL
GOBP_ELASTIC_FIBER_ASSEMBLY	0.997899	1	0.048022	0.14722	0.465464	10	MFAP4, EFEMP2, FBLN5, MYH11, THSD4, TNXB
GOBP_ELASTIN_CATABOLIC_PROCESS	0.919192	1	0.0499914	0.263886	0.634422	5	CST3, MIR181B1
GOBP_ELASTIN_METABOLIC_PROCESS	0.845261	1	0.0518458	-0.235888	-0.69846	9	LEP, CELA1, ATP7A, CTSL
GOBP_ELECTRON_TRANSPORT_CHAIN	1	1	0.0451344	0.0788272	0.548905	163	NDUFA7, MTCO2P12, SLC25A51, NDUFA2, GPD1, CYBA, NDUFB2, ALDH4A1, BID, NDUFS7, SDHAF2, HAAO, COA6, UQCR10, NDUFB10, NDUFS8, COX7C, SLC25A22, UQCRFS1, COX4I2, SDHC, SLC25A18, NQO2, CHCHD2, COX7B2, ISCU, COX6B1, RDH16, UQCRC1, NDUFA6, AIFM2, CYCS, COX7B, AKR7A2, COX6A2, ETFRF1, SDHD, SRD5A1, CYB561, SCO2, NDUFS3, CYBB, COX4I1, NDUFB5, VPS54, NDUFA3, SDHB, NDUFA10, POR, COX6A1, UQCRH, ADH5, NDUFS1, N…
GOBP_EMBRYONIC_APPENDAGE_MORPHOGENESIS	0.895753	1	0.049094	0.113973	0.747624	120	HOXC11, HOXD13, NOG, HOXD9, HOXA9, IFT52, DKK1, TWIST1, IFT140, DLX6, SP9, OSR1, LRP5, HOXD10, IHH, CRABP2, FGF4, BMP7, CYP26B1, HAND2, NOTCH1, SHH, SKI, NOTCH2, TBX2, MYH3, LRP4, HOXC10, MBNL1, GPC3, TBX5, ALDH1A2, ZBTB16, PITX1, SHOX2
GOBP_EMBRYONIC_AXIS_SPECIFICATION	0.991935	1	0.0464155	0.102386	0.499278	38	GDF3, PLD6, RIPPLY1, TIFAB, FZD5, RIPPLY2, TMED2
GOBP_EMBRYONIC_BODY_MORPHOGENESIS	0.0901961	1	0.208955	-0.443048	-1.42562	11	FUZ, CLASP1, CLASP2, IFT122, DAG1, CDON, GREM2, ZNF281, MAB21L2, PHLDB2, PHLDB1
GOBP_EMBRYONIC_BRAIN_DEVELOPMENT	0.526539	1	0.0795565	0.238548	0.926377	18	RPL10, RNF112, IFT140, CDK20, TUBB2B, WNT1, MFSD2A, MED12, CC2D2A, PPIL1, PRICKLE1, CDC40, EN2, TRA2B, MKS1, CTNNB1
GOBP_EMBRYONIC_CAMERA_TYPE_EYE_DEVELOPMENT	0.828921	1	0.0551352	0.149118	0.722893	37	SIX3, TWIST1, IFT140, IHH, FZD5, BMP7, FOXF2, PPP1R13L, TBX2, CDK20
GOBP_EMBRYONIC_CAMERA_TYPE_EYE_FORMATION	0.776471	1	0.0564118	-0.234743	-0.755342	11	WNT16, SOX11, PROX1, PHACTR4, STRA6, WNT5A, TFAP2A
GOBP_EMBRYONIC_CAMERA_TYPE_EYE_MORPHOGENESIS	0.893305	1	0.052913	0.15616	0.675789	26	SIX3, TWIST1, IHH, FZD5, BMP7, FOXF2, TBX2
GOBP_EMBRYONIC_CLEAVAGE	0.953291	1	0.0506004	0.192585	0.559718	8	ERCC2, PADI6, TPRA1, TOP1, PIK3CB, CUL3, AATF, TOP2A
GOBP_EMBRYONIC_CRANIAL_SKELETON_MORPHOGENESIS	0.993802	1	0.0474483	0.0972302	0.494574	45	TWIST1, IFT140, SLC39A3, NODAL, SLC39A1, WNT9B, SMAD3, TGFB3, PAX5, MMP14, SIX4, SIX2, RUNX2, FGF8, TGFBR2, HOXA1, IRX5, TULP3, GRHL2, MED12, NDST1, SETD2, MTHFD1, FOXC2, GLI3, DLX2, EIF4A3, CHST11, FGFR2, RDH10, HOXA2, TFAP2A, LHX1, TBX1, SIX1, PDGFRA, MTHFD1L, SMAD2, BMP4, NIPBL, TGFBR1, WDR19, PRRX1, TBX15, MMP16
GOBP_EMBRYONIC_DIGESTIVE_TRACT_DEVELOPMENT	0.839458	1	0.052163	-0.157331	-0.723048	33	RARRES2, FOXF1, TNF, FGF10, CXCL8, SOX11, FGF9, NIPBL, HNF1B
GOBP_EMBRYONIC_DIGESTIVE_TRACT_MORPHOGENESIS	0.931034	1	0.0469759	-0.1619	-0.607547	17	FOXF1, FGF10, SOX11, NIPBL, HNF1B
GOBP_EMBRYONIC_DIGIT_MORPHOGENESIS	0.72379	1	0.0610364	0.151622	0.827127	58	HOXC11, HOXD13, NOG, IFT52, TWIST1, IFT140, OSR1, LRP5, IHH, HAND2, NOTCH1, SHH, TBX2, LRP4
GOBP_EMBRYONIC_EYE_MORPHOGENESIS	0.970703	1	0.0459538	-0.123178	-0.571601	35	MFAP5, VAX2, WNT16, CITED2, SOX11, PROX1, IFT172, TH, FBN2, PHACTR4
GOBP_EMBRYONIC_FORELIMB_MORPHOGENESIS	0.963391	1	0.045679	-0.130602	-0.591237	32	RECK, HOXA13, RPGRIP1L, MSX2, ZNF358, MSX1, NIPBL, EN1, CACNA1C, WNT7A, LNPK
GOBP_EMBRYONIC_HEART_TUBE_DEVELOPMENT	0.344622	1	0.0999277	-0.179245	-1.08079	85	APELA, FOXC1, PIFO, BBS7, EDN1, BBS5, MKKS, PKD2, CCDC39, ARL13B, LBX1, STIL, NKX2-6, FOXH1, MIB1, CITED2, IFT57, GATA4, NPHP3, TBX6, ACVR1, YAP1, SETDB2, AHI1, IFT172
GOBP_EMBRYONIC_HEART_TUBE_LEFT_RIGHT_PATTERN_FORMATION	0.65286	1	0.0649408	-0.356626	-0.84194	5	PIFO, CITED2
GOBP_EMBRYONIC_HEART_TUBE_MORPHOGENESIS	0.691992	1	0.0640704	0.150468	0.860553	71	SOX18, ASB2, DVL1, IFT52, CCDC103, HAND1, NKX2-5, SRF, IHH, DVL2, TBX20, NODAL, HAND2, FOLR1, TMED2, SMO, NOTCH1, SHH, NOTCH2, TBX2
GOBP_EMBRYONIC_HEMOPOIESIS	0.617464	1	0.0702813	0.206515	0.8791	24	HSCB, ATF4, FLT3LG, ZFPM1, GATA3, GATA1, GATA2, VEGFA, SH2B3, TAL1, TGFBR2
GOBP_EMBRYONIC_HINDLIMB_MORPHOGENESIS	0.964435	1	0.049391	0.12792	0.568796	28	TWIST1, OSR1, FGF4, NOTCH1, SHH, GPC3, ZBTB16, PITX1, ALX3, RSPO2, ALX4, FGF8, AFF3, OSR2, WNT3, MED1
GOBP_EMBRYONIC_MORPHOGENESIS	0.983607	1	0.0475434	-0.0889834	-0.756853	611	APELA, HOXA4, ATOH1, FOXC1, TPRN, MESP2, GLMN, EFNA1, CTHRC1, ITGA4, HMX3, BPNT2, PCDH8, FOXF1, POU3F4, GRXCR2, NEUROD1, KCNQ4, MAP2K5, EYA1, RECK, HOXA13, BBS7, EDN1, HOXC4, SNAI1, COL11A1, BBS5, MFAP5, DACT1, STOX1, ITGB3, MKKS, PKD2, KLF4, RPGRIP1L, VEGFC, FZD6, LHX2, MMP16, CCDC39, ARL13B, ITGB1, CER1, SFRP1, LBX1, MSX2, STIL, ZIC1, HESX1, TBX4, TBX19, LMO4, INSIG2, WNT2, TBX15, FGF10, VAX2, …
GOBP_EMBRYONIC_NEUROCRANIUM_MORPHOGENESIS	0.612371	1	0.0702813	0.286623	0.882734	9	TGFB3, FGF8, HOXA1, TULP3, MED12, NDST1, MTHFD1, GLI3
GOBP_EMBRYONIC_ORGAN_DEVELOPMENT	0.947876	1	0.0465084	0.0976557	0.800994	454	GDF3, SOX18, HOXC11, SIX3, NAGLU, HEY2, SPINT1, NOG, CEBPA, ASB2, CITED1, HSCB, NKX3-2, HOXD9, SCT, GDNF, KRT19, FOXI1, PCGF2, HOXA9, ADM, HOXC9, MAPK3, DVL1, ID3, RPL10, ASCL2, RNF112, IFT52, CCDC103, PTK7, CDKN1C, HAND1, TTPA, TWIST1, HOXB8, RPL38, WNT11, TIFAB, IFT140, ATF4, HLX, DLX6, NKX2-5, FOXE1, SLC39A3, HOXB7, EPHA2, OSR1, SRF, HEY1, FOXL2, FLT3LG, HOXD10, SPRY2, HOXA5, IHH, ZFPM1, DVL2,…
GOBP_EMBRYONIC_ORGAN_MORPHOGENESIS	0.501014	1	0.0797706	-0.126478	-0.974378	293	HOXA4, ATOH1, TPRN, EFNA1, CTHRC1, HMX3, FOXF1, POU3F4, GRXCR2, NEUROD1, KCNQ4, EYA1, BBS7, EDN1, HOXC4, COL11A1, BBS5, MFAP5, STOX1, MKKS, PKD2, FZD6, MMP16, CCDC39, ARL13B, LBX1, STIL, ZIC1, HESX1, INSIG2, TBX15, FGF10, VAX2, WNT16, PRRX1, FOXH1, MIB1, CITED2, CEP290, HOXA7, ALX1, IFT57, NEUROG1, FRZB, GATA4, HOXB4, FLVCR1, NPHP3, FUZ, SOX11, WDR19, SATB2, DLX5, MYO3A, MSX1, TBX6, MYO6, TGFBR1,…
GOBP_EMBRYONIC_PATTERN_SPECIFICATION	0.95749	1	0.048215	0.108804	0.618732	69	GDF3, PLD6, RIPPLY1, TIFAB, EFNB1, MEOX1, IHH, MEIS3, FZD5, NODAL, BMP7, RIPPLY3, RIPPLY2, TMED2, SHH, SEMA3F
GOBP_EMBRYONIC_PROCESS_INVOLVED_IN_FEMALE_PREGNANCY	0.899358	1	0.053677	0.229183	0.626224	7	NODAL, ACSL4, EMP2, TLE6
GOBP_EMBRYONIC_RETINA_MORPHOGENESIS_IN_CAMERA_TYPE_EYE	0.775472	1	0.0546808	-0.295821	-0.757715	6	PROX1, CDON, HIPK2, LHX1, HIPK1, RBP4
GOBP_EMBRYONIC_SKELETAL_JOINT_DEVELOPMENT	0.0330332	1	0.321776	0.438719	1.61927	15	HOXC11, NOG, OSR1, IHH, WNT9A, BMP7
GOBP_EMBRYONIC_SKELETAL_JOINT_MORPHOGENESIS	0.105691	1	0.195789	0.417975	1.38253	11	HOXC11, NOG, OSR1, BMP7
GOBP_EMBRYONIC_SKELETAL_SYSTEM_DEVELOPMENT	0.602317	1	0.0678338	0.138234	0.92246	129	HOXC11, HOXA6, NOG, NKX3-2, HOXD9, SCX, PCGF2, HOXA9, HOXC9, TWIST1, HOXB8, WNT11, IFT140, SLC39A3, HOXB7, OSR1, COL1A1, HOXD10, HOXA5, IHH, WNT9A, MDFI, NODAL, BMP7
GOBP_EMBRYONIC_SKELETAL_SYSTEM_MORPHOGENESIS	0.780287	1	0.0583453	0.129841	0.799142	95	HOXC11, NOG, HOXD9, PCGF2, HOXA9, HOXC9, TWIST1, HOXB8, IFT140, SLC39A3, HOXB7, OSR1, HOXD10, HOXA5, MDFI, NODAL, BMP7
GOBP_EMBRYONIC_VISCEROCRANIUM_MORPHOGENESIS	0.0608365	1	0.252961	-0.484108	-1.50179	10	NIPBL, MTHFD1L, TBX1, LHX1, HOXA2, RDH10, CHST11, FOXC2, MTHFD1, NDST1
GOBP_EMBRYO_DEVELOPMENT	1	1	0.04707	-0.0703394	-0.637923	1126	DNAAF2, MYF6, RARRES2, APELA, HOXA4, ATOH1, FOXC1, TPRN, MESP2, GLMN, EFNA1, ISL1, CTHRC1, SPIC, ITGA4, HMX3, BPNT2, CCNB2, PCDH8, OOEP, FOXF1, RCN1, POU3F4, GRXCR2, NEUROD1, KCNQ4, MAP2K5, PIFO, EYA1, RECK, NECAB1, CBY1, FXN, MBIP, HOXA13, BBS7, ACVR1C, EDN1, HOXC4, ANGPT1, SNAI1, HOXC6, SLC30A1, COL11A1, BBS5, ZFP14, MFAP5, DACT1, STOX1, ITGB3, DSC3, MKKS, BRCA2, PKD2, KLF4, FOSL1, TM4SF1, RPGR…
GOBP_EMBRYO_DEVELOPMENT_ENDING_IN_BIRTH_OR_EGG_HATCHING	1	1	0.0472587	-0.0672228	-0.577882	683	DNAAF2, MYF6, HOXA4, FOXC1, MESP2, GLMN, ISL1, CTHRC1, SPIC, CCNB2, PCDH8, FOXF1, RCN1, EYA1, NECAB1, CBY1, FXN, ACVR1C, EDN1, HOXC4, ANGPT1, SNAI1, HOXC6, SLC30A1, COL11A1, ZFP14, DACT1, DSC3, BRCA2, PKD2, KLF4, FOSL1, TM4SF1, RPGRIP1L, ESRRB, FZD6, LHX2, HOXC5, MMP16, ARL13B, SENP2, ITGB1, PRDM14, SFRP1, NUP133, VASH2, STIL, NKX2-6, COPS2, UCMA, NSRP1, LMO4, XRCC2, RBM46, PSPH, NF1, WNT2, TBX15…
GOBP_EMBRYO_IMPLANTATION	0.173828	1	0.146416	-0.228761	-1.22926	56	SCGB1A1, SPP1, APELA, HMX3, RECK, ACVR1C, ITGB3, CALCA, CALR, PRDM14, IL1B, PPARD
GOBP_ENAMEL_MINERALIZATION	0.456274	1	0.0813027	-0.252313	-0.98796	19	AMELX, ODAPH, AMTN, MSX2, CNNM4, WDR72, SLC4A2, MMP20, ENAM, CFTR, TBX1, ITGB6, STIM1
GOBP_ENDOCARDIAL_CELL_DIFFERENTIATION	0.730932	1	0.0629395	0.30352	0.775029	6	SOX18, NOTCH1, SOX17
GOBP_ENDOCARDIAL_CUSHION_DEVELOPMENT	0.498062	1	0.0776799	-0.183095	-0.978683	54	SNAI2, ISL1, FOXF1, CRELD1, SNAI1, ADAMTS5, MSX2, BMPR1A, CITED2, GATA4, APC, JAG1, MSX1, TGFBR1, ACVR1, BMP4, SMAD2, MDM2, ACVRL1, ROBO2, SMAD4
GOBP_ENDOCARDIAL_CUSHION_FORMATION	0.812371	1	0.0566484	0.158619	0.732138	31	HEY2, NOG, TBX20, BMP7, HEYL, TGFB1, NOTCH1, DCHS1, TBX2
GOBP_ENDOCARDIAL_CUSHION_FUSION	0.989899	1	0.0466015	0.206661	0.496845	5	GATA5, TGFB2, TGFBR2
GOBP_ENDOCARDIAL_CUSHION_MORPHOGENESIS	0.801653	1	0.0573667	0.151696	0.762607	44	HEY2, NOG, TWIST1, HEY1, TBX20, GATA5, BMP7, HEYL, SOX9, TGFB1, NOTCH1, DCHS1, TBX2
GOBP_ENDOCARDIAL_CUSHION_TO_MESENCHYMAL_TRANSITION	0.603814	1	0.0723571	0.344185	0.878864	6	HEY2, TWIST1
GOBP_ENDOCARDIUM_DEVELOPMENT	0.813688	1	0.052805	-0.211009	-0.716978	12	ACVR1, PROX1, NRG1, STK3, SMAD4, KDR
GOBP_ENDOCARDIUM_MORPHOGENESIS	0.177966	1	0.151149	0.506346	1.29294	6	SOX18, NOTCH1, OVOL2, SOX17
GOBP_ENDOCHONDRAL_BONE_MORPHOGENESIS	0.814815	1	0.0538979	-0.141543	-0.776238	59	PEX7, FOXC1, BPNT2, IFT80, MMP13, CBS, MMP16, CER1
GOBP_ENDOCRINE_HORMONE_SECRETION	0.378906	1	0.0931455	-0.194252	-1.04383	56	LEP, SPP1, NPVF, TMF1, GAL, CGA, IL1B, KISS1, INHBA, AGTR1, CRY1, AQP1, POMC, CRHBP, CRH, GALR1, TACR2, PPARG, HCAR2, SMAD4, CYP19A1, OPRK1, GJA1, FZD4
GOBP_ENDOCRINE_PANCREAS_DEVELOPMENT	0.936047	1	0.0472587	-0.126002	-0.645758	47	NEUROD1, ONECUT2, RFX3, CDK6, BMP4, IL6R, RHEB, BAD, BHLHA15, MNX1, HES1, NKX2-2, CLOCK, GATA6, PDX1
GOBP_ENDOCRINE_PROCESS	0.235529	1	0.125033	-0.187178	-1.15342	93	CPA3, LEP, SPP1, AGTR2, SUCNR1, NPVF, EDN1, AVPR2, TMF1, GAL, CGA, IL1B, NOX1, KISS1, INHBA, AGTR1, CRY1, ENPEP, AQP1, POMC, F2R, CRHBP, ACE, TACR1, CMA1, CRH, GALR1, CORIN, ACE2, TACR2, PPARG, HCAR2, SMAD4, RASL10B, CYP19A1, OPRK1, GJA1
GOBP_ENDOCRINE_SYSTEM_DEVELOPMENT	0.977413	1	0.0479259	-0.0950266	-0.640913	137	POU1F1, ISL1, PROP1, NEUROD1, EDN1, ONECUT2, RFX3, CGA, HESX1, CDK6, TBX19, NF1, FGF10, GCM2, BMPR1A, CITED2, GHRHR, TUBB1, ARMC5, TGFBR1, BMP4, GHRH, IL6R, MAP2K1, CRH, SLC6A3, CREB1, RHEB, BAD, CYP1B1, BHLHA15, SMAD2, MNX1, HES1, CRKL, NKX2-2, RAF1, CLOCK, GATA6, PDGFRA, PDX1, SMAD4, SIX1
GOBP_ENDOCYTIC_RECYCLING	0.438247	1	0.0860347	-0.168676	-1.01706	85	AKAP5, BLTP1, TAMALIN, SNX4, INPP5F, RAB14, LRRC7, STX6, WIPF3, GRIP1, CMTM6, VTI1A, ACTN2, RAB17, SCRIB, ANKRD50, STX12, VAMP4, ARL4C, SNX27, LMTK2, VPS13B, HGS, GGA3, ZDHHC2, ARHGAP1, CCDC22, EHD2, SORL1, VPS26A, DENND1A, VPS53, WASHC1, RAB35, VPS50, VPS35, SNF8, ANKRD27, CCDC93, RAB11A, PLA2G4E, EPG5, GRIP2, ARHGAP44, SNX12, ACAP2, SNX30, GRIPAP1, VPS35L, SNX17, MICALL2, RAB8A, ARHGAP8, DENND1…
GOBP_ENDOCYTOSIS	1	1	0.0445071	0.0657004	0.553213	582	ACTB, CFP, ADRB2, COLEC11, ANKRD13B, CACNG3, GH1, CCL21, OCIAD2, UBQLN2, ADM, MAPK3, UNC119, AMN, SCARA5, NLGN2, APOC2, DKK1, APOA5, CD177, NECAB2, LY75, RAMP2, XKR7, CSNK1G3, CALY, EPS15L1, TRIP10, SCARF2, IL4, BIN3, CXCR1, PACSIN3, SH3BP4, FCHO1, NR1H3, PSTPIP1, ACHE, EZR, FLOT1, LRP5, GSG1L, SNX5, SH3BP1, TNK2, ACTG1, CLEC10A, ASGR1, ITGB2, RAMP3, MIR27B, GTF2H2, CDK5, ARF1, STX1A, RNASEK, ADR…
GOBP_ENDOCYTOSIS_INVOLVED_IN_VIRAL_ENTRY_INTO_HOST_CELL	0.854685	1	0.0508054	-0.195302	-0.673356	13	CAV1, JPT2, ACE2, SIGLEC1, CTSL, DPP4, TPCN2, PIKFYVE
GOBP_ENDODERMAL_CELL_DIFFERENTIATION	0.83501	1	0.0542316	0.140327	0.727202	48	DKK1, POU5F1, ITGA7, ITGB2, NR0B1, SOX2, NODAL, ITGA5, EOMES, LEO1, PAF1, MMP9, GRB2, SOX17
GOBP_ENDODERMAL_CELL_FATE_COMMITMENT	0.151951	1	0.161979	0.3543	1.30769	15	DKK1, POU5F1, SOX2, EOMES, LEO1, PAF1, SOX17
GOBP_ENDODERMAL_CELL_FATE_SPECIFICATION	0.0679406	1	0.252961	0.51911	1.50871	8	DKK1, POU5F1, SOX2, EOMES, SOX17
GOBP_ENDODERM_DEVELOPMENT	0.762575	1	0.0584693	0.137418	0.823465	83	GDF3, HOXC11, NOG, DKK1, POU5F1, DUSP4, SSBP3, ITGA7, ITGB2, NR0B1, TBX20, SOX2, NODAL, ZFP36L1, ITGA5, EOMES
GOBP_ENDODERM_FORMATION	0.778226	1	0.0576091	0.147394	0.799604	57	NOG, DKK1, POU5F1, DUSP4, ITGA7, ITGB2, NR0B1, TBX20, SOX2, NODAL, ITGA5, EOMES, LEO1, PAF1, MMP9, GRB2, SOX17
GOBP_ENDOLYSOSOMAL_TOLL_LIKE_RECEPTOR_SIGNALING_PATHWAY	0.747104	1	0.0574877	-0.164168	-0.802137	40	CAV1, TNF, PTPN22, PELI1, SLC15A4, LILRA4, TASL, UBQLN1, HAVCR2, COLEC12, NR1H4, TIRAP
GOBP_ENDOMEMBRANE_SYSTEM_ORGANIZATION	0.997967	1	0.0465084	-0.078876	-0.669131	592	TMED7, GOLGA8J, GOLGA8O, TMED5, SYNJ1, GOLGA8A, ZPBP, EXOC8, CLN3, RAB3A, CHMP4A, STX19, LYZL6, PLSCR4, CHMP4C, CRISP1, ATL2, CASQ1, AP3S1, SPAG4, SPESP1, TRAM1L1, WASHC5, EMC7, EMC2, PLEKHA3, ACTL7A, TRAPPC11, STEEP1, STX2, TMF1, CAV1, RAB38, KCNE1, UGCG, EMC8, GOLGA6C, GOLGA8B, HIKESHI, BLOC1S3, CLCN3, PTPRC, ABCD2, SUN3, SOX30, ZW10, USP50, CHMP6, SPACA1, HPS1, FABP9, GOLGA8N, PLSCR2, FHIP1B, …
GOBP_ENDONUCLEOLYTIC_CLEAVAGE_INVOLVED_IN_RRNA_PROCESSING	0.89375	1	0.0526973	0.177129	0.68424	17	NOP9, SDE2, TBL3, RPS21, UTP23, RRS1, RCL1, KRI1, TSR1, NOL9
GOBP_ENDONUCLEOLYTIC_CLEAVAGE_IN_5_ETS_OF_TRICISTRONIC_RRNA_TRANSCRIPT_SSU_RRNA_5_8S_RRNA_LSU_RRNA	0.838641	1	0.05653	0.236695	0.687915	8	NOP9, TBL3, UTP23, RCL1, FCF1, UTP20, ABT1
GOBP_ENDONUCLEOLYTIC_CLEAVAGE_IN_ITS1_TO_SEPARATE_SSU_RRNA_FROM_5_8S_RRNA_AND_LSU_RRNA_FROM_TRICISTRONIC_RRNA_TRANSCRIPT_SSU_RRNA_5_8S_RRNA_LSU_RRNA	0.962185	1	0.0496901	0.177093	0.559913	10	NOP9, RPS21, RRS1, RCL1, KRI1, FCF1, UTP20, ABT1
GOBP_ENDOPLASMIC_RETICULUM_CALCIUM_ION_HOMEOSTASIS	0.900763	1	0.0483118	-0.153216	-0.6535	26	TUNAR, TMBIM6, TMCO1, CAMK2D, TMTC4, BAX, CCDC47, WFS1, THADA, BAK1, ATP2A2, APP, ITPR1
GOBP_ENDOPLASMIC_RETICULUM_LOCALIZATION	0.866538	1	0.0507028	-0.225714	-0.668332	9	POLR2M, ESYT1, MYZAP, GRAMD2A
GOBP_ENDOPLASMIC_RETICULUM_MANNOSE_TRIMMING	0.808061	1	0.0535669	-0.204159	-0.72381	14	UGGT2, RNF139
GOBP_ENDOPLASMIC_RETICULUM_MEMBRANE_ORGANIZATION	0.395793	1	0.0894367	-0.305001	-1.05157	13	ATL2, STEEP1, ATL1, TRDN, ARL6IP1, RTN4, BNIP1
GOBP_ENDOPLASMIC_RETICULUM_ORGANIZATION	0.260437	1	0.117766	-0.186017	-1.13747	91	ATL2, CASQ1, TRAM1L1, EMC7, EMC2, STEEP1, EMC8, POLR2M, GET3, EMC4, RAB18, TMCC1, CERT1, SEC61A1, DOP1B, TRAM1, SEC16B, MIA3, ATL1, RETREG1, LMAN1, GET1, EMC9, RETREG3, RAB3GAP2, TRDN, RAB3GAP1, TOR1AIP2, TMEM38A, LNPK, ARL6IP1, CCDC47, ESYT1, MYZAP, GRAMD2A, RTN4, BNIP1, SEC31A, GET4, LRRK2
GOBP_ENDOPLASMIC_RETICULUM_PLASMA_MEMBRANE_TETHERING	0.80202	1	0.0562941	0.304843	0.732891	5	ESYT3, ESYT2, VAPB, GRAMD2A, ESYT1
GOBP_ENDOPLASMIC_RETICULUM_TO_CYTOSOL_TRANSPORT	0.883588	1	0.0491928	-0.155636	-0.6834	28	SEL1L, HSP90B1, AUP1, HM13, UBE2J1, DERL1
GOBP_ENDOPLASMIC_RETICULUM_TO_GOLGI_VESICLE_MEDIATED_TRANSPORT	0.673511	1	0.0653834	-0.132197	-0.889065	135	TMED7, LMAN1L, IER3IP1, TMED5, SEC22A, TRAPPC3L, CTAGE9, GOLT1A, ATL2, RNF139, SAR1B, USE1, TRAPPC11, STEEP1, SEC24A
GOBP_ENDOPLASMIC_RETICULUM_TUBULAR_NETWORK_FORMATION	0.64497	1	0.0655321	-0.358299	-0.84589	5	ARL6IP1, RTN4, RTN1, RTN3
GOBP_ENDOPLASMIC_RETICULUM_TUBULAR_NETWORK_ORGANIZATION	0.891473	1	0.0494905	-0.164933	-0.650885	20	ATL2, RAB18, ATL1, RETREG3, RAB3GAP2, RAB3GAP1, LNPK, ARL6IP1, RTN4, RTN1
GOBP_ENDOPLASMIC_RETICULUM_UNFOLDED_PROTEIN_RESPONSE	0.370297	1	0.095288	-0.182167	-1.06214	75	DNAJB9, CDK5RAP3, DDIT3, HSPA5, AGR2, DERL1, BFAR, ATF3, DERL2, MBTPS2, STUB1, PARP16, COPS5, TMTC4, FGF21, ERMP1, BHLHA15, NCK2, BAX, CCND1, ERN2, PPP1R15B, BOK, ERO1A, SERP2, NFE2L2, WFS1, QRICH1, UFL1, CREBZF, DNAJC10, ERLEC1, BAK1, OS9
GOBP_ENDOSOMAL_LUMEN_ACIDIFICATION	0.742204	1	0.0613026	0.221866	0.792452	14	TMEM9, ATP6V1F, RNASEK, ATP6V0C, ATP6AP1, FASLG
GOBP_ENDOSOMAL_TRANSPORT	1	1	0.0475434	-0.0729863	-0.546025	248	RAB9B, TMEM87B, GOLT1A, CHMP4A, CHMP4C, AKAP5, WASHC5, BLTP1, TAMALIN, RAB6C, PLEKHA3, MAGEL2, SNX4, INPP5F, EVI5, RASSF9, CHMP6, RAB6D, RAB14, LRRC7, LEPROT, STX6, ARFIP1, CHMP2B, CLN5, STAM, CHMP7, TMEM50B, WIPF3, GRIP1, DENND10, TMEM50A, CMTM6, TMCC1, VTI1A, STX10, TBC1D23, ACTN2, RAB17, ALS2, DCLK1, SCRIB, HEATR5B, GCC2, VPS37D, REPS1, LMAN1, LAPTM4B, ANKRD50, SNX33, STX12, VAMP4, RGP1, ARL4C…
GOBP_ENDOSOMAL_VESICLE_FUSION	0.288973	1	0.107972	-0.338473	-1.15008	12	VPS11, VPS18, VPS16, VPS41, SAMD9, SPHK1, ANKFY1, VPS8, VPS4A, VPS33A, TGFBRAP1, VPS39
GOBP_ENDOSOME_ORGANIZATION	0.465753	1	0.0817516	-0.16001	-0.998636	96	SYNJ1, EXOC8, CHMP4A, CHMP4C, WASHC5, PLEKHA3, CLCN3, USP50, CHMP6, FHIP1B, STX6, VPS11, HOOK1, CHMP2B, STAM, CHMP7, TMCC1, HOOK2, VPS18, PIK3C3, ARFGEF2, HOOK3, ALS2, ATP6V1H, SCARB2, VPS37D, LAPTM4B, SNX33, VAMP4
GOBP_ENDOSOME_TO_LYSOSOME_TRANSPORT	0.936508	1	0.0483118	-0.114006	-0.661718	73	BECN2, SNX16, CHMP4A, CHMP4C, PCDHGA3, CHMP6, FHIP1B, VPS11, HOOK1, CHMP2B, CHMP7, STX8, HOOK2, VPS18, SNAPIN, HOOK3, SCYL2
GOBP_ENDOSOME_TO_LYSOSOME_TRANSPORT_VIA_MULTIVESICULAR_BODY_SORTING_PATHWAY	0.33908	1	0.09855	-0.29229	-1.09685	17	CHMP4A, CHMP4C, CHMP6, CHMP2B, CHMP7
GOBP_ENDOSOME_TO_PLASMA_MEMBRANE_PROTEIN_TRANSPORT	0.408046	1	0.0878313	-0.276613	-1.03802	17	AKAP5, TAMALIN, LRRC7, GRIP1, SCRIB
GOBP_ENDOTHELIAL_CELL_ACTIVATION	0.923954	1	0.0469759	-0.196411	-0.609302	10	CXCL10, TGFBR1, FOXP1, SMAD4, TCIM, PRMT5
GOBP_ENDOTHELIAL_CELL_APOPTOTIC_PROCESS	0.939335	1	0.0475434	-0.114753	-0.647744	65	ITGA4, PRKCI, FGB, ANGPT1, IL13, TNF, MIR495, ANGPTL4, SCG2, CD40LG, KRIT1, SEMA5A, ABL1, PDCD4, ANO6, FGF21, CD160, IL11, TEK, GPER1, COL4A3, KDR, SERPINE1, CD40, ECSCR, NFE2L2
GOBP_ENDOTHELIAL_CELL_CHEMOTAXIS	0.564948	1	0.0743625	0.198009	0.913948	31	TMSB4X, MIR149, FGF4, CXCL13, NOTCH1, MIR16-1, NR4A1, SMOC2, PLEKHG5, VEGFA, CORO1B, RAB13, HRG
GOBP_ENDOTHELIAL_CELL_DEVELOPMENT	0.99798	1	0.0462303	0.0666998	0.378657	68	SOX18, CLDN3, RAB1B, ICAM1, S1PR2, EZR, FOXP3, MSN, PPP1R16B, PDE2A, RAPGEF6, PTPRS, TNFRSF1A, MYD88, VEGFA, MYADM, RDX, CLDN1, RAPGEF1, F2RL1, PLOD3, S1PR3, CLIC4, CCM2, RAP1A, ROBO4, EDNRA
GOBP_ENDOTHELIAL_CELL_FATE_COMMITMENT	0.0527307	1	0.271289	-0.528105	-1.52551	8	HOXA13, NRP1, PDPN, ACVR1, PROX1
GOBP_ENDOTHELIAL_CELL_MATRIX_ADHESION	0.0899358	1	0.21925	0.531854	1.45325	7	RRAS, FUT1
GOBP_ENDOTHELIAL_CELL_MIGRATION	0.806641	1	0.0544556	0.113647	0.862207	265	TMSB4X, ZNF580, RRAS, SOX18, S100A12, TBXA2R, S100P, FUT1, BCAR1, PTP4A3, S100A2, MIR410, ID1, MIR150, APOH, S100A9, MIR152, MIR26A1, MIR206, MIR126, EPHA2, SRF, MIR885, PRSS3, MIR10B, MIR132, MIR499A, SH3BP1, APOA1, MIR640, MIR30A, MIR27B, JUP, MIR135B, MIR149, GATA3, APOE, FGF4, BMPER, PRKX, MIR342, SRPX2, PTK2B, GRN, DNAJA4, MIR193A, MIR320A, MIR483, MIR200A, CXCL13, TGFB1, NOTCH1, GIPC1, PLXN…
GOBP_ENDOTHELIAL_CELL_MORPHOGENESIS	0.104449	1	0.191892	-0.473946	-1.40334	9	MET, HOXA13, ARHGEF26, HEG1, NOTCH4, TNMD
GOBP_ENDOTHELIAL_CELL_PROLIFERATION	0.368932	1	0.0943564	0.144239	1.03379	194	GHSR, ZNF580, EGFL7, FUT1, MDK, FUT2, CYBA, MIR410, DBH, ANG, MIR150, VEGFD, APOH, GHRL, MIR152, MIR26A1, MIR126, MYDGF, EPHA2, MIR10B, MIR132, MIR499A, SIRT6, APOA1, MIR30E, MIR30B, BMP6, MIR27B, MIR135B, POLD4, MIR149, PPP1R16B, APOE, CCL2, VEGFB, BMPER, PRKX, MIR342, MIR193A, PDCL3, MIR483, ATOH8, MIR200C, MIR205, GDF2, IL12A, FLT4, MIR16-1, ALOX5, MIR129-1, NR4A1, NGFR, HMOX1, MIR494, NOX5, G…
GOBP_ENDOTHELIN_RECEPTOR_SIGNALING_PATHWAY	0.735772	1	0.0606404	0.233397	0.772006	11	BCAR1, GNA11, PTK2B
GOBP_ENDOTHELIUM_DEVELOPMENT	1	1	0.0469759	-0.0753087	-0.507302	139	GJA5, GJA4, MET, CXCL10, HOXA13, GSTM3, BARX1, NRP1, IL1B, TNF, MIR495, RAPGEF2, ROCK2, CXCR4, JAG1, TJP1, FSTL1, APOLD1, PDPN, ACVR1, KRIT1, PECAM1, PROX1, BMP4, RAP2C, NRG1, CD34, ARHGEF26, PLCB1, FOXJ2, HEG1, DLL4, FOXP1, ACVRL1, TJP3, SMAD4, HOXB5, KDR, TJP2, HPSE, NOTCH4, S1PR1, TNMD, VEZF1, F11R, MARVELD2, ZDHHC21, RAP1B, FZD1, ACVR2B, SLC40A1, CTNNB1, ROCK1, TMEM100, EDNRB
GOBP_ENERGY_DERIVATION_BY_OXIDATION_OF_ORGANIC_COMPOUNDS	0.997988	1	0.0460458	0.075281	0.583965	317	NDUFB11, BLOC1S1, NDUFA7, MT3, MTCO2P12, PRELID1, SLC25A51, ATP5ME, NDUFA2, GPD1, ATP5MF, ATP5PF, G6PC1, IDH2, COX6B2, NR1D1, CAVIN3, STOML2, NDUFB2, PPP1R3G, BID, IL4, NDUFS7, SDHAF2, COA6, C2orf69, UQCR10, NDUFB10, CS, MDH2, NDUFS8, COX7C, SLC25A22, ATP5F1D, PRDM16, SELENOS, UQCRFS1, MTFR1L, COX4I2, ADRB3, AKT2, SDHC, IRS2, TEFM, NFATC4, PPP1CA, SLC25A18, MIR1271, CHCHD2, COX7B2, SLC25A25, ISCU…
GOBP_ENERGY_HOMEOSTASIS	0.96332	1	0.0457704	-0.117099	-0.593704	45	MRAP2, FMO1, FMO4, FMO2, CD36, PPARGC1A, NMU, LEPR, PIK3CA, SGIP1, NR4A3, TMEM18, SIRT1, SLC35D3, PRKAA2, SQSTM1, BMP8A, FLCN, PRKAA1, EIF4G1
GOBP_ENERGY_RESERVE_METABOLIC_PROCESS	0.66474	1	0.0629395	-0.143642	-0.877502	87	PPP1R2B, LEP, PPP1R3A, MRAP2, PPP1R3D, PTH, AGL, PHKA2, PPP1R3E, PER2, ENPP1, PPP1R3F, PPP1R1A, POMC, DYRK2, ADGRF1, LEPR, PYGB, IL6ST, PHKB, PHKA1, PCDH12, RB1CC1, GBE1, ADGRF5, SORBS1, PGM2, PRKAG3, UGP2
GOBP_ENGULFMENT_OF_APOPTOTIC_CELL	0.985626	1	0.0475434	0.137407	0.507158	15	XKR7, RAC3, XKR5, XKR9, XKR8, ADGRB1, ABCA7, THBS1, ALOX15
GOBP_ENSHEATHMENT_OF_NEURONS	0.50823	1	0.0797706	-0.143683	-0.973601	146	MPZ, EIF2B2, MYOC, SLC25A12, HGF, PTPRZ1, ABCD2, TSPAN2, TNF, PPARD, OLIG2, ADGRG6, NF1, PARD3, UGT8, SCN2A, AMIGO1, CXCR4, PTN, FA2H, GALC, B4GALT6, GJC3, HES5, KIF14, PLLP, LGI4, MAG, TLR2, CNTN1, SLC25A46, CLDN11, ACSBG1, DLG1, ACER3, HYCC1, LPAR1, DHH, PALS1, TNFRSF21, CTSC, CMTM8, NRDC, ABCD1, HEXB, KCNJ10, JAM3, NCSTN, SBF2, DAG1, SH3TC2, ERBB2, ORMDL1, B4GALT5, ANK2, MTMR2, CTNNB1, ARHGEF1…
GOBP_ENTERIC_NERVOUS_SYSTEM_DEVELOPMENT	0.359756	1	0.09855	0.325234	1.07578	11	GDNF, HLX, TLX2, SOX8, PHOX2B, EDNRA, KIF26A, RET
GOBP_ENTEROENDOCRINE_CELL_DIFFERENTIATION	0.780822	1	0.0560596	-0.165269	-0.779759	37	NEUROD1, RBM4, RFX3, CDK6, BMP4, RHEB, BAD, BHLHA15, HES1, NKX2-2, CLOCK, GATA6, PDX1, NKX6-3
GOBP_ENTRAINMENT_OF_CIRCADIAN_CLOCK	0.996176	1	0.0438002	-0.107958	-0.475533	29	RBM4, GNAQ, PER2, CRY1, PER3, BMAL2, TP53, OPN5
GOBP_ENTRY_INTO_HOST	1	1	0.0445071	0.0771987	0.538383	161	SLC10A1, CLDN9, TRIM34, FUCA2, EXOC7, IFITM2, ICAM1, HLA-DRB1, IFITM1, LGALS1, RPSA, NECTIN1, EPHA2, CD74, LY6E, TRIM38, RNASEK, RFPL1, SLC1A5, IFITM3, ITGA5, CD86, FCN3, CD81, PTX3, SRC, GAS6, AVPR1B, TRIM31, AVP, TRIM58, TRIM59, TPCN1, CLEC5A, GRK2, TRIM21, APCS, LAMP1, TRIM11, NECTIN2, ANPEP, SMPD1, P4HB, EFNB3, TRIM26, WWP1, TRIM62, CTSB, TYRO3, TRIM10, LGALS9, RFPL2, WWP2, CLEC4M, SLC3A2, CL…
GOBP_ENTRY_OF_BACTERIUM_INTO_HOST_CELL	0.340206	1	0.102822	0.347404	1.06993	9	FUCA2, EXOC7, SRC
GOBP_ENUCLEATE_ERYTHROCYTE_DIFFERENTIATION	0.302521	1	0.111463	0.354051	1.1194	10	MB, DNASE2, TRIM58, CEBPG, ID2
GOBP_ENZYME_LINKED_RECEPTOR_PROTEIN_SIGNALING_PATHWAY	0.997963	1	0.0466015	-0.0841463	-0.754556	995	BRMS1L, TRAT1, FSHB, RARRES2, LEP, FOXC1, AGTR2, RABGEF1, EFNA1, BTC, DAND5, NDN, ANGPTL1, GUCY2C, CBLC, HTRA4, MAP2K5, AFP, MET, LOX, EFNA4, HOXA13, AP3S1, ACVR1C, STXBP4, ANGPT1, PHF14, EGF, MYOC, SNX25, BMP3, DMRT1, FGFBP3, FGF7, IL17F, VEPH1, SHC4, DNAI1, DACT1, BAMBI, ITGB3, RBM4, CAV1, SMAD9, RPE65, ADAM9, EPHA1, HGF, DSTYK, VEGFC, ONECUT2, EID2, NRP1, COL4A5, PILRB, SHCBP1, ESM1, ITGB1, DC…
GOBP_EOSINOPHIL_ACTIVATION	0.520343	1	0.0806388	0.34735	0.949107	7	CCL3, STX4, CD300A, F2RL1, VAMP8
GOBP_EOSINOPHIL_DIFFERENTIATION	0.50101	1	0.0795565	0.396027	0.952111	5	IL25, GATA1, GATA2
GOBP_EOSINOPHIL_MEDIATED_IMMUNITY	0.668094	1	0.0678338	0.303998	0.830651	7	CCL3, STX4, F2RL1, VAMP8, TRAF3IP2, VAMP2
GOBP_EOSINOPHIL_MIGRATION	0.435052	1	0.0883594	0.217428	1.00358	31	CCL1, CCL8, CCL14, IL4, CX3CL1, EPX, CCL2, CCL3, ADAM8
GOBP_EPHRIN_RECEPTOR_SIGNALING_PATHWAY	0.988072	1	0.0459538	-0.0972819	-0.512417	52	EFNA1, EFNA4, EPHA1, EPHA6, YES1, SS18, ARHGEF28, EPHA5, EFNA5, EFNB2, EPHB4, CHN1, NCK2
GOBP_EPIBOLY	0.894737	1	0.0495902	-0.140423	-0.678233	39	ITGB1, MSX2, FERMT2, ARHGAP24, PDPN, CLASP1, CLASP2, WNT7A, ADAM17, ACVRL1, CCN1, LRG1, AJUBA, CD44, MMP12, PLET1, MRTFA, MTOR, COL5A1, FERMT1, DDR1, PHLDB2, CD151, CARMIL2, FLNA, PTEN, CEACAM1, MIR221, HBEGF, LCP1, ARHGAP35, MEGF8, TMEFF2, PDCD10, RREB1, RHOA, TOR1A, ITGA5, RHOC
GOBP_EPIDERMAL_CELL_DIFFERENTIATION	0.863636	1	0.0538979	-0.10819	-0.803924	239	LCE2A, SPRR1B, ATOH1, FOXC1, TPRN, LCE1B, LCE1F, LORICRIN, CSTA, KRT2, GRXCR2, IL17A, LCE4A, SGPP1, LIPK, KLF4, ADAM9, UGCG, CD109, MSX2, IL1A, PLAAT4, TMEM79, SPRR2B, SFN, WNT16, SCEL, HOXA7, ROCK2, SPRR2E, JAG1, KRT84, ACER1, KRT74, EZH2, CASP3, FA2H, GRXCR1, ESRP1, LCE5A, KRT36, LIPN, MYO6, TCHH, REG3G, SPINK5, HES5, SCRIB, PLS1, YAP1, BMP4, MAP2K1, HDAC2, WDPCP, TMC1, SFRP4, SHARPIN, DLX3, LC…
GOBP_EPIDERMIS_DEVELOPMENT	0.860417	1	0.0544556	-0.106399	-0.849015	374	LCE2A, SPRR1B, ATOH1, FOXC1, TPRN, LCE1B, AGPAT2, LCE1F, LORICRIN, CSTA, KRT25, KRT28, KRT2, GRXCR2, IL17A, CALML5, MET, LCE4A, SGPP1, LIPK, SNAI1, PTHLH, FGF7, DCT, KLF4, ADAM9, UGCG, MANSC4, FZD6, LHX2, GAL, CD109, MSX2, IL1A, PLAAT4, BNC1, TNF, EDA2R, TMEM79, PPARD, TNFRSF19, HOXC13, ELAPOR2, SPRR2B, NF1, FGF10, SFN, TGM5, C1orf68, WNT16, SCEL, FOXQ1, HOXA7, ROCK2, INHBA, SPRR2E, KRT27, SVEP1,…
GOBP_EPIDERMIS_MORPHOGENESIS	0.572266	1	0.0709609	-0.199955	-0.933226	36	KRT25, KRT28, SNAI1, FGF7, KLF4, TMEM79, FGF10, FOXQ1, KRT27
GOBP_EPIGENETIC_REGULATION_OF_GENE_EXPRESSION	0.979381	1	0.048022	-0.0970683	-0.684593	186	GLMN, H3C3, NDN, ASH2L, LRIF1, LHX2, PRDM14, OGT, MORC1, POLE3, METTL3, ARID4B, DNMT3L, XIST, EZH2, TET1, TEX15, LMNB1, RBBP5, ZDBF2, ATF7IP, HMGA2, H3C6, KMT2A, KANSL1, BAHD1, ATF7IP2, SMARCA5, ARID4A, CDKN2B-AS1, PPM1D, SETDB2, RIF1, HELLS, TRIM27, TP53, RB1, SMYD5, BMI1, PCGF3, PIK3CA, PRMT7, KDM1A, TSIX, TDG, TFAP2C, KDM1B, H3C12, ZNF335, PPHLN1, DYRK1A, EZH1, CTCFL, SIRT1, BAZ1A, ZFP57, HAT1…
GOBP_EPINEPHRINE_TRANSPORT	0.0779468	1	0.222056	-0.464271	-1.44025	10	SLC22A3, CARTPT, VIP, SLC22A1, CRH, SLC29A4, ADRA2B
GOBP_EPITHELIAL_CELL_APOPTOTIC_PROCESS	0.864198	1	0.053677	-0.115728	-0.779578	139	ATOH1, BTC, ITGA4, PRKCI, FGB, NEUROD1, CASP6, ANGPT1, TMF1, IL13, NKX2-6, TNF, MIR495, ANGPTL4, PLA2R1, CASP9, USP53, SCG2, IGF1R, CASP3, CD40LG, KRIT1, BCL2L1, SEMA5A, YAP1, E2F2, ABL1, SFRP4, PDCD4, BAD, ANO6, FGF21, CD160, STK3, RB1, IL11, BAX, TEK, GPER1, NFKBIZ, PDX1, BOK, COL4A3, KDR, SERPINE1, IL6, RYR2, CD40, ECSCR, ATF2, NFE2L2, WFS1, PKHD1
GOBP_EPITHELIAL_CELL_CELL_ADHESION	0.717842	1	0.0628004	0.209857	0.795126	16	PLEKHA7, SRF, IHH, JUP
GOBP_EPITHELIAL_CELL_DEVELOPMENT	0.972746	1	0.049094	-0.0966744	-0.700828	214	BFSP2, POF1B, KRT2, MET, HOXA13, B4GALT1, TYMS, GSTM3, DMRT1, TMIGD1, KCNE1, SLC4A5, BFSP1, NPHS2, ONECUT2, RFX3, IL1A, IL1B, TNF, CDK6, TMEM79, ABI2, SFN, RAPGEF2, TIGAR, ROCK2, FRZB, ACTA2, PDGFB, ARID4B, CXCR4, JAG1, HSD17B4, TJP1, FNDC3A, SPINT2, PECAM1, ARID4A, NPHS1, YAP1, PROX1, BMP4, RHEB, BAD, RAP2C, IL6ST, EPB41L5, BHLHA15, ARHGEF26, PRDM1, MAGI2, EXPH5, PLCB1, NKX2-2, CLOCK, HEG1, WNT7…
GOBP_EPITHELIAL_CELL_DIFFERENTIATION	1	1	0.045862	-0.0737749	-0.641986	725	LCE2A, BDH2, SPRR1B, KRT33A, KRT40, ATOH1, FOXC1, TPRN, CCDC78, LCE1B, BFSP2, LCE1F, POF1B, LORICRIN, CSTA, KRT25, UPK1B, FOXF1, KRT28, PCNA, KRT2, SLC7A11, GRXCR2, NEUROD1, IL17A, CASP6, MET, HOXA13, LCE4A, SGPP1, B4GALT1, LIPK, TYMS, AKR1C2, GSTM3, HNRNPH3, BLTP1, BARX1, DMRT1, TMIGD1, RBM4, CAV1, KCNE1, KLF4, ADAM9, UGCG, SLC4A5, DSPP, BFSP1, NPHS2, ONECUT2, NRP1, RFX3, KLF15, CD109, IL13, MSX…
GOBP_EPITHELIAL_CELL_DIFFERENTIATION_INVOLVED_IN_KIDNEY_DEVELOPMENT	0.995976	1	0.0461379	0.0913358	0.473321	48	GDNF, CD24, OSR1, GATA3, PRKX, SMO, NOTCH1, IQGAP1, NOTCH2, BASP1, WNT9B, MMP9, STAT1, LAMB2, PODXL, PAX8, GPR4, SIX2, EDNRA, PAX2, WT1, FOXJ1
GOBP_EPITHELIAL_CELL_DIFFERENTIATION_INVOLVED_IN_PROSTATE_GLAND_DEVELOPMENT	0.221545	1	0.130777	0.368061	1.21743	11	HOXB13, WDR77, NOTCH1, FOXA1, FEM1B, TP63, PSAPL1, FGFR2, AR, PSAP, CTNNB1
GOBP_EPITHELIAL_CELL_FATE_COMMITMENT	0.376699	1	0.0931455	-0.294793	-1.07181	15	NEUROD1, HOXA13, NRP1, PDPN, ACVR1, PROX1, NKX2-2
GOBP_EPITHELIAL_CELL_MATURATION	0.708571	1	0.0593488	-0.193423	-0.804154	23	TYMS, TMIGD1, KCNE1, RFX3, TMEM79
GOBP_EPITHELIAL_CELL_MORPHOGENESIS	0.828516	1	0.0525899	-0.161536	-0.731278	32	POF1B, MET, HOXA13, SPINT2, EPB41L5, ARHGEF26, HEG1, VSIG1, NOTCH4, TNMD, PKHD1, CCDC88C, RAB25, ROCK1
GOBP_EPITHELIAL_CELL_PROLIFERATION	0.960499	1	0.0492918	-0.0973723	-0.800986	483	GPR15LG, FSHB, LEP, FGL1, APELA, SNAI2, ISL1, ATP5IF1, PROK2, RIDA, ITGA4, FAP, IFT80, KRT2, MAP2K5, EYA1, IL17A, CLEC12B, STXBP4, B4GALT1, ANGPT1, EGF, LIMS1, ST8SIA1, PROK1, FGF7, TNFSF11, AGGF1, ITGB3, TMIGD1, CAV1, BRCA2, EGR3, HGF, VEGFC, NRP1, SFRP1, CD109, VASH2, NKX2-6, TNF, MIR495, SPINK1, FGFBP1, CDK6, PPARD, CDH13, NF1, WNT2, FGF10, SFN, WNT16, RGN, HAS2, BMPR1A, CPB2, IFT57, SCG2, AGT…
GOBP_EPITHELIAL_CELL_PROLIFERATION_INVOLVED_IN_LUNG_MORPHOGENESIS	0.435361	1	0.0838361	-0.326432	-1.01265	10	FGF7, WNT2, BMP4, MAP2K1, NFIB
GOBP_EPITHELIAL_CELL_PROLIFERATION_INVOLVED_IN_SALIVARY_GLAND_MORPHOGENESIS	0.74359	1	0.0587186	-0.329259	-0.777329	5	TNF, FGF10
GOBP_EPITHELIAL_CILIUM_MOVEMENT_INVOLVED_IN_DETERMINATION_OF_LEFT_RIGHT_ASYMMETRY	0.0478011	1	0.287857	-0.457702	-1.57805	13	ODAD3, DNAAF11, RFX3, CCDC39, NPHP3, OFD1, ODAD4, DNAH11
GOBP_EPITHELIAL_FLUID_TRANSPORT	0.268627	1	0.114751	-0.364106	-1.1716	11	EDN1, AQP1, SLC5A1, SCNN1B, AQP8, EDNRB, CFTR, ITPR1, AHCYL1
GOBP_EPITHELIAL_MESENCHYMAL_CELL_SIGNALING	0.451271	1	0.0878313	0.391823	1.00051	6	WNT6, SMO, SHH, FOXA1
GOBP_EPITHELIAL_STRUCTURE_MAINTENANCE	0.834369	1	0.0555947	0.154011	0.720451	32	TFF2, TFF3, LSR, SRF, CROCC, SOX9, LACRT, TLR9, RBP4, STRAP, MUC2, MUC6, NOD2, ILDR1, SERPINA3, MUC13, LDB2, INAVA, CRACD
GOBP_EPITHELIAL_TO_MESENCHYMAL_TRANSITION	0.686747	1	0.0633597	-0.127331	-0.892528	171	FOXC1, SNAI2, EFNA1, ISL1, AMELX, EDN1, SNAI1, LIMS1, BAMBI, SERPINB3, HGF, SFRP1, MSX2, IL1B, LOXL3, FAM83D, FERMT2, WNT2, KBTBD8, WNT16, POFUT2, HAS2, SPRY1, ROCK2, ALX1, MARK1, ADAM15, SMAD7, JAG1, FUZ, EZH2, MSX1, TGFBR1, HMGA2, PDPN, ACVR1, BMP4, CLASP1, HDAC2, PDCD4, POLR1B, PPP2CA, EPB41L5, SMAD2, SPRED1, CLASP2
GOBP_EPITHELIAL_TO_MESENCHYMAL_TRANSITION_INVOLVED_IN_ENDOCARDIAL_CUSHION_FORMATION	0.684109	1	0.0618406	-0.208739	-0.823757	20	SNAI2, SNAI1, MSX2, MSX1, TGFBR1, ACVR1, BMP4
GOBP_EPITHELIAL_TUBE_BRANCHING_INVOLVED_IN_LUNG_MORPHOGENESIS	0.957935	1	0.0455878	-0.134552	-0.592675	29	FOXF1, TNF, WNT2, FGF10, SPRY1, YAP1, BMP4, HHIP, EXT1, DAG1, DLG5, CTNNB1, KRAS
GOBP_EPITHELIAL_TUBE_FORMATION	0.963671	1	0.0453152	0.100909	0.684423	138	SPINT1, NOG, GDNF, WNT6, ADM, DVL1, IRX1, IFT52, PTK7, HAND1, TWIST1, PLXNB2, RPS7, OSR1, VASP, DVL2, FZD2, TCAP, GATA3, NODAL, PFN1, BMP7, SEMA4C, FOLR1, TMED2, SOX9, TGFB1, SKI, SOX8, CDK20, BCL10, OVOL2, BRD2, WNT9B
GOBP_EPITHELIAL_TUBE_MORPHOGENESIS	1	1	0.0454059	0.076851	0.601452	333	SOX18, SPINT1, MDK, NOG, ASB2, CITED1, GDNF, WNT6, NKX3-1, ADM, DVL1, IRX1, IFT52, CCDC103, PTK7, HAND1, TWIST1, WNT11, SOSTDC1, PLXNB2, NKX2-5, RPS7, HOXB7, EPHA2, OSR1, SRF, FOXD1, LRP5, VASP, SPRY2, HOXA5, SIRT6, IHH, DVL2, RASIP1, FZD2, TCAP, TBX20, GATA3, NODAL, PFN1, BMP7, NFATC4, PKD1, PPP1CA, ESRP2, PRKX, HAND2, SRC, SEMA4C, CXCR2, FOLR1, TMED2, SMO, SOX9, TGFB1, NOTCH1, SHH, PLXND1, DCHS…
GOBP_EPITHELIUM_DEVELOPMENT	0.997908	1	0.04783	-0.0857731	-0.783842	1221	LCE2A, BDH2, MYF6, SPRR1B, KRT33A, APELA, KRT40, ATOH1, FOXC1, AGTR2, TPRN, MESP2, SNAI2, GLMN, CA9, CCDC78, CTHRC1, LCE1B, BFSP2, GJA5, LCE1F, ADAMTS16, POF1B, LORICRIN, CSTA, KRT25, UPK1B, PCDH8, FOXF1, KRT28, PCNA, GJA4, KRT2, HS3ST3A1, SLC7A11, GRXCR2, NEUROD1, NTN4, PIFO, EYA1, IL17A, CASP6, MET, CXCL10, CBY1, HOXA13, LCE4A, BBS7, EDN1, SGPP1, B4GALT1, LIPK, TYMS, AKR1C2, SNAI1, EGF, GSTM3, …
GOBP_EPOXIDE_METABOLIC_PROCESS	0.737374	1	0.0602484	0.322959	0.776444	5	EPHX1, ALOX5, EPHX3, EPHX2
GOBP_EPOXYGENASE_P450_PATHWAY	0.532957	1	0.0727141	-0.242802	-0.933195	18	CYP2C9, CYP2C19, CYP2J2, CYP2A6, CYP1B1, CYP1A1
GOBP_EQUILIBRIOCEPTION	0.665953	1	0.0679923	0.304789	0.832813	7	USH1C, CLRN1, MYO7A, USH1G, POU4F1, CDH23
GOBP_ERAD_PATHWAY	0.935091	1	0.049391	-0.111805	-0.71288	108	DNAJB9, UGGT2, FBXO2, MAN1A1, RNF139, ERLIN1, SEL1L, CAV1, HSP90B1, CALR3, CALR, AUP1, HSPA5, TMEM67, PSMC6, HM13, UBE2J1, DERL1, NGLY1, SEL1L2, DERL2, STUB1, CLGN, UBQLN1, TRIM13, ERLIN2, UBE4A, STT3B, JKAMP, UBXN8, USP14, CCDC47, UBXN10, UGGT1, GET4, NFE2L2, WFS1, FAM8A1, ECPAS, DNAJC10, ERLEC1, OS9, RNFT2
GOBP_ERBB2_EGFR_SIGNALING_PATHWAY	0.175141	1	0.142901	-0.439912	-1.27075	8	BTC, EGF, TGFA
GOBP_ERBB2_ERBB4_SIGNALING_PATHWAY	0.739645	1	0.0589694	-0.330668	-0.780657	5	ERBB4, NRG1, ERBB2, HBEGF, EREG
GOBP_ERBB3_SIGNALING_PATHWAY	0.0670611	1	0.245042	-0.62664	-1.4794	5	MYOC, NRG1, RTN4, ERBB2
GOBP_ERBB4_ERBB4_SIGNALING_PATHWAY	0.160377	1	0.15017	-0.514674	-1.31828	6	BTC, ERBB4, NRG1, NRG4, NRG3
GOBP_ERBB4_SIGNALING_PATHWAY	0.15019	1	0.156312	-0.420611	-1.30481	10	BTC, ERBB4, NRG1, NRG4, ERBB2, NRG3, ACP4, CADM1
GOBP_ERBB_SIGNALING_PATHWAY	0.995885	1	0.0471642	-0.0845748	-0.563187	130	BTC, CBLC, EGF, MYOC, FAM83B, CHMP6, SLC30A10, ERBB4, CDH13, IFI6, GAREM1, AGR2, ITGA1, TGFA, PTPN12, PTPRR, STUB1, CUL5, PDE6H, PIK3C2A, ABL1, PIGR, NRG1, NCK2, NEU3, VIL1, GPER1, ADAM17, PIK3CA, NRG4, MVB12B, RTN4, PTK2, SOS1, SH3TC2, MVP, ERBB2, REPS2, NRG3, PDE6G, LGMN, BRAF, CCDC88A, TDGF1, FAM83C, FER, ACP4, PDPK1, CBLB, CADM1, EPGN, PTPRJ, EGFR, BCAR3, RBPJ, EFEMP1, PRICKLE1, AREG, ZFYVE28…
GOBP_ERK1_AND_ERK2_CASCADE	0.989796	1	0.04707	-0.0864123	-0.68072	339	ADCYAP1, APELA, HTR2A, XCL2, OR2AT4, FGB, FFAR4, CCL20, CCR7, EDN1, ANGPT1, EGF, DNAJC27, TNFSF11, ITGB3, DSTYK, CCL15, PTPRC, NRP1, NELFE, CALCR, CXCL17, CCL23, XCL1, TREM2, IL1A, IL1B, TNF, HESX1, PTPN22, PLA2G2A, FAM83D, SLC30A10, FERMT2, ERBB4, RPS6KA6, FGF10, NLRP6, RAPGEF2, HCRTR1, SPRY1, CD36, CCL13, GAREM1, INHBA, APIP, NEK10, ACTA2, PDGFB, CCL11, GATA4, NPNT, ATF3, HTR2C, TNFAIP8L3, MTUR…
GOBP_ERK5_CASCADE	0.696252	1	0.0618406	-0.345593	-0.815892	5	MAP2K5
GOBP_ERROR_FREE_TRANSLESION_SYNTHESIS	0.769697	1	0.0582216	0.316174	0.760132	5	RCHY1, POLDIP2, POLD1, REV1, POLH
GOBP_ERROR_PRONE_TRANSLESION_SYNTHESIS	0.219608	1	0.128789	-0.383615	-1.23438	11	POLE2, USP1, PRIMPOL, POLD3, REV3L, POLK, POLH
GOBP_ERYTHROCYTE_DEVELOPMENT	0.482618	1	0.0822055	0.198188	0.967253	39	EPB42, RPS6, SRF, L3MBTL3, ALAS2, EPO, LYAR, RHEX, ERCC2, BCL6, GATA1, TRIM58
GOBP_ERYTHROCYTE_HOMEOSTASIS	0.980431	1	0.0455878	0.0961852	0.650272	140	HSCB, MAPK11, KLF1, EPB42, PKNOX1, RPS6, ANKRD54, SRF, HOXA5, THRA, L3MBTL3, MB, ZFPM1, RPS14, DNASE2, RPS19, ALAS2, RPS24, B2M, GATA3, ZFP36L1, EPO, LYAR, RHEX, ERCC2, ACIN1, BCL6, GATA1
GOBP_ERYTHROCYTE_MATURATION	0.341667	1	0.103197	0.278663	1.07646	17	EPB42, L3MBTL3, EPO, RHEX, ERCC2, TRIM58
GOBP_ER_ASSOCIATED_MISFOLDED_PROTEIN_CATABOLIC_PROCESS	0.794677	1	0.0538979	-0.214948	-0.730364	12	UGGT2, AUP1, DERL1, NGLY1
GOBP_ER_NUCLEUS_SIGNALING_PATHWAY	0.608527	1	0.0675189	-0.176469	-0.904398	47	DDIT3, ERLIN1, HSPA5, INSIG2, AGR2, TMCO1, MBTPS2, SPRING1, ERLIN2, NCK2, TP53, PPP1R15B, BOK, CCDC47, NFE2L2, WFS1, QRICH1, CREBZF, SREBF1, ATP2A2, TMEM33, MBTPS1, EIF2S1, ARHGEF10L, EIF2A, INSIG1, EIF2AK3, BCL2L11, NCK1, FBXW7, SCAP, AMFR, ATF6, PPP1R15A, GSK3B, XBP1, ATF6B, ABCA7, PTPN1, PTPN2
GOBP_ER_OVERLOAD_RESPONSE	0.220532	1	0.126254	-0.362962	-1.23329	12	DDIT3, HSPA5, TMCO1, TP53, PPP1R15B, CCDC47, WFS1
GOBP_ER_TO_GOLGI_CERAMIDE_TRANSPORT	0.061144	1	0.257206	-0.63698	-1.50381	5	SGPP1, GLTP, CERT1
GOBP_ESCRT_COMPLEX_DISASSEMBLY	0.923954	1	0.0469759	-0.197457	-0.612549	10	CHMP2B, CHMP7, IST1, CHMP1B, VPS4A, CHMP2A, VTA1, VPS4B, CHMP5, CHMP1A
GOBP_ESTABLISHMENT_OF_BLOOD_BRAIN_BARRIER	0.287815	1	0.114751	0.358191	1.13249	10	CLDN3, TTPA, LSR, FOXP3
GOBP_ESTABLISHMENT_OF_CELL_POLARITY	1	1	0.0446854	0.0603615	0.418047	156	TCF15, CCL21, SYNE4, PTK7, CRTAM, ENKD1, EZR, FSCN1, SH3BP1, SPRY2, IFT20, MSN, GATA3, SAPCD2, PKD1, SIPA1, CYP26B1, NSFL1C, PTK2B, RACK1, GPSM1, CENPA, SHH, MAPRE1, BRSK1, RHOA, CRK, CYRIB, TCIRG1, BCAS3, SIPA1L3, CORO7, KAT5, STK11, LLGL2, ARF6, MYH9, FBF1, CYTH1, RAB10, FRMD4A, DCTN1
GOBP_ESTABLISHMENT_OF_CENTROSOME_LOCALIZATION	0.728137	1	0.0579755	-0.257427	-0.798587	10	PARD3, DLG1, PKHD1, FHOD1, PAFAH1B1, MISP, PARD3B, MAD2L1, CEP83
GOBP_ESTABLISHMENT_OF_ENDOTHELIAL_BARRIER	0.820988	1	0.0560596	0.143212	0.763353	54	SOX18, CLDN3, RAB1B, ICAM1, S1PR2, EZR, FOXP3, MSN, PPP1R16B, PDE2A, RAPGEF6, PTPRS, TNFRSF1A, MYD88, VEGFA, MYADM, RDX, CLDN1, RAPGEF1, F2RL1, S1PR3, RAP1A, ROBO4, EDNRA
GOBP_ESTABLISHMENT_OF_ENDOTHELIAL_INTESTINAL_BARRIER	0.983573	1	0.0476387	0.139146	0.513576	15	RAB1B, RAPGEF6, PTPRS, MYD88, CLDN1, RAP2B, RAB1A, FASN, AFDN, F11R, TJP2, TJP3, RAP2C, TJP1, RAPGEF2
GOBP_ESTABLISHMENT_OF_EPITHELIAL_CELL_POLARITY	0.114286	1	0.188204	0.292408	1.41321	36	TCF15, SYNE4, PTK7, EZR, SH3BP1, IFT20, MSN, PKD1, SIPA1, SHH, RHOA, SIPA1L3, ARF6, FBF1, CYTH1, FRMD4A
GOBP_ESTABLISHMENT_OF_GOLGI_LOCALIZATION	0.194861	1	0.144631	0.465656	1.27237	7	STK25, YWHAZ, ARHGAP21, PDCD10, RIPOR1
GOBP_ESTABLISHMENT_OF_LEFT_RIGHT_ASYMMETRY	0.201869	1	0.131458	-0.453194	-1.2397	7	DNAAF2, CCDC39, ENKUR
GOBP_ESTABLISHMENT_OF_LYMPHOCYTE_POLARITY	0.989627	1	0.04783	0.133724	0.506667	16	CCL21, CRTAM, CYP26B1
GOBP_ESTABLISHMENT_OF_MEIOTIC_SPINDLE_LOCALIZATION	0.754717	1	0.0559429	-0.301918	-0.773332	6	SPIRE2, SPATA17, SPIRE1, FMN2, MOS, MYH9
GOBP_ESTABLISHMENT_OF_MITOCHONDRION_LOCALIZATION	0.970986	1	0.0454968	-0.124489	-0.556006	31	MGARP, MARK1, LRPPRC, OPA1, TRAK1, WASF1, UCHL1, MAP1S, KIF5B, AGTPBP1, MAP1B, ACTR10, DNM1L, HIF1A, ARMCX3, HAP1, MAPT, HSBP1, RHOT2, UXT, RHOT1, MYO19, NEFL, HDAC6, FEZ1, AGBL4, SPAST
GOBP_ESTABLISHMENT_OF_MITOTIC_SISTER_CHROMATID_COHESION	0.848598	1	0.0500923	-0.261911	-0.716451	7	STAG1, NIPBL
GOBP_ESTABLISHMENT_OF_MITOTIC_SPINDLE_LOCALIZATION	0.97271	1	0.0457704	-0.116762	-0.563954	39	SPDL1, ITGB1, ZW10, NDC80, FGF10, SPRY1, ANKFN1, CLASP1, CLASP2, NDEL1, GJA1, NUMA1, FBXW11, PKHD1, CDK5RAP2
GOBP_ESTABLISHMENT_OF_ORGANELLE_LOCALIZATION	0.840954	1	0.0533478	-0.105635	-0.862004	442	GPR15LG, CNIH2, BORCS7, SYNJ1, RABGEF1, MREG, ITGA4, EXOC8, OOEP, FOXF1, CENPE, CLN3, PTGDR, ARFGAP3, RAB3A, CHMP4A, SPICE1, PPFIA2, CHMP4C, BBS7, AP3S1, KIF3A, SAR1B, KIF2C, SYT4, SPIRE2, SPDL1, BBS5, TRAPPC11, MYO1D, AP1AR, MKKS, DOCK7, SNX4, AURKB, BLOC1S3, LTV1, MGARP, ITGB1, ZW10, TERB1, MYO1H, NDC80, IL13, CHMP6, CCDC186, CDC23, SDAD1, FAM83D, BLOC1S4, KXD1, FGF10, IL4R, TFG, PARD3, DYNC1I1…
GOBP_ESTABLISHMENT_OF_PIGMENT_GRANULE_LOCALIZATION	0.234165	1	0.122679	-0.287525	-1.2014	24	MREG, BBS7, BBS5, MKKS, BLOC1S3, ARL6, RAB17, CDH3, RAB27A, BLOC1S5
GOBP_ESTABLISHMENT_OF_PLANAR_POLARITY_INVOLVED_IN_NEURAL_TUBE_CLOSURE	0.574113	1	0.0741759	0.260721	0.902539	13	DVL1, PTK7, DVL2, FZD2
GOBP_ESTABLISHMENT_OF_PLANAR_POLARITY_OF_EMBRYONIC_EPITHELIUM	0.713693	1	0.063079	0.210726	0.798422	16	DVL1, PTK7, DVL2, FZD2, FOXF2
GOBP_ESTABLISHMENT_OF_PROTEIN_LOCALIZATION	0.959402	1	0.0506004	-0.0926836	-0.86772	1661	NDUFA13, ADCYAP1, TMED7, PEX7, RAB39B, DDIT3, SVBP, LEP, SRPRB, RAB9B, PAM16, PDZK1, IER3IP1, TMED5, GPR89A, CELA2A, RABGEF1, GJD2-DT, SEC22A, ISL1, EIF5AL1, ATP5IF1, PSMD9, SUCNR1, DNAJC1, DRD3, MTERF4, NUP42, SLC16A1, EXOC8, SNX16, SEC61G, UQCC2, CTAGE9, ARL8A, OOEP, GOLT1A, PRKCI, FGB, COX18, CLN3, TOMM34, KLHL20, OLFM2, SLC7A11, CETN3, C11orf65, NEUROD1, ARFGAP3, RAB3A, CHMP4A, STX19, SRPRA, …
GOBP_ESTABLISHMENT_OF_PROTEIN_LOCALIZATION_TO_CHROMATIN	0.997899	1	0.048022	0.127362	0.402679	10	LRWD1, RUVBL2, MACROH2A2, PIH1D1, WBP2
GOBP_ESTABLISHMENT_OF_PROTEIN_LOCALIZATION_TO_CHROMOSOME	0.94084	1	0.0463228	-0.142537	-0.625884	28	BRCA2, POT1, SGF29, DKC1, ZNF827, NIPBL, CCT8, CCT2, CTCFL, ACD, CCT6A, SPIDR, MACROH2A1, TERF1, H1-5, WRAP53, CCT5, WBP2, PIH1D1, TERT, CCT7, MACROH2A2, CCT3, CCT4, TCP1
GOBP_ESTABLISHMENT_OF_PROTEIN_LOCALIZATION_TO_MEMBRANE	0.805726	1	0.0566484	-0.112995	-0.85359	266	NDUFA13, SRPRB, PDZK1, RABGEF1, GJD2-DT, SEC61G, PRKCI, COX18, CLN3, CHMP4A, SRPRA, AKAP5, NPC1, TRAM1L1, EMC7, EMC2, BHLHE40-AS1, TAMALIN, TOMM5, KCNE1, EMC8, USP17L2, MAIP1, AGK, PDCD5, HSPA5, ZDHHC20, NECTIN3, SSR3, LRRC7, PARD3, TIMM29, SIL1, ZDHHC4, C2CD5, GET3, EMC4, ARL6, TCAF2, GRIP1, ZDHHC15, ZDHHC6, TIMM9, STX3, SEC61A1, YIF1B, CLSTN1, CNST, TRAM1, SCRIB, GCC2, VPS37D, SRP19, GET1, EMC9…
GOBP_ESTABLISHMENT_OF_PROTEIN_LOCALIZATION_TO_MITOCHONDRIAL_MEMBRANE	0.75102	1	0.0598603	0.158993	0.768416	36	TIMM10, GZMB, TIMM13, BCS1L, TOMM40, ROMO1, TIMM8B, MOAP1
GOBP_ESTABLISHMENT_OF_PROTEIN_LOCALIZATION_TO_ORGANELLE	0.510978	1	0.077884	-0.119569	-0.975865	445	NDUFA13, PEX7, DDIT3, LEP, SRPRB, PAM16, GJD2-DT, ATP5IF1, MTERF4, SNX16, SEC61G, COX18, TOMM34, C11orf65, CHMP4A, SRPRA, MAN1A1, VPS13C, ANGPT1, TOMM20L, TRAM1L1, RGPD4, BHLHE40-AS1, TOMM5, DNAJC19, TNPO2, GRPEL2, NUP35, BRCA2, HIKESHI, HSPA1L, MAIP1, SPCS2, AGK, MGARP, PEX1, NPAP1, POT1, PDCD5, NUP133, ZIC1, RGPD8, HSPA5, SPCS3, MIPEP, SMURF1, CHP2, VPS13A, NF1, SGF29, SSR3, POLA2, APPL2, LRRC7…
GOBP_ESTABLISHMENT_OF_PROTEIN_LOCALIZATION_TO_PLASMA_MEMBRANE	0.872047	1	0.0512184	-0.132526	-0.737921	63	CLN3, AKAP5, TAMALIN, NECTIN3, LRRC7, GRIP1, CNST, SCRIB, GCC2, VAMP3, ANK3, KIF13A, GOLPH3L, MACF1, ACSL3, SPTBN1, ATP2C1, GGA3, ZDHHC2, ARFRP1, BBS2, BBS1, GORASP1, GORASP2, RAB31, SORL1, GOLGA7, AFDN, VAMP5, VPS35, SYS1, BLZF1, NSF, VAMP2, RAB11A, GRIP2, ARHGAP44, GOLGA4, OPTN, PHAF1, RILPL2, GOLPH3, GRIPAP1, RAB8A, PREPL, LYPLA1, GGA2, PKDCC, TRARG1, RAB34, RDX, GGA1, RILPL1, RAB10, CSK, ATP6…
GOBP_ESTABLISHMENT_OF_PROTEIN_LOCALIZATION_TO_TELOMERE	0.768199	1	0.0558265	-0.203448	-0.76346	17	BRCA2, POT1, DKC1, ZNF827, CCT8, CCT2, ACD, CCT6A, TERF1, WRAP53, CCT5, TERT, CCT7, CCT3, CCT4, TCP1
GOBP_ESTABLISHMENT_OF_PROTEIN_LOCALIZATION_TO_VACUOLE	0.948919	1	0.0472587	-0.114322	-0.631704	61	SNX16, VPS13C, SMURF1, VPS13A, LAMP2, NAGPA, STAM, PIK3C3, GCC2, SCARB2, VPS37D, ATG14, AP3B1, HGS, GGA3, STAM2, VPS41, VPS13D, LHCGR, ZFYVE16, CLU, SORL1, MON1A, VPS36, VPS53, SNF8, VPS37C, VPS37A, VPS8, TNFAIP3, CACNG2, GNPTAB, GNPTG, BECN1, VPS4A, UBAP1, AP4M1, TSG101, PIK3R4, SORT1, PXK, VPS25, VPS37B, CACNG4, VPS28, LAPTM5, M6PR, PTPN23, CACNG5, NEDD4, AP3D1, VPS54, NCOA4, RAB7A, CACNG8
GOBP_ESTABLISHMENT_OF_RNA_LOCALIZATION	0.101833	1	0.199915	-0.181694	-1.25283	160	C12orf50, ZC3H11A, EIF5AL1, NUP42, LUZP4, MAGOHB, ZC3H11B, CETN3, XPOT, TOMM20L, NUP35, PHAX, SENP2, NPAP1, NUP133, CKAP5, ENY2, NDC1, NXT2, NUP54, NUP153, PEG10, NUP205, RFTN2, HNRNPA2B1, FMR1, POM121L2, ATR, POLDIP3, LRPPRC, AHCTF1, SARNP, KIF5C, THOC6, ATM, AGFG1, RBFOX1, DDX25, IWS1, RANBP17, NUP160, SMG7, NCBP1, RAE1, THOC7, NRDE2, SLBP, NUP210, NXT1, IGF2BP1, NUP50, RANBP2, PCID2, DDX39B, X…
GOBP_ESTABLISHMENT_OF_SISTER_CHROMATID_COHESION	0.988235	1	0.0453152	-0.157732	-0.507543	11	STAG1, NIPBL, CDCA5, WAPL
GOBP_ESTABLISHMENT_OF_SKIN_BARRIER	0.860421	1	0.0504983	-0.160088	-0.705157	29	MET, KLF4, UGCG, TMEM79, SFN, ALOX12, FA2H, HRNR, ELOVL1, NFKBIZ, STMN1
GOBP_ESTABLISHMENT_OF_SPINDLE_ORIENTATION	0.980806	1	0.0446854	-0.114607	-0.564909	41	SPDL1, ITGB1, ZW10, NDC80, FGF10, SPRY1, ANKFN1, CLASP1, LLGL1, NDEL1, GJA1, NUMA1, FBXW11, PKHD1, CDK5RAP2
GOBP_ESTABLISHMENT_OF_TISSUE_POLARITY	0.928	1	0.049094	-0.116825	-0.678799	74	CTHRC1, DACT1, GPC4, RPGRIP1L, FZD6, SFRP1, SMURF1, ERBB4, NPHP1, GPC6, NPHP3, FUZ, JHY, SMURF2, WDPCP, ABL1, MAGI2, INTU, RSPO3, WNT7A, TTC8, ZNRF3, ROR1, FZD7, PKHD1, RAC1, SEC24B, FZD1, WNT5A, MKS1
GOBP_ESTABLISHMENT_OR_MAINTENANCE_OF_BIPOLAR_CELL_POLARITY	0.83004	1	0.053677	-0.143865	-0.774042	57	PARD6B, OOEP, FOXF1, PRKCI, PARD6A, LHX2, CRB3, LIN7C, PARD3, DLG2, SCRIB, PDZD11, PRKCZ, LLGL1, CAMSAP3, DLG1, PALS1, PATJ, TTC8
GOBP_ESTABLISHMENT_OR_MAINTENANCE_OF_CELL_POLARITY	0.976987	1	0.048799	-0.0910629	-0.669935	227	RHOV, PARD6B, OOEP, FOXF1, PRKCI, FSCN3, CCR7, KIF2C, SPDL1, DOCK7, PARD6A, RPGRIP1L, LHX2, ITGB1, ZW10, CRB3, NDC80, CKAP5, SLC9A6, KIAA1614, LIN7C, FGF10, PARD3, SPRY1, ROCK2, CTNNA1, DLG2, IGF1R, NPHP3, NEK3, AQP1, ANKFN1, PARVB, HES5, KRIT1, SPINT2, SCRIB, SPN, RHOQ, PDZD11, UST, CLASP1, KIF20B, PRKCZ, WDPCP, ABL1, CCL19, LLGL1, CAMSAP3, HES1, DLG1, CRKL, CLASP2, PLEKHG3, SNX27, RHOBTB1, TEK,…
GOBP_ESTABLISHMENT_OR_MAINTENANCE_OF_CYTOSKELETON_POLARITY	0.370093	1	0.0919686	-0.388465	-1.06264	7	KIF2C, CKAP5, AQP1, CAMSAP3
GOBP_ESTABLISHMENT_OR_MAINTENANCE_OF_MONOPOLAR_CELL_POLARITY	0.0794979	1	0.231127	0.329286	1.425	26	TCF15, SYNE4, PTK7, EZR, FSCN1, SH3BP1, IFT20, MSN
GOBP_ESTABLISHMENT_OR_MAINTENANCE_OF_TRANSMEMBRANE_ELECTROCHEMICAL_GRADIENT	0.76626	1	0.0587186	0.228352	0.755321	11	ATP1A3, FXYD2, ATP1A2, ATP4A, ATP1A4
GOBP_ESTROGEN_BIOSYNTHETIC_PROCESS	0.517647	1	0.0762797	-0.294382	-0.947246	11	HSD17B7, AKR1B15, HSD17B11
GOBP_ESTROUS_CYCLE	0.931034	1	0.0469759	-0.162552	-0.609992	17	PCNA, HAS2, PTN, IGF1R, OPRL1, CYP1B1
GOBP_ETHANOLAMINE_CONTAINING_COMPOUND_METABOLIC_PROCESS	0.357815	1	0.0943564	-0.373264	-1.07823	8	MOXD2P, GDPD1, MOXD1, NAPEPLD
GOBP_ETHANOL_CATABOLIC_PROCESS	0.166667	1	0.15017	-0.402974	-1.29667	11	SULT1A2, SULT1E1, SULT1C4
GOBP_ETHANOL_METABOLIC_PROCESS	0.27907	1	0.111463	-0.29654	-1.17025	20	SULT1A2, SULT1E1, SULT1C4, ADH1B, ADH1A, ADH6
GOBP_ETHANOL_OXIDATION	0.437137	1	0.0845557	-0.344722	-1.02071	9	ADH1B, ADH1A, ADH6
GOBP_ETHER_BIOSYNTHETIC_PROCESS	0.735741	1	0.0574877	-0.227663	-0.773566	12	PEX7, PLA2G4A
GOBP_ETHER_METABOLIC_PROCESS	0.885177	1	0.0532386	0.159377	0.680629	25	PLA2G6, EPHX1, TMEM86B, LPCAT2, ALOX5, PEDS1, PLAAT3, PLA2G4C, AGMO, DHRS7B, LIPE, CHPT1, NCEH1, PLA2G10, FASN, EPHX3, EPHX2
GOBP_EXCITATORY_CHEMICAL_SYNAPTIC_TRANSMISSION	0.304622	1	0.111011	0.353941	1.11905	10	GRIN2D, PDLIM4, PVALB, GRIN1, CHRDL1, SHISA6
GOBP_EXCITATORY_SYNAPSE_ASSEMBLY	0.767892	1	0.0562941	-0.170681	-0.7844	33	C1QL3, PTPN13, NLGN1, SLITRK3, NRXN1, SHANK3, CRIPT, GRID2, LRRC4, SRGAP2C, LRRTM2, WNT7A, PTPRD
GOBP_EXCRETION	0.885081	1	0.0516356	0.140518	0.685222	38	ADORA2A, OXT, MDK, SLC22A12, SLC22A6, SNX5, NPPB, NPSR1, AVP, CHRNB4, ADORA1
GOBP_EXECUTION_PHASE_OF_APOPTOSIS	0.968254	1	0.0467883	-0.105006	-0.604332	72	CDK5RAP3, FAP, CASP6, ACVR1C, CASP9, DNASE1L3, CASP8, XKR6, CASP3, TOP2A, RFFL, BCL2L1, SHARPIN, ST20, TP53, BAX, XKR4, GPER1, ERN2, NFKBIZ, BOK, PLSCR1, CASP7, IL6, BNIP1
GOBP_EXIT_FROM_MITOSIS	0.363289	1	0.0943564	-0.24394	-1.07451	29	CDC14C, SIRT7, ZW10, CDC23, NEUROG1, CHMP7, CLASP1, CDC14B, KNTC1, CLASP2, NPM2, CDCA5
GOBP_EXOCRINE_PANCREAS_DEVELOPMENT	0.0418722	1	0.321776	-0.588802	-1.61065	7	PTF1A, CELA1, SRP54, PDX1, INSR
GOBP_EXOCRINE_SYSTEM_DEVELOPMENT	0.370937	1	0.0931455	-0.209458	-1.07123	46	FOXC1, SNAI2, NTN4, FGF7, PTF1A, HGF, NRP1, TNF, FGF10
GOBP_EXOCYST_LOCALIZATION	0.228283	1	0.128143	0.512461	1.23204	5	RALB, TNFAIP2, EXOC3L4, EXOC3
GOBP_EXOCYTIC_PROCESS	0.986139	1	0.045862	-0.0908046	-0.544561	83	SYNJ1, EXOC8, RAB3A, STX19, STX2, SNX4, SYTL2, STXBP5, NAPB, NLGN1, VPS11, STX3, VPS18, SNAPIN, SEPTIN5, SCRIB, RAB3C
GOBP_EXOCYTOSIS	1	1	0.0448645	0.0819211	0.648273	349	SYCN, LIN7B, SYN1, P2RY4, RAB33B, CCL8, ADORA2B, EXOC7, FES, SLC18A2, DVL1, P2RX7, MRGPRX2, NKG7, WASHC3, CD177, ADRA2A, IL4, SYTL1, P2RX1, RAB11B, SYNGR3, PLA2G6, SPHK2, YKT6, CDK5R2, SMPD3, OTOF, ITGB2, KLRF2, RAB3D, CDK5, STX1A, RALB, PTAFR, PRAM1, NAPA, MYO1G, TPRG1L, FGR, SCAMP5, CCL3, TNFAIP2, CORO1A, LAT2, SYT9, HCK, SYNGR2, GATA1, NLRP5, PRKCB, BLOC1S6, RAC2, NOTCH1, SYT7, SYT17, RABEPK, …
GOBP_EXONUCLEOLYTIC_CATABOLISM_OF_DEADENYLATED_MRNA	0.650096	1	0.0636424	-0.246478	-0.849798	13	EXOSC5, EXOSC3, EXOSC8, EXOSC9, DIS3
GOBP_EXPLORATION_BEHAVIOR	0.667304	1	0.0623861	-0.194808	-0.858092	29	AGTR2, CHL1, LRRTM1, CRBN, UBE3A, SLC4A10, HTR1A, KMT2A, CRH
GOBP_EXPORT_ACROSS_PLASMA_MEMBRANE	0.804391	1	0.0555947	-0.136841	-0.802116	76	PDZK1, ABCB1, SLC30A1, ABCC5, KCNE1, ATP4B, KCNE5, MIR495, ATP1B2, SLC15A2, KCNT2, ATP1A1, KCND3, SLC47A2, MIR185, ATP2B1, ANO6, CALM2, SLC29A4, ABCG2, DLG1, SLC38A5, SLC27A1, ATP7B, KCNK18, SLC4A4, MIR133B
GOBP_EXPORT_FROM_CELL	1	1	0.0465084	-0.0779219	-0.689746	889	GPR15LG, ADCYAP1, PFN2, SVBP, LEP, SPP1, PDZK1, IER3IP1, SYNJ1, CELA2A, RABGEF1, ISL1, PSMD9, SUCNR1, HTR2A, DNAJC1, DRD3, TPH1, SLC16A1, NPVF, EXOC8, UQCC2, CTAGE9, FOXF1, FGB, PTGDR, FFAR4, OLFM2, NEUROD1, STEAP2, ARFGAP3, RAB3A, STX19, CHRNA6, MTTP, NNAT, F2RL2, ACVR1C, FKBP1B, STXBP4, EDN1, ABCB1, SEL1L, TUNAR, SYT4, SLC30A1, HYAL3, CARTPT, FGF7, USE1, TRAPPC11, TNFSF11, SLC12A2, STX2, RAB27B…
GOBP_EXTERNAL_ENCAPSULATING_STRUCTURE_ORGANIZATION	0.462451	1	0.0826646	-0.127198	-0.993678	318	LUM, MMP3, PRDX4, POSTN, IER3IP1, FOXC1, ECM2, TNFRSF11B, ADAMTS16, DPT, EXOC8, FAP, FOXF1, NTN4, RECK, LOX, B4GALT1, MMP21, HAS1, COL11A1, MMP13, CHADL, ITGB3, MMP10, CAV1, MANSC4, ADAMTS5, COL10A1, MMP16, COL4A5, MATN3, ITGB1, GAS2, TNF, HMCN1, LOXL3, FLRT2, COL4A4, NF1, P4HA1, NOX1, RXFP1, HAS2, EGFL6, ADAM10, CPB2, NR2E1, RUNX1, ADAMTS3, ADAM15, COL9A1, NPNT, MMP26, NPHP3, TGFBR1, PDPN, SPINK…
GOBP_EXTRACELLULAR_EXOSOME_ASSEMBLY	0.0486166	1	0.321776	-0.576337	-1.57656	7	STAM, SDC4, CD34, SDC1
GOBP_EXTRACELLULAR_MATRIX_ASSEMBLY	0.752599	1	0.0606404	0.158021	0.784736	41	MFAP4, MAD2L2, RAMP2, IHH, SMPD3, GAS6, SOX9, TGFB1, NOTCH1, ELN, SMAD3, PXDN, EFEMP2, TIE1, AGT, FBLN5, MYH11, PLOD3, FKBP10, HAS3, THSD4, TNXB, COL1A2, PHLDB1
GOBP_EXTRACELLULAR_MATRIX_CELL_SIGNALING	0.650505	1	0.0662842	0.349181	0.839487	5	NDP, LRP5
GOBP_EXTRACELLULAR_MATRIX_CONSTITUENT_SECRETION	0.982524	1	0.0451344	-0.142477	-0.518017	15	IER3IP1
GOBP_EXTRACELLULAR_MATRIX_DISASSEMBLY	0.850485	1	0.0517405	-0.131637	-0.738967	64	MMP3, EXOC8, FAP, MMP13, MMP10, ADAMTS5, ADAM10, ADAM15, PDPN, DDR2, CMA1, CLASP1, ADAMTS4, MMP1, CTSV, MMP7, MMP8, CLASP2, WDR72, TPSAB1, PBXIP1
GOBP_EXTRACELLULAR_REGULATION_OF_SIGNAL_TRANSDUCTION	0.114068	1	0.181383	-0.416386	-1.41482	12	DAND5, CER1, FBN2, ZNF653, GREM1, LTBP1, CD46, GREM2, FBN1
GOBP_EXTRACELLULAR_VESICLE_BIOGENESIS	0.958246	1	0.0495902	0.13631	0.582122	25	ARRDC1, ARRDC4, SMPD3, VPS4B, ATP13A2, RAB7A, ATP9A
GOBP_EXTRAEMBRYONIC_MEMBRANE_DEVELOPMENT	0.405462	1	0.0934449	0.305489	1.02245	12	FZD5, BMP7, TMED2, HTRA1, DNAJB6, PAXIP1, BMP5, MAP3K4
GOBP_EXTRINSIC_APOPTOTIC_SIGNALING_PATHWAY	0.477083	1	0.0838361	-0.13495	-0.992018	226	TNFRSF12A, NDUFA13, IL7, AGTR2, SNAI2, PF4, DIABLO, FGB, IL2, MAP2K5, EYA1, ITM2C, SGPP1, CAV1, DDX47, HGF, IL19, PTPRC, NRP1, ZSWIM2, SFRP1, IL1A, IL1B, TNF, GCLM, ITGA6, NF1, FGF10, PHIP, IFI6, RNF41, INHBA, SCG2, CTNNA1, FAIM, CASP8, PMAIP1, ATF3, PAK5, PDIA3, PPP2R1B, RFFL, TGFBR1, DELE1, ACVR1, HMGB2, BCL2L1, TIMP3, YAP1, TLR3, BMP4, IL6R, ITPRIP, UNC5B, BAD, RPS6KB1
GOBP_EXTRINSIC_APOPTOTIC_SIGNALING_PATHWAY_VIA_DEATH_DOMAIN_RECEPTORS	0.940828	1	0.04783	-0.112344	-0.681085	86	DIABLO, FGB, DDX47, HGF, ZSWIM2, SFRP1, TNF, NF1, FAIM, CASP8, PMAIP1, ATF3, RFFL, DELE1, HMGB2, BCL2L1, TIMP3, ITPRIP, BAD, STK3, BAX, RAF1, SERPINE1, PARK7, BMPR1B, SKIL, PEA15, MADD, FAF1, MAL, LGALS3, NOS3, ARHGEF2, TNFAIP3, SFRP2, STK4, GABARAP, TNFRSF10C, SP100, FAIM2, BRCA1, SPI1, FGG, BEX3, CFLAR, PIK3R1, PTEN, SORT1, GSK3B, TMBIM1, FEM1B, CASP8AP2, GPX1, THBS1, BMP5, MIR222, MIR221, DDX3…
GOBP_EYELID_DEVELOPMENT_IN_CAMERA_TYPE_EYE	0.981289	1	0.0483118	0.149095	0.532533	14	TWIST1, SRF, GRHL3, HDAC1, OSR2, PRICKLE1, JUN, EGFR, TFAP2A, SOS1, STRA6, HDAC2, SOX11, INHBA
GOBP_EYE_MORPHOGENESIS	0.792683	1	0.0571259	-0.120527	-0.828565	157	TOPORS, PRKCI, FJX1, GNGT1, C12orf57, MFAP5, RPE65, PTF1A, RPGRIP1L, PDE6C, TDRD7, NECTIN3, NF1, WNT2, VAX2, ABI2, WNT16, GNAT1, CITED2, CEP290, MAN2A1, JAG1, SOX11, AQP1, RP1, IMPG2, TSPAN12, RS1, VSX1, PTPRM, NIPBL, PROX1, BMP4, AHI1, IFT172, TH, FBN2, PHACTR4, DIO3, PRDM1, OLFM3, BAX, RPGRIP1, CABP4, IFT122, TTC8, KDR, DZANK1, SP3, ATP8A2, EPHB1, HCN1, STRA6, ROM1, CDON, MEIS1, HIPK2, SDK1, FS…
GOBP_EYE_PHOTORECEPTOR_CELL_DEVELOPMENT	0.372093	1	0.0937465	-0.232019	-1.07911	34	TOPORS, PRKCI, GNGT1, RPGRIP1L, PDE6C, GNAT1, CEP290, RP1, TH, DIO3, PRDM1, OLFM3, RPGRIP1, CABP4, DZANK1
GOBP_EYE_PHOTORECEPTOR_CELL_DIFFERENTIATION	0.928295	1	0.0476387	-0.127157	-0.651678	47	TOPORS, PRKCI, GNGT1, RPGRIP1L, PDE6C, GNAT1, CEP290, RP1, TH, DIO3, PRDM1, OLFM3, RPGRIP1, CABP4, TTC8, DZANK1, HCN1, ROM1
GOBP_EYE_PIGMENTATION	0.9	1	0.04783	-0.251062	-0.643068	6	TYR
GOBP_FACE_DEVELOPMENT	0.885772	1	0.0513223	0.13358	0.707749	52	RRAS, NOG, SCX, MAPK3, DKK1, COL1A1, SRF
GOBP_FACE_MORPHOGENESIS	0.713402	1	0.0628004	0.17466	0.806176	31	RRAS, NOG, SCX, DKK1, COL1A1
GOBP_FACIAL_NERVE_MORPHOGENESIS	0.808824	1	0.0577309	0.231481	0.731869	10	PLXNA3, SEMA3F, HOXB1, HOXB2, EGR2
GOBP_FACIAL_NERVE_STRUCTURAL_ORGANIZATION	0.428875	1	0.0908241	0.353358	1.02698	8	PLXNA3, SEMA3F, HOXB1, HOXB2, EGR2
GOBP_FACULTATIVE_HETEROCHROMATIN_FORMATION	0.580376	1	0.0736213	0.177248	0.902447	46	APOBEC1, MBD3L5, L3MBTL3, SAMD1, SUV39H1, MBD3L4, RRP8, MBD3L1, SETDB1, PHF8, BAZ2A, MBD2, TRIM28, MBD3L2, HDAC1, MBD3L2B, MBD3, TASOR, JARID2, KDM5A, DNMT1, EHMT1, MBD3L3, BEND3, RESF1, ZNF304, DNMT3A, SIRT2, SUZ12, MACROH2A1, PHF2, AICDA, MORC2, MPHOSPH8, SIRT1, DYRK1A, PPHLN1, KDM1A, HELLS, SETDB2, SMARCA5, ATF7IP2, ATF7IP, TEX15, TET1, EZH2
GOBP_FARNESYL_DIPHOSPHATE_METABOLIC_PROCESS	0.190678	1	0.145516	0.495614	1.26553	6	GGPS1, HMGCS2, FDPS, PLPP6, HMGCS1, FDFT1
GOBP_FAS_SIGNALING_PATHWAY	0.90678	1	0.052805	0.25412	0.648887	6	ZDHHC7, CASP8AP2, TMBIM1, SP100
GOBP_FATTY_ACID_ALPHA_OXIDATION	0.932203	1	0.0461379	-0.209952	-0.606478	8	HAO2, HACL1, ILVBL, SLC25A17, PEX13
GOBP_FATTY_ACID_BETA_OXIDATION	0.135729	1	0.169571	-0.215182	-1.26132	76	BDH2, ACADL, PEX7, LEP, EHHADH, ECI2, MTLN, ETFBKMT, ACAA2, ABCD2, PPARD, PLIN5, CPT1B, CROT, ACAD11, HSD17B4, ECHDC2, ABCB11, DECR1, TYSND1, ETFB, ETFDH, FABP1, ALDH1L2, ABCD1, PEX2, ABCD3, LONP2, CPT2, ACOX1, HSD17B10, ABCD4, CPT1C
GOBP_FATTY_ACID_BETA_OXIDATION_USING_ACYL_COA_DEHYDROGENASE	0.249049	1	0.117766	-0.352372	-1.19731	12	ACADL, ETFBKMT, ACAD11, ETFB, ETFDH
GOBP_FATTY_ACID_BETA_OXIDATION_USING_ACYL_COA_OXIDASE	0.973384	1	0.0445962	-0.154999	-0.526663	12	EHHADH
GOBP_FATTY_ACID_BIOSYNTHETIC_PROCESS	0.947471	1	0.046882	0.102953	0.716796	159	GSTM1, PTGES, PLA2G2C, MIR766, APOA4, APOC2, GIP, APOA5, PLA2G1B, MIR33A, NR1H3, EIF6, CD74, MIR132, HPGDS, MIR30C1, HSD17B8, MIR96, ALOXE3, MID1IP1, OXSM, FADS2, MCAT, NR1H2, LIPC, ELOVL3, MECR, PTGIS, PLA2G4F, APOC1, AVP, GSTP1, ALOX5, ACLY, MIR548P, WDTC1, THNSL2, ALOX12B, KLHL25, EDN2, ABHD2, MLYCD, FABP5, PRKAG2, PTGES2, ACSF3, ACOT4, SCD, PLP1, CYP2C8, ALOX15B, CYP2D6, APOC3, OLAH, GPX4, AC…
GOBP_FATTY_ACID_CATABOLIC_PROCESS	0.14	1	0.166934	-0.194562	-1.23133	105	BDH2, ACADL, PEX7, LEP, EHHADH, ECI2, MTLN, ETFBKMT, ACAA2, ABCD2, NUDT19, PPARD, HAO2, GLYATL2, PLIN5, MCEE, PLA2G15, CPT1B, CROT, PCK1, ACAD11, HSD17B4, HACL1, PCCA, ECHDC2, ABCB11, DECR1, TYSND1, ETFB, ILVBL, ETFDH, FABP1, ALDH1L2, ABCD1, FAAH, PEX2, ABCD3, SLC27A4, LONP2, CPT2, ACOX1, HSD17B10, ABCD4, CPT1C, AIG1, ECI1, SLC25A17, PCCB, SCP2, LPIN3, ACADM, ABHD3
GOBP_FATTY_ACID_DERIVATIVE_BIOSYNTHETIC_PROCESS	0.948	1	0.0481184	-0.119281	-0.62288	51	GGT3P, ELOVL2, FAR2, ALOX12, ACSL5, TECR, ACSS3, HACD2, HACD1, HMGCLL1, AWAT1, ELOVL6, PAM, ACSBG1, ELOVL1, FAR1, ACACA, HSD17B12, ACSL3, HMGCL, GGT7
GOBP_FATTY_ACID_DERIVATIVE_CATABOLIC_PROCESS	0.589583	1	0.0727141	0.229942	0.888253	17	NUDT8, NUDT7, HPGD, ABHD16A
GOBP_FATTY_ACID_DERIVATIVE_METABOLIC_PROCESS	0.888224	1	0.0510114	-0.124551	-0.730075	76	GGT3P, NUDT19, ELOVL2, PTGR1, FAR2, ALOX12, HSD17B4, ACSL5, TECR, ACSM2A, ACSS3, HACD2, HACD1, HMGCLL1, AWAT1, ELOVL6, OXCT2, PAM, DGAT2, ACSBG1, DPEP2, ELOVL1, FAR1, ACACA, HSD17B12, ABCD1, DPEP1, ACSL3, LYPLA2, HMGCL
GOBP_FATTY_ACID_ELONGATION	0.145315	1	0.159647	-0.387224	-1.33506	13	ELOVL2, TECR, HACD2, HACD1, ELOVL6, ELOVL1, ABCD1, HACD4
GOBP_FATTY_ACID_ELONGATION_SATURATED_FATTY_ACID	0.801869	1	0.0526973	-0.27152	-0.742737	7	ELOVL2, ELOVL6, ELOVL1
GOBP_FATTY_ACID_HOMEOSTASIS	0.966667	1	0.049094	0.146471	0.565811	17	ENPP7, MIR132, APOE, INS, ADORA1, DGAT1
GOBP_FATTY_ACID_METABOLIC_PROCESS	0.902083	1	0.0522693	-0.102597	-0.819414	390	BDH2, ACADL, PEX7, LEP, FABP2, CYP2C9, EHHADH, ECI2, TECRL, CYP3A4, ANGPTL3, CBR4, MTLN, ABHD5, FAAH2, CYP2C19, ETFBKMT, EDN1, ERLIN1, AKR1C2, FMO1, CYP2J2, CAV1, PRKAB2, PLA2G4A, FMO4, ACAA2, ABCD2, ASAH2, ANKRD23, NUDT19, ELOVL2, IL1B, GPAT2, PPARD, HAO2, TRIB3, INSIG2, CES1, GLYATL2, PTGR1, PDK1, APPL2, PLIN5, FMO2, MCEE, RGN, CD36, PTGS2, CYP4B1, CYP2A6, MBLAC2, PPARGC1A, PER2, ACBD7, PLA2G15…
GOBP_FATTY_ACID_OMEGA_OXIDATION	0.883629	1	0.0507028	-0.28707	-0.677728	5	CYP4V2, ADH7, CYP4F2, ADH5, ADH4
GOBP_FATTY_ACID_TRANSMEMBRANE_TRANSPORT	0.348837	1	0.0975449	-0.279567	-1.10327	20	SLC5A8, ABCD2, CD36, SLC25A20, CPT1B, ACSL5, SLC27A1, ABCD1, ABCD3, CPT2, ABCD4
GOBP_FATTY_ACID_TRANSPORT	0.467347	1	0.0838361	-0.152375	-0.996006	116	LEP, FABP2, DRD3, SLC5A8, SLCO1B1, FABP12, EDN1, TNFSF11, SPX, PLA2G4A, ABCD2, PMP2, IL1A, IL1B, FABP9, PPARD, PLA2R1, PLA2G2A, FABP4, CD36, PTGS2, MAP2K6, SLC25A20, CPT1B, CROT, DRD4, ACSL5, NMB
GOBP_FATTY_ACYL_COA_BIOSYNTHETIC_PROCESS	0.865643	1	0.0503964	-0.162968	-0.702914	27	ELOVL2, ACSL5, TECR, HACD2, HACD1, ELOVL6, ACSBG1, ELOVL1, ACACA, HSD17B12, ACSL3
GOBP_FATTY_ACYL_COA_CATABOLIC_PROCESS	0.148305	1	0.166934	0.524675	1.33974	6	NUDT8, NUDT7
GOBP_FATTY_ACYL_COA_METABOLIC_PROCESS	0.573359	1	0.0702813	-0.187215	-0.914746	40	NUDT19, ELOVL2, FAR2, HSD17B4, ACSL5, TECR, ACSM2A, HACD2, HACD1, ELOVL6, DGAT2, ACSBG1, ELOVL1, FAR1, ACACA, HSD17B12, ABCD1, ACSL3
GOBP_FAT_CELL_DIFFERENTIATION	0.654321	1	0.0668966	-0.12397	-0.921314	240	MEDAG, DDIT3, RARRES2, LEP, SNAI2, HTR2A, TRIM32, TPH1, SULT1E1, FFAR4, CDS1, LRP3, PTPRQ, CBY1, BBS7, ALDH6A1, LRRC8C, BSCL2, BBS12, MKKS, KLF4, CARM1, SENP2, SFRP1, MSX2, TNF, PPARD, TRIB3, FERMT2, FGF10, FABP4, PTGS2, PPARGC1A, FRZB, PER2, STEAP4, LPL, ADRB1, HTR2C, JAG1, SYAP1, DKKL1, ENPP1, FNDC5, GNB3, ADGRF1, HMGA2, DIO2, NAPEPLD, NOCT, NIPBL, YAP1, RNASEL, CREB1, PTGR3, RETREG1, SLC2A4, P…
GOBP_FAT_CELL_PROLIFERATION	0.18738	1	0.138805	-0.367003	-1.26534	13	TREM2, PPARD, FGF10, PER2, DIO3, TFDP1, PID1, SQSTM1
GOBP_FAT_PAD_DEVELOPMENT	0.436831	1	0.0902635	0.36788	1.0052	7	UBB, TBL1XR1, ARID5B, CASR, ARRDC3, BBS4
GOBP_FAT_SOLUBLE_VITAMIN_BIOSYNTHETIC_PROCESS	0.0669216	1	0.24134	-0.438768	-1.51277	13	SNAI2, CYP3A4, SNAI1, TNF, NFKB1
GOBP_FAT_SOLUBLE_VITAMIN_CATABOLIC_PROCESS	0.220532	1	0.126254	-0.393816	-1.22169	10	CYP3A4, CYP26A1, CYP26C1
GOBP_FAT_SOLUBLE_VITAMIN_METABOLIC_PROCESS	0.0378803	1	0.321776	-0.296191	-1.48021	43	SNAI2, CYP3A4, CYP26A1, SNAI1, GC, RPE65, CYP26C1, TNF, PPARD, NFKB1, LRAT, VKORC1, BCO1, RBP2, RBP1, NPC1L1, CYP1A1, FGF23, LRP2, CYP11A1, GFI1
GOBP_FC_EPSILON_RECEPTOR_SIGNALING_PATHWAY	0.549266	1	0.0766747	0.220176	0.926042	23	VAV1, VAV2, FCER1G, BTK, SYK, PRKCQ, LYN, PLCG1, MAPK9, MAPK8, VAV3, MAP2K4, MAP3K1, MAP2K7, IKBKB, MAP3K7, FER, SOS1, NR4A3, MAPK10, PLCG2, TRAF6, LILRA4
GOBP_FC_GAMMA_RECEPTOR_SIGNALING_PATHWAY	0.571134	1	0.0738053	0.193716	0.908516	33	VAV1, PLA2G6, VAV2, MYO1G, FGR, APPL1, PLPP4, SRC, HCK, LIMK1, FCER1G, SYK, CLEC4D, CLEC4E, LYN, FCGR3A, PAK1, LCK, FCGR2B
GOBP_FC_RECEPTOR_MEDIATED_INHIBITORY_SIGNALING_PATHWAY	0.523232	1	0.0772747	0.386017	0.928046	5	LILRB2, LILRB4, LYN, PSG9, LILRB1
GOBP_FC_RECEPTOR_MEDIATED_STIMULATORY_SIGNALING_PATHWAY	0.68323	1	0.0650878	0.182339	0.852971	32	VAV1, PLA2G6, VAV2, MYO1G, FGR, APPL1, PLPP4, SRC, HCK, LIMK1, FCER1G, SYK
GOBP_FC_RECEPTOR_SIGNALING_PATHWAY	0.986434	1	0.0448645	-0.0964286	-0.515433	54	CD47, FCGR1A, PTPRC, APPL2, YES1, LILRA4, TRAF6, ABL1, PIGR, PLCG2, KIT, MAPK10, NR4A3, PTK2, PRKCD, SOS1, PLD2, FER, CD247, MAP3K7, IKBKB, MAP2K7, PTPRJ, MAP3K1, MAP2K4, FYN, VAV3, PRKCE, MAPK8, FCGR2B, MAPK9, LCK, PLCG1, PAK1, FCGR3A, FCGR1BP, LYN, CLEC4E, CLEC4D, PRKCQ, SYK, BTK, FCER1G, LIMK1, CD200R1, HCK, SRC, PLPP4, APPL1, FGR, MYO1G, VAV2
GOBP_FEAR_RESPONSE	0.625483	1	0.0659816	-0.173683	-0.880594	45	PDE8B, GABRA5, USP46, MORC1, GRIK2, NR2E1, ADRB1, HTR2C, HTR1A, DRD4, DRD1, GNG7, EIF4E, ALS2, RAG1, RPS6KB1
GOBP_FEEDING_BEHAVIOR	0.509054	1	0.0785029	-0.153535	-0.976699	107	LEP, MCHR1, AGRP, MRAP2, NEGR1, GALR3, BBIP1, CARTPT, BBS12, CALCA, NPY1R, ADM2, GAL, USP46, HCRTR1, UBR3, NMU, HTR2C, GLS, CNTFR, HCRT, DRD1, GDF15, GNB3, DERL2, LEPR, TTC21B, ACE, OPRL1, TACR1, TH, RMI1, EN1, EIF2AK4
GOBP_FEMALE_GENITALIA_DEVELOPMENT	0.661597	1	0.0625237	-0.213009	-0.83406	19	FGF10, CHD7, BAX, LRP2, CYP19A1, STRA6, BAK1, WNT5A, LHX1, AXL, SRD5A2
GOBP_FEMALE_MEIOSIS_CHROMOSOME_SEGREGATION	0.354717	1	0.0949752	-0.422197	-1.08141	6	MEIKIN, TTK, NCAPH
GOBP_FEMALE_MEIOSIS_I	0.0478011	1	0.287857	-0.458408	-1.58048	13	AURKA, CCNB2, HSF2BP, FBXO5, NDC80, MEIOB
GOBP_FERMENTATION	0.70566	1	0.0590955	-0.315575	-0.808312	6	SLC25A12, TIGAR, TP53
GOBP_FERTILIZATION	0.378601	1	0.0962406	-0.147294	-1.05085	198	WEE2, TMPRSS12, ZPBP, SLC9B1, SPAG8, RAB3A, LYZL6, CRISP1, MAEL, SPESP1, B4GALT1, HYAL3, ACTL7A, STX2, GLRB, ADAM32, KLHL10, PRSS55, HSPA1L, SYCP2, PRDM14, PPP3R2, INTS13, MEIOB, SPINK1, TDRD9, OVCH2, TNP2, NECTIN3, UBE3A, C16orf92, TDRKH, PLCZ1, PLAT, NELL2, TEX101, FUT10, DKKL1, RIMBP3, TEX11, PLCD4, OVGP1, FNDC3A, CDK1, BCL2L1, HOXA10, TRIM36, CLGN, GARIN1B, OR1D2, TRPC3, ACRBP, LLCFC1, LYZL4,…
GOBP_FIBRINOLYSIS	0.201536	1	0.133555	-0.282949	-1.22041	27	KLKB1, FAP, FGB, SERPINB2, PROS1, F12, CPB2, PLAT
GOBP_FIBROBLAST_ACTIVATION	0.156788	1	0.153159	-0.379573	-1.30868	13	LEP, IL17A, GCLM, ACTA2, DDR2, PDGFRB
GOBP_FIBROBLAST_APOPTOTIC_PROCESS	0.395793	1	0.0894367	-0.252813	-1.064	25	IER3IP1, SFRP1, CASP9, XRCC2, CASP3, STK17A, TP53, PIK3CA, CASP7, API5, CFDP1, CUL3, BAK1
GOBP_FIBROBLAST_GROWTH_FACTOR_PRODUCTION	0.624204	1	0.0707899	0.299495	0.870435	8	WNT11, MIR152, MIR205, AIF1
GOBP_FIBROBLAST_GROWTH_FACTOR_RECEPTOR_SIGNALING_PATHWAY	0.924303	1	0.049094	-0.116363	-0.70163	85	FGFBP3, FGF7, DSTYK, SHCBP1, PRDM14, FGF5, FGFBP1, RAB14, FLRT2, FGF10, SPRY1, FUZ, FLRT1, FGF9, SHISA2, OTX2, FLRT3, GALNT3, LRIT3, FGF21, CRKL, HHIP, FGF23, KLB, TRIM71, EXT1, SOS1, CCN2, KL, SULF1, SHOC2, SETX, WNT5A, CTNNB1, MIR503, FGFR3, NPTN, FAM20C, FGF2
GOBP_FIBROBLAST_MIGRATION	0.591085	1	0.0689567	-0.174063	-0.930408	54	LAMTOR2, CLN3, HAS1, MACIR, ITGB3, ITGB1, APPL2, ACTA2, SDC4, AQP1, RFFL, DDR2, WDPCP, SGPL1, PTK2, ITGB1BP1, RAC1, BRAF, FGF2, FER, SLC8A1, FUT8, PML, CCN3, GNA12, CORO1C, ARHGEF7, ILK, MTA2, PRKCE, TNS1, THBS1, PIP5K1A, PLEC, PAK3, BAG4, ZFAND5, HYAL2, MIR145, AKAP12, ARID5B, CYGB, PDLIM1, GNA13, PRR5L, TMEM201, ARHGAP4, AKT1, DMTN, IQGAP1, CD248, TGFB1, RCC2, APPL1
GOBP_FIBROBLAST_PROLIFERATION	0.957576	1	0.0481184	0.102051	0.639565	102	PLA2G2C, VEGFD, PLA2G1B, BRK1, E2F1, FTH1, PARP10, CD74, EMD, SIRT6, FBXO4, WNT7B, MED25, CDK4, GAS6, LTA, GSTP1, CD248, CCNA2, SKI, B4GALT7, NGFR, CKS2, PDGFD, MORF4L1, MIR494, PDGFC, ECD, AGT, C1QL4, MYC, ZMIZ1, EREG, CD300A, ING5, DAB2IP, MED31, DHX9, GNG2, PRDX1, MIF, CDKN1A, WNT1
GOBP_FILOPODIUM_ASSEMBLY	0.463796	1	0.0819779	-0.174386	-1.00087	70	ABITRAM, CLN3, CCR7, NRP1, GPM6A, NLGN1, PLPPR5, FGD5, FMR1, MYO3A, FXR1, FGD4, TGFBR1, SPAG6, WASL, RAB17, FGD6, RHOQ, MYO3B, FNBP1L, SRGAP2C, RAB3IP, SPATA13
GOBP_FLAVIN_CONTAINING_COMPOUND_METABOLIC_PROCESS	0.966038	1	0.0445962	-0.213486	-0.546823	6	SLC52A1, SLC52A3
GOBP_FLAVONE_METABOLIC_PROCESS	0.57839	1	0.0745501	0.353136	0.90172	6	UGT1A8
GOBP_FLAVONOID_GLUCURONIDATION	0.40404	1	0.0913924	0.425425	1.02279	5	UGT1A8, UGT1A3
GOBP_FLAVONOID_METABOLIC_PROCESS	0.956159	1	0.0496901	0.17047	0.590117	13	UGT1A8, UGT1A3, SULT1A3
GOBP_FLOOR_PLATE_DEVELOPMENT	0.70935	1	0.0623861	0.239567	0.792414	11	NODAL, FERD3L, CHRD, CDK20
GOBP_FLUID_TRANSPORT	1	1	0.0441523	-0.0904329	-0.415603	33	EDN1, HAS2, AQP2, AQP1, PDPN, SLC5A1, EXT2, EXT1, SCNN1B, UPK3A, AQP8, EDNRB, CFTR, ITPR1, AHCYL1, AQP11, AQP6, MIP, INPP5K, SLC14A1, MLLT6, HYAL2, AQP9, AQP3, AQP4, SLC26A6, SLC4A11, AVP, AQP7, AQP10, CSF2, AQP7B, AQP5
GOBP_FOAM_CELL_DIFFERENTIATION	0.539961	1	0.0738053	-0.193916	-0.936603	39	PF4, CRP, ITGB3, PLA2G2A, NFKB1, CD36, SOAT1, AGTR1, LPL, ABCA5
GOBP_FOCAL_ADHESION_ASSEMBLY	0.706114	1	0.0611693	-0.143045	-0.86721	86	MYOC, LIMS1, NRP1, SFRP1, FERMT2, RHOD, ROCK2, SDC4, DAPK3, EFNA5, PTPRK, ACTN2, CLASP1, WDPCP, ABL1, EPB41L5, CTTN, CAMSAP3, CLASP2, GREM1, TEK, STON1, SORBS1, ACVRL1, CDH11, KDR, MACF1, FMN1, PTK2, LDB1, PTPRA, ACTN1, AJUBA, DLC1, ITGB1BP1, RAC1, PEAK1, ROCK1
GOBP_FOLATE_TRANSMEMBRANE_TRANSPORT	0.163708	1	0.152145	-0.55187	-1.30288	5	ABCC5, SLC46A1, LRP2
GOBP_FOLIC_ACID_CONTAINING_COMPOUND_BIOSYNTHETIC_PROCESS	0.0616822	1	0.248911	-0.556217	-1.52152	7	DHFR2, ATIC, DHFR, GART, FPGS, MTHFS
GOBP_FOLIC_ACID_METABOLIC_PROCESS	0.0504854	1	0.282013	-0.426571	-1.55092	15	PM20D2, SLC46A1, MTHFD2L, DHFR2, MTRR, DHFR
GOBP_FOLIC_ACID_TRANSPORT	0.609244	1	0.0714786	0.280271	0.88613	10	FOLR2, SLC19A2, FOLR1, FOLR3
GOBP_FOLLICLE_STIMULATING_HORMONE_SECRETION	0.171375	1	0.144631	-0.442011	-1.27682	8	LEP, CGA, INHBA
GOBP_FOREBRAIN_CELL_MIGRATION	0.892713	1	0.0514265	0.126	0.707196	66	CDK5R1, P2RY12, SRF, CDK5R2, CDK5, MDGA1, MBOAT7, POU3F3, HTR6, FOXG1, RHOA, BMERB1, WDR47, TNR, FEZF2, ZMIZ1, TYRO3, ADGRG1, CNTN2, PEX5, DAB2IP, DRD2, CCDC141, SLIT1, LHX6, ROBO1, DIXDC1, OGDH, PSEN1, NKX2-1, GLI3, SLIT3, SUN2, FGF13, LAMB1, PAFAH1B1, EGFR, PEX13, AXL, CXCL12, LRP8, SRGAP2, POU3F2, ARX, CTNNB1, RELN, NRG3, SUN1, FOXB1, LRRK2, DAB1, RTN4, EFHC1, COL3A1, NDEL1, EMX2, SLIT2, SRGAP…
GOBP_FOREBRAIN_DEVELOPMENT	0.70021	1	0.0645031	-0.11358	-0.91021	398	POU1F1, PRDM13, ATOH1, ISL1, PROP1, KCNC2, SLC7A11, NEUROD1, KCNA3, ASPM, C12orf57, AVPR2, DCT, MKKS, DOCK7, RPGRIP1L, LHX2, UBA6, DMRTA2, NRP1, UQCRQ, MGARP, ARL13B, DRAXIN, STIL, NKX2-6, ZIC1, HESX1, GSX2, CDK6, OLIG2, TBX19, CCKAR, ELAVL4, ERBB4, NF1, FGF10, ATP1B2, VAX2, SSTR1, ATIC, RAPGEF2, BMPR1A, INHBA, NR2E1, METTL3, SLC4A10, SYNE2, CXCR4, TCTN1, FUT10, IGF1R, SHANK3, SEMA3E, GHRHR, EZH2…
GOBP_FOREBRAIN_DORSAL_VENTRAL_PATTERN_FORMATION	0.698073	1	0.0656814	0.294842	0.805633	7	SIX3, PAX6, FGF8, NKX2-1, GLI3
GOBP_FOREBRAIN_GENERATION_OF_NEURONS	0.387674	1	0.0928481	-0.198551	-1.04584	52	ASPM, DCT, NRP1, UQCRQ, RAPGEF2, INHBA, NR2E1, METTL3, SLC4A10, SHANK3, SEMA3E, HES5, SCYL2, PROX1, DISC1, LHX5
GOBP_FOREBRAIN_MORPHOGENESIS	0.424474	1	0.0855357	-0.296622	-1.02268	13	PROP1, HESX1, GSX2, NF1
GOBP_FOREBRAIN_NEUROBLAST_DIVISION	0.086785	1	0.213928	-0.597969	-1.41171	5	ASPM, DCT
GOBP_FOREBRAIN_NEURON_DEVELOPMENT	0.856046	1	0.0509083	-0.168275	-0.703126	24	NRP1, UQCRQ, RAPGEF2, SLC4A10, SEMA3E, SCYL2, DISC1
GOBP_FOREBRAIN_NEURON_DIFFERENTIATION	0.847656	1	0.052163	-0.148051	-0.73988	43	NRP1, UQCRQ, RAPGEF2, INHBA, SLC4A10, SHANK3, SEMA3E, HES5, SCYL2, PROX1, DISC1, LHX5
GOBP_FOREBRAIN_NEURON_FATE_COMMITMENT	0.17773	1	0.152145	0.471095	1.28723	7	ASCL1, GATA2, FEZF2, PAX6, BCL11B
GOBP_FOREBRAIN_RADIAL_GLIAL_CELL_DIFFERENTIATION	0.530841	1	0.0725352	-0.338788	-0.926746	7	METTL3, HES5, HES1
GOBP_FOREBRAIN_REGIONALIZATION	0.953935	1	0.0459538	-0.143292	-0.598735	24	LHX2, DMRTA2, GSX2, TTC21B, BMP4, PGAP1, EMX1, EMX2
GOBP_FOREBRAIN_VENTRICULAR_ZONE_PROGENITOR_CELL_DIVISION	0.893491	1	0.0501934	-0.283982	-0.670437	5	DCT
GOBP_FOREGUT_MORPHOGENESIS	0.80038	1	0.0535669	-0.234537	-0.727577	10	FOXF1, GATA4, EPB41L5, SMAD2, ACVR2B, CTNNB1
GOBP_FORELIMB_MORPHOGENESIS	0.996101	1	0.0446854	-0.0992995	-0.479611	39	RECK, HOXA13, RPGRIP1L, MSX2, ZNF358, MSX1, NIPBL, EN1, CACNA1C, WNT7A, GDF5, LNPK, FMN1
GOBP_FORMATE_METABOLIC_PROCESS	0.658491	1	0.0623861	-0.325127	-0.832779	6	MTHFD1L, FTCD, MTHFS, UROC1, AMDHD1, HAL
GOBP_FORMATION_OF_CYTOPLASMIC_TRANSLATION_INITIATION_COMPLEX	0.186722	1	0.145516	0.332544	1.25998	16	EIF3K, EIF3C, EIF3H, EIF3F, EIF3D, EIF3G, EIF2S2, EIF3L, EIF3B, EIF3CL, EIF3A, EIF3M, EIF3J
GOBP_FORMATION_OF_EXTRACHROMOSOMAL_CIRCULAR_DNA	0.28215	1	0.110122	-0.32824	-1.16372	14	BLM, XRCC3, WRN, DNA2
GOBP_FORMATION_OF_PRIMARY_GERM_LAYER	0.998092	1	0.0436251	0.0839736	0.559983	127	NOG, SCX, MIR150, DKK1, POU5F1, HAND1, WNT11, DUSP4, ITGA7, EPHA2, SRF, TRIM15, ITGB2, NR0B1, TBX20, SOX2, NODAL, BMP7, ITGA5, AHDC1, TLX2, EOMES
GOBP_FORMATION_OF_QUADRUPLE_SL_U4_U5_U6_SNRNP	0.435203	1	0.0847985	-0.344973	-1.02146	9	RNU5B-1, RNU5A-1, RNU4-1
GOBP_FORMATION_OF_TRANSLATION_PREINITIATION_COMPLEX	0.84913	1	0.0516356	-0.235773	-0.698119	9	EIF2S3B, DHX29, EIF5, MCTS1
GOBP_FREE_UBIQUITIN_CHAIN_POLYMERIZATION	0.618956	1	0.0665892	-0.298851	-0.884892	9	TRIM32, TRIM6, UBE2K
GOBP_FRUCTOSE_1_6_BISPHOSPHATE_METABOLIC_PROCESS	0.378327	1	0.0916795	-0.345616	-1.07217	10	FBP2, FBP1
GOBP_FRUCTOSE_2_6_BISPHOSPHATE_METABOLIC_PROCESS	0.891519	1	0.0502948	-0.284738	-0.672224	5	TIGAR, PFKFB1
GOBP_FRUCTOSE_6_PHOSPHATE_METABOLIC_PROCESS	0.35098	1	0.0978773	-0.337308	-1.08537	11	FBP2, FBP1
GOBP_FRUCTOSE_METABOLIC_PROCESS	0.332054	1	0.0999277	-0.316048	-1.12049	14	FBP2, FBP1, GLYCTK
GOBP_FRUCTOSE_TRANSMEMBRANE_TRANSPORT	0.361345	1	0.100279	0.336555	1.06408	10	SLC5A10, SLC2A7, SLC2A8, SLC2A9, SLC26A5, SLC2A5
GOBP_FUCOSE_CATABOLIC_PROCESS	0.158763	1	0.158514	0.42947	1.32267	9	FUT1, FUT2, FUT6, FUT7, FUT4
GOBP_FUCOSE_METABOLIC_PROCESS	0.093361	1	0.2114	0.378389	1.43368	16	FUOM, FUT1, FUCA2, FUT2, FUT6
GOBP_FUCOSYLATION	0.191667	1	0.143759	0.316525	1.22272	17	FUOM, FUT1, FUT2, FUT6, FUT7, FUT11, FUT4
GOBP_FUNGIFORM_PAPILLA_DEVELOPMENT	0.916981	1	0.0469759	-0.243306	-0.623203	6	HDAC2, SIX1, CTNNB1, HDAC1, SIX4, WNT10B
GOBP_FUNGIFORM_PAPILLA_MORPHOGENESIS	0.621302	1	0.0673624	-0.368457	-0.869871	5	HDAC2, SIX1, CTNNB1, HDAC1, SIX4
GOBP_FUSED_ANTRUM_STAGE	0.989407	1	0.048799	0.206638	0.527643	6	PTX3, EREG, NPR2, TNFAIP6
GOBP_G0_TO_G1_TRANSITION	0.931393	1	0.0507028	0.127691	0.634117	41	ACTB, SMARCD2, RHNO1, HLA-G, SOX15, PPP2R5B, CDK3, SMARCB1
GOBP_G1_TO_G0_TRANSITION	0.578189	1	0.0730744	0.219397	0.895439	20	RNF112, CDK5R1, RPL23, SMPD3, ZNF503, RRP8, SLC39A5, STK11, ZBTB17
GOBP_G1_TO_G0_TRANSITION_INVOLVED_IN_CELL_DIFFERENTIATION	0.133475	1	0.176694	0.532425	1.35953	6	RNF112, CDK5R1, ZNF503, SLC39A5
GOBP_G2_MI_TRANSITION_OF_MEIOTIC_CELL_CYCLE	0.0849057	1	0.2114	-0.562005	-1.43952	6	CCNB2, USP17L2, NDC80, CDC25A
GOBP_GABAERGIC_NEURON_DIFFERENTIATION	0.904167	1	0.052163	0.174888	0.675583	17	TLX3, ASCL1, HELT, RAC3, GATA2, FEZF2, CNTN2, DRD2
GOBP_GALACTOLIPID_BIOSYNTHETIC_PROCESS	0.447034	1	0.0883594	0.393231	1.0041	6	GAL3ST1, B4GALT3
GOBP_GALACTOLIPID_METABOLIC_PROCESS	0.597938	1	0.0714786	0.290491	0.894647	9	GAL3ST1, B4GALT3, PNLIPRP2, GBA3
GOBP_GALACTOSE_CATABOLIC_PROCESS	0.0949495	1	0.206588	0.604384	1.45303	5	GALK1, GALT, GALM, GALE
GOBP_GALACTOSE_METABOLIC_PROCESS	0.171134	1	0.152145	0.419365	1.29155	9	GALK1, CHST1, GALT, SLC35A2, GALM, GALE
GOBP_GALACTOSE_TRANSMEMBRANE_TRANSPORT	0.725253	1	0.0610364	0.325847	0.783388	5	SLC45A1, SLC2A2, SLC2A3, SLC2A10
GOBP_GAMMA_AMINOBUTYRIC_ACID_BIOSYNTHETIC_PROCESS	0.366038	1	0.0931455	-0.41805	-1.07079	6	GAD1, ALDH1A1, SLC38A1, GAD2, SLC1A3, ABAT
GOBP_GAMMA_AMINOBUTYRIC_ACID_IMPORT	0.471545	1	0.0831291	0.444485	0.970067	4	SLC32A1, SLC6A13
GOBP_GAMMA_AMINOBUTYRIC_ACID_METABOLIC_PROCESS	0.233522	1	0.121543	-0.418074	-1.20767	8	GAD1, ALDH1A1, SLC38A1, ALDH5A1, GAD2, SLC1A3, PHGDH, ABAT
GOBP_GAMMA_AMINOBUTYRIC_ACID_SECRETION	0.652091	1	0.0632191	-0.244031	-0.829185	12	TRPC4, NF1, CACNB4
GOBP_GAMMA_AMINOBUTYRIC_ACID_TRANSPORT	0.818008	1	0.052913	-0.192052	-0.720695	17	TRPC4, SLC6A11, NF1, CACNB4
GOBP_GAMMA_DELTA_T_CELL_ACTIVATION	0.720841	1	0.0587186	-0.195154	-0.821339	25	TRGC2, EGR3, PTPRC, GPR18, KLRC1, CXADR, ITK, CCR9
GOBP_GAMMA_DELTA_T_CELL_DIFFERENTIATION	0.422562	1	0.0857844	-0.297637	-1.02618	13	EGR3, PTPRC, GPR18, KLRC1
GOBP_GANGLION_DEVELOPMENT	0.818008	1	0.052913	-0.19084	-0.716149	17	RGS4, NRP1, POU4F2, CYP1B1, SIX1, UNC5C, CTNNB1, FZD3, NRP2
GOBP_GANGLIOSIDE_BIOSYNTHETIC_PROCESS	0.708333	1	0.0636424	0.208	0.803492	17	ST6GALNAC6, ST6GALNAC4, ST3GAL2
GOBP_GANGLIOSIDE_BIOSYNTHETIC_PROCESS_VIA_LACTOSYLCERAMIDE	0.845283	1	0.0507028	-0.270791	-0.693601	6	C20orf173, B4GALT6
GOBP_GANGLIOSIDE_CATABOLIC_PROCESS	0.618844	1	0.0716527	0.314094	0.858239	7	NEU2, NEU4, HEXA, GM2A, HEXB, NEU1, NEU3
GOBP_GANGLIOSIDE_METABOLIC_PROCESS	0.47817	1	0.0835991	0.220441	0.966419	27	ST6GALNAC6, NEU2, ST6GALNAC4
GOBP_GAP_JUNCTION_ASSEMBLY	0.666667	1	0.0617054	-0.216761	-0.833109	18	GJA5, CAV1, IL1B, CTNNA1, ACE, ACE2, GJC1, GJA1
GOBP_GAP_JUNCTION_MEDIATED_INTERCELLULAR_TRANSPORT	0.0436387	1	0.321776	0.619477	1.58181	6	GJA8, GJB4, GJB2, GJB6
GOBP_GASTRIC_ACID_SECRETION	0.123142	1	0.184706	0.343702	1.33473	18	OXT, SCT, TFF2, SLC9A4, GHRL, OXTR
GOBP_GASTRIC_EMPTYING	0.788955	1	0.0559429	-0.315541	-0.744944	5	DRD3, NPPC
GOBP_GASTRIC_MOTILITY	0.143469	1	0.170932	0.493813	1.34931	7	GHSR, TYMP, GHRL
GOBP_GASTRO_INTESTINAL_SYSTEM_SMOOTH_MUSCLE_CONTRACTION	0.87395	1	0.0541201	0.19937	0.667276	12	GHSR, GHRL, PTAFR
GOBP_GASTRULATION	1	1	0.044064	0.0845563	0.606979	195	GDF3, CFC1, NOG, SCX, DVL1, MIR150, DKK1, POU5F1, HAND1, RPS6, WNT11, NAT8B, DUSP4, ITGA7, EPHA2, OSR1, SRF, LRP5, APOA1, DVL2, TRIM15, ITGB2, NR0B1, MAPK7, TBX20, SOX2, NODAL, BMP7, ITGA5, AHDC1, TLX2, EOMES, RACK1
GOBP_GASTRULATION_WITH_MOUTH_FORMING_SECOND	0.558577	1	0.0756946	0.206797	0.919523	28	GDF3, NAT8B, SRF, LRP5, NODAL, TENM4, ZBTB17, MEGF8, FRS2, UGDH, FOXA2, ETS2, AMOT, CRB2, ZIC3, PRICKLE1, RNF2, TBXT, PLPP3, LHX1, CTNNB1, WNT5A, ACVR2B, LDB1, SMAD4, ACVR2A, OTX2, ACVR1
GOBP_GAS_TRANSPORT	0.33543	1	0.104733	0.262004	1.08941	22	HBA1, HBE1, AQP5, HBZ, MB, NGB, HBQ1, HBD, HBG1, CYGB, AQP4, MYC
GOBP_GDP_MANNOSE_METABOLIC_PROCESS	0.51028	1	0.0745501	-0.34395	-0.940865	7	GMPPB, DPM1, PMM2, GMDS, MPI
GOBP_GDP_METABOLIC_PROCESS	0.517647	1	0.0762797	-0.294363	-0.947186	11	DLG2, CASK, DLG1, MPP1, TJP2, LRGUK, MAGI3
GOBP_GENERAL_ADAPTATION_SYNDROME	0.532075	1	0.0728939	-0.364225	-0.932924	6	TMEM74, HCN1, NR4A2, CRHR1, PENK
GOBP_GENERAL_ADAPTATION_SYNDROME_BEHAVIORAL_PROCESS	0.749507	1	0.0583453	-0.32712	-0.772281	5	TMEM74, HCN1, CRHR1, PENK
GOBP_GENERATION_OF_NEURONS	0.92418	1	0.0503964	-0.0939877	-0.870393	1433	PRDM13, ADCYAP1, SEPTIN14, PEX7, HOXC8, CDK5RAP3, SVBP, LEP, SPP1, GNRH1, AURKA, ATOH1, SH3GL3, TPRN, EFNA1, ISL1, TAFA1, CTHRC1, OLIG3, TOPORS, ABITRAM, PARD6B, CHL1, ITGA4, DNER, TRIM32, NDN, B4GAT1, FZD10, SERPINI1, PRKCI, ZNF536, IL2, MOSMO, GRXCR2, NEUROD1, NTN4, RTN4RL2, RAB3A, EYA1, INSM2, SLITRK4, GNGT1, MET, PPFIA2, EFNA4, ASPM, FKBP1B, EDN1, ZNF365, NEGR1, C12orf57, ITM2C, TUNAR, MYOC, …
GOBP_GENERATION_OF_PRECURSOR_METABOLITES_AND_ENERGY	1	1	0.04707	-0.0686824	-0.565686	489	NDUFA13, PPP1R2B, LEP, PDHA2, MCHR1, ATP5IF1, FBP1, COX7A1, HTR2A, MDH1B, UQCC2, AK9, IDO1, FH, NDUFB3, COQ10B, PPP1R3A, MTLN, MRAP2, FXN, ETFBKMT, UQCR11, ADH1B, SURF1, ME3, PPP1R3D, NDUFA8, AOC2, PTH, GPX2, GAPDHS, SLC25A12, UQCRQ, AGL, CISD1, OGT, AFG1L, TNF, QDPR, PPARD, NNT, GLRX2, SLC2A6, MTFR2, ADH1A, PHKA2, PDIA5, ME1, TIGAR, PPARGC1A, PDHB, COX8A, NIPSNAP2, PPP1R3E, PER2, NDUFV3, STEAP4,…
GOBP_GENITALIA_DEVELOPMENT	0.989712	1	0.0474483	0.0985017	0.50442	47	HSD17B3, HOXD13, ROR2, TIFAB, MERTK, BMP6, PKD1, SHH, FOXF2, WNT9B, SRD5A1, DCANP1, RBP4
GOBP_GENITALIA_MORPHOGENESIS	0.254753	1	0.116234	-0.348818	-1.18523	12	KLHL10, SYCP2, FGF10, NEUROG1, NIPBL
GOBP_GENOMIC_IMPRINTING	0.91635	1	0.0473534	-0.183608	-0.623874	12	NDN, DNMT3L, ZDBF2, PIK3CA, AXIN1, CTR9
GOBP_GEPHYRIN_CLUSTERING_INVOLVED_IN_POSTSYNAPTIC_DENSITY_ASSEMBLY	0.773176	1	0.0568864	-0.320273	-0.756115	5	SLITRK3, NRXN1
GOBP_GERMINAL_CENTER_B_CELL_DIFFERENTIATION	0.106383	1	0.190023	-0.471238	-1.39532	9	IL21, PHF14, CDH17, IL6, POU2AF1, ITFG2
GOBP_GERMINAL_CENTER_FORMATION	0.241164	1	0.126254	0.327718	1.17053	14	BCL3, BCL6, CXCL13, KLHL6, UNC13D, TNFSF13B, NFKB2
GOBP_GERM_CELL_PROLIFERATION	0.835294	1	0.0530213	-0.218215	-0.70216	11	PRDX4, DMRT1
GOBP_GLANDULAR_EPITHELIAL_CELL_DEVELOPMENT	0.930612	1	0.0498907	0.130019	0.628385	36	SLC9A4, BMP6, FZD5, SPDEF, SMO, GATA2, MIR541, AKT1, DLL1, NKX6-1, PAX6, PGR, GSK3A, SIDT2, BMP5, GSK3B, RARA, INSM1, GDF11, FASN, HIF1A, BMAL1, CDH2, RARG, PDPK1, RARB, WNT5A, GPAT4, CLOCK, NKX2-2, BHLHA15, BAD, RHEB, BMP4
GOBP_GLANDULAR_EPITHELIAL_CELL_DIFFERENTIATION	0.97	1	0.04707	-0.106106	-0.616516	74	NEUROD1, RBM4, CAV1, KLF4, RFX3, IL13, CDK6, NR5A2, AGR2, IL31RA, YAP1, PROX1, BMP4, RHEB, BAD, BHLHA15, HES1, NKX2-2, CLOCK, GATA6, NFIB, PDX1, EXT1
GOBP_GLANDULAR_EPITHELIAL_CELL_MATURATION	0.996132	1	0.0443293	-0.155114	-0.459288	9	RFX3, BHLHA15, GPAT4, HIF1A, GDF11, PGR, NKX6-1, GATA2, FZD5
GOBP_GLAND_DEVELOPMENT	0.977912	1	0.046882	-0.0926506	-0.755493	440	POU1F1, CDK5RAP3, AURKA, FGL1, FOXC1, SNAI2, ISL1, TPH1, PROP1, OTC, CCNB2, FOXF1, PCNA, TYR, GFER, NTN4, CSN2, MET, HOXA13, EDN1, TYMS, EGF, FGF7, TNFSF11, CAV1, BRCA2, PKD2, PTF1A, RPGRIP1L, HGF, ONECUT2, SLC7A5, NRP1, CCDC39, SFRP1, MSX2, CGA, TNF, HESX1, QDPR, TBX19, LMO4, ERBB4, NF1, WNT2, FGF10, UBE3A, CACNB4, NFKB1, GCM2, RXFP1, RGN, BMPR1A, CITED2, CPB2, MAN2A1, FRZB, CCL11, UGT1A1, TGFA,…
GOBP_GLAND_MORPHOGENESIS	0.977178	1	0.0484088	-0.0953026	-0.626206	123	FGL1, SNAI2, PROP1, NTN4, HOXA13, FGF7, CAV1, HGF, NRP1, SFRP1, MSX2, TNF, FGF10, NFKB1, RXFP1, CPB2, CCL11, TGFA, PTN, CYP7B1, POLB, CAV3, SCRIB, TNC, PROX1, BMP4
GOBP_GLIAL_CELL_ACTIVATION	0.442387	1	0.0873098	0.188073	1.00247	54	IL33, ADORA2A, CST7, CNTF, C1QA, NR1D1, IL4, MT1X, ITGB2, CX3CL1, CCL3, TAFA3, GRN, SMO, MIR181B1, ITGAM, AIF1, TLR9, CX3CR1, IFNGR1, IFNGR2, MIR181C, LRP1, TYROBP, SNCA
GOBP_GLIAL_CELL_APOPTOTIC_PROCESS	0.301923	1	0.10592	-0.305953	-1.12638	16	PRKCI, TREM2, CASP9, CASP3, PRKCA, TP53, RB1, TNFRSF21, PRKCD, PRKCH
GOBP_GLIAL_CELL_DERIVED_NEUROTROPHIC_FACTOR_RECEPTOR_SIGNALING_PATHWAY	0.918067	1	0.0518458	0.194408	0.614659	10	GATA3, GFRA3, GFRAL, SULF2, RET, GFRA1, GFRA4, GFRA2, SULF1
GOBP_GLIAL_CELL_DEVELOPMENT	0.611969	1	0.0670513	0.138482	0.908744	118	MT3, ADORA2A, NCMAP, MDK, EIF2B3, NKX6-2, CNTF, CNTNAP1, ASCL1, C1QA, NR1D1, S100A9, PRDM8, ROR2, MIR26A1, MT1X, NRROS, CDK5, AKT2, ID4, TPPP, GRN, ERCC2, NSUN5, SMO, SHH
GOBP_GLIAL_CELL_DIFFERENTIATION	0.924419	1	0.04783	0.10481	0.77897	234	MT3, IL33, ADORA2A, SPINT1, NCMAP, MDK, NOG, DTX1, METRN, EIF2B3, MAPK3, NKX6-2, RNF112, CNTF, CNTNAP1, ASCL1, C1QA, NR1D1, S100A9, PRDM8, ROR2, TP73, MIR26A1, MT1X, CLCF1, SOX1, NRROS, TNFRSF1B, SOX13, CDK5, AKT2, SOX2, PRPF19, ID4, TPPP, GAP43, TMEM98, EOMES, TUBA1A, GRN, ERCC2, NSUN5, SMO, SOX9, TGFB1, NOTCH1, SHH
GOBP_GLIAL_CELL_FATE_COMMITMENT	0.672764	1	0.0649408	0.249006	0.823635	11	ASCL1, SOX2, SOX9, SOX8, GCM1, PAX6, TAL1
GOBP_GLIAL_CELL_FATE_SPECIFICATION	0.921212	1	0.0498907	0.263504	0.633506	5	ASCL1, SOX9, PAX6
GOBP_GLIAL_CELL_MIGRATION	0.93456	1	0.0497903	0.121003	0.659988	59	RRAS, GPR183, CSPG4, CDK5R1, P2RY12, CDK5R2, CDK5, CX3CL1, CCL2, CCL3, MBOAT7, TSPO, FOXG1, CERS2, BMERB1
GOBP_GLIAL_CELL_PROLIFERATION	0.958084	1	0.0475434	-0.114758	-0.607781	53	PRKCI, VEGFC, SLC7A5, TREM2, IL1B, TNF, NF1, SOX11, LEPR, LGI4, ORC3, TP53, GBA1, HES1, RB1
[truncated: 5,909 more rows]
