# Supplementary material for: Cell‐free transcriptomic profiles and mechanism insights in female androgenetic alopecia
Source: Clin Transl Med. 2025 Nov 14;15(11):e70471. doi: 10.1002/ctm2.70471 (PMC12617273; doi:10.1002/ctm2.70471)
Supplement: Supplementary file 1 — SUPPORTING INFORMATION [file CTM2-15-e70471-s001.zip › supplemental tables/Table_S9-TF_activity-AGA_vs_Control.xlsx]

## Sheet: Sheet1
TF name	TF activity	p-value	adjusted p-value
NFE2L3	-3.05107	0.00228201	0.251347
ZNF160	-2.8692	0.00411762	0.352743
NPAS2	-2.56968	0.0101834	0.523428
CHD4	-2.3192	0.02039	0.658831
POU2F1	-2.21787	0.0265701	0.676441
ZFPM2	-2.19634	0.0280744	0.676441
RUNX2	-2.14604	0.0318769	0.676441
NR2E1	-2.12806	0.0333395	0.676441
NR3C1	-2.09728	0.0359757	0.693431
MAFK	-2.07137	0.0383315	0.703656
ZGPAT	-2.05184	0.0401929	0.708482
ISL1	-2.01941	0.0434525	0.708482
EMX2	-2.01099	0.0443339	0.708482
TLX1	-1.99198	0.0463813	0.708482
TSHZ3	-1.8996	0.0574941	0.805962
ESRRB	-1.85738	0.0632661	0.812802
MIXL1	-1.82993	0.0672687	0.812802
SETBP1	-1.82822	0.067525	0.812802
CRX	-1.82389	0.068177	0.812802
GATA4	-1.81155	0.0700642	0.818478
RXRB	-1.79144	0.073231	0.83031
ATOH7	-1.76554	0.0774818	0.841387
SMAD6	-1.72238	0.0850094	0.85769
HOXD8	-1.71139	0.0870174	0.85769
FOXD3	-1.70937	0.0873916	0.85769
ATF4	-1.69846	0.089429	0.85769
NHLH2	-1.68331	0.0923235	0.85769
BMAL2	-1.64534	0.0999088	0.882053
PRRX1	-1.64163	0.100675	0.882053
SOX7	-1.60006	0.109595	0.884962
TRERF1	-1.57963	0.1142	0.884962
FOXQ1	-1.56475	0.11765	0.884962
KDM5B	-1.56231	0.118225	0.884962
TFEB	-1.54257	0.122945	0.894254
SNAI2	-1.51667	0.129358	0.920157
HDAC7	-1.50911	0.13128	0.920157
PAX1	-1.5027	0.132927	0.9233
SRY	-1.48472	0.137627	0.936145
ARID1B	-1.48316	0.138042	0.936145
GABPA	-1.48032	0.138798	0.936145
TRIM28	-1.45903	0.144566	0.936145
CREM	-1.45576	0.145468	0.936145
NAB2	-1.44875	0.147416	0.936145
RARA	-1.43738	0.150619	0.936145
MBD1	-1.43464	0.151398	0.936145
ETV1	-1.43135	0.152339	0.936145
GTF2IRD1	-1.42512	0.154133	0.936145
SP6	-1.41886	0.155948	0.936145
TBX1	-1.41851	0.156051	0.936145
HAND1	-1.37923	0.167832	0.936145
ZNF91	-1.37714	0.168477	0.936145
PAX2	-1.34388	0.178996	0.936145
HNF1B	-1.33791	0.180935	0.936145
BHLHE40	-1.33566	0.18167	0.936145
GBX2	-1.28621	0.198379	0.936145
RXRG	-1.28378	0.199227	0.936145
PRDM1	-1.28151	0.200024	0.936145
PRDM2	-1.26644	0.205364	0.936145
POU3F1	-1.26435	0.206112	0.936145
BATF	-1.25582	0.209188	0.936145
TCF21	-1.25182	0.210645	0.936145
MZF1	-1.25107	0.210918	0.936145
NEUROD1	-1.24891	0.211708	0.936145
SMARCC1	-1.24485	0.213194	0.936145
NFE2L1	-1.23568	0.216584	0.938218
ARID3A	-1.22764	0.219592	0.938218
HOXC6	-1.22587	0.220256	0.938218
PITX1	-1.221	0.222096	0.940858
OTX2	-1.21105	0.225884	0.945907
NFIL3	-1.2007	0.229875	0.945907
CTBP2	-1.19352	0.232675	0.945907
ZNF410	-1.19122	0.233577	0.945907
MEF2C	-1.1898	0.234134	0.945907
ZBTB16	-1.1648	0.244109	0.945907
HOXD10	-1.16182	0.245318	0.945907
SF1	-1.14651	0.251592	0.945907
HDAC3	-1.14437	0.25248	0.945907
HOXA13	-1.1394	0.254543	0.945907
RFX4	-1.13796	0.255146	0.945907
NR2F1	-1.12556	0.260361	0.945907
TFAP2A	-1.12507	0.260568	0.945907
MEOX2	-1.12065	0.262445	0.945907
JUN	-1.11864	0.263302	0.945907
UBTF	-1.09521	0.273431	0.961251
MYRF	-1.08006	0.280123	0.961251
AHRR	-1.04608	0.29553	0.968364
KLF1	-1.03875	0.298929	0.968364
TLX2	-1.03229	0.301942	0.968364
ZNF384	-1.01984	0.307811	0.968364
LEF1	-1.01414	0.310524	0.968364
E4F1	-1.00502	0.314894	0.968364
FOXF2	-0.981546	0.326331	0.968364
HAND2	-0.972037	0.331039	0.968364
GLI2	-0.968114	0.332994	0.968364
NR4A1	-0.966573	0.333764	0.968364
HOXA11	-0.965507	0.334298	0.968364
ARID1A	-0.948523	0.34287	0.968364
IRF9	-0.941641	0.346383	0.968364
YBX3	-0.938478	0.348005	0.968364
BHLHE41	-0.936131	0.349212	0.968364
ZGLP1	-0.936014	0.349273	0.968364
TADA2A	-0.927023	0.353921	0.968364
FEZF2	-0.913019	0.361239	0.968364
PAX6	-0.909715	0.362979	0.968364
SIX1	-0.903646	0.36619	0.968364
GATA6	-0.90062	0.367796	0.968364
PDX1	-0.898622	0.36886	0.968364
SP4	-0.895376	0.370592	0.968364
SOX18	-0.892477	0.372144	0.968364
MYF6	-0.873536	0.382377	0.968364
SOX10	-0.859587	0.390023	0.968364
SMAD1	-0.858145	0.390818	0.968364
DLX4	-0.854876	0.392626	0.968364
DLX2	-0.853984	0.39312	0.968364
NFYC	-0.849859	0.39541	0.968364
TFAP2C	-0.849616	0.395545	0.968364
HR	-0.848163	0.396353	0.968364
IRF4	-0.837167	0.402504	0.968364
EHF	-0.828943	0.407142	0.968364
KLF2	-0.824879	0.409446	0.968364
DLX3	-0.823354	0.410313	0.968364
BTG2	-0.821405	0.411421	0.968364
CREBBP	-0.819994	0.412225	0.968364
PAWR	-0.818177	0.413262	0.968364
ETV5	-0.815727	0.414662	0.968364
AHR	-0.814586	0.415315	0.968364
EP300	-0.812161	0.416705	0.968364
PARK7	-0.810489	0.417665	0.968364
MSC	-0.809311	0.418342	0.968364
E2F7	-0.805007	0.420821	0.968364
ZNF354C	-0.799163	0.424202	0.968364
FOXN4	-0.799042	0.424271	0.968364
MSX1	-0.790939	0.428985	0.968364
SIX4	-0.787907	0.430756	0.968364
FOXC1	-0.787321	0.431099	0.968364
ZNF699	-0.784686	0.432643	0.968364
MESP2	-0.780264	0.435241	0.968364
TBX2	-0.771132	0.440634	0.968364
FOXI1	-0.766522	0.443371	0.968364
STAT2	-0.765944	0.443715	0.968364
NEUROD2	-0.765306	0.444095	0.968364
PPARGC1B	-0.760365	0.447042	0.968364
DNMT3A	-0.760216	0.447131	0.968364
ZNF76	-0.757242	0.44891	0.969494
TFAP2D	-0.752219	0.451925	0.972941
ZBTB32	-0.74042	0.45905	0.975281
AIP	-0.73625	0.461584	0.975281
MEOX1	-0.736044	0.461709	0.975281
PHF5A	-0.727473	0.466941	0.976649
BCL6	-0.727291	0.467053	0.976649
CREB3	-0.726685	0.467424	0.976649
SOX4	-0.7239	0.469132	0.977569
FOXP1	-0.720354	0.471312	0.977575
PAX9	-0.716886	0.47345	0.977575
SMARCB1	-0.711427	0.476824	0.977575
MTA1	-0.709035	0.478308	0.977575
ARID4B	-0.704119	0.481363	0.977575
HEYL	-0.702008	0.482679	0.977575
HDGF	-0.693292	0.488131	0.977575
RXRA	-0.689079	0.490778	0.977575
TCF20	-0.680586	0.496138	0.977575
HOXA5	-0.677387	0.498165	0.977575
HDAC1	-0.672715	0.501133	0.977575
NKX2-5	-0.663114	0.507262	0.977575
PLAG1	-0.657073	0.511138	0.977575
SMAD5	-0.656098	0.511766	0.977575
HOXD13	-0.655391	0.512221	0.977575
ZIC2	-0.648274	0.516812	0.977575
NCOR1	-0.645011	0.518924	0.977575
SALL1	-0.639219	0.522685	0.977575
TFAP4	-0.634883	0.525509	0.977575
ZBTB7B	-0.633354	0.526507	0.977575
IKZF1	-0.624958	0.532003	0.977575
ESRRG	-0.6209	0.53467	0.977575
IKZF3	-0.612845	0.539983	0.977575
ZNF202	-0.610523	0.541519	0.977575
FOXO1	-0.602611	0.546771	0.977575
MED1	-0.598569	0.549464	0.977575
HIC1	-0.595412	0.551572	0.977575
AP1	-0.593745	0.552686	0.977575
TWIST2	-0.590013	0.555186	0.977575
NKX3-2	-0.587731	0.556717	0.977575
MLXIPL	-0.586718	0.557397	0.977575
ELF3	-0.582343	0.560339	0.977575
IKZF2	-0.581035	0.561221	0.977575
DLX5	-0.561528	0.574441	0.977575
SIX3	-0.559991	0.57549	0.977575
PHOX2B	-0.558604	0.576435	0.977575
RORB	-0.551471	0.581314	0.977575
MTA2	-0.540044	0.58917	0.977575
PIAS1	-0.527355	0.597951	0.977575
DAXX	-0.521507	0.602017	0.977575
TBX6	-0.52032	0.602844	0.977575
DACH1	-0.516672	0.605389	0.977575
NEUROG1	-0.497731	0.618677	0.977575
PPARG	-0.496791	0.619339	0.977575
MTF1	-0.490523	0.623767	0.977575
ZNF335	-0.48847	0.62522	0.977575
PAX4	-0.483552	0.628707	0.977575
SKIL	-0.477531	0.632987	0.977575
KLF11	-0.475162	0.634675	0.977575
ETV6	-0.470267	0.638167	0.977575
GFI1B	-0.46558	0.641519	0.977575
CEBPA	-0.464866	0.64203	0.977575
MYOCD	-0.464263	0.642462	0.977575
MEIS1	-0.463243	0.643193	0.977575
SMAD9	-0.463042	0.643337	0.977575
ZEB2	-0.461658	0.644329	0.977575
NR5A2	-0.458018	0.646943	0.977575
NACC1	-0.448909	0.6535	0.977575
MAFA	-0.448232	0.653988	0.977575
ZEB1	-0.447125	0.654787	0.977575
KLF3	-0.440069	0.65989	0.977575
HOXB5	-0.438118	0.661303	0.977575
SMAD3	-0.437996	0.661392	0.977575
ERG	-0.43329	0.664807	0.977575
HOXB3	-0.430933	0.66652	0.977575
FOXA3	-0.427997	0.668656	0.977575
MAZ	-0.426427	0.669799	0.977575
ZBTB7A	-0.423739	0.671759	0.977575
NR2C1	-0.41912	0.675131	0.977575
WWTR1	-0.414713	0.678354	0.977575
FEZF1	-0.412331	0.6801	0.977575
FOSL2	-0.406553	0.684339	0.977575
ZNF436	-0.402119	0.687599	0.978116
FOXE1	-0.400323	0.688921	0.978192
SPDEF	-0.396862	0.691472	0.980008
ETV7	-0.388225	0.697852	0.987236
NRL	-0.385497	0.699872	0.988014
FHL2	-0.376811	0.706317	0.988014
EGR2	-0.373965	0.708433	0.988014
NFATC3	-0.373621	0.708688	0.988014
MYOG	-0.367322	0.713381	0.988014
TFCP2	-0.362412	0.717047	0.988014
E2F5	-0.358141	0.72024	0.988014
HOXA10	-0.356881	0.721183	0.988014
RELB	-0.354616	0.722879	0.988014
GLI1	-0.350131	0.726243	0.988014
SREBF2	-0.345178	0.729963	0.988014
TLX3	-0.340505	0.733478	0.988014
CTBP1	-0.334205	0.738227	0.988014
SATB2	-0.330824	0.74078	0.988014
NR4A3	-0.32275	0.746887	0.988014
SIRT1	-0.315977	0.752021	0.988014
HCFC1	-0.315424	0.752442	0.988014
DNMT3B	-0.311114	0.755715	0.988014
GATA5	-0.309805	0.756711	0.988014
NRF1	-0.308829	0.757453	0.988014
MEIS2	-0.305105	0.760288	0.988014
MYF5	-0.304683	0.760609	0.988014
TBX18	-0.302035	0.762627	0.988014
NEUROG3	-0.299236	0.764762	0.988014
ARX	-0.288655	0.772847	0.988418
NCOA6	-0.286463	0.774525	0.988418
OLIG1	-0.286024	0.774861	0.988418
NKX6-2	-0.277139	0.781675	0.988418
NR1H4	-0.274969	0.783342	0.988418
HDAC9	-0.268072	0.788646	0.988418
POU2F2	-0.26494	0.791057	0.988418
TFE3	-0.263417	0.79223	0.988418
GATA3	-0.255215	0.798559	0.988418
POU3F4	-0.251493	0.801434	0.988418
JDP2	-0.243472	0.807642	0.988418
HIF3A	-0.239671	0.810587	0.988418
SMARCA5	-0.239252	0.810912	0.988418
ID1	-0.235979	0.81345	0.988418
BARX1	-0.231732	0.816748	0.988418
SOX2	-0.231569	0.816874	0.988418
LITAF	-0.23147	0.816951	0.988418
HOXB1	-0.231147	0.817202	0.988418
TCF7	-0.22958	0.81842	0.988418
ZKSCAN7	-0.225517	0.821579	0.988418
EZH2	-0.216196	0.828836	0.988418
LHX2	-0.212693	0.831568	0.988418
MLXIP	-0.212679	0.831579	0.988418
WT1	-0.21168	0.832358	0.988418
FOXP3	-0.210099	0.833592	0.988418
CEBPD	-0.2085	0.834839	0.988418
HOXB13	-0.208177	0.835092	0.988418
RARB	-0.205364	0.837289	0.988418
HINFP	-0.2046	0.837886	0.988418
RUNX3	-0.202151	0.8398	0.988418
KCNIP3	-0.201784	0.840087	0.988418
BARX2	-0.195778	0.844785	0.988418
ZNF24	-0.195715	0.844834	0.988418
SIM2	-0.193842	0.846301	0.988633
TOX	-0.186306	0.852206	0.988869
NR2F6	-0.185003	0.853228	0.988869
SALL3	-0.183529	0.854384	0.988869
EBF3	-0.179536	0.857518	0.988869
ELF5	-0.172816	0.862797	0.988869
FOXO4	-0.168063	0.866535	0.988869
TCF7L1	-0.167154	0.86725	0.988869
SOX17	-0.163634	0.87002	0.988869
ZNF382	-0.160683	0.872344	0.988869
LRRFIP1	-0.157647	0.874736	0.988869
POU3F2	-0.154707	0.877053	0.988869
VSX1	-0.15265	0.878676	0.988869
HOXA2	-0.152368	0.878898	0.988869
PHOX2A	-0.152168	0.879056	0.988869
ARID3B	-0.14687	0.883236	0.989036
SALL4	-0.14381	0.885652	0.989619
STAT4	-0.133063	0.894144	0.99146
HES6	-0.132791	0.89436	0.99146
NSD2	-0.124016	0.901303	0.99146
GTF2I	-0.122782	0.90228	0.99146
CAMTA1	-0.113808	0.909391	0.99146
NKRF	-0.104141	0.917058	0.99146
EGR4	-0.100758	0.919743	0.99146
BCL3	-0.0999553	0.92038	0.99146
ING4	-0.0983998	0.921615	0.99146
MYT1	-0.0972267	0.922547	0.99146
TFDP3	-0.0928319	0.926038	0.99146
JUNB	-0.092119	0.926604	0.99146
E2F6	-0.0918416	0.926824	0.99146
HOXD3	-0.0914791	0.927112	0.99146
NFIB	-0.0898759	0.928386	0.99146
NFIX	-0.0866818	0.930925	0.99146
JUND	-0.0860719	0.93141	0.99146
SOX5	-0.0814586	0.935078	0.99146
STAT5A	-0.0781038	0.937746	0.99146
MSX2	-0.0734309	0.941464	0.99146
DDIT3	-0.0722259	0.942423	0.99146
ID4	-0.0719347	0.942654	0.99146
IRX1	-0.0525864	0.958062	0.99146
E2F2	-0.0518928	0.958614	0.99146
SPIC	-0.0518146	0.958677	0.99146
ZFHX3	-0.0517677	0.958714	0.99146
MYBL2	-0.0506495	0.959605	0.99146
BCL11A	-0.0505535	0.959682	0.99146
MTF2	-0.0459746	0.963331	0.99146
HOXB7	-0.0451852	0.96396	0.99146
ETS2	-0.0438071	0.965058	0.99146
ATOH1	-0.0429505	0.965741	0.99146
NHLH1	-0.032551	0.974033	0.998643
PAX5	-0.0197435	0.984248	0.999887
TEAD4	-0.0196026	0.984361	0.999887
TET1	-0.0155337	0.987606	0.999887
TRPS1	-0.0117097	0.990657	0.999887
NR1D1	-0.0100173	0.992008	0.999887
TCF4	-0.00497449	0.996031	0.999887
SOX9	-0.00496058	0.996042	0.999887
RLF	-0.00319022	0.997455	0.999887
PPARD	-0.000424976	0.999661	0.999887
ZNF263	0.000141116	0.999887	0.999887
PPARA	0.000768945	0.999386	0.999887
NPAS4	0.0011403	0.99909	0.999887
SCX	0.00383088	0.996943	0.999887
FOXD1	0.00982904	0.992158	0.999887
ELK1	0.0185012	0.985239	0.999887
BRD4	0.0221994	0.982289	0.999887
GFI1	0.0244015	0.980532	0.999887
ZNF143	0.0268988	0.978541	0.999887
ESR2	0.0272841	0.978233	0.999887
DMTF1	0.0471479	0.962396	0.99146
NKX2-2	0.0545304	0.956513	0.99146
GLI3	0.0553798	0.955836	0.99146
DBP	0.0617038	0.950799	0.99146
HNF4G	0.062257	0.950358	0.99146
HIPK2	0.0639521	0.949009	0.99146
ELF1	0.0642279	0.948789	0.99146
FOXP2	0.0676054	0.9461	0.99146
HOXB9	0.0676712	0.946048	0.99146
E2F4	0.0692964	0.944754	0.99146
PLAGL2	0.0704659	0.943823	0.99146
PTF1A	0.0822575	0.934442	0.99146
TEAD1	0.0823246	0.934389	0.99146
NRG1	0.0923089	0.926453	0.99146
BCL11B	0.0982242	0.921755	0.99146
HOXA7	0.101158	0.919426	0.99146
KAT6B	0.101715	0.918984	0.99146
POU4F2	0.106615	0.915095	0.99146
HIVEP3	0.107747	0.914197	0.99146
TWIST1	0.108886	0.913293	0.99146
ATF3	0.110651	0.911893	0.99146
IRF7	0.113142	0.909919	0.99146
PRDM16	0.11331	0.909786	0.99146
IRF5	0.123971	0.901339	0.99146
HDAC5	0.124254	0.901115	0.99146
RELA	0.127359	0.898657	0.99146
SFPQ	0.130856	0.89589	0.99146
MAFG	0.135315	0.892363	0.99146
ESRRA	0.141307	0.887628	0.990393
ETV4	0.146096	0.883847	0.989036
TBPL2	0.149006	0.88155	0.989036
TEF	0.151161	0.879849	0.988869
PAX7	0.152677	0.878654	0.988869
CLOCK	0.153702	0.877845	0.988869
TOX3	0.155461	0.876459	0.988869
NFATC2	0.161331	0.871833	0.988869
HOXC8	0.165901	0.868236	0.988869
BRCA1	0.167828	0.866719	0.988869
NFATC4	0.176674	0.859766	0.988869
KLF12	0.177593	0.859044	0.988869
ZBTB18	0.178759	0.858128	0.988869
EOMES	0.179643	0.857434	0.988869
LMO2	0.189248	0.849899	0.988869
KLF15	0.198445	0.842698	0.988418
YY1	0.198714	0.842488	0.988418
RB1	0.199555	0.84183	0.988418
RREB1	0.200088	0.841413	0.988418
REL	0.20083	0.840833	0.988418
HOXB2	0.203612	0.838658	0.988418
ZNF217	0.210222	0.833496	0.988418
NR0B1	0.211963	0.832137	0.988418
OLIG2	0.213727	0.830761	0.988418
KAT6A	0.21866	0.826916	0.988418
FOXO3	0.219791	0.826035	0.988418
PGR	0.223156	0.823415	0.988418
PHF20	0.223366	0.823252	0.988418
ZFP64	0.230236	0.81791	0.988418
LHX1	0.235523	0.813804	0.988418
CEBPG	0.24103	0.809534	0.988418
MITF	0.253151	0.800153	0.988418
ARNT	0.259836	0.794992	0.988418
HNF4A	0.266158	0.790119	0.988418
GTF3A	0.268485	0.788327	0.988418
SMAD4	0.268652	0.788199	0.988418
BHLHA15	0.269245	0.787743	0.988418
RFX1	0.269804	0.787313	0.988418
EGR1	0.274422	0.783762	0.988418
DMRT1	0.275803	0.782701	0.988418
ETV3	0.2826	0.777485	0.988418
HOXA1	0.293839	0.768883	0.988014
MNX1	0.294541	0.768346	0.988014
FOXJ1	0.296892	0.76655	0.988014
EPAS1	0.297594	0.766015	0.988014
PBRM1	0.300875	0.763512	0.988014
THRB	0.301609	0.762952	0.988014
ZFPM1	0.301797	0.762809	0.988014
MEF2A	0.308301	0.757855	0.988014
HESX1	0.315777	0.752174	0.988014
FOXA2	0.316016	0.751992	0.988014
BCOR	0.316098	0.75193	0.988014
POU2F3	0.316705	0.751469	0.988014
IRF6	0.318433	0.750158	0.988014
HIVEP1	0.318704	0.749953	0.988014
NKX6-1	0.319056	0.749686	0.988014
LYL1	0.323256	0.746503	0.988014
CREB3L3	0.326107	0.744345	0.988014
EGR3	0.330066	0.741352	0.988014
MEF2B	0.330582	0.740962	0.988014
HOXD4	0.337026	0.736099	0.988014
SMARCA1	0.338445	0.73503	0.988014
LMO4	0.341068	0.733055	0.988014
FOXA1	0.341601	0.732653	0.988014
TSC22D1	0.347593	0.728148	0.988014
PITX3	0.347884	0.727929	0.988014
ELK3	0.347914	0.727907	0.988014
BMAL1	0.350565	0.725917	0.988014
NOTO	0.359359	0.719329	0.988014
IRF3	0.372357	0.709629	0.988014
HEY2	0.372505	0.70952	0.988014
MAFB	0.376559	0.706504	0.988014
CEBPZ	0.404359	0.685951	0.977575
RFX5	0.405689	0.684974	0.977575
KDM5C	0.406635	0.684278	0.977575
HLF	0.407026	0.683991	0.977575
FOSB	0.407193	0.683869	0.977575
NFE2	0.412653	0.679863	0.977575
TGIF1	0.418128	0.675856	0.977575
KLF9	0.418171	0.675825	0.977575
KLF10	0.428307	0.66843	0.977575
NFIA	0.429534	0.667537	0.977575
ZNF423	0.430316	0.666969	0.977575
ASCL2	0.431231	0.666303	0.977575
E2F3	0.433085	0.664956	0.977575
LMX1B	0.433215	0.664861	0.977575
PAX3	0.437121	0.662026	0.977575
HES1	0.438295	0.661175	0.977575
ZBTB38	0.438512	0.661018	0.977575
SRSF2	0.442103	0.658417	0.977575
MBD2	0.454381	0.649557	0.977575
HOXB6	0.455423	0.648808	0.977575
FOXG1	0.460836	0.644919	0.977575
AR	0.462404	0.643794	0.977575
NFYA	0.46313	0.643274	0.977575
KDM5A	0.464214	0.642497	0.977575
NR2E3	0.467545	0.640113	0.977575
NR1H2	0.475212	0.634639	0.977575
RORC	0.479284	0.63174	0.977575
ZNF804A	0.480116	0.631148	0.977575
ASXL1	0.480561	0.630832	0.977575
VHL	0.485259	0.627495	0.977575
SHOX2	0.487957	0.625583	0.977575
ZNF362	0.49066	0.62367	0.977575
FGF2	0.493515	0.621652	0.977575
GRHL2	0.494416	0.621015	0.977575
FOS	0.496905	0.619259	0.977575
JARID2	0.497643	0.618739	0.977575
ONECUT1	0.499346	0.617539	0.977575
REST	0.503845	0.614373	0.977575
RFXAP	0.50701	0.612151	0.977575
NKX6-3	0.507016	0.612146	0.977575
TBX3	0.509049	0.610721	0.977575
TCF7L2	0.516093	0.605793	0.977575
HLX	0.523061	0.600935	0.977575
POU1F1	0.524895	0.59966	0.977575
MLX	0.528266	0.597318	0.977575
THRA	0.529933	0.596162	0.977575
TBX15	0.530379	0.595853	0.977575
HTATIP2	0.535539	0.592281	0.977575
NR5A1	0.539967	0.589223	0.977575
FOXH1	0.541091	0.588448	0.977575
GATA2	0.541232	0.588351	0.977575
MYBL1	0.545267	0.585573	0.977575
RFX3	0.546169	0.584953	0.977575
PIN1	0.554017	0.579571	0.977575
CREB5	0.554574	0.579189	0.977575
RARG	0.55857	0.576459	0.977575
SMARCA4	0.559323	0.575945	0.977575
NR4A2	0.559452	0.575857	0.977575
NEUROG2	0.559885	0.575561	0.977575
ESR1	0.560967	0.574824	0.977575
KLF6	0.563293	0.573239	0.977575
TGFB1I1	0.568354	0.569798	0.977575
CTNNB1	0.568873	0.569446	0.977575
TBX20	0.572761	0.56681	0.977575
TBR1	0.576077	0.564567	0.977575
TTF1	0.576988	0.563952	0.977575
PROP1	0.577167	0.56383	0.977575
INSM1	0.578007	0.563263	0.977575
ZNF350	0.588346	0.556304	0.977575
KLF4	0.59295	0.553218	0.977575
SIN3A	0.596622	0.550764	0.977575
ID3	0.599494	0.548847	0.977575
NANOG	0.60696	0.543882	0.977575
ELK4	0.610292	0.541672	0.977575
CTCFL	0.611538	0.540847	0.977575
BACH2	0.622214	0.533805	0.977575
FOXO6	0.626036	0.531295	0.977575
SMAD2	0.62661	0.530919	0.977575
KDM5D	0.631198	0.527915	0.977575
KLF7	0.635253	0.525268	0.977575
MAF	0.635806	0.524907	0.977575
AEBP1	0.644997	0.518933	0.977575
SOX3	0.647127	0.517554	0.977575
SP2	0.647304	0.517439	0.977575
STAT5B	0.648797	0.516474	0.977575
APEX1	0.654053	0.513082	0.977575
ZIC1	0.662286	0.507792	0.977575
USF1	0.662546	0.507626	0.977575
TEAD2	0.663472	0.507033	0.977575
ZFP42	0.675273	0.499507	0.977575
PITX2	0.680126	0.496429	0.977575
ZNF331	0.686439	0.492441	0.977575
PAX8	0.688802	0.490952	0.977575
SP7	0.693816	0.487802	0.977575
ERF	0.695598	0.486685	0.977575
RORA	0.698975	0.484572	0.977575
FIGLA	0.703666	0.481646	0.977575
PBX1	0.714816	0.474728	0.977575
LHX8	0.71892	0.472195	0.977575
KAT2B	0.729127	0.465929	0.976649
NKX2-1	0.738488	0.460223	0.975281
PKNOX1	0.740856	0.458786	0.975281
SMAD7	0.742371	0.457868	0.975281
MEF2D	0.750382	0.453029	0.972941
PRDM4	0.761554	0.446332	0.968364
NFIC	0.763491	0.445176	0.968364
YAP1	0.769456	0.441628	0.968364
NR6A1	0.7696	0.441543	0.968364
HEY1	0.771296	0.440537	0.968364
DEAF1	0.774493	0.438644	0.968364
DOT1L	0.777918	0.436623	0.968364
LMX1A	0.778909	0.436038	0.968364
CTCF	0.782213	0.434095	0.968364
NFYB	0.785245	0.432315	0.968364
VSX2	0.788263	0.430548	0.968364
CDX1	0.79543	0.426369	0.968364
PATZ1	0.799904	0.423772	0.968364
ZMYND8	0.801073	0.423095	0.968364
PPARGC1A	0.804672	0.421015	0.968364
ATRX	0.805237	0.420688	0.968364
NCOA1	0.814364	0.415442	0.968364
FOXC2	0.814388	0.415428	0.968364
XBP1	0.820715	0.411814	0.968364
HES5	0.827169	0.408147	0.968364
NOTCH1	0.829882	0.406611	0.968364
CREB3L1	0.83088	0.406047	0.968364
ZXDC	0.832602	0.405075	0.968364
CXXC1	0.838135	0.401961	0.968364
ZBTB33	0.84213	0.399721	0.968364
ATF6	0.844008	0.398671	0.968364
CREB1	0.847044	0.396976	0.968364
NR0B2	0.854332	0.392927	0.968364
HSF2	0.856001	0.392003	0.968364
EN1	0.857436	0.39121	0.968364
GRHL3	0.858198	0.390789	0.968364
PA2G4	0.859632	0.389998	0.968364
POU4F1	0.865331	0.386863	0.968364
MYOD1	0.865574	0.38673	0.968364
ETV2	0.866965	0.385967	0.968364
HMGA2	0.876143	0.380958	0.968364
KLF13	0.878635	0.379605	0.968364
TFAP2B	0.883688	0.376871	0.968364
FOXM1	0.884694	0.376328	0.968364
ARID4A	0.892104	0.372343	0.968364
HOXD1	0.895056	0.370763	0.968364
ZNF219	0.896213	0.370145	0.968364
ZNF236	0.900374	0.367928	0.968364
SATB1	0.900778	0.367713	0.968364
RFX2	0.905915	0.364987	0.968364
HSF4	0.909833	0.362917	0.968364
AIRE	0.909967	0.362846	0.968364
HNF1A	0.91186	0.361849	0.968364
NONO	0.917482	0.358896	0.968364
SON	0.931323	0.351693	0.968364
ENO1	0.932181	0.351249	0.968364
NFATC1	0.933024	0.350814	0.968364
SALL2	0.94035	0.347045	0.968364
ELF2	0.940811	0.346808	0.968364
PEG3	0.94229	0.346051	0.968364
TP63	0.952253	0.340975	0.968364
MYB	0.966593	0.333754	0.968364
HSF1	0.967877	0.333112	0.968364
TFDP2	0.977551	0.328303	0.968364
MXD1	0.98705	0.323625	0.968364
HBP1	0.988378	0.322974	0.968364
CEBPE	0.992928	0.320752	0.968364
STAT3	1.00503	0.314889	0.968364
IRF2	1.02733	0.304271	0.968364
MNT	1.0303	0.302877	0.968364
NR1I3	1.03213	0.302021	0.968364
GLIS3	1.03468	0.300824	0.968364
POU5F1	1.04146	0.29767	0.968364
ZBTB14	1.05862	0.28978	0.968364
NR1D2	1.0627	0.287927	0.968364
CDX2	1.06398	0.287345	0.968364
VDR	1.06608	0.286397	0.968364
LHX4	1.06903	0.285065	0.968364
OVOL1	1.07917	0.280521	0.961251
KAT5	1.08096	0.279722	0.961251
CUX1	1.08757	0.276791	0.961251
ZBED1	1.08945	0.275962	0.961251
PLAGL1	1.09022	0.275625	0.961251
KAT7	1.09062	0.275448	0.961251
SOX11	1.11012	0.266954	0.948486
ASCL1	1.11467	0.265001	0.945907
PROX1	1.1161	0.264388	0.945907
SP3	1.11759	0.263748	0.945907
IKZF4	1.11853	0.263347	0.945907
SOX6	1.12572	0.260291	0.945907
FOXF1	1.13405	0.256779	0.945907
CEBPB	1.13889	0.254756	0.945907
TBP	1.15238	0.249174	0.945907
KDM2A	1.155	0.248098	0.945907
RFXANK	1.15505	0.248079	0.945907
HOXB4	1.15784	0.246938	0.945907
DLX1	1.15868	0.246593	0.945907
TBXT	1.15876	0.246562	0.945907
RCOR2	1.17111	0.241564	0.945907
SNAI1	1.1753	0.239882	0.945907
HMGA1	1.17809	0.238768	0.945907
NFE2L2	1.19421	0.232405	0.945907
IRX4	1.19473	0.232199	0.945907
VEZF1	1.19588	0.231753	0.945907
IRF2BPL	1.2292	0.219006	0.938218
BCLAF1	1.23385	0.217266	0.938218
TCF15	1.24348	0.213698	0.936145
TCF12	1.24364	0.213639	0.936145
STAT6	1.24576	0.212859	0.936145
FOSL1	1.25338	0.210077	0.936145
TAL1	1.2546	0.209632	0.936145
ZNF300	1.26582	0.205586	0.936145
TBX5	1.2661	0.205486	0.936145
POU2AF1	1.26712	0.20512	0.936145
KLF8	1.26897	0.204461	0.936145
EWSR1	1.26915	0.204395	0.936145
STOX1	1.28987	0.197103	0.936145
MTA3	1.29103	0.196701	0.936145
MYCN	1.29282	0.196083	0.936145
NFKB1	1.31054	0.19002	0.936145
NEUROD6	1.31286	0.18924	0.936145
ARID5B	1.31558	0.188322	0.936145
SREBF1	1.32827	0.184097	0.936145
IRF8	1.32987	0.183569	0.936145
TCF3	1.33663	0.181351	0.936145
STAT1	1.34237	0.179484	0.936145
HHEX	1.34295	0.179298	0.936145
PML	1.35346	0.175918	0.936145
NCOA2	1.3572	0.174725	0.936145
HOXA4	1.36077	0.173594	0.936145
VENTX	1.36363	0.172694	0.936145
NR1I2	1.36528	0.172175	0.936145
SRF	1.3684	0.171196	0.936145
MAML1	1.37532	0.169041	0.936145
TFDP1	1.38261	0.166793	0.936145
TBPL1	1.38652	0.165598	0.936145
GCM1	1.39902	0.161815	0.936145
NFX1	1.39952	0.161666	0.936145
HMGB2	1.4099	0.158578	0.936145
NCOR2	1.41262	0.157775	0.936145
ABL1	1.44433	0.148654	0.936145
NR2F2	1.45184	0.146554	0.936145
SPIB	1.4533	0.146149	0.936145
DMAP1	1.46285	0.143517	0.936145
NR3C2	1.51374	0.1301	0.920157
HIF1A	1.52623	0.126962	0.914836
RBPJ	1.54464	0.122443	0.894254
ZBTB17	1.54822	0.12158	0.894254
FOXN1	1.5703	0.116355	0.884962
SP1	1.57575	0.115092	0.884962
DNMT1	1.57603	0.115028	0.884962
CREBZF	1.5771	0.114781	0.884962
HOPX	1.57757	0.114674	0.884962
ZHX2	1.58864	0.11215	0.884962
TP73	1.60348	0.108838	0.884962
ETS1	1.61206	0.106959	0.884962
NFAT5	1.61894	0.10547	0.884962
ATF7	1.62425	0.104332	0.884962
GSC	1.63489	0.10208	0.884312
NFKB2	1.64429	0.100126	0.882053
NFKBIZ	1.65207	0.098529	0.882053
KLF17	1.6722	0.0944939	0.867319
HOXA9	1.68327	0.0923323	0.85769
NFKB	1.68524	0.0919516	0.85769
MKX	1.68918	0.0911933	0.85769
KMT2A	1.71974	0.0854884	0.85769
BACH1	1.72847	0.083912	0.85769
FEV	1.73549	0.0826626	0.85769
IRF1	1.75067	0.0800117	0.856792
POU4F3	1.76983	0.0767645	0.841387
NR2C2	1.77507	0.0758949	0.841387
TBX21	1.79805	0.0721777	0.83031
HOXC13	1.8216	0.0685242	0.812802
SUPT20H	1.82555	0.0679259	0.812802
SPI1	1.83635	0.0663148	0.812802
SSRP1	1.87353	0.0610031	0.810921
HDAC4	1.87427	0.0609016	0.810921
RUNX1	1.8819	0.0598573	0.810921
NR1H3	1.91845	0.0550627	0.786173
ID2	1.95575	0.0505031	0.734678
USF2	1.97168	0.048654	0.721389
KLF5	1.98759	0.0468645	0.708482
PREB	1.99517	0.0460317	0.708482
ZNF148	2.01701	0.043702	0.708482
KMT2B	2.03195	0.0421659	0.708482
TFAM	2.03814	0.0415435	0.708482
TAF1	2.08433	0.037137	0.698357
GATA1	2.10421	0.0353672	0.693431
NPM1	2.13597	0.0326888	0.676441
MXI1	2.13641	0.0326529	0.676441
ATF5	2.13664	0.0326339	0.676441
ZBTB4	2.14472	0.0319824	0.676441
UTF1	2.15928	0.0308355	0.676441
NKX3-1	2.17525	0.0296183	0.676441
PBX2	2.20475	0.0274781	0.676441
MECOM	2.22001	0.0264247	0.676441
NFKBIB	2.24508	0.0247689	0.676441
TP53	2.25324	0.0242505	0.676441
ELF4	2.31702	0.0205084	0.658831
FOXL2	2.36276	0.0181449	0.635897
E2F1	2.37014	0.0177866	0.635897
ZNF395	2.38425	0.0171193	0.635897
THAP11	2.42899	0.0151461	0.614615
LHX3	2.45616	0.014048	0.601722
MECP2	2.47597	0.0132923	0.601722
NUPR1	2.49514	0.0125955	0.601722
EBF1	2.6164	0.00889012	0.489592
FLI1	2.74026	0.00614211	0.364275
PURA	2.74027	0.00614209	0.364275
CIITA	2.76854	0.00563383	0.364275
ATF2	2.80282	0.00506853	0.364275
HIVEP2	2.98284	0.00285783	0.275424
ATF1	3.24699	0.00116741	0.150012
ZFX	3.3118	0.000927906	0.143083
MYC	3.41305	0.000643144	0.123966
YBX1	3.45422	0.000552537	0.123966
MAX	4.22764	2.36757e-05	0.00912698
NCOA3	4.27985	1.87521e-05	0.00912698
